# Supplementary material for: Transcriptome dynamics of the microRNA inhibition response
Source: Nucleic Acids Res. 2015 Jun 18;43(13):6207–21. doi: 10.1093/nar/gkv603 (PMC4513874; doi:10.1093/nar/gkv603)
Supplement: SUPPLEMENTARY DATA [file supp_gkv603_nar-00720-y-2015-File009.xls]

## Sheet: early model (2-20h)
gene_symbol	FC4h	FC32h	early	CDS.mer6	CDS.mer7	CDS.mer8	UTR3.mer6	UTR3.mer7	UTR3.mer8	UTR5.mer6	UTR5.mer7	UTR5.mer8	UTR3_energy	CDS_energy
C10orf118	2.42099	1.58405	0.770304	1	1	1	1	1	0	2	1	0	3	8
ZNF518A	2.41954	1.2991	0.785956	2	2	0	1	1	0	1	0	0	1	7
CCDC82	2.39363	1.50496	0.811708	0	0	0	0	0	0	0	0	0	0	0
MIS18BP1	2.37217	1.23872	0.792898	5	2	1	0	0	0	0	0	0	0	9
CHD1	2.36071	1.57313	0.82722	1	1	0	1	0	0	0	0	0	0	4
KIF14	2.35829	1.38245	0.805732	4	4	2	0	0	0	1	1	0	1	10
THOC2	2.32603	1.3272	0.849213	2	1	0	0	0	0	0	0	0	0	8
SMC3	2.30907	1.46212	0.762039	1	1	0	0	0	0	0	0	0	0	5
EEA1	2.28758	1.47715	0.780535	3	1	0	0	0	0	0	0	0	1	6
CENPF	2.28372	1.49031	0.810193	9	4	0	0	0	0	0	0	0	0	23
SMC2	2.28336	1.39029	0.79837	4	3	0	0	0	0	0	0	0	4	11
ZNF724P	2.27457	1.16925	0.755039	0	0	0	0	0	0	0	0	0	0	0
VPS13C	2.24148	1.44914	0.809143	8	4	0	1	0	0	0	0	0	2	16
RAD50	2.24033	1.31864	0.786158	3	2	1	1	1	0	0	0	0	3	5
CEP152	2.23894	1.35758	0.746537	4	2	1	1	0	0	0	0	0	0	11
DNAJB14	2.23737	1.37736	0.794329	1	1	1	1	1	0	0	0	0	2	2
XRN1	2.23498	1.4602	0.790639	2	2	0	3	1	0	0	0	0	3	4
SNORA1	2.22164	0.92147	0.782445
ZNF644	2.2205	1.35075	0.832321	1	1	0	0	0	0	0	0	0	2	5
RANBP2	2.21868	1.50974	0.807273	11	8	2	2	2	0	0	0	0	1	16
OSBPL8	2.21739	1.27293	0.782012	4	3	1	1	1	0	0	0	0	0	5
PHF3	2.21632	1.4393	0.806992	4	3	0	0	0	0	0	0	0	0	14
KTN1	2.2098	1.39029	0.765842	3	1	0	0	0	0	0	0	0	1	9
TPR	2.20648	1.32061	0.784232	5	3	0	0	0	0	0	0	0	1	12
ZNF638	2.20528	1.48664	0.775581	5	3	1	0	0	0	0	0	0	0	14
DBF4	2.20337	1.20015	0.804433	0	0	0	0	0	0	0	0	0	0	3
ASPM	2.19501	1.27982	0.780652	4	1	0	0	0	0	0	0	0	0	11
C1GALT1	2.19394	1.26854	0.779416	1	1	1	2	0	0	0	0	0	1	1
VPS13A	2.19169	1.45516	0.831432	5	3	1	0	0	0	0	0	0	2	13
FAM111B	2.18713	1.21495	0.758976	3	3	2	1	0	0	0	0	0	3	6
ZNF91	2.17311	1.28179	0.770464	0	0	0	0	0	0	0	0	0	0	3
NSRP1	2.16549	1.41811	0.763839	3	3	1	0	0	0	0	0	0	0	5
CHML	2.16122	1.46489	0.785216	0	0	0	2	1	0	0	0	0	7	1
DMXL1	2.15912	1.34101	0.809838	4	3	0	0	0	0	0	0	0	1	11
ATRX	2.1589	1.77764	0.82491	6	4	2	1	0	0	0	0	0	2	13
HLTF	2.15076	1.34654	0.811907	0	0	0	4	3	0	0	0	0	2	4
SMC6	2.14552	1.29766	0.746018	1	1	0	0	0	0	0	0	0	4	6
KIAA1731	2.14527	1.39077	0.845471	4	3	0	0	0	0	0	0	0	0	13
OCR1	2.1431	1.12172	0.771015
ODF2L	2.13724	1.65318	0.770202	0	0	0	2	0	0	0	0	0	7	1
ITGA4	2.13407	1.25752	0.861573	0	0	0	1	1	0	0	0	0	3	5
DZIP3	2.13361	1.43831	0.732299	0	0	0	0	0	0	0	0	0	0	4
ZNF117	2.13184	1.39112	0.783855	0	0	0	1	0	0	1	0	0	5	1
GCC2	2.12552	1.50101	0.750958	4	3	1	0	0	0	0	0	0	1	9
DNAJC13	2.12369	1.47848	0.838752	7	3	0	0	0	0	0	0	0	1	8
THUMPD1	2.12295	1.31175	0.778341	0	0	0	0	0	0	0	0	0	5	4
AGL	2.1185	1.49262	0.780483	3	1	1	0	0	0	0	0	0	4	3
EIF5B	2.11557	1.35142	0.782586	3	2	0	0	0	0	1	1	0	1	7
NRIP1	2.11318	1.34054	0.846599	1	1	0	0	0	0	0	0	0	1	8
CASP8AP2	2.10981	1.35795	0.773979	5	4	2	0	0	0	0	0	0	1	12
TOP2B	2.10172	1.45917	0.730613	1	1	0	1	1	0	0	0	0	0	7
FNBP1L	2.10136	1.41772	0.814793	2	1	0	0	0	0	0	0	0	3	4
SKIL	2.10045	1.10292	0.888661	0	0	0	0	0	0	0	0	0	2	2
TAS2R31	2.09995	1.76934	0.748264	0	0	0	0	0	0	0	0	0	0	0
PIK3C2A	2.09519	1.31675	0.816927	3	1	0	1	1	0	0	0	0	7	7
LTN1	2.09478	1.41801	0.812482	4	1	0	3	0	0	0	0	0	1	8
ZFYVE16	2.08867	1.42409	0.767645	2	2	0	2	1	0	0	0	0	3	3
SAMD9L	2.08652	1.27436	0.797964	2	1	1	0	0	0	0	0	0	0	3
MYSM1	2.08442	1.25698	0.810637	0	0	0	2	0	0	0	0	0	8	3
BIRC3	2.08067	1.31547	0.756241	0	0	0	0	0	0	1	1	0	2	1
ZFC3H1	2.07613	1.32665	0.773045	6	2	0	0	0	0	0	0	0	0	9
ZNF675	2.07448	1.26197	0.761282	0	0	0	0	0	0	0	0	0	1	2
NEDD4	2.07375	1.36299	0.783159	0	0	0	2	2	1	0	0	0	3	1
RICTOR	2.07067	1.38127	0.803527	4	3	0	1	0	0	0	0	0	7	7
ZNF100	2.06671	1.22377	0.813975	0	0	0	1	0	0	0	0	0	2	1
PRPF4B	2.06603	1.42122	0.788377	4	3	0	1	0	0	0	0	0	4	4
RIF1	2.06286	1.37232	0.804697	7	4	0	0	0	0	0	0	0	3	11
SMC5	2.05627	1.333	0.801194	2	1	0	2	0	0	0	0	0	4	7
PCM1	2.05448	1.31994	0.805128	1	1	0	1	0	0	0	0	0	1	6
CCP110	2.05334	1.32638	0.742473	5	2	0	0	0	0	0	0	0	0	8
ETAA1	2.04871	1.27438	0.773468	1	1	1	0	0	0	0	0	0	0	8
TTC37	2.04843	1.38584	0.805345	4	3	0	1	0	0	1	1	0	1	10
GEN1	2.04524	1.19638	0.770652	4	2	1	1	0	0	0	0	0	5	6
TTC14	2.04186	1.44272	0.788208	0	0	0	0	0	0	0	0	0	0	1
KIAA2026	2.04162	1.2152	0.78792	2	2	0	0	0	0	0	0	0	0	7
ESF1	2.04095	1.71541	0.769963	1	0	0	0	0	0	0	0	0	0	5
ZNF780B	2.03774	1.33516	0.783043	0	0	0	2	0	0	0	0	0	3	3
TTC35	2.03462	1.25847	0.797658	0	0	0	0	0	0	0	0	0	0	1
CASC5	2.03355	1.32192	0.789746	6	3	0	1	1	0	0	0	0	1	22
THAP5	2.03277	0.848902	0.773307	0	0	0	1	0	0	0	0	0	2	0
SASS6	2.03248	1.23076	0.773606	1	1	0	1	1	1	0	0	0	2	5
PKN2	2.03067	1.29697	0.851512	1	1	1	1	0	0	0	0	0	2	6
RPAP3	2.02823	1.27182	0.768524	2	1	0	1	0	0	0	0	0	2	3
KIF18A	2.02615	1.26765	0.744162	2	1	0	0	0	0	0	0	0	1	4
ESCO1	2.0214	1.4838	0.795467	5	0	0	0	0	0	1	0	0	0	5
MANEA	2.02102	1.17555	0.802391	1	0	0	0	0	0	0	0	0	7	3
CHD9	2.01775	1.43631	0.789921	7	3	1	1	0	0	0	0	0	2	8
CEP350	2.01689	1.3003	0.807285	1	1	0	2	2	1	0	0	0	3	16
HIVEP1	2.01553	1.25803	0.870318	5	2	0	0	0	0	0	0	0	0	10
BDP1	2.01312	1.38208	0.783498	9	5	0	0	0	0	0	0	0	3	17
FBXO9	2.0123	1.41953	0.77922	1	1	0	1	1	0	1	1	0	1	2
KIAA1586	2.01229	1.10681	0.762344	0	0	0	0	0	0	0	0	0	0	0
UFL1	2.0104	1.34152	0.811335	1	1	0	0	0	0	0	0	0	2	3
PCMTD1	2.00787	1.57608	0.755382	0	0	0	0	0	0	0	0	0	0	2
CEP170	2.0058	1.29362	0.828648	3	2	0	0	0	0	1	1	0	0	5
PUS7L	2.00455	1.33186	0.757281	0	0	0	1	0	0	0	0	0	1	4
METTL15	2.00374	1.29958	0.779954	0	0	0	1	1	1	2	1	0	1	1
FAR1	2.00305	1.26743	0.817486	0	0	0	0	0	0	0	0	0	2	2
TAS2R20	2.00133	2.05062	0.743842	0	0	0	2	1	0	0	0	0	1	0
ZDBF2	1.99803	1.73061	0.754352	7	3	0	1	0	0	0	0	0	0	10
CCDC88A	1.99724	1.50809	0.750634	3	2	0	1	1	1	0	0	0	5	8
SCAF11	1.9966	1.29844	0.831945	0	0	0	0	0	0	1	1	0	2	7
SHPRH	1.99557	1.50321	0.762399	4	2	2	0	0	0	0	0	0	1	10
OFD1	1.99541	1.12722	0.784055	1	0	0	0	0	0	0	0	0	0	2
PRO2012	1.99416	1.63997	0.77763
TTK	1.99349	1.21977	0.769483	0	0	0	0	0	0	0	0	0	0	5
SLK	1.99324	1.46683	0.74675	2	1	0	0	0	0	0	0	0	2	9
C18orf54	1.99248	1.2222	0.78293	1	1	0	1	1	0	0	0	0	6	3
KIF15	1.9924	1.36133	0.794185	1	0	0	0	0	0	0	0	0	0	12
CCDC144A	1.99214	1.477	0.72533	1	1	1	0	0	0	0	0	0	1	7
ZNF654	1.99065	1.40256	0.82317	1	1	1	1	0	0	1	0	0	2	5
AKAP11	1.98849	1.47628	0.754921	3	2	0	1	1	0	0	0	0	2	4
ATP11C	1.98688	1.34289	0.769457	4	3	1	2	1	0	0	0	0	3	6
TAS2R19	1.98591	1.23056	0.787465	0	0	0	0	0	0	0	0	0	0	1
NBN	1.98347	1.2247	0.788893	1	0	0	0	0	0	0	0	0	2	2
DST	1.98287	1.53588	0.759639	8	5	0	0	0	0	0	0	0	3	23
ANKRD36B	1.98173	1.19336	0.856673	0	0	0	0	0	0	0	0	0	1	8
DMXL2	1.98101	1.34723	0.8238	3	1	0	0	0	0	0	0	0	2	10
ZNF267	1.97965	1.26516	0.831524	1	1	0	0	0	0	0	0	0	1	1
DICER1	1.97864	1.37015	0.798684	1	0	0	1	1	0	0	0	0	1	7
DNTTIP2	1.97748	1.24354	0.801598	2	1	0	0	0	0	0	0	0	0	4
PSIP1	1.97694	1.06439	0.785015	2	2	1	0	0	0	0	0	0	2	5
CCDC18	1.97579	1.52777	0.751338	1	1	0	0	0	0	0	0	0	0	4
ZNF148	1.97452	1.21744	0.787854	0	0	0	1	0	0	0	0	0	3	3
ZNF770	1.97282	1.11168	0.740229	1	0	0	1	0	0	0	0	0	2	1
FAM171B	1.97237	1.44004	0.791041	1	0	0	0	0	0	0	0	0	1	2
G2E3	1.9718	1.02547	0.743941	0	0	0	2	1	0	0	0	0	6	0
CHORDC1	1.96913	1.26077	0.812876	0	0	0	1	0	0	1	0	0	2	1
JAK2	1.96884	1.24661	0.744302	5	3	0	1	1	0	0	0	0	1	6
PIK3CA	1.96724	1.47364	0.739255	1	0	0	0	0	0	0	0	0	0	6
SLC7A11	1.96442	1.56119	0.833223	1	0	0	2	0	0	1	1	0	4	1
FER	1.96212	1.62688	0.746572	1	1	0	0	0	0	0	0	0	0	3
ZBTB41	1.96196	1.53758	0.788771	1	0	0	3	3	1	0	0	0	6	0
RAPGEF6	1.96192	1.36507	0.772277	4	1	0	2	0	0	0	0	0	4	4
SEC62	1.96055	1.45735	0.737246	0	0	0	2	0	0	0	0	0	7	1
NAA15	1.96031	1.25118	0.770841	2	2	0	0	0	0	0	0	0	3	3
JMJD1C	1.95879	1.68424	0.738469	5	4	0	0	0	0	1	0	0	2	12
DNAJC10	1.95718	1.41252	0.713474	2	2	1	0	0	0	0	0	0	1	9
CKAP2L	1.95675	1.22343	0.762978	1	1	0	0	0	0	0	0	0	0	7
DYNLT3	1.95532	1.37273	0.870915	0	0	0	0	0	0	0	0	0	2	0
USP47	1.95454	1.53968	0.795096	1	0	0	1	1	0	0	0	0	2	4
STAG2	1.95205	1.27788	0.806877	0	0	0	0	0	0	0	0	0	1	5
KIAA1033	1.94913	1.41758	0.737988	1	1	0	1	0	0	0	0	0	1	6
ARHGAP11A	1.94865	1.27136	0.773431	3	2	2	1	0	0	0	0	0	3	9
ARFGEF1	1.94651	1.2607	0.797714	2	1	1	1	1	0	0	0	0	0	9
NPAT	1.94637	1.48732	0.775966	1	1	1	0	0	0	0	0	0	2	9
SLC35A3	1.94566	1.34481	0.771083	0	0	0	0	0	0	0	0	0	3	1
AHCTF1	1.94551	1.3673	0.750236	2	0	0	0	0	0	0	0	0	0	8
KIAA1109	1.94469	1.57959	0.731264	11	7	0	0	0	0	0	0	0	0	19
BRCA2	1.94422	1.48793	0.732218	10	6	0	0	0	0	0	0	0	0	23
PNN	1.94222	1.34013	0.79522	2	2	0	0	0	0	0	0	0	2	3
SMARCAD1	1.94176	1.27152	0.805788	2	2	0	0	0	0	0	0	0	3	9
DEK	1.93859	0.996911	0.863707	1	0	0	0	0	0	0	0	0	2	1
ZBTB1	1.93856	1.51503	0.774682	1	1	1	1	1	0	0	0	0	1	4
SREK1	1.93832	1.47341	0.810685	3	1	0	1	0	0	0	0	0	2	3
SECISBP2L	1.93768	1.36208	0.786513	0	0	0	1	0	0	0	0	0	3	3
GPR52	1.93503	1.16586	0.782792	1	1	1	0	0	0	0	0	0	2	1
NKTR	1.93456	1.36827	0.774303	1	0	0	2	1	0	0	0	0	3	14
WNK1	1.93394	1.26381	0.827285	3	1	1	1	0	0	0	0	0	3	11
HSPA13	1.93294	1.13098	0.762774	0	0	0	1	1	0	0	0	0	3	0
ABCA5	1.93228	1.42301	0.771705	3	1	1	0	0	0	0	0	0	3	10
SHOC2	1.93106	1.09569	0.795522	4	2	0	0	0	0	0	0	0	0	5
UBR3	1.93072	1.30484	0.768792	2	1	0	0	0	0	0	0	0	0	2
NOC3L	1.93035	1.20098	0.804223	1	0	0	0	0	0	0	0	0	1	3
MYO9A	1.92939	1.67254	0.840189	9	3	1	1	0	0	0	0	0	0	9
PPP1R12A	1.92893	1.31789	0.821547	2	2	0	1	0	0	0	0	0	1	6
YTHDC2	1.92813	1.25421	0.796559	4	1	0	0	0	0	0	0	0	2	5
POLK	1.92622	1.40739	0.726942	2	2	0	0	0	0	0	0	0	3	6
PHF20L1	1.9259	1.45226	0.783692	3	1	0	2	2	0	0	0	0	2	2
CENPQ	1.92513	1.14576	0.733181	1	1	0	0	0	0	0	0	0	0	1
ZRANB2	1.92427	1.26373	0.828241	1	0	0	0	0	0	0	0	0	2	0
USP15	1.92373	1.25583	0.827861	2	1	1	1	1	0	0	0	0	5	6
ERBB2IP	1.92084	1.33752	0.720558	1	0	0	1	1	0	2	1	0	1	5
MPHOSPH8	1.91931	1.29527	0.781966	6	4	0	1	0	0	0	0	0	1	6
TMTC3	1.9168	1.32225	0.808269	2	1	1	1	0	0	0	0	0	4	7
DMTF1	1.91664	1.29008	0.833912	0	0	0	0	0	0	1	0	0	0	6
SMCHD1	1.91562	1.37497	0.736433	2	2	0	1	0	0	0	0	0	2	8
PPIG	1.91309	1.46865	0.744018	0	0	0	0	0	0	0	0	0	0	9
ACSL4	1.91267	1.2204	0.758806	1	1	1	0	0	0	2	2	0	4	2
RBBP8	1.91267	1.18631	0.806995	3	2	0	0	0	0	1	1	0	0	3
ZBTB33	1.91253	1.20147	0.844944	0	0	0	1	0	0	0	0	0	1	2
TTC3	1.91196	1.47719	0.774608	6	2	0	0	0	0	0	0	0	1	9
ROCK2	1.91153	1.51526	0.810337	2	2	0	0	0	0	0	0	0	2	6
ZNF260	1.91133	1.13423	0.769183	0	0	0	2	0	0	0	0	0	5	3
ATM	1.90928	1.26105	0.763473	7	5	1	2	0	0	0	0	0	1	19
FLJ36840	1.90921	1.37908	0.802981
REV3L	1.90887	1.3922	0.83283	5	4	1	0	0	0	0	0	0	0	15
CD2AP	1.90655	1.24613	0.80843	8	5	2	1	0	0	0	0	0	7	12
SYTL2	1.90651	1.46472	0.854844	1	0	0	0	0	0	0	0	0	1	4
RBM25	1.90546	1.22766	0.769269	2	2	0	0	0	0	0	0	0	1	1
BOD1L	1.90519	1.31754	0.755025	9	7	1	0	0	0	0	0	0	1	16
PPP2R3A	1.90227	1.44489	0.709289	1	1	0	1	0	0	0	0	0	4	2
CEP57	1.9022	1.23055	0.798704	0	0	0	1	0	0	0	0	0	0	2
NEK7	1.90196	1.10233	0.773009	1	0	0	1	1	0	0	0	0	2	1
ZNF451	1.89901	1.24052	0.794582	2	2	0	0	0	0	0	0	0	0	6
ANLN	1.89829	1.22724	0.748923	6	1	0	1	0	0	0	0	0	1	5
ZNF721	1.89827	1.27126	0.754263	0	0	0	0	0	0	0	0	0	4	1
ATAD5	1.8975	1.22731	0.716089	2	1	0	0	0	0	0	0	0	0	10
STAG1	1.89499	1.67366	0.789566	1	1	0	0	0	0	0	0	0	0	5
SLC4A7	1.89473	1.36938	0.881769	0	0	0	3	2	0	0	0	0	5	1
SENP6	1.89396	1.16391	0.819595	4	2	0	1	0	0	0	0	0	1	5
FRYL	1.89353	1.42635	0.757217	3	2	0	1	1	0	0	0	0	4	9
CWC22	1.89311	1.33266	0.74144	1	1	0	0	0	0	0	0	0	0	9
NAPEPLD	1.89256	1.46995	0.80438	1	0	0	0	0	0	1	1	0	2	2
RLF	1.89226	1.29522	0.713906	4	0	0	0	0	0	0	0	0	0	13
ATP2B1	1.89102	1.57532	0.77389	0	0	0	0	0	0	1	0	0	1	2
USP34	1.89055	1.30814	0.804281	3	1	0	0	0	0	0	0	0	1	9
SOS2	1.89038	1.42962	0.842924	4	3	2	0	0	0	0	0	0	0	5
KIAA0586	1.88964	1.18895	0.808316	2	1	0	0	0	0	0	0	0	0	5
STXBP3	1.88916	1.16055	0.767955	0	0	0	0	0	0	1	0	0	1	2
NIPBL	1.88911	1.33341	0.805548	4	0	0	0	0	0	0	0	0	0	8
KIF21A	1.88808	1.41628	0.772452	1	1	0	1	1	0	0	0	0	2	5
OTUD6B	1.88775	1.42175	0.755311	0	0	0	0	0	0	0	0	0	2	4
DHX29	1.88643	1.2398	0.812679	3	1	0	0	0	0	0	0	0	1	2
SMARCA5	1.88611	1.19996	0.836554	3	2	0	5	2	0	0	0	0	7	6
MYBL1	1.88607	1.23604	0.893172	2	1	0	1	1	0	0	0	0	1	1
DNAH7	1.88554	1.41949	0.704097	4	2	0	0	0	0	0	0	0	0	18
KIF11	1.885	1.33312	0.781901	0	0	0	1	0	0	0	0	0	3	3
RECQL	1.88392	1.26381	0.721173	0	0	0	1	0	0	1	1	0	1	0
CEP128	1.88391	1.62956	0.840413	2	1	0	0	0	0	1	1	1	0	5
PNISR	1.88178	1.16836	0.845553	1	1	1	1	1	0	0	0	0	1	1
PHIP	1.88103	1.35319	0.769667	6	3	2	3	3	0	0	0	0	6	8
SETX	1.88051	1.46201	0.823498	5	2	0	1	0	0	0	0	0	3	6
USP16	1.87984	1.20537	0.758193	2	1	0	0	0	0	1	0	0	0	3
TROVE2	1.87829	1.23956	0.806699	1	1	1	1	0	0	0	0	0	2	3
ITPR2	1.87774	1.52589	0.808902	3	2	1	1	1	0	0	0	0	3	9
KIF5B	1.87753	1.2124	0.834778	1	0	0	0	0	0	0	0	0	0	2
KIAA2018	1.87745	1.50474	0.813629	5	4	0	2	0	0	0	0	0	2	12
TRPM7	1.87409	1.23841	0.785798	5	4	3	5	2	0	0	0	0	2	7
KIAA1524	1.87404	1.12351	0.725422	1	1	0	0	0	0	0	0	0	1	1
BCLAF1	1.87317	1.33749	0.81256	2	1	0	2	1	0	0	0	0	3	5
NEMF	1.8728	1.45041	0.731496	2	1	0	0	0	0	0	0	0	3	6
UBA6	1.87116	1.15837	0.817625	2	1	1	1	0	0	0	0	0	1	5
IBTK	1.87036	1.14038	0.79623	1	1	0	0	0	0	0	0	0	1	7
POF1B	1.87008	1.17045	0.727153	0	0	0	0	0	0	0	0	0	3	1
NBEAL1	1.86987	1.52102	0.742355	4	3	1	0	0	0	0	0	0	0	9
ZNF614	1.86842	1.11587	0.78786	1	1	1	0	0	0	0	0	0	2	4
CCDC144C	1.86789	1.39263	0.778116	0	0	0	2	2	1	0	0	0	0	0
ITGAV	1.86706	1.50554	0.798433	2	0	0	1	0	0	0	0	0	2	2
USP24	1.86438	1.41787	0.909299	6	5	4	1	0	0	0	0	0	0	10
GPR21	1.86382	1.2049	0.74727	1	1	0	0	0	0	0	0	0	0	1
ARHGAP12	1.86377	1.38023	0.811257	6	2	0	0	0	0	0	0	0	0	7
USP8	1.86357	1.19029	0.790223	6	5	1	1	0	0	0	0	0	2	5
NEDD1	1.86328	1.39403	0.825089	1	1	0	1	1	0	0	0	0	0	2
TAX1BP1	1.86259	1.41211	0.829527	3	1	1	0	0	0	0	0	0	1	4
LRBA	1.86017	1.35624	0.794959	4	2	0	1	1	0	0	0	0	1	11
RASA2	1.85996	1.5028	0.761397	1	0	0	0	0	0	0	0	0	0	3
ZNF138	1.85974	1.06552	0.700673	0	0	0	0	0	0	0	0	0	0	1
PTAR1	1.85951	1.26397	0.797896	2	2	0	6	3	0	0	0	0	7	4
U2SURP	1.85928	1.23234	0.747049	2	1	0	2	1	1	0	0	0	5	4
AKAP9	1.8583	1.64329	0.752458	6	4	0	0	0	0	0	0	0	0	12
SYNE2	1.85798	1.5735	0.763322	11	5	1	1	0	0	0	0	0	0	30
USP37	1.85788	1.26131	0.809502	0	0	0	0	0	0	0	0	0	2	6
RLIM	1.85686	1.51864	0.791892	2	1	1	4	1	1	0	0	0	8	3
BBX	1.8539	1.36568	0.780287	5	4	2	4	2	0	0	0	0	5	9
MYCBP2	1.85277	1.46542	0.775015	13	8	0	0	0	0	0	0	0	1	27
NHLRC2	1.85097	1.371	0.779906	2	2	0	1	0	0	0	0	0	4	1
DNAJC2	1.85083	1.16532	0.727868	2	2	0	0	0	0	0	0	0	0	4
FAM133B	1.84994	1.31922	0.869627	0	0	0	0	0	0	0	0	0	2	1
SLTM	1.8498	1.47053	0.804728	1	1	0	0	0	0	0	0	0	1	5
SPOPL	1.84972	1.37498	0.821203	2	1	0	0	0	0	0	0	0	5	2
PRPF38B	1.84943	1.18429	0.805373	2	1	0	2	0	0	0	0	0	0	4
ANK3	1.84849	1.34806	0.856353	19	13	4	0	0	0	0	0	0	1	30
SOCS4	1.84661	1.34834	0.858301	0	0	0	5	2	1	0	0	0	4	2
CEP135	1.84585	1.34622	0.750395	0	0	0	0	0	0	0	0	0	0	2
ECT2	1.84388	1.14308	0.752207	1	0	0	0	0	0	0	0	0	0	1
PRPF40A	1.84349	1.12652	0.769744	0	0	0	0	0	0	0	0	0	2	4
SRFBP1	1.84086	1.25095	0.781127	1	1	1	1	0	0	0	0	0	2	5
COPS2	1.84085	1.19932	0.766695	1	0	0	1	0	0	0	0	0	4	1
PGAP1	1.84085	1.30984	0.792337	1	1	0	3	1	0	0	0	0	3	0
ZBTB38	1.84037	1.2859	0.806831	2	1	0	2	1	0	1	0	0	7	10
N4BP2	1.83972	1.55179	0.765167	7	6	1	1	0	0	0	0	0	1	12
CAMSAP2	1.83877	1.41682	0.792253	4	2	0	0	0	0	0	0	0	2	8
SEPT7	1.83829	1.09655	0.775669	2	0	0	1	0	0	0	0	0	2	2
ATP8A1	1.83699	1.2411	0.800042	0	0	0	2	1	0	0	0	0	4	4
EHBP1	1.83688	1.37372	0.813795	0	0	0	0	0	0	0	0	0	0	2
ZNF624	1.83676	1.43711	0.799347	0	0	0	0	0	0	0	0	0	1	8
CHM	1.83672	1.3438	0.731968	1	1	1	0	0	0	0	0	0	3	3
RAB11FIP2	1.83663	1.24931	0.785963	1	1	0	1	0	0	0	0	0	3	3
IKZF2	1.83654	1.38326	0.745557	1	1	1	4	1	0	0	0	0	6	2
PKI55	1.83353	1.53548	0.894371	0	0	0	0	0	0	0	0	0	0	0
LIN7C	1.83341	1.25524	0.799481	1	0	0	3	1	0	0	0	0	2	1
MOBKL1A	1.83252	1.09539	0.824881
C5orf51	1.83252	1.43124	0.867926	0	0	0	0	0	0	0	0	0	4	0
CWC27	1.83099	1.44146	0.805478	2	1	0	0	0	0	0	0	0	0	3
UPF2	1.83091	1.28222	0.824089	2	2	1	0	0	0	0	0	0	1	7
ZNF292	1.83026	1.27258	0.764953	4	3	0	0	0	0	0	0	0	1	6
TET2	1.82992	1.41227	0.789362	4	1	0	1	1	0	0	0	0	2	11
ZNF92	1.82978	1.18525	0.723427	0	0	0	0	0	0	0	0	0	3	2
DLG1	1.8294	1.3113	0.871181	0	0	0	0	0	0	0	0	0	1	2
PPIL4	1.82939	1.31667	0.749076	2	2	0	0	0	0	0	0	0	0	4
ASCC3	1.82902	1.31051	0.76969	4	2	0	0	0	0	0	0	0	1	9
BRIP1	1.82887	1.32471	0.753376	0	0	0	1	0	0	0	0	0	2	5
KLHL28	1.82812	1.23279	0.78472	1	0	0	0	0	0	0	0	0	3	2
MAP3K2	1.82786	1.39369	0.784605	1	0	0	3	3	0	0	0	0	9	2
ATR	1.82744	1.51779	0.72358	8	3	1	0	0	0	0	0	0	0	9
KIF23	1.82699	1.22378	0.805472	1	1	0	1	1	0	0	0	0	2	5
DHX36	1.82545	1.40152	0.772193	1	0	0	0	0	0	0	0	0	0	3
WRN	1.82506	1.39978	0.722751	3	2	1	0	0	0	0	0	0	0	3
ZNF273	1.82502	1.11633	0.713249	1	0	0	1	0	0	0	0	0	4	3
SLC5A3	1.82482	1.30439	0.893597	1	0	0	4	2	0	1	1	0	11	3
KCNQ5	1.82479	1.25273	0.879148	1	1	0	0	0	0	0	0	0	4	6
CCDC76	1.8247	1.26944	0.801234	0	0	0	1	1	0	0	0	0	2	3
CCNT2	1.82434	1.16077	0.788835	0	0	0	2	2	1	0	0	0	5	5
IPMK	1.82372	1.23513	0.779201	1	0	0	0	0	0	0	0	0	2	1
EXOC1	1.82277	1.23615	0.801446	3	1	0	0	0	0	0	0	0	1	10
KRR1	1.82244	1.24182	0.785406	3	2	1	0	0	0	0	0	0	3	2
KIAA1430	1.82056	1.14899	0.771513	2	0	0	1	1	0	0	0	0	2	3
RDX	1.82055	1.28498	0.780662	1	1	1	1	0	0	0	0	0	3	1
CENPJ	1.82037	1.39543	0.727225	3	3	1	0	0	0	0	0	0	3	8
UBLCP1	1.81987	1.12142	0.814321	0	0	0	0	0	0	0	0	0	2	3
CDC42BPA	1.81978	1.35245	0.738289	3	3	1	1	0	0	0	0	0	5	6
OPA1	1.81914	1.37273	0.808959	3	3	1	0	0	0	0	0	0	2	9
PPIP5K2	1.81888	1.46973	0.748012	3	0	0	2	2	0	0	0	0	1	5
ALCAM	1.81788	1.2136	0.790542	1	0	0	3	2	0	0	0	0	5	1
FNIP1	1.81694	1.24913	0.875755
LRRCC1	1.81659	1.29334	0.798543	4	3	0	0	0	0	0	0	0	0	9
ZEB1	1.81605	1.15714	0.819234	2	2	0	0	0	0	0	0	0	0	7
HECTD1	1.81593	1.53781	0.828762	6	3	1	1	1	0	0	0	0	1	8
C9orf102	1.81513	1.56805	0.799075	1	1	1	0	0	0	0	0	0	0	1
STRN	1.81507	1.33144	0.849052	0	0	0	3	1	0	0	0	0	7	2
CCDC150	1.81505	1.41011	0.770684	1	0	0	0	0	0	0	0	0	0	0
ZCCHC6	1.81496	1.3536	0.835118	5	4	1	0	0	0	0	0	0	1	7
TAOK1	1.81454	1.24197	0.806657	2	1	1	3	1	0	0	0	0	8	4
PRPF39	1.81431	1.2181	0.770285	1	1	0	0	0	0	0	0	0	0	1
MED12L	1.81391	1.4247	0.823421	1	1	1	1	0	0	0	0	0	2	9
EDEM3	1.81378	1.51254	0.773892	0	0	0	2	1	0	0	0	0	3	3
C10orf18	1.81292	1.34019	0.740621	0	0	0	0	0	0	0	0	0	0	0
PPP4R2	1.81211	1.42115	0.798844	1	1	0	0	0	0	0	0	0	0	1
APC	1.81176	1.55165	0.793034	5	1	0	0	0	0	0	0	0	0	12
MRE11A	1.81163	1.59723	0.736578	1	1	0	2	1	1	0	0	0	3	6
PDS5B	1.81118	1.4245	0.794388	0	0	0	0	0	0	0	0	0	4	5
ARHGAP21	1.81041	1.4191	0.830394	3	3	1	0	0	0	1	0	0	0	10
TMF1	1.80996	1.47951	0.750485	1	0	0	0	0	0	0	0	0	1	5
ZMYM2	1.80955	1.12201	0.86102	1	1	0	1	1	1	0	0	0	4	5
ZNF286B	1.80922	1.17218	0.803767	2	0	0	2	0	0	1	1	0	2	4
TEX15	1.809	1.64569	0.720445	3	2	0	0	0	0	0	0	0	3	19
LRRC40	1.80801	1.3169	0.769695	1	0	0	0	0	0	0	0	0	1	4
ZMYM4	1.80733	1.234	0.808089	2	0	0	0	0	0	0	0	0	4	7
ANP32E	1.80652	1.35896	0.774825	0	0	0	0	0	0	0	0	0	1	0
ATAD2B	1.80644	1.49963	0.793527	2	1	1	1	0	0	0	0	0	3	7
ANKRD36	1.80635	1.18477	0.856032	1	1	0	0	0	0	0	0	0	0	9
USP9X	1.80547	1.34291	0.900371	3	1	0	1	0	0	0	0	0	4	11
PIGF	1.80286	1.1394	0.840976	0	0	0	0	0	0	0	0	0	0	1
USP25	1.80207	1.19732	0.790986	2	2	1	1	0	0	0	0	0	0	5
ZNF680	1.80187	1.12403	0.74131	0	0	0	0	0	0	0	0	0	1	1
ATAD2	1.80141	1.18717	0.897346	3	1	0	0	0	0	0	0	0	1	4
DENND4A	1.80077	1.16028	0.865626	1	1	0	0	0	0	0	0	0	1	7
LYSMD3	1.80027	1.35739	0.726051	0	0	0	2	0	0	1	0	0	1	1
RMI1	1.79927	1.36226	0.812116	1	1	0	1	0	0	0	0	0	0	5
SNX10	1.79912	1.01815	0.74878	1	0	0	1	1	0	0	0	0	2	0
SMC4	1.79877	1.2017	0.799306	1	1	1	0	0	0	0	0	0	1	7
BLM	1.79774	1.3468	0.747703	3	0	0	0	0	0	0	0	0	0	2
ZHX1	1.79761	1.2078	0.765248	4	2	0	1	0	0	0	0	0	2	5
RGPD6	1.79745	1.19466	0.789589	5	3	3	0	0	0	1	1	1	1	8
NARG2	1.7967	1.19199	0.776584	3	1	0	2	0	0	0	0	0	2	5
ABCD2	1.79604	1.45586	0.76012	0	0	0	0	0	0	0	0	0	2	0
ZC3H8	1.79592	1.34686	0.777632	1	1	0	0	0	0	0	0	0	0	4
CEP120	1.79573	1.32871	0.809373	2	1	0	0	0	0	0	0	0	1	2
CDK17	1.79502	1.26615	0.813276	0	0	0	0	0	0	0	0	0	3	0
EPRS	1.79499	1.29533	0.805781	7	4	0	0	0	0	0	0	0	0	9
PTPN22	1.79442	1.38178	0.768305	4	2	2	1	1	0	0	0	0	1	8
RB1	1.79404	1.32932	0.760082	2	2	0	1	0	0	0	0	0	0	2
RGPD4	1.7938	1.18922	0.795905	4	3	3	0	0	0	0	0	0	1	8
STAM2	1.79349	1.23975	0.829594	1	0	0	2	0	0	0	0	0	1	0
DIAPH3	1.79318	1.35003	0.793383	3	1	1	1	0	0	0	0	0	1	4
KIF20B	1.79202	1.55346	0.764448	4	4	2	0	0	0	0	0	0	0	11
FAM82A1	1.79117	1.63668	0.762431	2	1	1	0	0	0	0	0	0	0	6
PIK3C2G	1.78867	1.26174	0.752783	1	1	0	0	0	0	0	0	0	0	3
ARID2	1.78865	1.35814	0.769254	2	0	0	0	0	0	0	0	0	2	5
MMS22L	1.78813	1.29649	0.735345	0	0	0	3	0	0	1	1	0	5	2
SSB	1.78812	1.06752	0.788007	1	1	0	0	0	0	0	0	0	0	1
IMPAD1	1.78601	1.0611	0.807569	0	0	0	4	1	1	0	0	0	6	0
EPC2	1.786	1.31072	0.798039	2	1	0	0	0	0	0	0	0	0	4
SNX13	1.78536	1.3399	0.808324	2	2	0	0	0	0	0	0	0	2	1
BROX	1.78535	1.14992	0.803825	1	1	0	0	0	0	0	0	0	0	4
CEP192	1.785	1.25977	0.769491	8	4	0	0	0	0	0	0	0	1	12
USP1	1.78495	1.10931	0.760626	1	0	0	0	0	0	0	0	0	1	4
IREB2	1.7836	1.38918	0.773225	2	1	1	1	1	0	0	0	0	3	5
SCAPER	1.78285	1.51688	0.770377	3	2	0	0	0	0	0	0	0	0	8
TMOD3	1.78254	1.35901	0.798407	0	0	0	3	0	0	0	0	0	9	1
STYX	1.7825	1.13824	0.85811	0	0	0	1	0	0	0	0	0	2	0
USO1	1.78247	1.25474	0.729024	1	1	1	1	0	0	0	0	0	2	3
ZFX	1.78143	1.33051	0.82179	2	2	2	0	0	0	0	0	0	2	5
GXYLT1	1.78133	1.23654	0.729604	1	1	0	2	1	0	0	0	0	3	2
UHRF1BP1L	1.78072	1.1684	0.827893	1	0	0	0	0	0	0	0	0	0	2
KIAA0020	1.78042	1.19086	0.789452	1	1	1	0	0	0	0	0	0	0	4
C12orf35	1.78033	1.47832	0.783374	5	4	1	0	0	0	1	1	1	0	14
KBTBD8	1.77986	1.14801	0.815819	1	1	1	0	0	0	0	0	0	2	3
RGPD3	1.77919	1.17693	0.796025	3	2	2	0	0	0	0	0	0	1	8
SCYL2	1.7789	1.26817	0.740457	5	3	2	0	0	0	0	0	0	0	10
RGPD5	1.77689	1.19998	0.788082	5	3	3	0	0	0	0	0	0	1	7
SGOL1	1.77663	1.35758	0.802231	3	2	0	0	0	0	0	0	0	0	2
CEP97	1.7747	1.47368	0.707161	3	2	0	0	0	0	0	0	0	2	3
QSER1	1.7747	1.21356	0.761887	4	1	1	1	0	0	0	0	0	1	7
PDE4D	1.77455	1.15349	0.821381	1	0	0	4	0	0	0	0	0	6	1
POLQ	1.77429	1.51444	0.786101	2	1	0	0	0	0	0	0	0	0	10
CYLD	1.77385	1.36656	0.807532	3	3	0	1	0	0	0	0	0	1	4
BIRC6	1.77372	1.27724	0.810494	5	2	0	0	0	0	0	0	0	2	17
RGPD1	1.77288	1.19645	0.764156	4	3	3	0	0	0	0	0	0	2	9
SACS	1.77274	1.72256	0.756491	8	4	0	1	1	0	1	1	1	1	11
PLK4	1.7717	1.31955	0.822098	1	1	0	0	0	0	0	0	0	0	2
MOSPD2	1.77131	1.63569	0.746566	1	0	0	0	0	0	0	0	0	0	1
ZNF146	1.77063	1.22749	0.791478	0	0	0	0	0	0	0	0	0	1	1
PCF11	1.7698	1.34877	0.786726	6	3	0	0	0	0	0	0	0	2	3
WWP1	1.76966	1.27214	0.801234	1	1	0	0	0	0	0	0	0	0	4
GTF2A1	1.76935	1.23073	0.830283	1	0	0	0	0	0	0	0	0	1	1
ARL5B	1.76875	1.17085	0.798569	0	0	0	2	1	0	0	0	0	4	0
MKLN1	1.76724	1.32256	0.851326	2	2	0	4	1	1	0	0	0	8	2
RNMT	1.76632	1.55466	0.711995	0	0	0	3	1	0	0	0	0	4	1
BRCA1	1.76601	1.23839	0.806002	6	2	0	1	1	0	0	0	0	0	7
ST8SIA4	1.76523	1.20554	0.874621	0	0	0	3	1	1	0	0	0	4	0
C1orf9	1.76467	1.2044	0.775859	2	1	0	0	0	0	0	0	0	0	8
TAS2R50	1.76415	1.46111	0.793387	0	0	0	0	0	0	0	0	0	0	1
TLK1	1.76344	1.24096	0.811769	2	2	1	2	2	0	0	0	0	5	3
SNRNP48	1.76053	1.23895	0.787661	1	1	1	1	1	0	0	0	0	2	1
ALMS1	1.76034	1.38813	0.851848	4	1	0	0	0	0	0	0	0	0	34
BRWD3	1.76026	1.3719	0.748671	3	1	0	4	1	0	0	0	0	3	10
POLA1	1.7601	1.41533	0.80353	5	1	0	1	0	0	0	0	0	1	4
CEBPZ	1.7599	1.16501	0.802629	3	0	0	0	0	0	0	0	0	0	4
APPL1	1.75834	1.15233	0.873647	0	0	0	1	0	0	0	0	0	2	1
FANCL	1.75802	1.32743	0.784457	0	0	0	1	0	0	0	0	0	0	1
RASA1	1.75769	1.50112	0.763521	0	0	0	1	0	0	0	0	0	2	2
DOCK7	1.7574	1.3755	0.798256	6	5	0	0	0	0	0	0	0	1	11
RASSF8	1.7571	1.25606	0.774778	1	0	0	0	0	0	0	0	0	5	1
FOXN2	1.75696	1.17956	0.791583	1	1	0	2	1	1	0	0	0	4	1
ZNF280C	1.75632	1.26042	0.78667	4	2	1	3	1	0	0	0	0	2	5
RABGAP1L	1.7563	1.35805	0.791157	1	1	0	0	0	0	0	0	0	0	2
BPTF	1.75586	1.27924	0.776422	6	4	2	0	0	0	0	0	0	1	19
TWF1	1.75578	1.08152	0.825366	1	1	0	0	0	0	0	0	0	1	2
PIKFYVE	1.75451	1.35366	0.739533	3	2	1	0	0	0	0	0	0	2	5
EFR3A	1.75397	1.24142	0.806461	2	2	0	0	0	0	0	0	0	4	4
AP4E1	1.75371	1.40769	0.76942	0	0	0	3	1	0	0	0	0	2	4
LMBRD2	1.75322	1.69269	0.796333	1	1	0	1	1	0	0	0	0	0	0
GNA13	1.7529	1.22343	0.823932	1	1	0	1	1	1	0	0	0	3	3
ZZZ3	1.75273	1.18415	0.772973	2	2	1	1	0	0	0	0	0	2	6
MBNL1	1.75254	1.20559	0.812131	1	1	1	2	1	0	0	0	0	6	3
ANKRD50	1.75224	1.36318	0.72295	3	1	0	2	0	0	0	0	0	3	7
FAM91A1	1.7506	1.22895	0.852261	1	0	0	1	1	0	0	0	0	3	1
ZNF525	1.74993	1.27844	0.792636	2	1	0	0	0	0	0	0	0	1	1
UHMK1	1.74962	1.07101	0.754324	2	0	0	3	3	1	0	0	0	11	0
NEK1	1.74883	1.39075	0.746844	2	1	0	2	1	0	0	0	0	1	6
KRIT1	1.74843	1.23542	0.78582	1	1	0	0	0	0	0	0	0	0	1
NOL8	1.74839	1.20525	0.764744	2	2	0	0	0	0	0	0	0	0	3
SLU7	1.74822	1.19379	0.746882	3	2	1	1	0	0	0	0	0	0	4
ZRANB3	1.74812	1.38076	0.736533	3	1	1	0	0	0	0	0	0	0	6
VPS13B	1.74771	1.32529	0.785719	11	5	2	1	0	0	0	0	0	0	19
C21orf91	1.74769	1.41441	0.774489	1	1	0	4	4	0	0	0	0	3	2
DDX46	1.74769	1.3381	0.843439	1	1	0	1	1	0	0	0	0	1	4
RRM2B	1.74662	1.16897	0.746988	0	0	0	1	1	0	0	0	0	2	1
RB1CC1	1.74631	1.48448	0.792769	0	0	0	0	0	0	0	0	0	2	7
MTX3	1.74567	1.50192	0.820635	0	0	0	4	1	0	0	0	0	10	1
HELLS	1.74545	1.2115	0.772975	1	1	0	0	0	0	0	0	0	1	3
TAS2R14	1.74501	1.24666	0.73922	1	1	0	0	0	0	0	0	0	0	1
ATP13A3	1.74385	1.39942	0.852831	3	1	0	1	1	0	0	0	0	1	1
OCLM	1.74353	1.23681	0.841583	0	0	0	0	0	0	0	0	0	0	0
TBK1	1.74192	1.15029	0.7759	0	0	0	0	0	0	0	0	0	1	2
STXBP5	1.74184	1.31199	0.791857	0	0	0	1	0	0	0	0	0	9	3
WDHD1	1.7416	1.40983	0.78607	7	4	1	1	0	0	0	0	0	0	5
SAMSN1	1.74105	1.30562	0.795791	1	1	0	0	0	0	0	0	0	1	1
USP12	1.74055	1.2664	0.777165	0	0	0	0	0	0	0	0	0	0	0
C3orf63	1.74027	1.2115	0.771119
CCDC14	1.73998	1.35177	0.789968	1	0	0	0	0	0	0	0	0	0	2
ZNF507	1.73938	1.3569	0.792943	2	1	0	1	0	0	0	0	0	7	4
BAZ1A	1.73934	1.23495	0.794506	5	4	0	0	0	0	0	0	0	0	17
CDK6	1.73921	1.25294	0.819634	0	0	0	1	1	0	0	0	0	11	1
MIER3	1.73917	1.26138	0.780619	0	0	0	1	1	0	0	0	0	5	0
GCFC1	1.73821	1.26982	0.755966	2	2	0	0	0	0	0	0	0	1	2
DOCK10	1.73806	1.20979	0.864258	4	2	0	0	0	0	0	0	0	1	4
TPP2	1.73766	1.39208	0.783716	1	0	0	0	0	0	0	0	0	0	4
PMS1	1.73689	1.07345	0.825949	2	1	1	0	0	0	0	0	0	0	4
CTDSPL2	1.73684	1.07282	0.787822	0	0	0	0	0	0	0	0	0	4	1
RFX7	1.73683	1.15016	0.778834	1	1	1	2	1	0	0	0	0	2	7
CD302	1.73655	1.22741	0.76897
HIF1A	1.73633	1.16463	0.795374	3	2	0	0	0	0	0	0	0	1	6
ITSN2	1.73572	1.5126	0.791969	4	3	0	0	0	0	0	0	0	0	9
FXR1	1.7357	1.41399	0.81935	0	0	0	3	1	0	1	0	0	7	1
KCNH7	1.73561	1.24566	0.812072	2	2	0	0	0	0	0	0	0	1	8
UTP20	1.7356	1.50062	0.826275	2	0	0	1	0	0	0	0	0	0	9
CASC4	1.73471	1.1188	0.801189	0	0	0	1	0	0	0	0	0	3	2
WDR36	1.73425	1.44896	0.877517	2	1	0	1	0	0	0	0	0	5	3
SNORD5	1.73405	1.03429	0.745238
LOC100131541	1.73395	1.28421	0.75339
MAP4K5	1.73392	1.43806	0.737838	0	0	0	0	0	0	0	0	0	0	3
TTC21B	1.7337	1.55064	0.811955	1	1	0	1	0	0	0	0	0	2	7
RBAK	1.73324	1.56539	0.820373	0	0	0	1	1	0	0	0	0	3	2
RAD54B	1.7332	1.31083	0.77637	0	0	0	0	0	0	0	0	0	0	1
UBE2Q2P1	1.73258	1.07341	0.755471	0	0	0	0	0	0	0	0	0	0	0
TOP2A	1.73072	1.15331	0.752054	1	1	1	1	1	0	0	0	0	2	6
SACM1L	1.72953	1.38883	0.825743	2	1	0	2	1	0	0	0	0	4	1
PARP14	1.72888	1.5093	0.782456	6	3	1	2	1	0	0	0	0	1	9
RAD18	1.72888	1.1712	0.83241	1	1	1	2	2	0	0	0	0	3	2
UCHL5	1.72736	1.30866	0.770852	0	0	0	1	0	0	0	0	0	1	1
NIN	1.72664	1.35269	0.732947	2	2	0	2	2	0	0	0	0	5	5
TAF1D	1.72605	1.3104	0.850345	0	0	0	0	0	0	0	0	0	1	1
DOPEY1	1.72596	1.62648	0.803315	3	2	1	0	0	0	0	0	0	1	5
GAS2L3	1.72485	1.21367	0.756968	0	0	0	0	0	0	1	0	0	0	3
PHF14	1.72439	1.2831	0.872997	1	0	0	0	0	0	0	0	0	2	3
DLGAP5	1.72352	1.26381	0.819891	2	2	0	0	0	0	0	0	0	1	3
STRBP	1.7232	1.58249	0.804542	0	0	0	1	0	0	0	0	0	2	0
TRIM59	1.72319	1.18285	0.809921	1	1	0	2	0	0	0	0	0	3	1
ZNHIT6	1.72309	1.45462	0.749817	0	0	0	3	1	0	0	0	0	7	3
MYO5A	1.72198	1.36625	0.787519	3	3	0	1	1	1	0	0	0	5	6
LOC100130428	1.72184	1.38376	0.738791
LMAN1	1.72157	1.20321	0.710644	2	1	0	1	1	0	0	0	0	4	2
GPBP1	1.7214	1.18246	0.842985	0	0	0	0	0	0	0	0	0	1	2
ARHGAP5	1.71977	1.21701	0.799775	1	1	0	0	0	0	0	0	0	3	6
FAM190B	1.71908	1.24958	0.83467	3	2	1	1	0	0	0	0	0	5	7
C16orf87	1.71873	1.36263	0.790662	0	0	0	0	0	0	0	0	0	0	2
SAMD9	1.71826	1.70982	0.783415	2	2	0	1	1	0	0	0	0	4	10
PHF6	1.718	1.25333	0.818112	0	0	0	1	0	0	0	0	0	5	1
TMEM133	1.71778	2.12084	0.753982	0	0	0	0	0	0	0	0	0	1	0
FIGNL1	1.71685	1.26484	0.837521	3	2	0	0	0	0	0	0	0	0	4
FNDC3A	1.71653	1.27252	0.745158	2	1	0	0	0	0	0	0	0	1	7
PLAG1	1.71644	1.48331	0.761435	0	0	0	2	1	0	0	0	0	4	2
FAM35B	1.71601	1.21863	0.742383	0	0	0	0	0	0	0	0	0	0	0
SLMAP	1.71584	1.35298	0.798494	3	2	0	0	0	0	0	0	0	2	5
IFIH1	1.71491	1.38056	0.751627	1	0	0	0	0	0	0	0	0	0	7
CLSPN	1.71372	1.31518	0.833622	2	0	0	4	1	0	0	0	0	4	6
GOLGB1	1.71256	1.61208	0.736288	7	7	4	1	1	0	0	0	0	1	22
ZNF12	1.71251	1.47007	0.722189	0	0	0	1	1	0	0	0	0	1	1
MPHOSPH9	1.71246	1.19543	0.79922	4	1	1	0	0	0	0	0	0	0	5
HEATR1	1.71209	1.3423	0.856793	4	1	0	1	0	0	0	0	0	1	9
CD200R1	1.71169	1.43036	0.822785	0	0	0	0	0	0	0	0	0	2	1
NF1	1.71168	1.25612	0.769913	8	4	0	0	0	0	0	0	0	1	9
PDS5A	1.71139	1.27089	0.813701	5	3	0	0	0	0	0	0	0	5	8
FAM102B	1.71118	1.3764	0.760547	0	0	0	2	1	0	0	0	0	5	1
DENND1B	1.71076	1.17054	0.804894	4	3	0	2	0	0	0	0	0	5	6
KIAA0528	1.71076	1.30732	0.879034	1	1	0	0	0	0	0	0	0	0	1
C11orf82	1.70987	1.33385	0.850707	1	0	0	0	0	0	1	0	0	0	6
PYROXD1	1.70948	1.27881	0.770718	2	2	0	0	0	0	0	0	0	4	4
DLEU2	1.70872	1.26529	0.749291
THEMIS	1.70769	1.07391	0.832729	2	1	0	3	2	0	0	0	0	2	1
SBNO1	1.70728	1.39202	0.796616	1	0	0	3	2	0	0	0	0	2	11
ZNF708	1.70713	1.22164	0.73319	2	2	1	2	0	0	0	0	0	4	1
EIF3A	1.7066	1.27111	0.86045	3	1	0	0	0	0	0	0	0	0	5
TRAPPC8	1.70555	1.42996	0.817458	1	0	0	1	1	0	0	0	0	2	2
ERCC5	1.7051	1.63652	0.764025
GMFB	1.7049	1.14646	0.706142	0	0	0	0	0	0	0	0	0	1	3
SEPT14	1.70444	1.23087	0.808503	1	0	0	1	0	0	0	0	0	1	2
SUZ12	1.70404	1.12383	0.785819	0	0	0	0	0	0	0	0	0	1	2
ZFP62	1.70374	1.6682	0.81367	0	0	0	0	0	0	0	0	0	1	3
UBR1	1.70348	1.34081	0.793046	1	1	1	2	1	0	0	0	0	0	6
YTHDF3	1.70155	1.25705	0.82846	1	1	0	0	0	0	0	0	0	5	3
RAB23	1.70075	1.21453	0.777547	0	0	0	1	0	0	0	0	0	1	0
EXOC6	1.70044	1.39826	0.727365	1	1	0	0	0	0	0	0	0	3	2
HSPA4L	1.70036	1.17523	0.795224	1	0	0	0	0	0	0	0	0	1	6
BCAT1	1.69967	1.05541	0.763298	1	1	0	2	0	0	0	0	0	11	1
C1orf27	1.69967	1.3691	0.707144	4	1	0	0	0	0	0	0	0	3	4
CCNL1	1.69892	1.25558	0.833908	0	0	0	0	0	0	1	0	0	0	2
ACAP2	1.6989	1.49638	0.763893	3	2	1	1	0	0	0	0	0	1	2
SGOL2	1.69798	1.15473	0.721811	6	4	2	0	0	0	0	0	0	1	10
FAM135A	1.69787	1.54397	0.752608	2	1	0	0	0	0	0	0	0	0	4
ADAM22	1.69773	1.39945	0.877371	0	0	0	2	2	1	0	0	0	5	3
DYNC1I2	1.69735	1.07349	0.780022	1	1	0	0	0	0	0	0	0	0	1
LY75	1.69721	1.25919	0.872282
DIS3	1.69697	1.32129	0.800733	3	2	1	1	1	0	0	0	0	5	4
TRMT1L	1.69652	1.18493	0.826062	0	0	0	0	0	0	0	0	0	3	5
NCAPG	1.69632	1.35428	0.731264	1	1	0	1	1	0	0	0	0	2	1
FAM35A	1.69538	1.25583	0.864748	1	1	0	0	0	0	0	0	0	0	3
C9orf41	1.69535	1.15057	0.82146	0	0	0	0	0	0	0	0	0	1	2
TOPORS	1.69443	1.52393	0.712088	0	0	0	1	0	0	0	0	0	0	3
ZNF254	1.69383	1.2482	0.702946	0	0	0	2	1	0	0	0	0	1	2
USP38	1.69362	1.30321	0.76271	1	0	0	0	0	0	0	0	0	0	3
MAP7D3	1.69357	1.26213	0.803608	3	0	0	2	1	0	0	0	0	2	3
SLC26A2	1.69324	1.41034	0.716995	4	2	1	7	5	0	0	0	0	7	5
FANCM	1.6922	1.64069	0.754116	3	2	1	1	1	0	0	0	0	1	8
USP45	1.69216	1.28518	0.721529	0	0	0	1	0	0	0	0	0	5	3
PPP6R3	1.69212	1.22627	0.872897	1	1	0	1	1	0	0	0	0	2	2
PJA2	1.69042	1.34514	0.79466	1	0	0	1	1	0	0	0	0	2	1
NCKAP1	1.68992	1.22486	0.78122	2	1	0	0	0	0	0	0	0	0	4
GUF1	1.68972	1.30405	0.792386	1	0	0	2	0	0	0	0	0	1	1
MLL3	1.68851	1.19641	0.887234	5	2	0	0	0	0	0	0	0	2	14
FAM111A	1.68845	1.1881	0.796238	1	0	0	1	0	0	0	0	0	2	5
FBXO30	1.68653	1.3322	0.787269	2	2	0	0	0	0	0	0	0	0	4
TMX3	1.68628	1.68365	0.740258	0	0	0	2	1	0	0	0	0	3	1
PLEKHA5	1.68539	1.28776	0.836597	2	0	0	5	0	0	0	0	0	0	4
TOPBP1	1.68447	1.22978	0.810179	2	0	0	0	0	0	0	0	0	0	4
PIGK	1.68391	1.50347	0.808067	0	0	0	2	1	0	0	0	0	9	0
ZBTB11	1.6838	1.42609	0.786709	3	3	0	0	0	0	1	0	0	1	4
TNKS2	1.68338	1.31635	0.836651	1	0	0	1	1	0	0	0	0	2	2
ADAM9	1.68328	1.39828	0.81145	3	1	0	1	0	0	0	0	0	0	0
MAN2A1	1.68306	1.40377	0.833359	2	1	0	0	0	0	0	0	0	1	5
ATAD1	1.68165	1.33514	0.797856	1	1	0	0	0	0	0	0	0	3	1
GOPC	1.68109	1.25321	0.908716
TMEM106B	1.68098	1.37137	0.755608	0	0	0	0	0	0	0	0	0	3	1
ATP11B	1.68075	1.40624	0.807808	1	1	0	2	1	1	0	0	0	4	5
NUP50	1.68048	1.31441	0.747375	1	0	0	1	0	0	0	0	0	1	2
KPNA5	1.68038	1.25614	0.718081	1	0	0	0	0	0	0	0	0	1	3
PIK3R1	1.68038	1.27759	0.790128	1	1	0	0	0	0	0	0	0	2	3
ZNF295	1.68021	1.21031	0.801163	4	3	0	2	1	0	0	0	0	5	5
SETD2	1.67961	1.24482	0.779199	8	7	1	0	0	0	0	0	0	0	16
FASTKD1	1.67862	1.26531	0.798878	1	0	0	0	0	0	0	0	0	0	0
SP100	1.67857	1.22526	0.721214	2	2	0	2	0	0	0	0	0	3	3
C12orf48	1.67839	1.29581	0.721856
MLH3	1.67795	1.36309	0.765781	4	4	2	0	0	0	0	0	0	1	9
HELZ	1.6769	1.2334	0.827644	4	3	2	4	0	0	0	0	0	7	13
RAD51AP1	1.67664	1.07272	0.735257	1	1	0	0	0	0	0	0	0	0	3
SCAMP1	1.67657	1.51817	0.805891	0	0	0	0	0	0	0	0	0	3	1
MFN1	1.67657	1.60576	0.807207	1	1	0	1	1	0	0	0	0	2	2
PPWD1	1.67596	1.52545	0.755494	0	0	0	0	0	0	0	0	0	0	3
HSPH1	1.67594	1.19496	0.770411	1	0	0	0	0	0	0	0	0	0	2
CD109	1.6759	1.31565	0.806094	2	0	0	2	2	0	0	0	0	3	4
RBM26	1.67516	1.19248	0.808814	2	1	0	0	0	0	0	0	0	1	1
ATF7IP	1.67477	1.21566	0.847351	3	2	0	1	1	0	0	0	0	3	7
RNF138	1.67472	1.08043	0.770211	0	0	0	1	0	0	0	0	0	3	3
NCOA2	1.67464	1.33866	0.871668	4	2	0	0	0	0	0	0	0	0	9
FAM178A	1.674	1.15199	0.754067	2	0	0	0	0	0	0	0	0	0	7
CCDC144NL	1.67363	1.3038	0.77631	0	0	0	0	0	0	0	0	0	1	0
ICK	1.67322	1.2585	0.771679	1	1	0	2	0	0	0	0	0	4	3
TBL1XR1	1.67258	1.28531	0.788413	0	0	0	1	1	0	0	0	0	2	4
CSNK1G3	1.67106	1.35198	0.838534	0	0	0	0	0	0	0	0	0	2	2
ADAM10	1.6695	1.24035	0.780637	2	0	0	1	1	0	0	0	0	1	4
SERBP1	1.66948	1.17794	0.801207	0	0	0	1	1	0	0	0	0	3	3
IFT74	1.66932	1.3897	0.710068	0	0	0	0	0	0	0	0	0	1	2
KNTC1	1.6693	1.21118	0.839639	3	1	0	0	0	0	0	0	0	0	7
LRRC58	1.66862	1.16007	0.765978	2	0	0	4	1	1	0	0	0	11	1
FAM35B2	1.66857	1.23593	0.777238	0	0	0	0	0	0	0	0	0	0	1
C12orf23	1.66856	1.13786	0.786056	0	0	0	0	0	0	0	0	0	0	1
LNX2	1.66825	1.21748	0.762004	0	0	0	1	0	0	0	0	0	2	1
TMED5	1.6681	1.06319	0.772204	0	0	0	0	0	0	0	0	0	6	0
FAM179B	1.66806	1.33012	0.814317	2	1	0	1	1	0	0	0	0	2	8
PREPL	1.66803	1.23824	0.800731	2	2	0	1	0	0	0	0	0	2	4
ASH1L	1.66774	1.24006	0.731461	7	5	1	1	0	0	0	0	0	2	10
RABEP1	1.66735	1.28661	0.823489	2	1	1	0	0	0	0	0	0	1	1
RYR2	1.66721	1.41831	0.799662	9	4	0	0	0	0	0	0	0	3	18
TXLNG	1.66692	1.11511	0.829686	0	0	0	0	0	0	0	0	0	0	2
KRAS	1.66681	0.979533	0.799881	0	0	0	0	0	0	0	0	0	2	0
FAM3C	1.666	1.17218	0.743261	0	0	0	0	0	0	0	0	0	0	0
ATP6V1C1	1.66577	1.41339	0.775697	0	0	0	1	0	0	0	0	0	1	1
NCOA7	1.66534	1.41746	0.78584	2	2	0	3	3	0	0	0	0	9	6
IDE	1.66444	1.16852	0.788369	1	1	1	1	0	0	0	0	0	2	8
TRNT1	1.66367	1.25686	0.793253	1	1	0	0	0	0	0	0	0	0	3
CEP63	1.66261	1.60273	0.728928	1	1	0	2	1	1	0	0	0	4	3
GORAB	1.66179	1.42444	0.788322	3	0	0	0	0	0	0	0	0	1	3
ZNF84	1.66147	1.24258	0.83605	0	0	0	0	0	0	0	0	0	4	3
DPY19L4	1.66134	1.65126	0.773086	3	2	0	1	0	0	0	0	0	0	2
ZNF192	1.6611	1.27666	0.779517	0	0	0	0	0	0	0	0	0	5	3
WDR63	1.66072	1.37813	0.702246	0	0	0	0	0	0	0	0	0	0	3
MED13	1.65923	1.24951	0.870686	3	2	0	0	0	0	0	0	0	2	5
PI4K2B	1.659	1.07949	0.785716	0	0	0	0	0	0	0	0	0	5	0
THOC1	1.65895	1.27949	0.731607	0	0	0	0	0	0	0	0	0	0	1
HOOK3	1.65859	1.22002	0.811485	1	1	0	8	3	0	0	0	0	8	3
FRS2	1.65786	1.42145	0.820054	1	1	1	0	0	0	0	0	0	3	3
ZNF566	1.6577	1.4696	0.753336	0	0	0	2	0	0	0	0	0	1	2
ZNF37A	1.65711	1.27626	0.792202	0	0	0	2	2	0	0	0	0	8	3
AKT3	1.65684	1.31374	0.77048	1	1	0	3	1	0	0	0	0	2	1
JAKMIP2	1.6568	1.52483	0.837487	1	1	0	1	1	0	0	0	0	1	3
ZFAND1	1.65673	1.26902	0.834471	1	0	0	1	1	0	0	0	0	3	0
CDK19	1.65659	1.23512	0.828084	1	1	0	1	0	0	0	0	0	5	2
DCLRE1A	1.65629	1.2106	0.77706	3	2	0	0	0	0	0	0	0	1	3
CCAR1	1.65546	1.25947	0.758059	2	1	0	0	0	0	0	0	0	0	7
RAB27B	1.65542	1.32058	0.713649	0	0	0	3	1	0	0	0	0	8	0
FAM126A	1.6551	1.61196	0.829722	2	1	0	1	0	0	0	0	0	3	3
GOLIM4	1.65478	1.38709	0.778334	1	0	0	0	0	0	0	0	0	0	4
STRN3	1.65457	1.23831	0.81911	2	1	1	0	0	0	0	0	0	3	3
AP3B1	1.65445	1.35919	0.908436	2	1	1	1	1	1	0	0	0	1	6
NUFIP2	1.65364	1.27774	0.87808	4	2	0	3	0	0	0	0	0	8	3
ZNF37BP	1.65356	1.03927	0.79077	0	0	0	0	0	0	5	4	0	0	0
ATG2B	1.65333	1.31503	0.778075	2	1	0	2	0	0	0	0	0	7	8
CCDC91	1.65301	1.36131	0.708105	1	1	0	0	0	0	0	0	0	3	1
AGTPBP1	1.65272	1.28327	0.765732	4	3	0	0	0	0	0	0	0	2	9
MBNL2	1.65243	1.3509	0.754107	1	1	1	0	0	0	0	0	0	2	2
MIB1	1.65224	1.328	0.767767	0	0	0	2	1	0	0	0	0	4	1
RNGTT	1.65172	1.36674	0.856952	2	2	0	1	0	0	1	0	0	2	2
WHSC1L1	1.65123	1.27643	0.820709	5	3	0	0	0	0	0	0	0	0	10
C6orf211	1.65105	1.23335	0.711841	0	0	0	0	0	0	0	0	0	0	1
IFI16	1.65092	1.04079	0.837164	4	3	1	0	0	0	0	0	0	0	3
DCUN1D4	1.65091	1.28397	0.820518	0	0	0	2	1	1	0	0	0	5	1
CCNE2	1.65065	1.125	0.781371	0	0	0	1	1	1	0	0	0	3	1
SLC12A2	1.65012	1.14136	0.864283	3	1	1	0	0	0	0	0	0	3	4
POLI	1.64959	1.28998	0.775392	1	1	0	4	2	1	0	0	0	7	2
ARL13B	1.64889	1.61051	0.70438	0	0	0	0	0	0	0	0	0	3	1
MGA	1.6484	1.50926	0.736349	8	4	0	1	1	0	0	0	0	2	13
SSX2IP	1.64828	1.42393	0.763396	1	0	0	2	2	0	0	0	0	2	6
KIAA1107	1.64809	1.69229	0.726109	3	2	1	0	0	0	0	0	0	0	10
SLC41A2	1.64772	1.69717	0.815553	2	1	0	0	0	0	0	0	0	1	2
TRMT11	1.64752	1.30446	0.760031	1	1	0	0	0	0	0	0	0	0	2
ROD1	1.64682	1.22323	0.768896
WDR67	1.64656	1.40285	0.80382	1	0	0	0	0	0	0	0	0	0	4
BAGE	1.64637	1.07572	0.71513	0	0	0	0	0	0	0	0	0	0	0
NDC80	1.64555	1.25014	0.785358	1	0	0	0	0	0	0	0	0	0	3
ATP7A	1.64554	1.32758	0.798714	3	1	0	2	1	0	0	0	0	5	4
BTAF1	1.64537	1.36267	0.807799	4	1	0	0	0	0	0	0	0	1	5
AKAP6	1.64509	1.36096	0.810278	2	1	0	0	0	0	0	0	0	1	13
C2orf69	1.64473	1.097	0.807436	0	0	0	0	0	0	0	0	0	0	2
GALNT7	1.64399	1.42955	0.784918	1	1	0	0	0	0	0	0	0	3	0
CDC5L	1.64398	1.21271	0.789009	2	2	0	2	1	0	0	0	0	2	0
NSUN6	1.64378	1.22381	0.708185	1	1	0	1	1	0	0	0	0	1	4
PTPN4	1.64323	1.1727	0.727751	0	0	0	0	0	0	0	0	0	0	4
QKI	1.64304	1.19714	0.874192	1	1	0	2	0	0	0	0	0	6	3
RBM27	1.64302	1.18289	0.786715	2	1	1	1	1	0	0	0	0	2	6
SNORD6	1.64272	1.33944	0.794504
TANK	1.64163	1.2191	0.755372	1	1	0	0	0	0	0	0	0	0	2
LRRN3	1.64158	1.16235	0.794301	2	2	0	0	0	0	0	0	0	1	4
DENND4C	1.64119	1.31358	0.777378	2	2	0	0	0	0	0	0	0	1	8
XPO1	1.6408	1.22732	0.796098	0	0	0	0	0	0	0	0	0	0	7
AP1S2	1.64072	1.18967	0.753764	0	0	0	2	2	1	0	0	0	1	0
EPM2AIP1	1.64044	1.22678	0.813769	0	0	0	4	1	0	0	0	0	2	4
AMD1	1.64025	1.15106	0.831164	0	0	0	1	0	0	0	0	0	2	2
JRKL	1.63993	1.5494	0.743212	1	1	0	0	0	0	0	0	0	1	3
TMEM135	1.63981	1.24761	0.837211	0	0	0	3	1	0	0	0	0	6	3
TMEM168	1.63926	1.10647	0.823868	2	1	0	1	0	0	0	0	0	1	2
SLC39A10	1.63844	1.53794	0.785473	0	0	0	0	0	0	0	0	0	5	3
ZCCHC11	1.63795	1.33713	0.711212	4	3	1	0	0	0	0	0	0	1	7
CSGALNACT2	1.63792	1.30768	0.819187	0	0	0	0	0	0	0	0	0	1	0
ERCC4	1.63771	1.56156	0.83448	2	1	1	1	0	0	0	0	0	1	2
PCGF5	1.63762	1.15192	0.802766	1	0	0	2	2	2	0	0	0	4	1
ZNF800	1.63706	1.14309	0.788898	1	1	0	0	0	0	0	0	0	1	6
TBC1D23	1.63702	1.3457	0.823056	1	0	0	0	0	0	0	0	0	2	2
LRRC37A4	1.63669	1.04474	0.742492	0	0	0	0	0	0	5	0	0	0	0
LOC162632	1.63653	1.44254	0.749326
PUS10	1.63533	1.42101	0.784242	1	1	0	1	1	1	1	1	0	3	1
B4GALT6	1.63507	1.27098	0.878016	0	0	0	0	0	0	0	0	0	3	1
HS2ST1	1.63496	1.29155	0.779563	0	0	0	1	1	0	0	0	0	5	0
CHMP2B	1.63475	1.04259	0.755595	1	0	0	1	1	0	0	0	0	0	0
SLC25A24	1.63444	1.32647	0.824152	1	1	0	1	1	1	0	0	0	1	0
KCTD3	1.63375	1.22547	0.820816	0	0	0	0	0	0	0	0	0	1	4
ZNF518B	1.63361	1.37419	0.790509	2	1	0	2	1	0	0	0	0	3	5
MAGI3	1.63347	1.28369	0.819216	2	1	1	0	0	0	0	0	0	1	8
C12orf29	1.63223	1.12645	0.766969	0	0	0	1	0	0	0	0	0	3	1
ORC3	1.63164	1.1491	0.766675	4	3	1	1	0	0	0	0	0	0	4
ZNF480	1.63154	1.19688	0.774203	0	0	0	3	0	0	0	0	0	7	2
ERAP2	1.63133	1.32631	0.761674	2	0	0	0	0	0	0	0	0	1	5
CWF19L2	1.63128	1.87597	0.718878	2	1	0	1	0	0	0	0	0	0	8
SEL1L	1.62996	1.34645	0.901512	2	2	0	0	0	0	0	0	0	8	4
FEM1C	1.62991	1.16104	0.916143	1	1	0	1	0	0	0	0	0	5	4
AZI2	1.62922	1.0014	0.795883	0	0	0	0	0	0	0	0	0	1	1
PRKAA1	1.62914	1.14966	0.769674	2	1	0	1	0	0	0	0	0	2	5
ZNF354A	1.62884	1.01839	0.749045	3	0	0	1	1	0	0	0	0	1	4
ETNK1	1.62858	1.22515	0.799822	1	0	0	1	0	0	0	0	0	3	1
RALGAPA1	1.62789	1.2465	0.739408	4	3	0	1	0	0	0	0	0	0	6
UBE2D1	1.62787	1.26396	0.769319	1	1	0	0	0	0	0	0	0	2	1
CLK4	1.62676	1.35777	0.804083	0	0	0	0	0	0	0	0	0	2	2
FAM13B	1.62576	1.23719	0.832511	2	1	1	1	0	0	0	0	0	3	2
FGFR1OP2	1.62467	1.26664	0.746586	0	0	0	0	0	0	0	0	0	1	1
MLL5	1.62322	1.12275	0.876036	5	1	0	0	0	0	0	0	0	0	8
IPO7	1.62298	1.11924	0.850241	0	0	0	0	0	0	0	0	0	3	4
KAT6B	1.62282	1.25505	0.803317	6	6	1	0	0	0	0	0	0	2	14
MYO6	1.62261	1.5452	0.817072	5	4	0	0	0	0	0	0	0	3	7
LEO1	1.62259	1.36428	0.735759	1	0	0	0	0	0	0	0	0	0	2
ZNF90	1.62243	0.712687	0.814793	0	0	0	0	0	0	0	0	0	1	0
MSH2	1.62235	1.22331	0.782943	2	2	1	0	0	0	0	0	0	0	5
DOCK11	1.62155	1.43018	0.734845	6	4	0	0	0	0	0	0	0	0	9
SLC2A13	1.62098	1.24293	0.7822	1	1	0	2	0	0	0	0	0	7	1
SIKE1	1.62093	1.20574	0.782434	0	0	0	2	0	0	0	0	0	0	0
TMEM161B	1.62081	1.21022	0.827735	2	1	1	0	0	0	0	0	0	1	2
N4BP2L2	1.62071	1.32545	0.770408	3	3	3	0	0	0	0	0	0	1	8
SCLT1	1.62049	1.07856	0.769542	3	2	1	0	0	0	0	0	0	0	5
RAB3GAP2	1.62013	1.30931	0.749626	2	1	0	0	0	0	0	0	0	4	4
NR3C1	1.62012	1.19138	0.828233	3	2	0	1	0	0	0	0	0	2	5
ZNF195	1.61987	1.15124	0.819511	1	0	0	0	0	0	0	0	0	1	1
SSFA2	1.61787	1.26468	0.820287	2	1	0	0	0	0	0	0	0	2	4
TRIM33	1.61787	1.175	0.866035	3	2	0	0	0	0	0	0	0	2	5
HAUS6	1.61719	1.19251	0.742593	2	2	1	1	0	0	0	0	0	1	4
EYA4	1.61688	1.48324	0.818813	0	0	0	1	0	0	0	0	0	4	1
DDX21	1.61667	1.36734	0.795837	3	1	0	0	0	0	0	0	0	2	4
C14orf135	1.6158	1.33878	0.82207	0	0	0	0	0	0	0	0	0	0	1
MARCH7	1.61578	1.17731	0.833202	0	0	0	0	0	0	0	0	0	0	3
POT1	1.61576	1.18944	0.772595	0	0	0	2	1	0	0	0	0	1	2
C10orf12	1.61553	1.53358	0.781517	5	2	0	0	0	0	0	0	0	0	13
RC3H2	1.61507	1.23704	0.782038	2	2	0	0	0	0	0	0	0	0	3
STAU2	1.61492	1.16773	0.795678	3	1	0	0	0	0	0	0	0	1	2
FAM172A	1.61305	1.51446	0.741441	2	2	1	1	0	0	0	0	0	2	3
PHOCN	1.61286	1.19879	0.818728
KCNMB3	1.61261	1.12656	0.819183	0	0	0	0	0	0	0	0	0	0	1
C12orf4	1.61245	1.24645	0.800049	1	0	0	0	0	0	0	0	0	1	3
VCPIP1	1.61225	1.34334	0.787278	1	1	0	0	0	0	0	0	0	6	1
BMI1	1.61151	1.07523	0.808904
SLC25A46	1.61137	1.09795	0.832301	0	0	0	0	0	0	0	0	0	2	2
CPEB4	1.61129	1.26691	0.718213	0	0	0	3	2	1	1	1	1	3	2
WDR43	1.61127	1.18031	0.787666	2	1	1	1	1	0	0	0	0	1	1
GPRIN3	1.61119	1.18875	0.75839	0	0	0	0	0	0	0	0	0	3	0
NFXL1	1.61065	1.5644	0.766824	2	1	0	0	0	0	0	0	0	0	5
MLLT3	1.6102	1.31352	0.792096	2	2	0	1	1	0	0	0	0	4	1
APOOL	1.61016	1.39083	0.736377	0	0	0	1	1	1	0	0	0	3	1
TAB3	1.61014	1.21334	0.770133	2	0	0	2	1	0	0	0	0	2	5
MON2	1.61003	1.23533	0.882388	2	1	0	3	1	0	0	0	0	4	7
MTM1	1.60994	1.19546	0.824795	0	0	0	1	1	0	0	0	0	4	0
ARHGEF12	1.6098	1.35359	0.838604	5	3	0	3	1	0	0	0	0	4	7
COG6	1.60962	1.49854	0.700325	0	0	0	1	1	1	0	0	0	2	0
DGKH	1.60902	1.5706	0.713752	4	1	0	0	0	0	0	0	0	0	9
ERGIC2	1.60899	1.15769	0.825886	0	0	0	0	0	0	0	0	0	0	1
TAF2	1.60896	1.20515	0.812533	1	0	0	1	0	0	1	1	0	3	1
CTR9	1.60885	1.42037	0.798426	2	0	0	1	1	0	0	0	0	1	1
HIPK3	1.60883	1.29251	0.826083	1	1	0	0	0	0	0	0	0	0	2
BAGE3	1.60835	1.13811	0.756706
PPM1L	1.6075	1.38147	0.815333	0	0	0	1	0	0	0	0	0	2	0
TBC1D15	1.60746	1.38029	0.728341	1	0	0	1	0	0	0	0	0	2	1
ACSL3	1.60735	1.27423	0.803509	3	1	1	0	0	0	0	0	0	1	3
ZNF714	1.60725	1.08599	0.785507	0	0	0	4	0	0	0	0	0	9	0
GLS	1.60704	1.2679	0.801555	1	1	0	2	2	0	0	0	0	3	2
SOS1	1.60677	1.11917	0.784984	2	1	0	2	1	1	0	0	0	6	6
FBXO5	1.60677	1.16334	0.856502	0	0	0	0	0	0	0	0	0	1	3
MDM1	1.60666	1.38257	0.710779	0	0	0	0	0	0	0	0	0	0	6
TMEM56	1.6065	1.48674	0.726382	0	0	0	2	1	0	0	0	0	5	2
MATR3	1.60613	1.17121	0.808957	0	0	0	1	0	0	0	0	0	3	4
ZNF107	1.6058	1.21169	0.732977	0	0	0	1	0	0	0	0	0	3	3
LARP4	1.60572	1.21141	0.815594	4	2	0	0	0	0	0	0	0	4	4
ZNF277	1.60567	1.29369	0.732552	2	0	0	0	0	0	0	0	0	2	1
MPP6	1.60525	1.35414	0.750301	2	0	0	0	0	0	0	0	0	0	5
ERI1	1.60462	1.08891	0.871736	0	0	0	2	1	0	0	0	0	2	1
MLF1IP	1.60384	1.00569	0.780263	0	0	0	1	1	0	0	0	0	4	1
FAM9C	1.60378	1.07369	0.791527	0	0	0	0	0	0	0	0	0	0	1
TGS1	1.60372	1.3441	0.824396	3	1	1	0	0	0	0	0	0	0	1
RAB8B	1.60364	1.14826	0.774455	0	0	0	0	0	0	0	0	0	4	1
TCERG1	1.60243	1.23477	0.808375	2	1	0	0	0	0	0	0	0	0	4
ZNF605	1.60241	1.33509	0.71572	0	0	0	3	2	0	0	0	0	7	5
ZBED5	1.60181	1.1653	0.802209	0	0	0	0	0	0	0	0	0	1	1
EIF4G3	1.60166	1.28508	0.739769	3	3	2	0	0	0	0	0	0	2	6
NAA25	1.60083	1.27389	0.813855	1	1	0	1	0	0	0	0	0	3	1
WAPAL	1.60046	1.42932	0.773029	3	0	0	1	1	0	1	0	0	3	6
MYEF2	1.59953	1.54193	0.817454	1	0	0	0	0	0	0	0	0	2	0
VEZT	1.5994	1.28226	0.799816	0	0	0	1	1	0	0	0	0	1	3
TEAD1	1.59906	1.28822	0.792439	1	1	0	4	2	0	0	0	0	4	3
PTBP2	1.59796	1.32372	0.795989	1	0	0	1	1	0	0	0	0	2	1
FZD3	1.59682	1.45216	0.807328	1	0	0	5	0	0	0	0	0	13	4
PBRM1	1.59672	1.38663	0.746213	5	3	1	1	1	1	0	0	0	1	9
SMEK2	1.59668	1.21687	0.803583	0	0	0	0	0	0	0	0	0	1	2
SLC25A36	1.5964	1.43764	0.823699	0	0	0	2	2	0	0	0	0	4	2
KIAA1432	1.59601	1.34768	0.777448	2	2	0	0	0	0	0	0	0	3	4
MIER1	1.59547	1.31091	0.763031	0	0	0	2	0	0	0	0	0	6	2
SPATA5	1.59539	1.52858	0.77385	2	2	0	4	1	0	0	0	0	6	4
DIAPH2	1.59515	1.36609	0.739022	0	0	0	2	2	0	0	0	0	2	2
VPS41	1.59488	1.49513	0.857985	0	0	0	0	0	0	0	0	0	1	4
SPRED1	1.59431	1.3137	0.813608	1	1	0	2	0	0	0	0	0	6	2
VPS36	1.5935	1.27996	0.751182	1	1	0	0	0	0	0	0	0	3	3
UBR2	1.59346	1.26835	0.753714	3	2	0	0	0	0	0	0	0	2	6
RNPC3	1.59179	1.35615	0.826948	0	0	0	0	0	0	0	0	0	0	1
ZBTB25	1.59133	0.971247	0.832117	2	1	0	0	0	0	0	0	0	0	3
AHR	1.59114	1.17982	0.794465	0	0	0	1	0	0	0	0	0	5	4
PAWR	1.59043	1.1198	0.787784	0	0	0	0	0	0	0	0	0	0	1
PLDN	1.59015	1.21845	0.831571	0	0	0	0	0	0	0	0	0	1	0
ENPP4	1.58995	1.16445	0.814353	1	1	0	1	1	0	0	0	0	2	0
FANCB	1.58918	1.42203	0.75363	1	1	0	0	0	0	0	0	0	0	4
PM20D2	1.58914	1.13365	0.832738	1	0	0	2	0	0	0	0	0	2	2
PSD3	1.58879	1.3985	0.776269	3	1	0	4	3	1	0	0	0	13	4
KIAA0564	1.58874	1.51542	0.827801	0	0	0	1	0	0	0	0	0	1	6
MAP3K1	1.58845	1.48687	0.84049	4	2	0	1	1	0	0	0	0	1	7
ATF2	1.58808	1.15801	0.759897	1	0	0	0	0	0	0	0	0	0	2
PHTF2	1.58803	1.35013	0.771817	3	1	1	1	1	0	0	0	0	3	4
XPO4	1.58737	1.3378	0.81652	1	0	0	5	3	1	0	0	0	6	2
INTS2	1.58718	1.39093	0.782737	2	1	0	1	0	0	0	0	0	1	3
C6orf174	1.58674	1.28993	0.806626	2	0	0	1	0	0	1	0	0	7	0
RAB18	1.58654	1.29728	0.750601	0	0	0	0	0	0	0	0	0	0	0
DNAJC21	1.58644	1.09966	0.77722	3	2	1	2	1	0	0	0	0	5	5
LNPEP	1.58589	1.5313	0.779638	2	2	1	0	0	0	1	1	0	0	5
CAPZA2	1.5857	0.850078	0.816753	1	1	0	0	0	0	0	0	0	1	0
UBE2Q2	1.5854	1.19015	0.773554	1	0	0	0	0	0	0	0	0	1	1
ZNF643	1.58464	1.04558	0.805574	4	2	2	0	0	0	0	0	0	1	5
BAGE4	1.58413	1.21108	0.794581
EVI5	1.58408	1.41994	0.758882	0	0	0	6	3	0	0	0	0	2	1
RSRC1	1.58378	1.07501	0.755111	2	1	0	0	0	0	1	0	0	0	3
COL4A3BP	1.5837	1.30929	0.835179	0	0	0	1	1	0	0	0	0	1	2
HCFC2	1.58341	1.61979	0.765496	0	0	0	2	1	0	0	0	0	3	5
BRCC3	1.58322	1.2799	0.78479	0	0	0	0	0	0	0	0	0	2	3
CASD1	1.58316	1.39103	0.84091	0	0	0	0	0	0	0	0	0	1	3
PTPN11	1.58296	1.39739	0.799702	0	0	0	2	2	0	0	0	0	3	2
REL	1.58285	1.16237	0.746102	1	0	0	0	0	0	0	0	0	0	2
ORC4	1.58251	1.15513	0.774929	0	0	0	4	3	0	0	0	0	7	3
DDHD1	1.58198	1.22141	0.794652	0	0	0	5	3	0	0	0	0	9	2
MTF2	1.58193	1.28157	0.896077	1	0	0	2	1	0	0	0	0	1	4
SPG11	1.58168	1.31193	0.77305	5	2	1	0	0	0	0	0	0	0	3
CGGBP1	1.5815	1.17513	0.773479	0	0	0	1	0	0	0	0	0	2	1
BMP2K	1.58088	1.24867	0.797628	2	1	0	0	0	0	0	0	0	1	7
SLFN13	1.58049	1.24102	0.77979	2	1	0	1	1	0	0	0	0	5	7
TFEC	1.58008	1.51806	0.712401	2	1	0	0	0	0	1	0	0	1	1
UBN2	1.57999	1.32922	0.876146	5	1	1	2	1	0	0	0	0	4	5
SUMO4	1.57988	1.34992	0.784764	0	0	0	0	0	0	0	0	0	0	0
CLIP1	1.57977	1.32202	0.743908	5	4	1	0	0	0	0	0	0	1	10
SESN3	1.57976	1.51729	0.819981	0	0	0	0	0	0	0	0	0	0	0
C1orf124	1.57976	1.2035	0.822517	1	0	0	0	0	0	0	0	0	2	3
SGMS1	1.57935	1.48317	0.717322	0	0	0	2	1	0	0	0	0	2	0
TAS2R5	1.57928	1.32952	0.79582	0	0	0	0	0	0	0	0	0	0	0
ELF1	1.57874	1.40474	0.811118	2	2	0	1	1	0	0	0	0	1	4
ZC3H7A	1.57857	1.47122	0.81818	2	2	1	0	0	0	0	0	0	0	2
CHUK	1.57838	1.40917	0.837677	2	1	0	0	0	0	0	0	0	2	5
UTRN	1.57816	1.36338	0.771497	7	4	1	2	2	0	0	0	0	5	14
NFAT5	1.57795	1.12133	0.840644	4	0	0	4	1	0	0	0	0	8	6
SEC23A	1.57791	1.1516	0.738378	2	2	1	1	0	0	0	0	0	3	4
TMEM87B	1.57742	1.44071	0.815112	0	0	0	2	2	2	0	0	0	6	1
POLR3G	1.57741	1.07606	0.782709	0	0	0	1	1	0	0	0	0	5	0
WDFY1	1.57728	1.25032	0.813281	0	0	0	0	0	0	0	0	0	4	1
TIA1	1.57607	1.18875	0.741744	1	1	0	0	0	0	0	0	0	4	1
FKTN	1.57602	1.40892	0.753772	2	0	0	1	1	1	0	0	0	6	0
ZNF121	1.57591	1.16813	0.812272	0	0	0	0	0	0	1	1	0	0	0
CDK5RAP2	1.57586	1.29162	0.754721	1	0	0	1	0	0	0	0	0	1	6
THUMPD2	1.57554	1.29533	0.778069	0	0	0	1	1	0	0	0	0	2	0
ESCO2	1.57545	1.14077	0.813361	2	1	0	0	0	0	0	0	0	1	3
PUM2	1.57529	1.24726	0.809491	0	0	0	0	0	0	0	0	0	0	2
RBL1	1.57448	1.28107	0.816626	5	2	0	0	0	0	0	0	0	0	6
KIAA1468	1.57391	1.42589	0.828995	0	0	0	1	1	0	0	0	0	2	1
CUL4B	1.57336	1.33112	0.806919	1	0	0	1	1	0	1	0	0	2	4
MSH3	1.57318	1.17965	0.825924	2	2	0	0	0	0	0	0	0	0	4
ARHGAP11B	1.57204	1.13297	0.797996	0	0	0	0	0	0	0	0	0	0	2
ZC3H15	1.57156	1.21069	0.74245	0	0	0	0	0	0	0	0	0	0	1
ARFIP1	1.5714	1.35606	0.834991	3	2	1	1	0	0	0	0	0	0	2
RPS6KA3	1.57082	1.29717	0.785142	2	1	0	2	0	0	0	0	0	3	3
RFX3	1.5705	1.76033	0.7232	1	0	0	0	0	0	0	0	0	0	0
ABCA13	1.57005	1.48416	0.740508	6	1	0	1	0	0	0	0	0	2	14
HACE1	1.56995	1.23577	0.82223	0	0	0	0	0	0	0	0	0	1	1
MAN1A2	1.56972	1.50988	0.806626	0	0	0	2	2	0	0	0	0	3	1
MAPK6	1.56954	1.13678	0.820216	0	0	0	0	0	0	0	0	0	0	1
KIAA1715	1.56925	1.19941	0.765799	1	1	0	4	2	0	0	0	0	7	2
PAPOLA	1.56701	1.23865	0.767373	2	2	0	0	0	0	0	0	0	1	4
ZNF521	1.56695	1.25036	0.73536	2	2	0	0	0	0	0	0	0	0	4
ANKIB1	1.56681	1.16567	0.809577	1	1	0	0	0	0	0	0	0	5	5
INO80D	1.5667	1.21935	0.794121	0	0	0	1	0	0	0	0	0	13	4
MYNN	1.56642	1.28105	0.764896	0	0	0	0	0	0	0	0	0	0	0
PLEKHF2	1.56617	1.23074	0.737463	1	0	0	0	0	0	0	0	0	1	1
ZFP1	1.56565	1.14	0.714832	0	0	0	0	0	0	0	0	0	4	1
SPCS3	1.56561	1.0353	0.823884	0	0	0	1	0	0	0	0	0	3	0
ELF2	1.56493	1.47867	0.739501	3	2	1	0	0	0	1	1	0	0	7
ANKRD12	1.56488	1.2884	0.735838	1	1	0	2	1	0	0	0	0	5	14
IRAK4	1.56468	1.27179	0.802743	0	0	0	1	0	0	0	0	0	3	1
C5orf41	1.56457	1.28441	0.777819	0	0	0	2	1	1	0	0	0	2	4
MCM8	1.56437	1.1316	0.792915	2	2	1	1	0	0	0	0	0	0	5
TRIM24	1.56328	1.26822	0.759194	1	0	0	0	0	0	0	0	0	0	5
MAP3K7	1.56319	1.19227	0.823001	2	1	0	0	0	0	0	0	0	0	2
ANKRD13C	1.5631	1.27398	0.807102	0	0	0	2	0	0	0	0	0	5	3
MYB	1.56308	1.1283	0.832356	1	1	1	0	0	0	0	0	0	2	2
PRKD3	1.56288	1.57497	0.738371	1	0	0	3	2	0	1	1	0	4	4
ZNF594	1.56151	1.18434	0.725647	1	1	0	2	0	0	0	0	0	4	4
HNRNPH3	1.5613	1.25654	0.804198	0	0	0	0	0	0	0	0	0	0	2
PDZD8	1.55959	1.17157	0.857537	2	2	0	0	0	0	0	0	0	0	4
TFAM	1.55923	1.40433	0.820738	1	1	0	1	0	0	0	0	0	0	1
UBE3A	1.55857	1.16257	0.786497	2	1	0	2	1	0	0	0	0	1	4
LINC00310	1.55837	1.29249	0.756448	0	0	0	0	0	0	0	0	0	0	0
BMPR1A	1.55805	1.58068	0.752799	0	0	0	1	0	0	0	0	0	1	3
CREB1	1.55779	1.16162	0.811733	0	0	0	1	1	0	0	0	0	5	0
RNF19A	1.55776	1.39024	0.767434	2	2	0	1	1	1	0	0	0	3	1
C5orf24	1.55755	1.25429	0.768913	1	1	0	2	1	0	0	0	0	5	3
TERF1	1.55709	1.18408	0.744256	0	0	0	1	0	0	0	0	0	2	0
KIAA1429	1.55672	1.37542	0.7946	2	1	0	0	0	0	0	0	0	1	5
ZCCHC7	1.55607	1.56425	0.791131	0	0	0	0	0	0	0	0	0	0	2
ZBTB24	1.55571	1.23127	0.717002	2	0	0	0	0	0	0	0	0	5	1
BMS1	1.55505	1.25165	0.747558	5	1	0	3	2	0	0	0	0	4	7
C3orf64	1.55502	1.20636	0.819392	1	0	0	2	1	0	0	0	0	1	3
C20orf191	1.55485	1.0958	0.756958
LCOR	1.55485	1.08952	0.762126
CPNE8	1.55422	1.15321	0.832916	0	0	0	0	0	0	0	0	0	1	2
ALG10	1.55383	1.05094	0.785261	0	0	0	1	1	0	0	0	0	4	1
TRAPPC6B	1.55375	1.38196	0.747453	0	0	0	1	1	0	0	0	0	6	0
FAM199X	1.5534	1.10488	0.824999	0	0	0	3	3	0	0	0	0	8	0
CLEC2D	1.55277	1.27614	0.75396	0	0	0	2	0	0	0	0	0	8	0
ZDHHC20	1.55263	1.17124	0.81157	1	1	0	3	2	1	0	0	0	5	0
MALT1	1.55233	1.25056	0.809296	1	1	0	0	0	0	0	0	0	2	4
BCAP29	1.55209	1.01694	0.829621	0	0	0	0	0	0	0	0	0	3	1
ANAPC4	1.55119	1.27985	0.744408	0	0	0	0	0	0	0	0	0	0	2
MKI67	1.55056	1.30354	0.835742	9	3	1	0	0	0	0	0	0	1	15
UEVLD	1.5505	1.41455	0.784067	1	0	0	0	0	0	0	0	0	1	3
PDCD4	1.55037	1.62141	0.728746	2	1	1	1	0	0	0	0	0	1	5
GPATCH2	1.55012	1.29157	0.773994	1	0	0	0	0	0	0	0	0	0	4
HBS1L	1.55004	1.27728	0.867154	2	1	0	1	0	0	0	0	0	7	4
LRRFIP1	1.54994	1.56834	0.715066	1	1	1	0	0	0	0	0	0	1	4
KLHL14	1.54968	1.34733	0.778807	0	0	0	1	0	0	0	0	0	1	0
BIRC2	1.54959	1.14522	0.787087	2	2	0	0	0	0	1	1	0	0	1
VRK2	1.5491	1.26474	0.807574	0	0	0	0	0	0	0	0	0	0	1
PTPN20A	1.5489	1.06574	0.787413	0	0	0	0	0	0	0	0	0	1	2
CNTN1	1.54883	1.74655	0.816026	1	1	0	0	0	0	0	0	0	0	1
SLC38A2	1.54876	1.26925	0.868682	0	0	0	0	0	0	0	0	0	4	1
PSMD12	1.54869	1.30615	0.802158	1	1	0	0	0	0	0	0	0	0	2
KIDINS220	1.54845	1.54037	0.799497	6	5	0	0	0	0	0	0	0	0	8
WASL	1.5481	1.02583	0.723697	1	1	1	1	0	0	0	0	0	2	2
CDC27	1.54798	1.20359	0.836771	2	1	0	0	0	0	0	0	0	3	5
ENAH	1.54793	1.13737	0.785752	0	0	0	5	2	1	0	0	0	7	0
VPS26A	1.54756	1.29399	0.776065	0	0	0	0	0	0	0	0	0	2	1
C15orf29	1.54673	1.18659	0.781036	0	0	0	0	0	0	0	0	0	1	0
UTP15	1.54659	1.30907	0.821431	2	2	1	0	0	0	0	0	0	0	1
RPRD1A	1.54635	1.3196	0.80703	0	0	0	1	0	0	0	0	0	2	2
PRRC2C	1.5454	1.13834	0.773725	5	2	0	1	0	0	0	0	0	3	18
KIAA0196	1.54536	1.16622	0.755989	3	1	0	0	0	0	0	0	0	0	4
FNDC3B	1.54533	1.20684	0.79216	2	1	0	3	1	0	0	0	0	3	3
ZNF286A	1.54522	1.24379	0.853042	2	0	0	2	0	0	1	1	0	2	5
PPP1CB	1.54489	1.14753	0.909559	0	0	0	0	0	0	0	0	0	4	1
SKIV2L2	1.54444	1.33847	0.727163	1	0	0	0	0	0	0	0	0	1	6
PIAS2	1.54439	1.25844	0.734052	1	1	0	1	0	0	0	0	0	2	2
MASTL	1.54408	1.08651	0.772221	0	0	0	0	0	0	0	0	0	0	2
ABCD3	1.54405	1.3329	0.791541	1	1	0	0	0	0	0	0	0	2	1
SLC25A40	1.54368	1.17724	0.837261	1	0	0	1	1	0	0	0	0	2	1
RSBN1	1.5433	1.04965	0.844434	2	1	1	1	0	0	0	0	0	2	3
CPSF2	1.54313	1.26234	0.852576	2	0	0	2	0	0	0	0	0	0	7
SNORA58	1.54311	1.07153	0.767719
C4orf41	1.54283	1.30295	0.790594
TBC1D5	1.54268	1.57285	0.724459	3	1	0	2	0	0	0	0	0	2	5
NFE2L2	1.54234	1.15637	0.754839	1	1	0	0	0	0	0	0	0	0	1
XAF1	1.54223	1.18939	0.796654	1	1	0	4	1	0	0	0	0	9	2
FAS	1.54208	1.07097	0.809738	1	0	0	0	0	0	0	0	0	3	3
BAGE5	1.5419	1.13402	0.791323
MAP4K3	1.54129	1.27245	0.704	1	1	0	0	0	0	0	0	0	1	5
MTERFD1	1.54086	1.08397	0.76355	3	1	0	0	0	0	0	0	0	0	1
LINC00266-1	1.54005	1.16258	0.816521	0	0	0	0	0	0	0	0	0	0	0
ANKRD28	1.53941	1.30896	0.784553	2	2	0	1	0	0	0	0	0	3	2
CBWD5	1.53911	1.05968	0.77025
GOLT1B	1.53904	1.31183	0.768543	0	0	0	0	0	0	0	0	0	3	0
OR2L8	1.53864	2.01825	0.782875	0	0	0	0	0	0	0	0	0	0	0
C10orf137	1.53855	1.31217	0.776612	2	2	1	0	0	0	0	0	0	1	3
XRCC2	1.53844	1.32891	0.75784	1	0	0	2	0	0	0	0	0	4	0
IQGAP1	1.53825	1.2778	0.717962	4	2	0	2	1	0	0	0	0	1	5
CDH8	1.53818	1.23467	0.74717	1	1	0	0	0	0	0	0	0	0	3
TWISTNB	1.538	1.13092	0.734061	3	3	0	2	1	0	0	0	0	5	5
C10orf88	1.53741	1.25998	0.797939	1	1	1	0	0	0	1	1	0	2	1
RANBP6	1.53704	1.58507	0.815	1	1	0	0	0	0	0	0	0	0	4
UBE2V2	1.53691	1.14387	0.775482	1	1	0	0	0	0	0	0	0	0	2
ARMC1	1.53672	1.13643	0.816825	0	0	0	0	0	0	0	0	0	1	1
HERC4	1.53645	1.21101	0.830212	0	0	0	0	0	0	0	0	0	1	4
TMEM30A	1.53638	1.26268	0.754968	0	0	0	0	0	0	0	0	0	0	0
SNX4	1.53611	1.12404	0.874835	0	0	0	0	0	0	0	0	0	1	0
ELK4	1.5361	1.13414	0.816988
AP1AR	1.53592	1.10625	0.725302	0	0	0	0	0	0	0	0	0	2	3
AGPS	1.53564	1.39041	0.733224	1	1	0	3	1	0	0	0	0	4	1
MTMR2	1.53505	1.22251	0.876455	1	1	0	3	2	1	0	0	0	3	1
REEP3	1.5348	1.22751	0.731071	2	2	0	1	1	1	0	0	0	3	4
NAE1	1.53455	1.14613	0.795634	1	1	0	0	0	0	0	0	0	0	1
ZBTB6	1.53442	1.44785	0.831168	0	0	0	1	0	0	0	0	0	0	0
ELOVL6	1.53413	0.983953	0.757638	1	1	0	1	1	0	0	0	0	4	2
HELB	1.53376	1.34943	0.78928	0	0	0	0	0	0	0	0	0	0	1
TNRC6A	1.5336	1.21964	0.737935	5	2	1	1	1	0	0	0	0	5	4
SEC63	1.53326	1.24071	0.775316	1	0	0	1	0	0	0	0	0	2	3
SCFD1	1.53291	1.27066	0.790426	1	1	1	0	0	0	0	0	0	0	1
ALG10B	1.53284	1.08837	0.77567	0	0	0	4	1	0	0	0	0	8	1
RNF168	1.53159	1.34069	0.792199	2	2	0	0	0	0	0	0	0	3	2
MST4	1.53072	1.08568	0.797428	1	1	0	0	0	0	0	0	0	1	1
EIF2AK2	1.53057	1.29975	0.764597	1	0	0	1	0	0	0	0	0	0	4
TYW5	1.53023	1.27362	0.759154	0	0	0	0	0	0	0	0	0	3	2
VAMP4	1.52937	1.05722	0.735195	0	0	0	0	0	0	0	0	0	3	0
C4orf33	1.52918	1.09183	0.748906	0	0	0	0	0	0	0	0	0	0	0
CASP3	1.52918	1.41653	0.880418	0	0	0	0	0	0	0	0	0	2	1
SVIP	1.52849	1.10091	0.770299	0	0	0	0	0	0	0	0	0	0	0
MAN1A1	1.52842	1.31079	0.856179	2	1	0	0	0	0	0	0	0	3	3
VPS37A	1.52839	1.07656	0.826635	0	0	0	0	0	0	0	0	0	3	1
XIAP	1.52808	1.13485	0.791317	0	0	0	2	0	0	0	0	0	4	0
RUFY2	1.52797	1.09261	0.755421	1	1	0	0	0	0	0	0	0	2	3
KLHL23	1.52794	1.46459	0.799712	0	0	0	2	0	0	1	1	0	2	0
IFIT5	1.52735	1.31693	0.842396	0	0	0	0	0	0	0	0	0	1	1
CLASP2	1.52729	1.2664	0.866589	1	1	0	0	0	0	0	0	0	4	3
DYNC2H1	1.52726	1.6783	0.770433	9	5	1	0	0	0	0	0	0	0	18
NOP58	1.52696	1.14644	0.790739	0	0	0	0	0	0	0	0	0	0	1
CERS6	1.52695	1.36472	0.75402	0	0	0	5	1	0	0	0	0	7	0
CENPI	1.5269	1.26325	0.772778	0	0	0	0	0	0	0	0	0	0	1
CDCA2	1.52595	1.18372	0.755112	1	1	0	0	0	0	0	0	0	0	4
TMX1	1.52506	1.03946	0.781871	0	0	0	0	0	0	0	0	0	3	0
ZDHHC17	1.52444	1.41821	0.755835	1	0	0	0	0	0	0	0	0	2	4
EMB	1.52444	0.963538	0.777798	0	0	0	3	1	1	0	0	0	7	0
PANK3	1.52431	1.12439	0.855392	2	1	0	3	1	0	0	0	0	5	0
SREK1IP1	1.52428	1.25795	0.710008	0	0	0	1	1	1	0	0	0	9	0
CAMK4	1.52392	1.11706	0.828366	1	1	0	0	0	0	0	0	0	0	0
GLCE	1.5228	1.3027	0.793652	2	0	0	0	0	0	0	0	0	2	4
IPO8	1.52252	1.41656	0.814505	0	0	0	2	0	0	0	0	0	3	2
ZEB2	1.52208	1.78196	0.756646	1	0	0	1	1	1	0	0	0	6	4
ANKRD44	1.52077	1.26193	0.737436	3	0	0	0	0	0	0	0	0	2	4
CLK1	1.52061	1.19601	0.713718	1	1	0	0	0	0	0	0	0	0	3
MEF2C	1.51994	1.17005	0.829939	0	0	0	2	1	1	1	1	0	5	0
TMEM131	1.51986	1.226	0.733503	2	0	0	0	0	0	0	0	0	0	7
TCF4	1.51963	1.21325	0.750601	0	0	0	1	1	0	1	0	0	4	1
NUDCD1	1.51914	1.26744	0.760663	0	0	0	1	1	0	0	0	0	2	3
FMR1	1.5189	1.38162	0.749324	1	1	0	1	1	0	0	0	0	4	2
ABCE1	1.51852	1.1046	0.744333	0	0	0	1	0	0	0	0	0	1	1
SRBD1	1.51816	1.29875	0.764752	2	1	1	0	0	0	0	0	0	1	6
ZMYND11	1.51801	1.2407	0.813237	1	0	0	0	0	0	0	0	0	0	4
PGGT1B	1.51783	1.48539	0.812987	0	0	0	0	0	0	0	0	0	1	2
SRSF10	1.51783	1.26998	0.772536	0	0	0	0	0	0	0	0	0	1	1
MIOS	1.517	1.48039	0.821503	0	0	0	0	0	0	0	0	0	0	4
SLC25A21	1.51688	1.12993	0.747478	0	0	0	0	0	0	0	0	0	5	0
ORC5	1.51654	1.11708	0.794458	0	0	0	1	0	0	0	0	0	1	1
RPS6KB1	1.51649	1.3536	0.730915	0	0	0	0	0	0	0	0	0	2	3
ARHGAP18	1.51588	1.26608	0.820627	1	1	0	1	0	0	0	0	0	1	3
SEPT7L	1.51504	1.15672	0.766268	0	0	0	0	0	0	0	0	0	0	0
EPT1	1.51498	1.29812	0.810448	0	0	0	3	1	0	0	0	0	5	1
GALNT1	1.51471	1.29395	0.816198	1	1	0	1	1	0	0	0	0	2	0
FZD6	1.51466	1.24276	0.850197	2	2	0	0	0	0	0	0	0	3	2
EXO1	1.51445	1.32498	0.820056	1	0	0	0	0	0	0	0	0	0	6
ZMAT3	1.51432	1.52372	0.70798	0	0	0	2	0	0	0	0	0	6	0
AASS	1.51366	1.3666	0.828199	1	0	0	3	1	0	0	0	0	4	1
ZCRB1	1.51339	1.04986	0.814207	1	1	0	0	0	0	0	0	0	0	2
PPAT	1.51312	1.27332	0.798722	0	0	0	1	1	0	0	0	0	3	0
PHC3	1.5131	1.14922	0.857334	1	0	0	2	0	0	0	0	0	4	3
CNOT6L	1.51286	1.2905	0.748336	2	0	0	4	3	0	0	0	0	8	2
CBR4	1.51264	1.2304	0.712783	1	0	0	0	0	0	0	0	0	2	1
PTPLAD2	1.51254	1.28619	0.781784	0	0	0	0	0	0	0	0	0	2	0
GTF2H2	1.51222	1.20663	0.858334	0	0	0	0	0	0	0	0	0	4	0
SKAP2	1.51213	1.19641	0.786696	1	1	0	1	1	1	0	0	0	4	2
SNORA75	1.51175	0.774497	0.742116
WDR89	1.51156	1.37532	0.789853	1	1	1	0	0	0	0	0	0	1	3
DCP2	1.51121	1.18291	0.775179	0	0	0	2	2	0	0	0	0	4	1
IVNS1ABP	1.511	1.34743	0.72961	0	0	0	0	0	0	0	0	0	2	3
TAF1B	1.51095	1.14337	0.749811	0	0	0	0	0	0	0	0	0	1	0
STARD4	1.51071	1.19686	0.810577	0	0	0	2	0	0	0	0	0	2	0
ARL5A	1.50961	0.871784	0.78411	0	0	0	1	0	0	0	0	0	1	0
AEBP2	1.50956	1.18712	0.878806	3	2	0	2	1	0	0	0	0	3	4
DDX18	1.50933	1.2316	0.804856	0	0	0	1	0	0	0	0	0	2	4
PCNX	1.50923	1.38878	0.89113	7	4	0	1	1	0	0	0	0	5	8
DPYD	1.5089	1.37064	0.762891	3	2	1	0	0	0	0	0	0	0	4
MAML2	1.50888	1.12735	0.774448	3	2	1	0	0	0	1	1	0	1	7
MED23	1.50826	1.245	0.813149	0	0	0	0	0	0	0	0	0	0	4
KIAA1143	1.50778	1.31056	0.719746	1	0	0	5	2	1	0	0	0	6	0
RBM39	1.50767	1.17249	0.825319	1	0	0	0	0	0	0	0	0	0	2
REST	1.5061	1.14165	0.793531	3	0	0	4	3	0	0	0	0	4	4
KIF2A	1.50598	1.143	0.789317	1	0	0	1	0	0	0	0	0	3	3
SNORA29	1.50594	1.56749	0.715645	0	0	0	0	0	0	0	0	0	0	0
AGGF1	1.50569	1.19575	0.814965	2	1	0	0	0	0	0	0	0	1	1
CNKSR2	1.5047	1.34001	0.869847	0	0	0	0	0	0	0	0	0	3	2
MIR216A	1.5046	1.10373	0.816475	0	0	0	0	0	0	0	0	0	0	0
ZNF791	1.50408	1.36342	0.78244	0	0	0	0	0	0	0	0	0	0	1
TGFBR1	1.50391	1.49344	0.861685	0	0	0	1	1	0	0	0	0	7	1
SPAG9	1.50369	1.29366	0.81964	4	2	0	2	2	0	0	0	0	4	7
RAP2A	1.50281	1.09274	0.780426	0	0	0	1	1	0	0	0	0	5	1
TMEM123	1.5028	1.12501	0.806237	0	0	0	1	0	0	0	0	0	1	0
STK38L	1.50276	1.07075	0.854816	1	1	0	1	1	1	0	0	0	2	3
FAM73A	1.50243	1.18119	0.745992	3	2	1	0	0	0	0	0	0	3	3
SPIN4	1.50183	1.22717	0.880303	1	1	0	2	0	0	0	0	0	1	1
PHAX	1.50094	1.32517	0.756728	1	1	1	1	0	0	0	0	0	1	2
CEP78	1.50075	1.25908	0.774804	0	0	0	0	0	0	0	0	0	0	2
CDC73	1.5005	1.17065	0.784715	0	0	0	1	1	1	0	0	0	3	1
ARNTL2	1.50047	1.14417	0.788847	1	0	0	5	4	0	0	0	0	6	6
FAM36A	1.50032	1.73479	0.708681	0	0	0	0	0	0	0	0	0	3	0
VRK1	1.50021	1.17371	0.810209	0	0	0	1	0	0	0	0	0	0	1
CAPN7	1.49974	1.28065	0.84418	1	0	0	0	0	0	1	0	0	2	4
LIMS1	1.49918	1.30177	0.788997	0	0	0	1	0	0	0	0	0	1	2
CAND1	1.49891	1.06399	0.780756	0	0	0	0	0	0	0	0	0	0	5
TAF9B	1.49884	1.13798	0.844712	1	1	0	0	0	0	0	0	0	0	2
FAM106CP	1.4986	1.22358	0.719199	0	0	0	0	0	0	0	0	0	0	0
CTTNBP2NL	1.49859	1.30765	0.743779	1	0	0	1	1	0	0	0	0	7	3
GNPTAB	1.49843	1.34719	0.705251	2	1	0	2	0	0	0	0	0	0	5
DDX10	1.49808	1.32964	0.781734	3	3	1	1	0	0	0	0	0	0	4
GTDC1	1.49762	1.29777	0.824101	0	0	0	0	0	0	0	0	0	0	1
TNPO1	1.4969	1.20526	0.757287	1	1	1	0	0	0	0	0	0	6	3
NUP107	1.49688	1.15789	0.772953	2	2	0	0	0	0	0	0	0	0	3
MOBKL1B	1.49676	1.07846	0.869537
LRP6	1.49654	1.39426	0.80588	3	3	0	0	0	0	0	0	0	6	5
TUG1	1.49608	1.22845	0.785431	0	0	0	4	1	1	0	0	0	0	0
MAP3K5	1.49581	1.046	0.822105	0	0	0	0	0	0	0	0	0	0	6
PSME4	1.49517	1.23669	0.803608	4	3	0	0	0	0	0	0	0	1	4
SP4	1.49474	1.36081	0.787835	0	0	0	1	1	0	0	0	0	3	2
C11orf30	1.49414	1.14092	0.769208	3	2	0	0	0	0	0	0	0	0	5
KDM5A	1.49273	1.3381	0.805151	5	2	1	3	1	0	0	0	0	2	8
TGFBR3	1.49219	1.38872	0.771852	3	0	0	1	1	0	0	0	0	2	4
IMPA1	1.4919	1.1612	0.784938	0	0	0	1	0	0	0	0	0	1	2
SMEK1	1.49126	1.17634	0.755102	0	0	0	1	1	0	0	0	0	0	1
C12orf11	1.49118	1.2338	0.834552
IQCB1	1.49087	1.1498	0.810577	1	0	0	0	0	0	0	0	0	0	2
FBXL4	1.49066	1.37785	0.829518	1	1	0	0	0	0	0	0	0	0	3
C5orf43	1.49052	1.43971	0.725648	0	0	0	0	0	0	0	0	0	2	0
TNIK	1.49009	1.41502	0.736115	3	3	0	0	0	0	0	0	0	0	10
AQR	1.49006	1.22521	0.840705	1	1	0	0	0	0	0	0	0	0	5
HDGFRP3	1.48998	0.987115	0.800016	1	1	0	0	0	0	0	0	0	1	0
ABCB1	1.48956	1.52182	0.819529	2	1	1	0	0	0	0	0	0	0	3
KIAA1841	1.4895	1.24888	0.831309	2	1	0	0	0	0	0	0	0	2	5
CEP95	1.4893	1.07431	0.797881	4	2	0	0	0	0	0	0	0	0	4
MDM2	1.48918	1.08929	0.819024	1	1	0	4	0	0	0	0	0	7	1
IFI44L	1.48611	1.41234	0.716119	0	0	0	0	0	0	0	0	0	6	2
FAM106A	1.48606	1.18547	0.737212	0	0	0	0	0	0	0	0	0	1	0
TIPARP	1.48604	1.06055	0.85169	2	0	0	1	0	0	0	0	0	1	4
HAT1	1.48477	1.04009	0.795284	0	0	0	0	0	0	0	0	0	0	1
MTMR6	1.4847	1.2743	0.722179	1	0	0	1	0	0	0	0	0	3	4
GOLGA8B	1.48457	1.06439	0.780536	1	1	0	1	0	0	0	0	0	1	1
C2orf56	1.48453	1.12759	0.706643	1	1	0	0	0	0	0	0	0	2	2
CMAHP	1.4842	1.24193	0.789327	0	0	0	0	0	0	0	0	0	0	1
CENPE	1.48412	1.357	0.723137	10	7	2	1	0	0	0	0	0	1	21
ITCH	1.48392	1.20402	0.806889	0	0	0	0	0	0	0	0	0	3	2
SIRT1	1.48377	1.18536	0.871011	1	0	0	2	1	1	0	0	0	4	2
FAM115A	1.48364	1.32536	0.781685	1	0	0	1	1	0	0	0	0	5	3
GTF2H2D	1.48358	1.22452	0.840634
GTPBP10	1.48338	1.23499	0.801218	1	0	0	0	0	0	0	0	0	5	0
NFIA	1.48326	1.24277	0.878715	0	0	0	3	3	0	0	0	0	6	1
RPE	1.48291	1.20549	0.774309	1	0	0	0	0	0	0	0	0	1	1
ATF1	1.48285	1.0395	0.793179	0	0	0	1	1	0	0	0	0	2	1
MLLT10	1.48198	1.24649	0.750319	2	1	1	0	0	0	0	0	0	0	5
AFF4	1.48113	1.18988	0.878839	5	4	0	1	0	0	0	0	0	4	7
CLTC	1.48097	1.31162	0.797478	2	2	0	0	0	0	0	0	0	2	3
CCDC47	1.48034	1.35577	0.749825	1	0	0	0	0	0	0	0	0	2	1
NCOR1	1.48007	1.20434	0.724411	7	4	1	1	0	0	0	0	0	1	15
TRUB1	1.48002	1.19691	0.792221	2	1	0	2	2	0	0	0	0	6	3
LRRC8B	1.47985	1.38256	0.775767	1	0	0	2	0	0	0	0	0	4	1
RIOK3	1.47954	1.22554	0.744478	1	1	0	0	0	0	1	0	0	4	1
GNAI3	1.47938	1.22164	0.826092	2	2	0	1	0	0	0	0	0	5	2
PLA2G4A	1.47918	1.24772	0.821979	5	3	0	0	0	0	1	1	0	1	5
SPAST	1.4786	1.353	0.779804	0	0	0	1	0	0	0	0	0	4	1
RBM45	1.47848	1.33758	0.708634	1	1	0	0	0	0	0	0	0	0	4
ZNF143	1.47836	1.39144	0.740375	1	0	0	1	0	0	0	0	0	2	2
KLHL11	1.47809	1.27679	0.715419	1	1	1	0	0	0	0	0	0	1	2
ZDHHC6	1.47766	1.07923	0.768475	0	0	0	0	0	0	0	0	0	1	1
CPD	1.4776	1.3452	0.798362	3	2	1	1	0	0	0	0	0	5	8
C3orf58	1.47757	1.30059	0.782815	2	2	0	2	2	0	0	0	0	4	4
CUL3	1.47715	1.17997	0.810716	1	1	0	1	1	0	0	0	0	1	1
DNM1L	1.47698	1.24719	0.81916	1	0	0	0	0	0	0	0	0	1	4
SRSF11	1.47672	1.09669	0.791894	1	0	0	0	0	0	0	0	0	1	2
LRIG2	1.47605	1.17024	0.740128	1	1	0	0	0	0	0	0	0	1	2
TTBK2	1.47592	1.13902	0.744087	2	1	0	0	0	0	0	0	0	2	3
PIK3C3	1.47578	1.33112	0.795709	3	2	0	0	0	0	0	0	0	0	5
PARG	1.47564	1.206	0.814651	2	1	0	1	1	0	0	0	0	1	6
GPCPD1	1.4754	1.1942	0.742463	1	1	0	0	0	0	0	0	0	1	3
NOL10	1.47527	1.28443	0.766333	1	1	0	1	1	0	0	0	0	3	4
CKAP5	1.47509	1.24133	0.727253	7	4	0	0	0	0	0	0	0	0	12
ZNF257	1.47406	1.00068	0.737109	0	0	0	0	0	0	0	0	0	2	1
PAPD4	1.4738	1.35592	0.806669	2	1	0	0	0	0	0	0	0	1	2
YTHDC1	1.47354	1.37625	0.708051	1	0	0	0	0	0	0	0	0	1	6
GNL2	1.47327	1.26806	0.806844	2	1	0	0	0	0	0	0	0	0	4
LRRC37A3	1.47263	1.05971	0.724891	2	0	0	0	0	0	1	0	0	0	4
ZC3H14	1.47241	1.1524	0.80622	1	0	0	2	1	0	0	0	0	1	4
UHRF2	1.4722	1.30827	0.808136	2	1	0	0	0	0	0	0	0	0	5
MID1	1.472	1.56848	0.805724	0	0	0	2	0	0	0	0	0	4	0
SKA3	1.47189	1.09862	0.769304	0	0	0	0	0	0	0	0	0	1	0
C19orf2	1.47179	1.09416	0.768174
GAB1	1.47129	1.41769	0.812006	2	1	0	0	0	0	0	0	0	2	3
ATL2	1.47086	1.39236	0.80096	1	0	0	1	1	0	0	0	0	1	1
MAGI1	1.47071	1.18405	0.781907	4	2	0	1	0	0	0	0	0	1	5
RC3H1	1.46994	1.40862	0.837538	2	2	1	3	2	1	0	0	0	7	4
EXOSC3	1.46978	1.34023	0.836708	0	0	0	0	0	0	0	0	0	1	2
ERC2	1.46977	1.23139	0.79523	3	2	0	2	1	0	0	0	0	4	2
PAN3	1.46976	1.26592	0.810204	0	0	0	1	0	0	0	0	0	2	5
ITGB3BP	1.4695	1.14932	0.722258	1	1	1	0	0	0	0	0	0	0	1
CSE1L	1.46926	1.09894	0.786484	1	0	0	0	0	0	0	0	0	1	6
PTENP1	1.46893	1.0313	0.830023	0	0	0	0	0	0	0	0	0	2	3
GOLGA6L9	1.46851	1.17984	0.748989	0	0	0	2	1	0	0	0	0	5	0
GPR180	1.46827	1.19337	0.798961	3	2	1	1	0	0	0	0	0	5	3
SF3B1	1.46779	1.19769	0.774345	1	1	0	0	0	0	0	0	0	0	2
NAPG	1.46778	1.30585	0.774472	1	0	0	4	1	0	0	0	0	2	1
RCOR3	1.46736	1.16055	0.789868	0	0	0	2	1	0	0	0	0	2	1
LPP	1.46732	1.38119	0.776594	1	0	0	6	2	0	0	0	0	9	3
AASDHPPT	1.46711	1.20099	0.768889	0	0	0	0	0	0	0	0	0	0	0
NMD3	1.46709	1.25487	0.799187	0	0	0	0	0	0	0	0	0	0	2
MIR30E	1.46671	1.3216	0.792624	0	0	0	0	0	0	0	0	0	0	0
VAMP7	1.46639	1.0522	0.817973	0	0	0	2	2	0	0	0	0	1	1
PARP4	1.46631	1.32874	0.807777	3	2	0	0	0	0	0	0	0	1	4
LRPPRC	1.46564	1.14378	0.870499	2	2	0	2	0	0	0	0	0	2	5
PALB2	1.46523	1.3231	0.767841	3	3	0	0	0	0	0	0	0	0	5
IPO11	1.46467	1.24024	0.843844	0	0	0	1	1	0	0	0	0	0	4
CYP4Z2P	1.46443	0.773959	0.766962	0	0	0	0	0	0	1	1	1	0	0
WDR44	1.46417	1.18924	0.744087	2	1	0	0	0	0	0	0	0	0	4
SLFN5	1.46393	1.43215	0.757266	2	1	0	0	0	0	0	0	0	2	3
CNST	1.46391	1.30099	0.719927	3	1	1	1	1	1	1	1	0	6	3
ZAK	1.46351	1.37486	0.794062	1	0	0	2	2	1	0	0	0	3	3
PUS7	1.46324	1.12564	0.775336	6	5	3	0	0	0	0	0	0	0	7
NOTCH2NL	1.46261	1.11938	0.801901	0	0	0	2	1	0	0	0	0	3	0
CBWD3	1.46231	1.10507	0.764267	0	0	0	0	0	0	0	0	0	0	3
METAP2	1.46225	1.12046	0.803413	1	0	0	1	0	0	0	0	0	1	0
EIF5A2	1.46179	0.943199	0.776374	0	0	0	2	1	0	0	0	0	3	0
GPR125	1.46175	1.55845	0.775495	1	1	0	0	0	0	0	0	0	0	2
CHD2	1.46162	1.36436	0.847872	3	1	0	3	2	0	0	0	0	4	5
ZNF281	1.46158	1.0393	0.811956	4	0	0	0	0	0	0	0	0	0	3
CLIC4	1.46156	1.07481	0.82435	0	0	0	1	1	0	0	0	0	1	1
CAB39	1.46126	1.05783	0.829949	0	0	0	0	0	0	0	0	0	0	0
KLHL9	1.46107	1.26789	0.788923	1	0	0	2	1	0	0	0	0	2	2
HSPA4	1.46045	1.21299	0.79219	2	0	0	0	0	0	0	0	0	1	2
DCBLD2	1.46014	1.36878	0.78506	2	1	0	1	1	0	0	0	0	1	4
AGPAT5	1.45947	1.24475	0.893424	0	0	0	1	1	0	0	0	0	3	2
TRAK2	1.45933	1.42523	0.824367	2	1	0	1	0	0	3	2	0	2	6
FBXO11	1.45905	1.4367	0.824766	0	0	0	0	0	0	0	0	0	2	1
AHSA2	1.45858	1.15244	0.762135	0	0	0	0	0	0	1	0	0	0	0
PAG1	1.45785	1.30651	0.85649	1	0	0	3	1	0	0	0	0	9	1
UBR5	1.45774	1.25971	0.841513	3	1	0	2	1	0	0	0	0	1	4
ATE1	1.45731	1.34793	0.766067	2	1	0	0	0	0	0	0	0	0	3
TRIP12	1.45707	1.25032	0.784519	7	4	1	0	0	0	0	0	0	0	10
CPEB2	1.45638	1.50464	0.828418	0	0	0	2	2	1	0	0	0	4	1
MDM4	1.45557	1.27427	0.770478	0	0	0	7	1	1	0	0	0	8	2
CDK8	1.45473	1.22322	0.7189	1	1	0	0	0	0	0	0	0	1	1
RORB	1.4542	1.39229	0.804618	0	0	0	1	0	0	0	0	0	1	1
AK3	1.45298	1.06554	0.847295	0	0	0	2	1	0	1	0	0	5	4
ARSK	1.4519	1.6056	0.767947	2	0	0	0	0	0	0	0	0	1	4
TIAL1	1.45177	1.01757	0.83037	1	0	0	1	1	1	0	0	0	2	2
PRR14L	1.45134	1.22619	0.790652	8	6	1	2	0	0	0	0	0	2	19
TAB2	1.45134	1.20829	0.846667	3	2	2	2	0	0	1	0	0	1	5
FAM160B1	1.45119	1.15349	0.846007	2	0	0	1	0	0	0	0	0	5	3
KLF3	1.4511	1.16971	0.706189	0	0	0	0	0	0	0	0	0	4	1
CD46	1.45078	1.15214	0.822659	1	0	0	3	3	0	0	0	0	4	1
GPAM	1.45067	1.33665	0.740231	1	0	0	2	1	0	0	0	0	1	2
MLL	1.44989	1.16061	0.810421	13	7	0	2	0	0	0	0	0	5	18
SEPT11	1.44964	1.18301	0.817423	0	0	0	0	0	0	0	0	0	2	1
TBC1D12	1.44957	1.16631	0.830355	0	0	0	1	0	0	0	0	0	0	1
RAB39	1.44912	1.11752	0.735939
RABGGTB	1.44892	1.22179	0.796176	0	0	0	0	0	0	0	0	0	0	0
TTC33	1.44867	1.2222	0.774019	1	1	0	1	1	0	0	0	0	2	1
RASGRP3	1.44842	1.23793	0.721929	2	1	0	0	0	0	0	0	0	0	2
NR3C2	1.44824	1.35157	0.807182	2	1	0	0	0	0	0	0	0	1	6
NDUFA5	1.44813	1.62895	0.784878	0	0	0	0	0	0	1	0	0	0	0
SEC23IP	1.44803	1.33533	0.807145	3	1	0	2	2	0	0	0	0	4	9
LMBR1	1.44775	1.23844	0.772718	0	0	0	2	1	0	0	0	0	2	1
EPS15	1.44759	1.19247	0.798373	2	2	1	0	0	0	0	0	0	1	2
MTMR9	1.44725	1.16893	0.85543	1	0	0	1	0	0	0	0	0	4	3
GMCL1	1.44706	0.914874	0.770672	1	1	0	0	0	0	0	0	0	0	1
SLMO2	1.44595	1.11433	0.771405	0	0	0	0	0	0	0	0	0	1	1
RAD21	1.4451	1.04514	0.813508	2	2	0	0	0	0	0	0	0	2	5
CPSF6	1.44466	1.25783	0.814991	1	0	0	2	2	0	0	0	0	5	3
PTK2	1.44382	1.119	0.806033	2	1	1	0	0	0	0	0	0	1	2
GFM1	1.44348	1.22188	0.813929	1	0	0	0	0	0	0	0	0	0	0
DCAF17	1.44298	1.17109	0.743433	0	0	0	1	0	0	0	0	0	5	1
PDIK1L	1.44258	1.17595	0.763451	1	0	0	2	0	0	0	0	0	5	1
CMPK1	1.44244	1.03727	0.73075	0	0	0	1	0	0	0	0	0	3	1
AKAP12	1.44135	1.35324	0.780662	7	6	2	0	0	0	0	0	0	2	15
FAM175B	1.44098	1.32642	0.739745	2	1	0	0	0	0	0	0	0	1	2
NFE2L3	1.44066	1.12116	0.740733	1	1	0	1	1	0	0	0	0	3	3
KIF5C	1.44053	1.34803	0.822585	1	1	0	1	1	0	0	0	0	3	5
TOP1	1.44048	1.26207	0.854787	2	1	0	0	0	0	0	0	0	0	3
POU2F1	1.44044	1.23449	0.87133	1	1	0	14	9	4	0	0	0	17	1
MACF1	1.43973	1.53077	0.738173	6	2	1	0	0	0	0	0	0	0	23
ERCC6	1.43875	1.43777	0.722469	3	2	0	0	0	0	0	0	0	0	4
OGFRL1	1.43866	1.12474	0.718227	2	2	1	0	0	0	0	0	0	0	1
NUPL1	1.43811	1.26545	0.7844	0	0	0	0	0	0	0	0	0	1	1
NAMPT	1.43776	1.07638	0.785952	2	2	1	1	0	0	0	0	0	0	2
SEC24B	1.43752	1.21287	0.771037	1	0	0	0	0	0	0	0	0	0	4
LOC494150	1.43741	0.855497	0.785365	0	0	0	0	0	0	1	0	0	0	0
LRRC8C	1.43736	1.0036	0.903945	0	0	0	4	2	1	0	0	0	4	0
SMAD5	1.4371	1.31933	0.737148	0	0	0	1	1	0	0	0	0	5	1
ARMC8	1.43709	1.31645	0.80846	0	0	0	0	0	0	0	0	0	4	0
LIMS3	1.43689	1.19458	0.833814	0	0	0	0	0	0	0	0	0	0	0
FTSJD1	1.43679	1.29284	0.774823	2	0	0	1	1	1	1	0	0	3	1
MTIF2	1.43653	1.2784	0.791685	1	1	0	0	0	0	0	0	0	0	4
FBXL3	1.43653	1.17339	0.780303	2	1	0	1	1	0	0	0	0	1	3
SDCCAG8	1.43653	1.43944	0.760179	0	0	0	0	0	0	0	0	0	0	6
PON2	1.43644	1.14016	0.760462	0	0	0	0	0	0	0	0	0	0	1
SNX25	1.43627	1.33026	0.769808	0	0	0	1	1	1	0	0	0	1	2
SUCLG2	1.43625	1.15471	0.7858	1	1	0	0	0	0	0	0	0	1	2
MBNL3	1.43561	1.51886	0.731935	1	1	1	4	0	0	1	1	0	7	2
MFSD8	1.43559	1.28437	0.755629	0	0	0	0	0	0	0	0	0	2	0
GDAP2	1.43526	1.25377	0.735424	0	0	0	3	1	0	0	0	0	9	1
RCN2	1.43497	0.951686	0.777288	0	0	0	0	0	0	0	0	0	1	0
FPGT	1.43492	1.29207	0.755795
GPR183	1.43488	1.09023	0.752609	1	1	0	0	0	0	0	0	0	2	2
CCNT1	1.43469	1.26679	0.767352	0	0	0	3	2	1	0	0	0	4	5
EHF	1.43444	1.15859	0.811138	0	0	0	1	1	0	0	0	0	6	0
CASK	1.43434	1.33116	0.775653	3	3	0	1	0	0	0	0	0	1	12
ZNF182	1.43426	1.18447	0.748879	0	0	0	0	0	0	0	0	0	0	5
BMS1P1	1.43424	1.06371	0.739692
ZFR	1.43419	1.19544	0.821826	1	0	0	0	0	0	0	0	0	1	6
MTFR1	1.43407	1.26963	0.743158	5	3	0	1	0	0	0	0	0	1	4
CREBZF	1.43394	1.50407	0.764929	0	0	0	2	2	0	0	0	0	4	0
MET	1.43365	1.15933	0.734885	4	1	0	1	0	0	0	0	0	5	5
ZFP161	1.43355	1.43206	0.758865	0	0	0	1	1	0	0	0	0	2	1
RBM15	1.43342	1.38196	0.804568	0	0	0	0	0	0	0	0	0	0	2
CDC14A	1.43341	1.38679	0.866997	1	1	1	0	0	0	0	0	0	0	5
ELL2	1.43315	1.02209	0.812394	1	0	0	0	0	0	0	0	0	1	5
GRINL1A	1.433	1.17145	0.737604
SP3	1.43281	1.14126	0.850417	0	0	0	1	1	0	0	0	0	5	1
UBE2J1	1.43279	1.19166	0.774732	1	1	0	0	0	0	0	0	0	1	1
EPS8	1.4322	1.30797	0.760848	0	0	0	0	0	0	0	0	0	0	4
GTF2H3	1.43212	1.13125	0.781011	1	0	0	0	0	0	0	0	0	0	1
DSCC1	1.43204	1.1656	0.804311	0	0	0	0	0	0	0	0	0	0	0
PRKRIR	1.43181	1.31406	0.73781	1	1	0	0	0	0	0	0	0	0	1
RP2	1.43179	1.51555	0.752798	1	0	0	2	2	0	0	0	0	1	4
RAB28	1.43176	1.17639	0.747918	0	0	0	0	0	0	0	0	0	0	1
TM9SF3	1.43152	1.36702	0.843338	0	0	0	1	1	0	0	0	0	4	0
SSR1	1.43145	1.10466	0.815351	0	0	0	3	1	0	0	0	0	7	0
ASXL2	1.43079	1.2416	0.765075	3	1	0	0	0	0	0	0	0	1	6
IL1RL1	1.43077	1.36118	0.704196	0	0	0	0	0	0	0	0	0	0	3
FBXO28	1.43016	1.38569	0.819004	1	1	0	2	1	0	0	0	0	2	2
USP48	1.42977	1.1659	0.79148	3	2	1	0	0	0	0	0	0	3	3
FAM13A	1.42942	1.36674	0.797963	1	1	1	1	0	0	0	0	0	3	4
AVIL	1.42933	1.02049	0.890977	2	2	0	0	0	0	0	0	0	1	2
TRIM37	1.42921	1.20961	0.804856	2	2	0	0	0	0	0	0	0	0	3
DPP8	1.42824	1.34249	0.801395	2	1	1	0	0	0	0	0	0	2	4
LAMTOR3	1.42823	1.03046	0.81532	0	0	0	1	1	0	0	0	0	8	0
TRIM52	1.42684	1.07867	0.744345	0	0	0	0	0	0	0	0	0	2	0
SLC35F5	1.42678	1.2136	0.805803	0	0	0	1	0	0	0	0	0	1	0
SETMAR	1.42658	1.09451	0.788529	4	1	0	0	0	0	0	0	0	0	2
DOCK9	1.42629	1.32424	0.784396	5	2	0	2	1	0	0	0	0	2	7
CHD7	1.42596	1.30287	0.847262	5	3	0	0	0	0	0	0	0	3	7
SMURF2	1.42561	1.27229	0.787549	1	0	0	1	1	0	0	0	0	1	5
C7orf60	1.42555	1.14839	0.782404	0	0	0	3	0	0	0	0	0	3	1
EIF2C3	1.4254	1.17089	0.806325	2	2	1	0	0	0	0	0	0	1	1
FUBP1	1.42505	1.27639	0.762024	0	0	0	0	0	0	0	0	0	0	1
CEP55	1.42435	1.1315	0.807151	1	1	1	0	0	0	0	0	0	2	3
FEM1B	1.4242	1.08586	0.853283	1	0	0	0	0	0	0	0	0	0	3
USP33	1.42393	1.33783	0.74624	1	1	0	1	0	0	0	0	0	0	3
EIF3J	1.42384	1.17848	0.79004	0	0	0	0	0	0	0	0	0	3	1
HSP90B1	1.42383	1.14758	0.787783	2	2	1	0	0	0	0	0	0	0	5
B3GALNT2	1.4238	1.22231	0.839813	0	0	0	3	2	0	0	0	0	3	1
PGM2L1	1.42376	1.22703	0.745654	2	2	1	1	0	0	0	0	0	10	5
PTP4A1	1.42358	1.3393	0.889214	0	0	0	0	0	0	0	0	0	3	0
TMEM67	1.4229	1.45329	0.727345	0	0	0	1	0	0	0	0	0	2	4
OSBPL11	1.42286	1.30645	0.777856	1	1	1	1	1	0	0	0	0	2	3
INTS6	1.42231	1.14763	0.806622	1	0	0	0	0	0	0	0	0	5	6
TRMT5	1.42191	1.11382	0.790224	1	1	0	3	1	0	0	0	0	4	1
SYAP1	1.42179	1.08688	0.786178	1	1	0	1	1	1	0	0	0	2	0
KPNA3	1.4216	1.15392	0.814722	0	0	0	0	0	0	0	0	0	2	0
METTL8	1.42127	1.30186	0.840167	2	1	0	1	0	0	0	0	0	3	3
IFNAR1	1.42122	1.37813	0.750904	0	0	0	2	0	0	0	0	0	3	1
ATXN7	1.42106	1.182	0.772237	4	2	0	1	1	0	1	1	0	3	4
MARK3	1.42035	1.20052	0.712449	0	0	0	0	0	0	0	0	0	0	3
ASF1A	1.42028	1.21548	0.782275	0	0	0	0	0	0	0	0	0	0	1
PAPOLG	1.42022	1.10096	0.77743	1	1	0	3	0	0	0	0	0	4	3
TRMT61B	1.42008	1.22276	0.74194	2	0	0	0	0	0	0	0	0	0	2
TMED7	1.41994	1.07492	0.791203
MBTPS2	1.41985	1.23374	0.866275	0	0	0	0	0	0	0	0	0	1	0
TCEA1	1.41981	1.16038	0.863156	1	1	1	0	0	0	0	0	0	3	2
EML4	1.41942	1.19758	0.804268	3	1	0	1	0	0	0	0	0	1	9
SLC30A1	1.419	1.11036	0.787298	0	0	0	0	0	0	0	0	0	0	1
TRIM55	1.4186	1.08702	0.786592	1	1	0	1	1	0	0	0	0	1	1
WDR75	1.41812	1.15462	0.802681	0	0	0	0	0	0	0	0	0	0	1
LPGAT1	1.41808	1.41648	0.837304	1	0	0	1	0	0	1	0	0	7	3
ATG5	1.41789	1.01887	0.841414	0	0	0	0	0	0	0	0	0	0	1
TBC1D4	1.41736	1.20839	0.783263	0	0	0	3	3	0	0	0	0	3	0
PRKDC	1.41706	1.24993	0.704975	7	4	0	1	1	0	0	0	0	3	20
SNAPC3	1.41677	1.08989	0.826145	0	0	0	0	0	0	0	0	0	1	1
RHOT1	1.41635	1.15785	0.763194	1	0	0	0	0	0	0	0	0	2	1
PRKCI	1.41621	1.11818	0.796444	1	0	0	1	0	0	0	0	0	1	1
TRPC1	1.41567	1.48821	0.786495	1	1	1	0	0	0	0	0	0	0	2
HAUS1	1.41559	1.10449	0.812038	1	0	0	0	0	0	0	0	0	0	1
MINPP1	1.41485	1.12598	0.760149	0	0	0	0	0	0	0	0	0	0	0
TOMM70A	1.41473	1.14147	0.801073	1	1	0	0	0	0	0	0	0	3	1
DDX26B	1.41459	1.32531	0.780444	3	2	2	0	0	0	0	0	0	2	4
TAPT1	1.41431	1.50187	0.749715	0	0	0	1	0	0	0	0	0	3	1
SCAI	1.4143	1.20107	0.787681	0	0	0	5	0	0	0	0	0	5	0
FGF20	1.41422	0.920783	0.715197	0	0	0	0	0	0	0	0	0	1	0
SEH1L	1.41393	1.14172	0.721387	1	1	1	0	0	0	0	0	0	0	3
RRP15	1.41376	1.43517	0.725688	1	1	0	4	2	0	0	0	0	4	3
APAF1	1.41353	1.25562	0.769191	0	0	0	2	0	0	0	0	0	0	4
ZCCHC9	1.41322	0.980961	0.816018	2	1	0	0	0	0	0	0	0	0	2
RBM41	1.41303	1.44473	0.720268	0	0	0	0	0	0	0	0	0	1	1
CHEK1	1.41246	1.19746	0.763744	0	0	0	0	0	0	0	0	0	0	0
DAPP1	1.41109	1.14574	0.811818	2	2	1	2	0	0	0	0	0	1	2
CSNK1A1	1.41097	1.22866	0.809357	0	0	0	1	1	1	0	0	0	1	1
TMEM38B	1.41091	1.11905	0.792438	0	0	0	0	0	0	0	0	0	0	2
SRPK2	1.41088	1.24244	0.767516	0	0	0	0	0	0	0	0	0	0	1
UBA5	1.41086	1.19522	0.746998	0	0	0	0	0	0	0	0	0	2	0
SRP54	1.41081	1.253	0.741592	3	2	0	0	0	0	0	0	0	0	5
WEE1	1.4107	1.11256	0.770208	1	0	0	0	0	0	0	0	0	0	2
STK17B	1.41037	1.02568	0.809695	0	0	0	2	0	0	0	0	0	1	0
HNRNPH2	1.41013	1.22956	0.800162	0	0	0	0	0	0	0	0	0	0	2
SPIN1	1.40996	1.25752	0.829193	1	1	0	1	1	0	0	0	0	2	1
PPM1K	1.40989	1.27955	0.807143	0	0	0	1	1	0	0	0	0	2	0
ANO6	1.40983	1.31448	0.819996	1	1	0	3	2	0	0	0	0	7	2
SIX4	1.40948	0.979518	0.736197	0	0	0	2	1	1	0	0	0	1	0
PNPT1	1.40948	1.17638	0.818443	0	0	0	1	1	1	0	0	0	1	3
NCOA3	1.40947	1.26375	0.766578	3	3	0	1	1	0	0	0	0	1	6
LATS1	1.40837	1.13059	0.77471	0	0	0	1	0	0	0	0	0	1	6
GOLGA6L5	1.4083	1.11368	0.782833	0	0	0	0	0	0	3	2	0	0	0
MIR107	1.40827	0.940802	0.753839	0	0	0	0	0	0	0	0	0	0	0
PTPN20B	1.4082	1.03819	0.799545
ZBTB37	1.40757	1.52929	0.755281	1	0	0	0	0	0	0	0	0	1	1
ZNF460	1.40738	1.09353	0.756417	0	0	0	0	0	0	0	0	0	0	1
ANKRD10	1.40728	1.2503	0.72606	0	0	0	0	0	0	0	0	0	0	0
SUPT3H	1.40698	1.26018	0.728648	0	0	0	0	0	0	0	0	0	1	2
DDX60L	1.40691	1.34643	0.767478	3	2	0	0	0	0	0	0	0	0	7
TACC1	1.40686	1.07101	0.700498	0	0	0	4	2	0	0	0	0	6	0
ACBD5	1.40673	1.22886	0.712026	1	1	1	2	0	0	0	0	0	2	5
BMPR1B	1.40629	1.53232	0.715268	2	0	0	0	0	0	0	0	0	1	2
PITPNB	1.40562	1.2259	0.811828	0	0	0	1	0	0	0	0	0	0	1
TMEM33	1.4055	1.01606	0.865526	0	0	0	4	2	0	0	0	0	4	2
OXCT1	1.4051	1.2215	0.82294	1	1	0	0	0	0	0	0	0	0	1
DCLRE1C	1.40454	1.40102	0.812917	5	1	0	1	1	0	0	0	0	1	3
BTBD10	1.40448	1.16378	0.827015	1	1	0	1	1	0	0	0	0	1	0
SYNCRIP	1.40316	1.49424	0.776375	1	1	0	0	0	0	0	0	0	1	3
ATP2C1	1.403	1.38526	0.80248	2	2	1	0	0	0	0	0	0	0	3
ATRNL1	1.40297	1.16868	0.708975	1	1	0	2	1	0	0	0	0	2	5
STT3B	1.40275	1.16519	0.788535	1	1	0	0	0	0	0	0	0	0	2
OSBPL3	1.4025	1.3059	0.829142	1	0	0	3	1	0	0	0	0	4	3
GAN	1.4023	1.12739	0.746249	0	0	0	0	0	0	0	0	0	3	0
ZWILCH	1.40228	1.11552	0.841482	1	0	0	0	0	0	0	0	0	0	3
MCM9	1.40203	1.20113	0.832886	3	1	0	0	0	0	0	0	0	1	7
GCA	1.40194	1.18405	0.707433	0	0	0	0	0	0	0	0	0	2	0
SGCB	1.40167	1.34947	0.830052	0	0	0	2	0	0	0	0	0	1	0
PIK3CB	1.40164	1.57943	0.707377	2	1	1	0	0	0	0	0	0	0	4
BARD1	1.4013	1.07565	0.772512	3	1	0	0	0	0	0	0	0	0	2
PLA2G12A	1.40117	0.977711	0.769229	0	0	0	2	1	0	0	0	0	5	0
CAMK2D	1.40107	1.22997	0.783629	2	2	0	0	0	0	0	0	0	1	7
ONECUT2	1.40052	1.01828	0.875222	3	3	2	23	20	8	0	0	0	27	4
DCDC2	1.40025	0.949346	0.77528	0	0	0	1	1	0	0	0	0	3	0
ARL6IP6	1.39953	1.05875	0.823345	0	0	0	1	1	0	0	0	0	2	0
AMMECR1	1.39949	0.980797	0.764928	0	0	0	1	1	1	0	0	0	4	0
ARID1B	1.39945	1.06248	0.804447	3	2	0	2	1	0	0	0	0	4	7
HUS1B	1.3993	0.960918	0.750084	0	0	0	0	0	0	0	0	0	0	0
WDR11	1.39886	1.36403	0.801998	0	0	0	1	1	0	0	0	0	1	2
SNX14	1.39854	1.1324	0.724336	1	0	0	0	0	0	0	0	0	0	1
MTMR10	1.39784	1.46313	0.746131	1	1	0	0	0	0	0	0	0	1	5
EIF2A	1.39744	1.02743	0.792802	1	0	0	0	0	0	0	0	0	3	3
FAM105A	1.39739	1.27241	0.73762	0	0	0	7	5	1	0	0	0	6	0
THAP1	1.39732	1.00154	0.780383	0	0	0	0	0	0	1	0	0	0	0
ZNF367	1.39729	0.991521	0.766737	0	0	0	1	1	0	0	0	0	2	0
RAB12	1.3971	1.30342	0.736631	0	0	0	0	0	0	0	0	0	2	1
LYZL1	1.3971	0.653863	0.719034	0	0	0	0	0	0	0	0	0	0	0
MNAT1	1.39692	0.94922	0.813308	0	0	0	0	0	0	0	0	0	0	3
KAT2B	1.39683	1.60246	0.720654	1	1	0	0	0	0	0	0	0	0	4
GOLGA5	1.39638	1.24748	0.752686	2	2	0	0	0	0	0	0	0	0	2
C14orf118	1.39617	1.12524	0.773236	0	0	0	0	0	0	0	0	0	1	1
ZYG11B	1.39595	1.36743	0.703694	0	0	0	1	0	0	0	0	0	1	2
MAPK8	1.39545	1.23407	0.78396	1	1	1	0	0	0	0	0	0	0	1
MMGT1	1.39523	1.08605	0.789129	0	0	0	1	0	0	0	0	0	0	0
NUP54	1.39496	1.07426	0.81952	0	0	0	0	0	0	0	0	0	1	1
PPID	1.39485	1.15464	0.828272	1	1	0	1	0	0	0	0	0	0	2
YIPF6	1.39478	1.09479	0.761856	0	0	0	2	0	0	0	0	0	1	0
MBLAC2	1.39459	1.18665	0.735982	1	1	0	1	0	0	0	0	0	7	2
C14orf149	1.3943	1.11108	0.766158	0	0	0	0	0	0	0	0	0	0	1
CLECL1	1.39421	1.01814	0.71276	1	1	0	0	0	0	0	0	0	0	0
TMED8	1.39355	1.33923	0.791547	0	0	0	1	0	0	0	0	0	1	0
ASNSD1	1.39349	1.21432	0.815233	0	0	0	0	0	0	0	0	0	0	1
BUB1B	1.39326	1.26361	0.815929	2	1	0	0	0	0	0	0	0	0	3
SLC39A6	1.39309	1.18371	0.78106	2	2	0	0	0	0	0	0	0	1	2
MGC70870	1.39303	1.25858	0.795751
KLF12	1.39274	1.45667	0.820662	0	0	0	3	2	0	0	0	0	7	0
NCOA1	1.39246	1.16797	0.705772	1	1	0	2	1	0	0	0	0	5	2
TCF12	1.39241	1.2952	0.806937	1	0	0	0	0	0	1	0	0	2	1
ANKMY2	1.39238	1.28911	0.72694	2	1	0	0	0	0	0	0	0	1	2
GSK3B	1.39228	1.32316	0.75988	0	0	0	3	2	0	0	0	0	5	2
LCLAT1	1.39209	1.28151	0.857289	0	0	0	2	0	0	0	0	0	2	0
ZNF180	1.39198	1.13078	0.831873	0	0	0	1	0	0	0	0	0	1	4
WDR26	1.39189	1.35813	0.851749	0	0	0	0	0	0	0	0	0	2	2
DDX52	1.39147	1.09434	0.808054	0	0	0	0	0	0	0	0	0	2	0
WDR5B	1.39139	1.29506	0.700779	1	0	0	1	0	0	1	0	0	1	1
GTF3C3	1.39133	1.38065	0.7452	0	0	0	0	0	0	0	0	0	1	3
CDC7	1.39074	1.51974	0.774246	0	0	0	0	0	0	0	0	0	2	2
TFB1M	1.39064	1.21501	0.819464	0	0	0	0	0	0	0	0	0	1	0
SUZ12P	1.39053	0.821136	0.784614	0	0	0	1	0	0	0	0	0	0	0
STX17	1.3905	1.37305	0.734131	0	0	0	1	1	0	0	0	0	5	0
LMO3	1.39049	1.18373	0.758468	0	0	0	1	0	0	0	0	0	4	3
RAB2A	1.39047	1.11213	0.795275	0	0	0	0	0	0	0	0	0	1	0
ACER3	1.39046	1.27369	0.771031	0	0	0	0	0	0	0	0	0	2	0
KBTBD6	1.39041	1.38247	0.721633	1	1	0	0	0	0	0	0	0	2	0
LACTB	1.39002	0.986434	0.777127	0	0	0	0	0	0	0	0	0	0	1
LRRFIP2	1.38996	1.17294	0.780181	0	0	0	1	0	0	0	0	0	2	4
PPP3CA	1.38908	1.3768	0.790059	0	0	0	0	0	0	0	0	0	5	3
ZC3HAV1L	1.38897	1.08811	0.711168	0	0	0	0	0	0	0	0	0	0	1
C17orf80	1.38804	1.47976	0.710294	4	3	0	0	0	0	0	0	0	0	3
DTL	1.38718	1.17114	0.820776	1	0	0	1	0	0	0	0	0	1	3
TLR3	1.38716	1.53949	0.703908	0	0	0	0	0	0	0	0	0	0	1
R3HDM1	1.38689	1.17989	0.797088	1	1	0	1	0	0	1	0	0	2	7
PTER	1.38679	1.34767	0.810394	1	1	0	2	1	0	0	0	0	3	1
SNORA10	1.38675	0.941261	0.778073	0	0	0	0	0	0	0	0	0	0	0
PRMT3	1.38608	1.24199	0.772833	0	0	0	0	0	0	0	0	0	1	4
SMG1	1.38596	1.09185	0.769883	6	5	1	1	0	0	0	0	0	3	14
DDX6	1.38591	1.18177	0.725884	3	0	0	4	1	0	0	0	0	3	1
BRAF	1.38566	1.07785	0.819691	0	0	0	1	1	1	0	0	0	1	2
C5	1.38523	1.28222	0.728297	3	1	0	0	0	0	0	0	0	0	10
TRAM1	1.38488	1.11618	0.798271	0	0	0	1	1	0	0	0	0	4	4
NSUN3	1.38484	1.28916	0.708579	1	1	0	0	0	0	0	0	0	0	1
WDR48	1.38482	1.19642	0.865643	1	1	1	1	0	0	0	0	0	1	2
DPH3	1.38481	1.19427	0.774892	0	0	0	0	0	0	0	0	0	3	0
ZNF706	1.38472	1.21387	0.851438	1	0	0	0	0	0	0	0	0	1	1
FAM126B	1.38286	1.18781	0.712703	0	0	0	2	1	1	0	0	0	6	1
ACBD3	1.38278	1.1773	0.82018	0	0	0	0	0	0	0	0	0	1	2
YY2	1.38271	0.976388	0.795852	1	0	0	0	0	0	0	0	0	1	3
SLAIN2	1.38263	1.11792	0.921542	1	1	1	2	1	0	0	0	0	4	1
PEX3	1.38261	1.23034	0.794802	0	0	0	0	0	0	0	0	0	0	1
GGNBP2	1.38206	1.28771	0.783567	1	1	1	0	0	0	0	0	0	1	2
GLCCI1	1.38185	1.13045	0.798739	0	0	0	1	1	0	0	0	0	3	0
VTA1	1.3816	1.14801	0.790232	0	0	0	0	0	0	0	0	0	0	1
FRRS1	1.38152	1.11133	0.725359	2	2	1	0	0	0	3	0	0	0	2
PPP3CB	1.38143	1.26485	0.854124	0	0	0	0	0	0	0	0	0	0	2
SS18	1.3811	1.09961	0.782604	0	0	0	2	0	0	0	0	0	4	3
HSP90AB4P	1.38047	1.04958	0.743667	1	1	0	0	0	0	0	0	0	0	4
GCNT1	1.37962	1.22736	0.761416	2	1	0	0	0	0	0	0	0	4	2
RIPK2	1.37962	1.19803	0.80574	1	0	0	0	0	0	0	0	0	0	4
ADAMTS6	1.37953	1.25369	0.748571	2	2	0	3	2	1	0	0	0	4	5
SEMA5A	1.37872	1.1872	0.780912	0	0	0	2	0	0	0	0	0	6	3
REV1	1.37741	1.15733	0.803082	1	1	0	0	0	0	0	0	0	0	7
PIAS1	1.37678	1.14037	0.773029	1	1	0	0	0	0	0	0	0	0	4
ZNF765	1.37669	1.10838	0.767707	1	1	0	3	1	0	0	0	0	1	0
ADAT2	1.37658	1.07069	0.778941	1	1	0	5	0	0	0	0	0	7	2
C11orf46	1.37626	1.33271	0.760687	0	0	0	0	0	0	0	0	0	0	1
CHD6	1.37623	1.54119	0.736365	6	4	1	0	0	0	0	0	0	1	11
EID3	1.37572	1.16004	0.768052	2	1	0	0	0	0	0	0	0	0	3
SHFM1	1.37557	1.20699	0.781545	0	0	0	0	0	0	0	0	0	0	0
SLC10A7	1.37432	1.24558	0.803199	0	0	0	1	0	0	0	0	0	3	1
HNRPDL	1.37417	1.05736	0.784272	2	1	0	0	0	0	0	0	0	3	2
CAPRIN2	1.37334	1.36175	0.718302	7	3	0	0	0	0	0	0	0	0	8
NKRF	1.37319	1.33491	0.81623	1	0	0	1	0	0	0	0	0	2	4
MRPL50	1.37293	1.2674	0.804739	0	0	0	0	0	0	0	0	0	0	1
AIM1	1.37247	1.31621	0.848904	11	6	2	1	1	0	1	1	0	1	15
SESN1	1.3723	1.09261	0.768943	1	1	1	1	1	0	1	1	0	1	1
EXOC8	1.37182	1.18007	0.791984	1	0	0	1	0	0	0	0	0	4	4
CBWD1	1.37166	1.10636	0.766702	0	0	0	0	0	0	0	0	0	0	3
CDK1	1.3715	1.17897	0.720355	0	0	0	0	0	0	0	0	0	0	2
OCLN	1.37058	1.19534	0.713487	0	0	0	3	0	0	0	0	0	4	1
C2orf49	1.37043	1.06482	0.785463	0	0	0	0	0	0	0	0	0	0	0
USP46	1.37023	1.28348	0.706462	1	1	1	3	0	0	0	0	0	9	1
FNBP4	1.37015	1.10471	0.771362	2	1	0	0	0	0	0	0	0	0	4
JMY	1.37011	1.57629	0.7462	1	0	0	3	1	0	0	0	0	5	2
GNL3	1.3701	1.15631	0.849388	2	2	0	0	0	0	0	0	0	0	2
MTPAP	1.37005	1.06448	0.818694	1	1	0	2	0	0	0	0	0	0	0
SLC38A1	1.36968	1.20511	0.805446	0	0	0	1	0	0	0	0	0	2	3
ZNF766	1.36966	1.13074	0.716775	0	0	0	1	0	0	0	0	0	0	2
C11orf58	1.36937	1.05338	0.703128	0	0	0	5	2	0	0	0	0	7	0
ZNF655	1.36869	1.09468	0.781096	1	1	1	1	0	0	0	0	0	1	3
GRPEL2	1.36811	1.09244	0.791734	0	0	0	1	0	0	0	0	0	2	2
GDAP1	1.36801	1.30002	0.81002	0	0	0	1	1	0	0	0	0	5	1
QTRTD1	1.3679	1.25508	0.779372	0	0	0	1	1	0	0	0	0	4	1
SYNJ1	1.36774	1.33258	0.705418	4	2	0	1	1	1	0	0	0	3	3
CCNC	1.36764	1.0983	0.747719	2	0	0	0	0	0	0	0	0	0	1
CD58	1.3673	0.909616	0.726533	0	0	0	0	0	0	0	0	0	1	1
AFTPH	1.36685	1.2147	0.822935	3	1	0	1	0	0	0	0	0	1	3
C10orf28	1.36679	1.33657	0.714272	3	2	1	1	0	0	1	0	0	0	9
RGNEF	1.36665	1.34075	0.841948	2	2	0	0	0	0	0	0	0	0	7
DCTN4	1.36621	1.26379	0.794802	1	1	0	4	1	0	0	0	0	2	0
ZDHHC2	1.3662	1.20572	0.79983	0	0	0	0	0	0	0	0	0	4	0
HNRNPA1L2	1.36608	1.00681	0.817276	3	2	1	0	0	0	2	2	0	0	3
HERC1	1.36586	1.49297	0.733798	7	4	2	0	0	0	0	0	0	0	15
EIF2S1	1.36549	1.05259	0.883613	2	0	0	0	0	0	0	0	0	3	3
DNA2	1.36469	1.37972	0.738709	0	0	0	1	0	0	0	0	0	0	5
CXADR	1.36455	1.17134	0.767943	2	1	0	1	0	0	0	0	0	4	4
CBX3	1.36448	0.906037	0.824567	0	0	0	0	0	0	0	0	0	0	2
SNX6	1.36405	1.05003	0.782268	0	0	0	1	0	0	0	0	0	0	1
TMEM2	1.36376	1.4476	0.731144	4	2	0	0	0	0	0	0	0	3	5
COPB1	1.36368	1.18742	0.814342	0	0	0	0	0	0	0	0	0	0	3
CPNE3	1.36364	1.31382	0.823961	0	0	0	1	0	0	0	0	0	2	1
UTP23	1.36351	1.32591	0.725065	0	0	0	0	0	0	0	0	0	2	1
SON	1.36309	1.24739	0.837817	2	0	0	1	1	0	0	0	0	1	5
ME2	1.3625	1.14036	0.847208	0	0	0	3	0	0	0	0	0	2	1
ABCC4	1.36242	1.32346	0.820322	2	1	0	0	0	0	0	0	0	2	0
POLR2B	1.36102	1.1739	0.833407	0	0	0	0	0	0	0	0	0	0	2
TBCEL	1.36077	1.16939	0.778108	0	0	0	1	1	0	0	0	0	3	1
HERC2P2	1.36061	1.23998	0.801016
RASGRP1	1.36047	1.33919	0.757233	2	1	0	4	2	1	0	0	0	5	5
PPP2R5A	1.36037	0.96797	0.749484	1	1	0	0	0	0	0	0	0	1	0
STIM2	1.36021	1.2137	0.780876	0	0	0	1	1	0	0	0	0	3	2
C14orf101	1.3601	1.23526	0.734367	1	1	0	1	1	1	0	0	0	4	3
TRMT6	1.35967	1.13013	0.851119	0	0	0	0	0	0	0	0	0	3	0
DHX57	1.35942	1.42929	0.749749	2	0	0	0	0	0	0	0	0	1	4
KBTBD2	1.35931	1.49767	0.709031	1	1	0	0	0	0	0	0	0	0	2
MGEA5	1.3589	1.40907	0.825222	4	0	0	1	1	0	0	0	0	1	2
AGAP11	1.35885	1.03878	0.744175	0	0	0	0	0	0	2	0	0	0	1
ZNF217	1.35852	1.24412	0.807781	3	3	0	0	0	0	0	0	0	1	8
STIL	1.35849	1.20025	0.817645	2	1	0	0	0	0	0	0	0	2	7
TBCK	1.35767	1.28436	0.730065	3	2	0	0	0	0	0	0	0	0	3
CDC37L1	1.35727	1.33939	0.743317	1	0	0	0	0	0	0	0	0	0	1
FAM122A	1.35674	1.23639	0.762743	1	1	0	0	0	0	0	0	0	1	2
NBPF16	1.35653	1.1956	0.772035	0	0	0	2	0	0	0	0	0	1	4
KDM4C	1.35628	1.27666	0.802875	1	0	0	1	1	0	2	0	0	2	3
MED21	1.35616	1.0175	0.800365	0	0	0	1	0	0	0	0	0	2	0
YIPF4	1.35615	1.23454	0.839433	0	0	0	1	1	0	0	0	0	2	0
PIP5K1B	1.35594	1.33661	0.829286	0	0	0	0	0	0	0	0	0	0	0
ABCB10	1.3557	1.11008	0.769087	1	1	0	1	0	0	0	0	0	0	3
GUSBP3	1.35495	0.909849	0.854985
DR1	1.35482	1.07026	0.876551	0	0	0	1	1	0	0	0	0	1	1
EED	1.35448	1.14463	0.753286	0	0	0	0	0	0	0	0	0	0	0
IFRD1	1.35444	1.12092	0.807704	2	1	0	1	0	0	0	0	0	1	1
MEIS1	1.35428	1.25737	0.776854	1	0	0	0	0	0	0	0	0	3	0
ZNF673	1.35427	0.962349	0.747082	0	0	0	2	0	0	0	0	0	2	1
IWS1	1.35393	1.20569	0.719748	1	0	0	0	0	0	0	0	0	0	1
C20orf94	1.35379	1.16914	0.715923	0	0	0	0	0	0	0	0	0	0	0
KIAA0753	1.35359	1.33353	0.717992	5	2	0	0	0	0	0	0	0	0	4
CLPX	1.35344	1.2229	0.816106	0	0	0	0	0	0	0	0	0	1	3
RYBP	1.35334	1.16306	0.766586	2	1	0	1	1	0	0	0	0	4	2
PAFAH1B1	1.35264	1.20956	0.790727	0	0	0	1	0	0	1	0	0	4	1
NRAS	1.35246	1.12594	0.80111	0	0	0	0	0	0	1	0	0	3	0
PDLIM5	1.35222	1.37522	0.758253	2	0	0	0	0	0	0	0	0	2	2
SNORD8	1.352	0.895281	0.718317	0	0	0	0	0	0	0	0	0	0	0
RBM18	1.35198	1.27408	0.820336	0	0	0	0	0	0	0	0	0	2	1
BTBD1	1.35198	1.07164	0.831057	0	0	0	0	0	0	0	0	0	1	1
TMEM237	1.35136	0.909018	0.769618	0	0	0	1	0	0	0	0	0	2	2
GPR135	1.3512	1.115	0.716486	0	0	0	0	0	0	0	0	0	0	1
ATP6V1A	1.35113	1.30791	0.817594	1	0	0	1	0	0	0	0	0	2	2
ANKRD17	1.35062	1.32892	0.713268	5	3	0	0	0	0	0	0	0	0	9
TIGD4	1.35052	1.22676	0.850663	2	2	1	0	0	0	0	0	0	0	3
HNRNPA2B1	1.35029	1.38028	0.724325	0	0	0	0	0	0	0	0	0	1	0
RARS2	1.35013	1.11504	0.766626	0	0	0	0	0	0	0	0	0	0	0
ZBTB10	1.34971	1.26637	0.731274	0	0	0	1	0	0	0	0	0	4	2
SAMD8	1.34966	1.04318	0.740756	0	0	0	2	2	1	0	0	0	6	2
STK38	1.34961	1.22384	0.757552	1	1	0	0	0	0	0	0	0	0	2
SLC16A1	1.34952	1.21982	0.7807	1	1	0	0	0	0	0	0	0	1	3
PPP2R5E	1.34932	1.04287	0.800089	0	0	0	1	0	0	0	0	0	5	0
TDP2	1.34899	1.36761	0.779066	0	0	0	0	0	0	0	0	0	0	2
DDX3X	1.34799	1.31368	0.873745	1	0	0	1	1	0	0	0	0	2	2
TWSG1	1.34792	1.22798	0.71266	0	0	0	2	1	0	0	0	0	1	0
PRRG4	1.34698	1.21885	0.718062	1	0	0	4	1	0	0	0	0	2	0
POC1B	1.34687	1.2544	0.777385
BNIP3L	1.34674	1.1056	0.819893	0	0	0	1	0	0	0	0	0	2	0
IPO5	1.34646	1.17466	0.771286	3	2	1	0	0	0	0	0	0	1	4
TNKS	1.34626	1.27632	0.760384	1	1	0	4	2	0	0	0	0	6	2
USP28	1.34621	1.30005	0.705967	2	1	0	2	1	0	0	0	0	1	3
TJP1	1.34617	1.46803	0.707768	1	1	0	1	0	0	0	0	0	0	9
EIF1AX	1.34599	0.978946	0.750474	0	0	0	0	0	0	0	0	0	2	1
TNRC6B	1.34552	1.31536	0.817116	4	3	0	6	2	0	0	0	0	4	7
DPY19L1	1.34543	1.30876	0.761927	0	0	0	1	1	0	0	0	0	0	3
TTC17	1.3451	1.20865	0.792478	2	0	0	0	0	0	0	0	0	0	6
AKAP10	1.34484	1.21609	0.756706	0	0	0	1	0	0	0	0	0	0	1
SCARB2	1.34474	1.25549	0.759519	1	1	1	2	0	0	0	0	0	4	2
SLC30A7	1.34473	1.18608	0.812301	0	0	0	2	0	0	0	0	0	5	0
ORC2	1.34461	1.13429	0.781102	0	0	0	0	0	0	0	0	0	0	3
MEF2A	1.34446	1.09019	0.767748	0	0	0	1	0	0	0	0	0	2	2
GOLGA6L10	1.34438	0.946349	0.76857	0	0	0	0	0	0	0	0	0	2	0
GOLM1	1.34425	1.17268	0.837421	0	0	0	0	0	0	0	0	0	0	1
PICALM	1.3442	1.08756	0.83115	2	2	0	1	1	0	0	0	0	1	4
SEC24A	1.34418	1.0752	0.734393	1	1	0	0	0	0	0	0	0	2	9
KDM6A	1.34388	1.23269	0.786273	3	1	1	0	0	0	0	0	0	0	6
TEX10	1.34371	1.13253	0.719501	1	0	0	0	0	0	0	0	0	0	3
ACTA2	1.34324	1.3726	0.754767	0	0	0	1	0	0	0	0	0	1	0
TMEM65	1.343	1.20366	0.742008	1	1	0	1	1	0	0	0	0	2	1
MTDH	1.34295	1.06438	0.792463	0	0	0	2	1	0	0	0	0	4	2
RAB10	1.34295	0.939441	0.842054	0	0	0	0	0	0	0	0	0	0	1
ERO1L	1.34287	1.26553	0.787488	1	0	0	0	0	0	0	0	0	1	2
MTRF1L	1.34263	1.14144	0.768412	1	1	0	1	0	0	0	0	0	3	1
TMEM209	1.34196	1.20037	0.79441	2	1	1	3	0	0	0	0	0	3	2
TC2N	1.3416	1.30756	0.7652	0	0	0	3	1	1	0	0	0	7	0
METTL4	1.34142	1.36855	0.747493	0	0	0	0	0	0	1	1	0	2	2
CNOT2	1.34089	1.20112	0.850175	1	0	0	0	0	0	0	0	0	0	2
GPR15	1.34037	1.21705	0.81813	0	0	0	0	0	0	0	0	0	0	0
PNRC2	1.3403	1.05155	0.827741	0	0	0	1	1	0	0	0	0	3	2
XPR1	1.34025	1.19638	0.832537	0	0	0	2	1	0	0	0	0	5	1
SERINC1	1.34	1.39362	0.854363	1	0	0	0	0	0	0	0	0	1	2
EPB41L2	1.33983	1.13887	0.818779	3	2	0	0	0	0	0	0	0	2	7
NDUFB1	1.33979	0.882942	0.765621	0	0	0	0	0	0	0	0	0	0	0
KIFAP3	1.33939	1.41052	0.768636	0	0	0	0	0	0	0	0	0	0	2
PIK3CG	1.33919	1.24641	0.868266	3	0	0	1	0	0	0	0	0	0	4
HEATR5B	1.33877	1.43504	0.726631	3	2	0	0	0	0	0	0	0	0	5
PACRGL	1.33866	1.21426	0.786519	0	0	0	1	0	0	0	0	0	1	1
NOL11	1.3383	1.4383	0.782131	0	0	0	0	0	0	0	0	0	0	1
RAB21	1.33786	1.23593	0.748581	0	0	0	1	0	0	0	0	0	2	0
ENPP1	1.33778	1.24172	0.837987	4	3	0	3	1	1	0	0	0	3	7
KAT6A	1.33769	1.27711	0.840757	2	1	0	0	0	0	0	0	0	2	5
MSL3	1.33763	1.528	0.716378	0	0	0	0	0	0	0	0	0	0	0
SGCE	1.3375	1.14469	0.791752	1	0	0	0	0	0	0	0	0	1	2
CUL1	1.33711	1.12312	0.890357	0	0	0	0	0	0	0	0	0	0	2
IKBKAP	1.33709	1.43148	0.799522	3	3	2	1	0	0	0	0	0	1	3
FAM13C	1.33705	1.35339	0.704808	3	0	0	2	2	0	0	0	0	2	1
NIPA1	1.33692	1.16947	0.797821	1	0	0	2	0	0	0	0	0	9	0
FKBP5	1.33647	1.35305	0.731826	3	3	1	1	0	0	0	0	0	2	4
HMGB1	1.33645	0.990805	0.800673	1	0	0	0	0	0	0	0	0	1	1
NUFIP1	1.33641	1.52033	0.789269	0	0	0	0	0	0	0	0	0	3	1
SOCS5	1.33609	1.31672	0.801373	0	0	0	3	2	1	0	0	0	2	2
PPM1A	1.33602	1.17379	0.791317	2	1	0	2	1	0	0	0	0	5	3
TAF1	1.3359	1.16627	0.800931	1	1	0	1	1	0	0	0	0	1	5
EPAG	1.33585	1.06045	0.719475
TNIP3	1.33572	1.19425	0.724411	0	0	0	0	0	0	0	0	0	1	1
NBPF15	1.33556	1.15664	0.713013	0	0	0	2	0	0	1	0	0	1	4
PPTC7	1.33553	1.11424	0.775726	0	0	0	0	0	0	0	0	0	2	1
ADNP	1.33533	1.26684	0.790937	5	1	0	0	0	0	0	0	0	1	4
PRPF18	1.33522	1.30446	0.723248	0	0	0	0	0	0	0	0	0	1	1
PEX1	1.33492	1.29425	0.758234	6	3	0	0	0	0	0	0	0	0	8
TRAF3IP1	1.33483	1.37386	0.840623	1	0	0	1	0	0	0	0	0	1	4
DHX15	1.33481	1.17768	0.847838	0	0	0	0	0	0	0	0	0	0	1
MUT	1.33472	1.26483	0.782256	3	0	0	0	0	0	0	0	0	3	4
LOC348840	1.33471	1.14662	0.723147
STX16	1.33461	1.01853	0.778129	0	0	0	2	0	0	2	1	0	4	0
RTN4IP1	1.33448	1.38664	0.740246	0	0	0	2	0	0	0	0	0	0	1
STAMBPL1	1.33443	1.29436	0.788169	2	1	0	0	0	0	0	0	0	1	3
STK4	1.33441	1.24202	0.760329	1	0	0	2	1	0	0	0	0	1	5
STAM	1.33437	1.13234	0.722215	0	0	0	1	1	1	0	0	0	1	2
SERPINB8	1.33419	1.54052	0.7416	0	0	0	2	1	0	0	0	0	2	0
SLC35B3	1.33347	1.42553	0.745589	0	0	0	3	1	0	0	0	0	2	2
CCDC6	1.33268	1.14664	0.793853	0	0	0	4	1	1	0	0	0	4	0
CCDC25	1.33136	1.30082	0.791117	2	1	0	1	1	0	0	0	0	4	3
CD47	1.33083	1.15007	0.718349	0	0	0	1	1	0	0	0	0	2	1
NVL	1.33069	1.20591	0.70828	1	1	0	0	0	0	0	0	0	0	1
PTPRG	1.33051	1.46431	0.757255	0	0	0	0	0	0	0	0	0	0	2
BMPR2	1.33051	1.38426	0.853439	0	0	0	0	0	0	0	0	0	3	2
TIPIN	1.33049	1.13166	0.815743	1	1	0	0	0	0	0	0	0	0	0
NSF	1.33048	1.40148	0.822942	1	0	0	0	0	0	0	0	0	1	1
RTTN	1.33043	1.2528	0.805935	2	2	1	0	0	0	0	0	0	0	4
IDI1	1.33042	1.16003	0.788384	0	0	0	0	0	0	0	0	0	0	1
ITFG1	1.33039	1.23077	0.784482	1	0	0	0	0	0	0	0	0	0	2
SUPT16H	1.33015	1.23842	0.773163	0	0	0	0	0	0	0	0	0	1	0
DCK	1.32982	1.00438	0.822426	1	0	0	0	0	0	1	0	0	1	1
FOPNL	1.3295	1.20082	0.796557	0	0	0	1	0	0	0	0	0	1	1
TULP4	1.32944	1.32189	0.729192	3	1	0	5	3	0	1	0	0	7	3
GAPVD1	1.32898	1.2405	0.816033	1	0	0	2	1	0	0	0	0	1	7
RAB5A	1.32841	1.29159	0.803316	1	1	0	1	0	0	0	0	0	1	0
MSH6	1.32825	1.24564	0.820977	2	1	0	0	0	0	0	0	0	0	4
KIAA1804	1.328	1.111	0.743562	0	0	0	1	1	0	0	0	0	3	3
PHF20	1.32729	1.46657	0.718363	4	2	0	1	0	0	0	0	0	2	4
LRMP	1.32726	1.21663	0.758636	2	2	0	0	0	0	0	0	0	1	0
GUSBP1	1.32717	0.893577	0.895618	1	1	0	0	0	0	0	0	0	0	1
CRNKL1	1.32694	1.32715	0.817737	2	1	0	1	1	0	0	0	0	1	1
NKAP	1.3268	1.11881	0.801856	3	3	0	0	0	0	0	0	0	0	2
MMAA	1.32635	1.56094	0.713158	1	1	0	1	1	0	0	0	0	3	1
VASH2	1.32624	0.960544	0.752475	2	0	0	2	0	0	0	0	0	4	0
RAB33B	1.326	1.34156	0.794061	1	1	0	2	1	0	0	0	0	3	1
CNOT6	1.32563	1.31683	0.817063	1	1	0	3	1	0	0	0	0	4	0
FOXD4L6	1.32534	1.11247	0.801066	0	0	0	0	0	0	1	0	0	0	1
NUDT21	1.32525	1.27861	0.742625	0	0	0	1	1	0	0	0	0	3	1
CCDC93	1.32479	1.48896	0.810432	1	0	0	2	0	0	0	0	0	5	3
CASP8	1.32455	1.40017	0.740184	1	0	0	1	0	0	0	0	0	0	1
FILIP1L	1.32443	1.14194	0.75014	1	0	0	0	0	0	0	0	0	0	5
SLC30A6	1.32432	1.21274	0.769187	1	1	0	3	2	0	0	0	0	6	3
ZFP106	1.32431	1.45741	0.782816	7	3	0	0	0	0	1	0	0	1	11
CBX5	1.32428	1.21229	0.805551	0	0	0	9	1	1	0	0	0	7	0
DCAF6	1.32407	1.22394	0.832792	1	1	0	0	0	0	0	0	0	1	2
CDC40	1.32355	1.1506	0.723137	0	0	0	1	1	0	0	0	0	2	2
OSGEPL1	1.3227	1.33435	0.77923	0	0	0	0	0	0	0	0	0	0	1
CCDC34	1.32249	1.3504	0.750494	2	1	0	0	0	0	0	0	0	0	1
DDI2	1.32228	1.2746	0.807132	1	0	0	0	0	0	0	0	0	2	1
SPIRE1	1.32198	1.17104	0.723229	1	1	0	0	0	0	0	0	0	2	4
FBXO38	1.32176	1.38016	0.789045	3	2	1	0	0	0	0	0	0	0	3
LIMA1	1.32134	1.13638	0.805262	4	1	0	0	0	0	0	0	0	0	3
YME1L1	1.32133	1.2207	0.826668	2	2	0	0	0	0	0	0	0	1	5
SLC25A12	1.32122	1.31654	0.779067	3	1	0	1	1	0	0	0	0	2	4
PTEN	1.32114	1.03182	0.86452	0	0	0	0	0	0	0	0	0	1	4
RAB3IP	1.3204	1.2134	0.750488	0	0	0	1	1	0	0	0	0	6	1
HDAC2	1.32013	1.05665	0.815824	1	1	0	3	1	0	0	0	0	3	3
CRYZ	1.31988	1.11087	0.754569	0	0	0	0	0	0	0	0	0	1	0
FBXO22	1.31984	1.34446	0.81363	1	1	0	2	2	0	0	0	0	4	0
DDX50	1.31942	1.1865	0.739961	3	3	0	0	0	0	0	0	0	0	8
PEG10	1.31923	1.11017	0.783062	0	0	0	1	0	0	0	0	0	7	0
SH3BGRL	1.31904	1.08724	0.768311	0	0	0	0	0	0	0	0	0	2	0
TFPI2	1.31839	0.945975	0.791791	3	1	1	0	0	0	0	0	0	0	4
ORMDL1	1.31812	1.09741	0.803686	0	0	0	1	1	0	0	0	0	1	0
TARS	1.31811	1.19184	0.804831	1	0	0	0	0	0	0	0	0	0	0
GNG2	1.31747	1.07532	0.806367	0	0	0	1	0	0	0	0	0	2	0
SMAD4	1.31734	1.06428	0.840383	0	0	0	2	1	0	1	0	0	6	1
DNAJC7	1.31729	1.24132	0.768793	1	0	0	0	0	0	0	0	0	0	2
ITPR1	1.31726	1.40112	0.745517	3	3	1	0	0	0	0	0	0	0	4
ASAP1	1.31703	1.21295	0.739822	1	0	0	1	0	0	0	0	0	2	0
CD164	1.31687	1.06396	0.794678	0	0	0	0	0	0	0	0	0	0	1
GFPT1	1.31645	1.31683	0.78736	0	0	0	4	1	0	0	0	0	8	1
SRSF5	1.31643	1.27483	0.710978	0	0	0	0	0	0	1	1	0	2	0
LOC401397	1.31636	1.22108	0.762162	1	0	0	0	0	0	0	0	0	2	0
ENPP3	1.31595	1.14265	0.780518	2	0	0	0	0	0	0	0	0	0	3
STAT4	1.31594	1.17147	0.784806	3	3	0	1	1	0	0	0	0	1	2
LBR	1.31593	1.30478	0.844483	1	0	0	1	0	0	0	0	0	1	2
TSPAN12	1.31591	1.40528	0.721827	0	0	0	0	0	0	0	0	0	0	0
NT5DC1	1.31589	1.14729	0.774401	0	0	0	0	0	0	0	0	0	0	0
EBAG9	1.31543	1.10302	0.706524	0	0	0	1	0	0	0	0	0	0	1
ARGLU1	1.31535	1.13701	0.743178	0	0	0	0	0	0	0	0	0	0	0
ZC3HAV1	1.31504	1.22639	0.786835	1	0	0	4	2	0	0	0	0	3	2
SRP9	1.31499	1.01622	0.814103	0	0	0	0	0	0	0	0	0	1	1
FLJ43681	1.31494	1.08039	0.755886	0	0	0	3	0	0	0	0	0	0	0
RPL23AP82	1.31494	1.08039	0.755886
PTCD3	1.31482	1.18482	0.73815	1	0	0	1	1	0	0	0	0	4	2
NCBP1	1.31436	1.24694	0.813788	0	0	0	1	1	0	1	0	0	2	4
WAC	1.31422	1.13889	0.731202	2	1	0	2	1	0	0	0	0	0	4
TAS2R3	1.31311	1.6056	0.713126	0	0	0	0	0	0	0	0	0	0	1
PCGF6	1.3125	1.09127	0.777055	0	0	0	2	1	1	0	0	0	2	0
NEK4	1.3117	1.28211	0.800619	1	0	0	0	0	0	0	0	0	1	3
HSP90AA1	1.31166	1.08446	0.771791	2	2	1	1	1	0	1	1	0	3	5
TMPO	1.31136	1.05838	0.748016	0	0	0	0	0	0	0	0	0	1	0
RNF2	1.31105	1.38672	0.768318	0	0	0	0	0	0	0	0	0	2	0
TNFAIP8	1.31098	1.19606	0.810655	0	0	0	1	1	1	0	0	0	1	0
NAA30	1.31093	1.11957	0.829051	1	1	1	0	0	0	0	0	0	2	1
NUCKS1	1.31059	1.19968	0.784546	1	1	0	0	0	0	1	1	1	3	1
HAUS2	1.31057	1.25039	0.867805	0	0	0	0	0	0	0	0	0	0	1
MCPH1	1.31031	1.29291	0.764975	1	1	0	0	0	0	0	0	0	0	1
VMA21	1.31026	1.01068	0.813977	0	0	0	1	0	0	0	0	0	3	0
OXSR1	1.31022	1.27158	0.733526	0	0	0	1	1	0	0	0	0	1	0
DTX3L	1.31013	1.23743	0.702821	4	2	0	6	2	0	0	0	0	2	6
KIAA0368	1.31012	1.35406	0.756853	4	2	2	1	0	0	0	0	0	0	8
TSC22D2	1.31005	1.15553	0.790732	0	0	0	1	1	1	0	0	0	1	1
ELK3	1.30984	1.32413	0.771088	2	0	0	0	0	0	0	0	0	0	1
GPHN	1.30971	1.3216	0.775042	2	1	0	0	0	0	0	0	0	1	2
SEPT2	1.30943	1.13886	0.786486	1	0	0	0	0	0	0	0	0	3	1
LRRC8D	1.30911	1.25987	0.8243	6	4	1	0	0	0	0	0	0	0	5
SRSF6	1.30884	1.10865	0.732481	0	0	0	2	1	0	0	0	0	4	0
RMND5A	1.30858	1.39828	0.705975	1	0	0	2	2	1	0	0	0	10	2
SNAP23	1.30845	1.15984	0.829657	0	0	0	3	2	0	0	0	0	1	1
USP14	1.30838	1.1048	0.779093	2	1	0	1	1	0	0	0	0	1	5
DARS	1.30809	1.16649	0.737578	0	0	0	0	0	0	0	0	0	0	0
DCAF16	1.30783	1.27839	0.752179	0	0	0	1	0	0	0	0	0	3	0
UBXN7	1.30781	1.24181	0.789717	1	1	0	2	1	0	0	0	0	5	2
C6orf62	1.30767	1.20264	0.761768	0	0	0	0	0	0	1	0	0	2	0
CSNK2A1P	1.30756	0.918906	0.823554
LOC442421	1.30748	0.962859	0.748754
EID1	1.30713	1.21327	0.735731	0	0	0	0	0	0	0	0	0	2	0
NAP1L1	1.30689	1.21902	0.793735	2	0	0	2	1	0	0	0	0	3	4
TMEM64	1.30666	1.09603	0.854884	0	0	0	0	0	0	0	0	0	0	1
PAX9	1.30662	1.05962	0.804072	0	0	0	0	0	0	0	0	0	1	0
FLVCR1	1.30652	1.14548	0.744496	2	1	0	0	0	0	0	0	0	3	3
HERC2P4	1.306	1.14235	0.757713	0	0	0	0	0	0	0	0	0	0	0
GIGYF2	1.30591	1.34719	0.783974	4	2	1	0	0	0	0	0	0	3	8
MIR320C1	1.30577	0.804582	0.786874	0	0	0	0	0	0	0	0	0	0	0
PURB	1.30573	1.24515	0.787504	0	0	0	2	0	0	0	0	0	9	0
C5orf22	1.30537	1.3112	0.772845	1	1	0	1	1	0	0	0	0	2	2
RAB3GAP1	1.30492	1.41292	0.733334	3	1	1	1	0	0	0	0	0	3	5
KIF3B	1.30424	1.48235	0.737421	2	0	0	0	0	0	0	0	0	1	2
LYRM2	1.30405	1.00723	0.758337	0	0	0	1	1	0	0	0	0	6	0
TMEM55A	1.3039	1.28576	0.764661	0	0	0	1	1	0	0	0	0	1	0
RNF11	1.30389	0.982448	0.79902	0	0	0	1	1	0	0	0	0	0	2
PLEKHG1	1.30382	1.40084	0.812611	1	0	0	1	0	0	1	1	0	5	3
SMARCA2	1.30366	1.15131	0.803457	6	3	0	0	0	0	0	0	0	2	8
DLD	1.30347	1.2511	0.76382	0	0	0	0	0	0	0	0	0	1	0
METTL5	1.30341	0.996993	0.816307	0	0	0	0	0	0	0	0	0	0	0
UBE2W	1.30333	0.999465	0.810713	1	1	0	1	1	0	0	0	0	2	1
KLHL20	1.30317	1.365	0.789155	0	0	0	0	0	0	0	0	0	3	2
EIF5	1.30289	1.17082	0.780876	3	3	0	1	1	1	0	0	0	7	2
FAM72D	1.30255	1.2073	0.717074	0	0	0	1	1	0	0	0	0	2	1
SENP5	1.30243	1.30399	0.769308	2	1	0	2	1	0	0	0	0	3	4
MRS2	1.30234	0.996625	0.779593	0	0	0	1	0	0	0	0	0	2	1
NCK1	1.3019	1.2245	0.777488	0	0	0	0	0	0	0	0	0	1	2
POLD3	1.30173	1.46539	0.736198	4	2	0	0	0	0	0	0	0	5	1
PPFIA1	1.30165	1.2311	0.706932	3	3	0	0	0	0	0	0	0	0	2
C17orf42	1.30145	1.03979	0.724456
CHIC1	1.30131	1.19259	0.702371	0	0	0	1	0	0	0	0	0	4	1
SETD7	1.30123	1.10976	0.804347	0	0	0	2	1	0	0	0	0	3	1
DENR	1.30117	1.16834	0.716704	0	0	0	3	0	0	0	0	0	1	0
UXS1	1.3008	1.15166	0.848223	1	1	0	0	0	0	0	0	0	0	1
PPM1B	1.30071	1.23944	0.803279	0	0	0	0	0	0	0	0	0	0	0
TMPPE	1.30003	1.25623	0.757843	0	0	0	0	0	0	0	0	0	1	0
UBA3	1.30002	1.12655	0.744952	0	0	0	0	0	0	0	0	0	0	1
CLASP1	1.29979	1.21332	0.811828	4	3	1	0	0	0	0	0	0	0	8
LRRC16A	1.29977	1.49263	0.809475	5	2	0	0	0	0	0	0	0	2	6
DYNC1LI2	1.29977	1.18809	0.705834	0	0	0	2	1	0	0	0	0	7	1
KIAA1919	1.29961	1.29285	0.752166	0	0	0	1	1	0	0	0	0	4	0
MRPL35	1.29957	1.10508	0.799751	0	0	0	2	1	0	1	0	0	3	0
SENP1	1.29859	1.12526	0.748112	2	2	1	3	1	0	0	0	0	1	5
COG5	1.2983	1.28274	0.831158	1	1	0	1	0	0	0	0	0	1	4
CD80	1.29823	1.12108	0.817066	0	0	0	1	1	0	1	1	0	2	1
FH	1.2981	1.20192	0.756699	3	2	0	0	0	0	0	0	0	0	2
THADA	1.2978	1.23399	0.786193	4	2	1	0	0	0	0	0	0	0	8
WDR7	1.2977	1.37472	0.807123	2	1	0	0	0	0	0	0	0	4	5
TTLL5	1.29752	1.23426	0.758065	4	3	0	2	0	0	0	0	0	0	7
FANCI	1.29723	1.2143	0.797222	2	1	0	0	0	0	0	0	0	1	4
MBD4	1.29713	1.17553	0.837211	3	2	0	1	1	0	0	0	0	0	3
G3BP2	1.29698	1.19451	0.838783	1	1	0	0	0	0	0	0	0	2	6
AIMP1	1.29687	1.24046	0.706522	1	1	1	0	0	0	0	0	0	0	2
RRN3P1	1.29604	1.16262	0.701212	0	0	0	0	0	0	0	0	0	0	0
ZDHHC13	1.29593	1.30684	0.766394	0	0	0	1	0	0	0	0	0	0	1
ZNF587	1.29588	1.33	0.762771	0	0	0	5	0	0	0	0	0	3	2
LSM14A	1.29583	1.3242	0.754557	2	0	0	2	2	0	0	0	0	2	2
SMAD2	1.29574	1.28634	0.851158	0	0	0	3	0	0	0	0	0	2	3
CCDC77	1.2957	1.42816	0.791311	2	2	2	0	0	0	0	0	0	0	5
HMGB2	1.29566	1.0237	0.788009	3	2	0	0	0	0	0	0	0	1	2
ANKHD1-EIF4EBP3	1.29508	1.21815	0.800975	4	3	2	1	0	0	0	0	0	0	10
EIF2AK3	1.29497	1.42448	0.81604	1	1	0	0	0	0	0	0	0	0	3
OTUD3	1.29491	1.35514	0.70542	0	0	0	3	1	0	0	0	0	4	1
AKIRIN1	1.29468	0.91468	0.705989	0	0	0	1	0	0	0	0	0	0	0
NGLY1	1.29463	1.30863	0.72753	0	0	0	0	0	0	0	0	0	1	0
TLK2	1.29452	1.23309	0.80578	2	1	1	1	0	0	0	0	0	2	3
SH3GLB1	1.29451	1.15744	0.733209	0	0	0	1	1	0	0	0	0	4	4
RFC3	1.29444	1.31049	0.767168	1	1	1	1	1	0	0	0	0	2	3
TMEM184C	1.2941	1.13193	0.778805	1	1	0	1	0	0	1	1	0	0	1
SLFN11	1.29407	1.29482	0.801819	1	0	0	0	0	0	0	0	0	3	3
FOXD4L3	1.29342	1.0528	0.785731	0	0	0	0	0	0	0	0	0	0	1
TMEM194B	1.293	1.43954	0.733204	1	1	0	4	2	0	0	0	0	3	1
FLJ39653	1.29298	1.0411	0.775254
ZNF613	1.29296	1.10879	0.805838	0	0	0	0	0	0	0	0	0	0	4
ZFP91-CNTF	1.29279	1.25928	0.792624
CDK13	1.29245	1.12643	0.764284	2	2	2	1	1	0	0	0	0	3	5
ARIH1	1.29235	1.23674	0.80999	0	0	0	1	0	0	0	0	0	2	1
TBX20	1.29195	1.12635	0.765549	1	0	0	0	0	0	0	0	0	0	1
FOXD4L2	1.29184	1.05942	0.774295
MDN1	1.29183	1.38348	0.731308	6	3	0	1	0	0	0	0	0	0	17
ZNF828	1.29176	1.15188	0.801318
PPM1H	1.29142	1.1376	0.740019	0	0	0	1	1	0	0	0	0	3	0
ACTR2	1.29117	1.12391	0.795684	1	1	0	1	0	0	0	0	0	1	6
MBIP	1.29104	1.03545	0.777813	0	0	0	0	0	0	0	0	0	0	1
RUNX2	1.29073	1.16573	0.776719	1	0	0	1	1	0	0	0	0	3	0
PDCD6IP	1.2902	1.02373	0.874232	0	0	0	2	2	2	0	0	0	4	4
ENOPH1	1.28974	1.04929	0.830568	0	0	0	0	0	0	0	0	0	1	3
SPIN3	1.28916	0.951839	0.804338	1	1	0	3	2	0	0	0	0	5	1
GCSH	1.28906	0.898377	0.707489	0	0	0	0	0	0	0	0	0	1	0
WDR33	1.28899	1.3707	0.750399	1	1	0	1	0	0	0	0	0	3	2
HNRNPA3	1.28839	1.45123	0.712172	2	1	1	2	2	0	0	0	0	3	4
HMHB1	1.28808	1.07833	0.747663	0	0	0	0	0	0	0	0	0	0	0
PXK	1.28808	1.10143	0.825384	3	2	0	0	0	0	0	0	0	0	3
LEPR	1.28801	1.23318	0.778328	3	3	1	0	0	0	0	0	0	1	5
MBL1P	1.28794	0.940604	0.735321	0	0	0	2	1	0	0	0	0	0	0
RALGAPA2	1.28781	1.3686	0.767244	2	1	0	2	1	0	0	0	0	4	6
ARL17A	1.2871	1.13098	0.789963	0	0	0	1	0	0	0	0	0	4	0
PTPRC	1.28679	1.15157	0.807343	1	1	0	0	0	0	0	0	0	1	1
UVRAG	1.28657	1.12784	0.795263	1	1	0	3	0	0	0	0	0	5	2
DNAJB11	1.28636	1.19135	0.832661	0	0	0	0	0	0	0	0	0	0	1
SKP2	1.28613	1.13515	0.783722	0	0	0	2	0	0	1	0	0	1	1
SKA2	1.28561	1.21298	0.799049	1	1	0	1	0	0	0	0	0	0	2
CLINT1	1.2856	1.21829	0.777903	1	0	0	0	0	0	0	0	0	3	2
RABGAP1	1.28549	1.19957	0.717826	2	2	0	0	0	0	0	0	0	0	5
PPA1	1.28542	0.921807	0.709549	0	0	0	0	0	0	0	0	0	2	1
ZNF652	1.28512	1.24567	0.773525	3	2	0	4	2	0	0	0	0	8	2
COPB2	1.28499	1.32762	0.766709	1	1	0	0	0	0	0	0	0	0	2
PDE8A	1.28498	1.21051	0.76718	1	1	1	1	0	0	0	0	0	1	2
ELP2	1.28491	1.39021	0.740503	1	0	0	0	0	0	0	0	0	0	1
CAPZA1	1.28427	1.12781	0.7878	0	0	0	2	2	0	0	0	0	1	0
TP53BP2	1.28415	1.24862	0.814642	1	1	0	0	0	0	0	0	0	0	6
PPHLN1	1.28372	1.08141	0.745375	2	2	1	2	1	0	0	0	0	3	3
SP140	1.28341	1.412	0.75586	1	0	0	1	1	0	0	0	0	0	5
VWDE	1.28334	0.98192	0.704732	0	0	0	0	0	0	0	0	0	0	2
KLRAQ1	1.28306	1.18401	0.760106
PIGX	1.28281	1.34472	0.800939	0	0	0	1	0	0	0	0	0	1	0
HERC3	1.28274	1.21513	0.807742	0	0	0	1	0	0	0	0	0	1	1
PARP2	1.28269	1.16369	0.743589	0	0	0	0	0	0	0	0	0	1	0
FAM82B	1.2826	0.980375	0.741923	1	0	0	1	0	0	0	0	0	0	2
NCL	1.28236	1.20123	0.736408	5	0	0	0	0	0	0	0	0	0	7
TP63	1.28219	1.23093	0.80254	0	0	0	1	0	0	0	0	0	2	3
SMA5	1.28165	1.04004	0.805045	0	0	0	0	0	0	2	2	0	0	0
CUTC	1.28165	1.18098	0.749532	1	1	0	0	0	0	0	0	0	0	1
SC5DL	1.28164	1.15971	0.76758	0	0	0	2	1	0	0	0	0	7	1
CBLL1	1.28143	1.06397	0.772818	1	0	0	1	0	0	0	0	0	1	2
EPC1	1.28094	1.34123	0.801688	3	0	0	0	0	0	0	0	0	0	4
EXOC4	1.28076	1.23001	0.834562	0	0	0	0	0	0	0	0	0	1	2
WDR76	1.28075	1.06443	0.753606	1	1	0	0	0	0	0	0	0	0	0
PTPRM	1.28043	1.31805	0.750602	0	0	0	0	0	0	1	1	0	2	3
KRT8	1.28036	0.740795	0.741124	0	0	0	0	0	0	0	0	0	0	1
MTAP	1.27997	1.35384	0.809128	0	0	0	3	3	0	0	0	0	1	2
TMX4	1.27936	1.11754	0.781494	0	0	0	2	1	0	0	0	0	2	0
PLXNC1	1.27913	1.27164	0.710136	1	1	0	0	0	0	0	0	0	3	1
DCBLD1	1.27886	1.35872	0.784119	2	2	0	0	0	0	0	0	0	0	1
RAP1B	1.27885	1.04363	0.810276	0	0	0	1	1	0	0	0	0	1	0
SRP72	1.27865	1.10427	0.801212	4	2	0	0	0	0	0	0	0	0	4
AKAP13	1.27846	1.37904	0.777348	7	4	0	1	1	0	0	0	0	4	8
XPOT	1.27841	1.07833	0.771672	0	0	0	0	0	0	0	0	0	2	1
MCOLN2	1.27819	1.06151	0.817722	0	0	0	0	0	0	0	0	0	2	1
BAG5	1.27808	0.953063	0.711114	0	0	0	2	0	0	0	0	0	1	4
HIST2H4A	1.27791	1.01432	0.743964	0	0	0	1	0	0	0	0	0	0	0
CELF2	1.27768	1.24523	0.798639	0	0	0	3	1	0	0	0	0	5	1
RAB30	1.27727	1.26561	0.773887	0	0	0	0	0	0	0	0	0	2	1
E2F3	1.27712	1.35006	0.754676	3	0	0	1	0	0	0	0	0	2	4
SLC35G1	1.27702	1.28524	0.74582	1	1	0	0	0	0	0	0	0	0	1
PLAA	1.277	1.26364	0.852251	0	0	0	0	0	0	0	0	0	3	0
NCAPG2	1.2761	1.41773	0.763821	2	1	0	0	0	0	0	0	0	1	3
RNF169	1.27606	1.26492	0.733353	0	0	0	3	1	0	0	0	0	3	1
FAM108B1	1.27473	1.21389	0.763152	2	1	0	0	0	0	0	0	0	0	1
BAZ1B	1.27445	1.26267	0.813865	3	1	0	0	0	0	0	0	0	1	7
PTPDC1	1.2739	1.18586	0.804376	6	2	1	1	1	0	0	0	0	4	5
C4orf46	1.27389	1.03102	0.807776	0	0	0	1	1	1	0	0	0	3	0
LEPROTL1	1.27369	1.09334	0.764757	0	0	0	0	0	0	0	0	0	0	1
RNF111	1.27366	1.2236	0.704865	1	1	1	1	1	1	0	0	0	4	2
TMEM87A	1.27363	1.35247	0.759252	0	0	0	0	0	0	0	0	0	0	1
XPA	1.27363	1.14921	0.707873	1	1	0	0	0	0	0	0	0	1	2
EYA1	1.27363	1.17324	0.782827	0	0	0	0	0	0	0	0	0	2	1
USP32	1.27329	1.37025	0.746517	4	2	1	0	0	0	0	0	0	1	6
IKZF3	1.27271	1.17001	0.77929	1	1	0	0	0	0	0	0	0	1	4
FCHSD2	1.27222	1.26886	0.786545	1	0	0	0	0	0	0	0	0	2	2
PIK3R4	1.27211	1.27721	0.811286	1	1	0	0	0	0	0	0	0	0	3
[truncated: 676 more rows]

## Sheet: combine model (2-112h)
gene_symbol	FC4h	FC32h	combine	CDS.mer6	CDS.mer7	CDS.mer8	UTR3.mer6	UTR3.mer7	UTR3.mer8	UTR5.mer6	UTR5.mer7	UTR5.mer8	UTR3_energy	CDS_energy
C10orf118	2.42099	1.58405	0.774991	1	1	1	1	1	0	2	1	0	3	8
ZNF518A	2.41954	1.2991	0.852138	2	2	0	1	1	0	1	0	0	1	7
CCDC82	2.39363	1.50496	0.829608	0	0	0	0	0	0	0	0	0	0	0
MIS18BP1	2.37217	1.23872	0.849186	5	2	1	0	0	0	0	0	0	0	9
CHD1	2.36071	1.57313	0.834328	1	1	0	1	0	0	0	0	0	0	4
KIF14	2.35829	1.38245	0.81947	4	4	2	0	0	0	1	1	0	1	10
THOC2	2.32603	1.3272	0.818006	2	1	0	0	0	0	0	0	0	0	8
SMC3	2.30907	1.46212	0.815853	1	1	0	0	0	0	0	0	0	0	5
EEA1	2.28758	1.47715	0.811162	3	1	0	0	0	0	0	0	0	1	6
CENPF	2.28372	1.49031	0.81656	9	4	0	0	0	0	0	0	0	0	23
SMC2	2.28336	1.39029	0.829565	4	3	0	0	0	0	0	0	0	4	11
ZNF724P	2.27457	1.16925	0.76109	0	0	0	0	0	0	0	0	0	0	0
VPS13C	2.24148	1.44914	0.817362	8	4	0	1	0	0	0	0	0	2	16
RAD50	2.24033	1.31864	0.816351	3	2	1	1	1	0	0	0	0	3	5
CEP152	2.23894	1.35758	0.783899	4	2	1	1	0	0	0	0	0	0	11
DNAJB14	2.23737	1.37736	0.811415	1	1	1	1	1	0	0	0	0	2	2
XRN1	2.23498	1.4602	0.799851	2	2	0	3	1	0	0	0	0	3	4
SNORA1	2.22164	0.92147	0.748168
ZNF644	2.2205	1.35075	0.812034	1	1	0	0	0	0	0	0	0	2	5
RANBP2	2.21868	1.50974	0.817897	11	8	2	2	2	0	0	0	0	1	16
OSBPL8	2.21739	1.27293	0.841948	4	3	1	1	1	0	0	0	0	0	5
PHF3	2.21632	1.4393	0.822814	4	3	0	0	0	0	0	0	0	0	14
C4orf21	2.21619	1.55879	0.782033	6	4	0	0	0	0	0	0	0	0	13
KTN1	2.2098	1.39029	0.787	3	1	0	0	0	0	0	0	0	1	9
TPR	2.20648	1.32061	0.829223	5	3	0	0	0	0	0	0	0	1	12
ZNF638	2.20528	1.48664	0.792815	5	3	1	0	0	0	0	0	0	0	14
DBF4	2.20337	1.20015	0.823334	0	0	0	0	0	0	0	0	0	0	3
ZNF431	2.19541	1.2749	0.827981	1	1	1	1	0	0	0	0	0	4	2
ASPM	2.19501	1.27982	0.812573	4	1	0	0	0	0	0	0	0	0	11
C1GALT1	2.19394	1.26854	0.806592	1	1	1	2	0	0	0	0	0	1	1
VPS13A	2.19169	1.45516	0.80783	5	3	1	0	0	0	0	0	0	2	13
FAM111B	2.18713	1.21495	0.825548	3	3	2	1	0	0	0	0	0	3	6
DEPDC1	2.1846	1.07967	0.824806	2	2	0	0	0	0	0	0	0	3	5
ZNF91	2.17311	1.28179	0.795672	0	0	0	0	0	0	0	0	0	0	3
NSRP1	2.16549	1.41811	0.843837	3	3	1	0	0	0	0	0	0	0	5
CHML	2.16122	1.46489	0.811955	0	0	0	2	1	0	0	0	0	7	1
DMXL1	2.15912	1.34101	0.817275	4	3	0	0	0	0	0	0	0	1	11
ATRX	2.1589	1.77764	0.767803	6	4	2	1	0	0	0	0	0	2	13
HLTF	2.15076	1.34654	0.813875	0	0	0	4	3	0	0	0	0	2	4
SMC6	2.14552	1.29766	0.818867	1	1	0	0	0	0	0	0	0	4	6
KIAA1731	2.14527	1.39077	0.810391	4	3	0	0	0	0	0	0	0	0	13
OCR1	2.1431	1.12172	0.779577
ODF2L	2.13724	1.65318	0.806297	0	0	0	2	0	0	0	0	0	7	1
ITGA4	2.13407	1.25752	0.862787	0	0	0	1	1	0	0	0	0	3	5
DZIP3	2.13361	1.43831	0.832062	0	0	0	0	0	0	0	0	0	0	4
TRIP11	2.13253	1.35571	0.80159	4	2	0	1	0	0	0	0	0	0	13
ZNF117	2.13184	1.39112	0.842491	0	0	0	1	0	0	1	0	0	5	1
GCC2	2.12552	1.50101	0.802982	4	3	1	0	0	0	0	0	0	1	9
DNAJC13	2.12369	1.47848	0.814804	7	3	0	0	0	0	0	0	0	1	8
THUMPD1	2.12295	1.31175	0.829154	0	0	0	0	0	0	0	0	0	5	4
AGL	2.1185	1.49262	0.841807	3	1	1	0	0	0	0	0	0	4	3
EIF5B	2.11557	1.35142	0.821531	3	2	0	0	0	0	1	1	0	1	7
NRIP1	2.11318	1.34054	0.86632	1	1	0	0	0	0	0	0	0	1	8
CASP8AP2	2.10981	1.35795	0.824665	5	4	2	0	0	0	0	0	0	1	12
SNRPN	2.10761	1.58248	0.743397	2	2	0	0	0	0	0	0	0	0	1
TOP2B	2.10172	1.45917	0.832446	1	1	0	1	1	0	0	0	0	0	7
FNBP1L	2.10136	1.41772	0.845432	2	1	0	0	0	0	0	0	0	3	4
SKIL	2.10045	1.10292	0.85005	0	0	0	0	0	0	0	0	0	2	2
TAS2R31	2.09995	1.76934	0.748379	0	0	0	0	0	0	0	0	0	0	0
PIK3C2A	2.09519	1.31675	0.829599	3	1	0	1	1	0	0	0	0	7	7
LTN1	2.09478	1.41801	0.792322	4	1	0	3	0	0	0	0	0	1	8
ZFYVE16	2.08867	1.42409	0.798837	2	2	0	2	1	0	0	0	0	3	3
SAMD9L	2.08652	1.27436	0.809001	2	1	1	0	0	0	0	0	0	0	3
MYSM1	2.08442	1.25698	0.806854	0	0	0	2	0	0	0	0	0	8	3
BIRC3	2.08067	1.31547	0.783767	0	0	0	0	0	0	1	1	0	2	1
ZFC3H1	2.07613	1.32665	0.80517	6	2	0	0	0	0	0	0	0	0	9
ZNF675	2.07448	1.26197	0.784309	0	0	0	0	0	0	0	0	0	1	2
NEDD4	2.07375	1.36299	0.78684	0	0	0	2	2	1	0	0	0	3	1
ZUFSP	2.07366	1.39299	0.760732	1	0	0	0	0	0	1	0	0	0	1
RICTOR	2.07067	1.38127	0.827781	4	3	0	1	0	0	0	0	0	7	7
ZNF100	2.06671	1.22377	0.879705	0	0	0	1	0	0	0	0	0	2	1
PRPF4B	2.06603	1.42122	0.773857	4	3	0	1	0	0	0	0	0	4	4
RIF1	2.06286	1.37232	0.819605	7	4	0	0	0	0	0	0	0	3	11
JPX	2.05902	2.32908	0.701611	0	0	0	2	0	0	0	0	0	0	0
SMC5	2.05627	1.333	0.818201	2	1	0	2	0	0	0	0	0	4	7
PCM1	2.05448	1.31994	0.832194	1	1	0	1	0	0	0	0	0	1	6
IFT80	2.0537	1.27649	0.777953	1	1	0	1	0	0	0	0	0	3	4
CCP110	2.05334	1.32638	0.81906	5	2	0	0	0	0	0	0	0	0	8
ETAA1	2.04871	1.27438	0.793174	1	1	1	0	0	0	0	0	0	0	8
TTC37	2.04843	1.38584	0.811567	4	3	0	1	0	0	1	1	0	1	10
GEN1	2.04524	1.19638	0.816622	4	2	1	1	0	0	0	0	0	5	6
TTC14	2.04186	1.44272	0.816717	0	0	0	0	0	0	0	0	0	0	1
KIAA2026	2.04162	1.2152	0.816406	2	2	0	0	0	0	0	0	0	0	7
ESF1	2.04095	1.71541	0.820167	1	0	0	0	0	0	0	0	0	0	5
ZNF780B	2.03774	1.33516	0.838567	0	0	0	2	0	0	0	0	0	3	3
TTC35	2.03462	1.25847	0.816354	0	0	0	0	0	0	0	0	0	0	1
CASC5	2.03355	1.32192	0.813616	6	3	0	1	1	0	0	0	0	1	22
THAP5	2.03277	0.848902	0.820771	0	0	0	1	0	0	0	0	0	2	0
SASS6	2.03248	1.23076	0.779959	1	1	0	1	1	1	0	0	0	2	5
PKN2	2.03067	1.29697	0.816809	1	1	1	1	0	0	0	0	0	2	6
RPAP3	2.02823	1.27182	0.828503	2	1	0	1	0	0	0	0	0	2	3
KIF18A	2.02615	1.26765	0.808298	2	1	0	0	0	0	0	0	0	1	4
ESCO1	2.0214	1.4838	0.865021	5	0	0	0	0	0	1	0	0	0	5
MANEA	2.02102	1.17555	0.828312	1	0	0	0	0	0	0	0	0	7	3
HMMR	2.01985	1.17012	0.820862	1	0	0	1	1	0	0	0	0	1	5
CHD9	2.01775	1.43631	0.795056	7	3	1	1	0	0	0	0	0	2	8
CEP350	2.01689	1.3003	0.816923	1	1	0	2	2	1	0	0	0	3	16
HIVEP1	2.01553	1.25803	0.818398	5	2	0	0	0	0	0	0	0	0	10
BDP1	2.01312	1.38208	0.81428	9	5	0	0	0	0	0	0	0	3	17
FBXO9	2.0123	1.41953	0.803103	1	1	0	1	1	0	1	1	0	1	2
KIAA1586	2.01229	1.10681	0.832098	0	0	0	0	0	0	0	0	0	0	0
UFL1	2.0104	1.34152	0.833017	1	1	0	0	0	0	0	0	0	2	3
PCMTD1	2.00787	1.57608	0.786137	0	0	0	0	0	0	0	0	0	0	2
CEP170	2.0058	1.29362	0.828717	3	2	0	0	0	0	1	1	0	0	5
PUS7L	2.00455	1.33186	0.826315	0	0	0	1	0	0	0	0	0	1	4
METTL15	2.00374	1.29958	0.789815	0	0	0	1	1	1	2	1	0	1	1
FAR1	2.00305	1.26743	0.82441	0	0	0	0	0	0	0	0	0	2	2
TAS2R20	2.00133	2.05062	0.809788	0	0	0	2	1	0	0	0	0	1	0
ZDBF2	1.99803	1.73061	0.798524	7	3	0	1	0	0	0	0	0	0	10
CCDC88A	1.99724	1.50809	0.788052	3	2	0	1	1	1	0	0	0	5	8
CCDC41	1.99663	1.29183	0.792475	2	2	0	0	0	0	0	0	0	0	5
SCAF11	1.9966	1.29844	0.828532	0	0	0	0	0	0	1	1	0	2	7
SHPRH	1.99557	1.50321	0.80972	4	2	2	0	0	0	0	0	0	1	10
OFD1	1.99541	1.12722	0.835286	1	0	0	0	0	0	0	0	0	0	2
PRO2012	1.99416	1.63997	0.83396
TTK	1.99349	1.21977	0.778275	0	0	0	0	0	0	0	0	0	0	5
SLK	1.99324	1.46683	0.80462	2	1	0	0	0	0	0	0	0	2	9
C18orf54	1.99248	1.2222	0.827165	1	1	0	1	1	0	0	0	0	6	3
KIF15	1.9924	1.36133	0.805563	1	0	0	0	0	0	0	0	0	0	12
CCDC144A	1.99214	1.477	0.811621	1	1	1	0	0	0	0	0	0	1	7
ZNF654	1.99065	1.40256	0.830997	1	1	1	1	0	0	1	0	0	2	5
AKAP11	1.98849	1.47628	0.78114	3	2	0	1	1	0	0	0	0	2	4
ATP11C	1.98688	1.34289	0.825109	4	3	1	2	1	0	0	0	0	3	6
TAS2R19	1.98591	1.23056	0.802546	0	0	0	0	0	0	0	0	0	0	1
NBN	1.98347	1.2247	0.834429	1	0	0	0	0	0	0	0	0	2	2
DST	1.98287	1.53588	0.785362	8	5	0	0	0	0	0	0	0	3	23
ANKRD36B	1.98173	1.19336	0.823886	0	0	0	0	0	0	0	0	0	1	8
DMXL2	1.98101	1.34723	0.716602	3	1	0	0	0	0	0	0	0	2	10
ZNF267	1.97965	1.26516	0.811831	1	1	0	0	0	0	0	0	0	1	1
DICER1	1.97864	1.37015	0.809973	1	0	0	1	1	0	0	0	0	1	7
DNTTIP2	1.97748	1.24354	0.762895	2	1	0	0	0	0	0	0	0	0	4
PSIP1	1.97694	1.06439	0.80383	2	2	1	0	0	0	0	0	0	2	5
CCDC18	1.97579	1.52777	0.794038	1	1	0	0	0	0	0	0	0	0	4
ZNF148	1.97452	1.21744	0.829493	0	0	0	1	0	0	0	0	0	3	3
ZNF770	1.97282	1.11168	0.766989	1	0	0	1	0	0	0	0	0	2	1
FAM171B	1.97237	1.44004	0.797829	1	0	0	0	0	0	0	0	0	1	2
G2E3	1.9718	1.02547	0.805655	0	0	0	2	1	0	0	0	0	6	0
ZNF252	1.97108	1.50708	0.741226	1	0	0	0	0	0	0	0	0	3	0
CHORDC1	1.96913	1.26077	0.852834	0	0	0	1	0	0	1	0	0	2	1
JAK2	1.96884	1.24661	0.820139	5	3	0	1	1	0	0	0	0	1	6
PIK3CA	1.96724	1.47364	0.819565	1	0	0	0	0	0	0	0	0	0	6
SLC7A11	1.96442	1.56119	0.791113	1	0	0	2	0	0	1	1	0	4	1
FER	1.96212	1.62688	0.761198	1	1	0	0	0	0	0	0	0	0	3
ZBTB41	1.96196	1.53758	0.811541	1	0	0	3	3	1	0	0	0	6	0
RAPGEF6	1.96192	1.36507	0.764072	4	1	0	2	0	0	0	0	0	4	4
SEC62	1.96055	1.45735	0.815933	0	0	0	2	0	0	0	0	0	7	1
NAA15	1.96031	1.25118	0.848819	2	2	0	0	0	0	0	0	0	3	3
JMJD1C	1.95879	1.68424	0.774559	5	4	0	0	0	0	1	0	0	2	12
DNAJC10	1.95718	1.41252	0.828443	2	2	1	0	0	0	0	0	0	1	9
CKAP2L	1.95675	1.22343	0.829678	1	1	0	0	0	0	0	0	0	0	7
DYNLT3	1.95532	1.37273	0.833211	0	0	0	0	0	0	0	0	0	2	0
USP47	1.95454	1.53968	0.758931	1	0	0	1	1	0	0	0	0	2	4
RSF1	1.9535	1.54064	0.800768	5	2	0	0	0	0	0	0	0	0	7
STAG2	1.95205	1.27788	0.827984	0	0	0	0	0	0	0	0	0	1	5
KIAA1033	1.94913	1.41758	0.797639	1	1	0	1	0	0	0	0	0	1	6
ARHGAP11A	1.94865	1.27136	0.803357	3	2	2	1	0	0	0	0	0	3	9
ARFGEF1	1.94651	1.2607	0.838047	2	1	1	1	1	0	0	0	0	0	9
NPAT	1.94637	1.48732	0.832237	1	1	1	0	0	0	0	0	0	2	9
SLC35A3	1.94566	1.34481	0.817168	0	0	0	0	0	0	0	0	0	3	1
AHCTF1	1.94551	1.3673	0.828722	2	0	0	0	0	0	0	0	0	0	8
KIAA1109	1.94469	1.57959	0.718258	11	7	0	0	0	0	0	0	0	0	19
BRCA2	1.94422	1.48793	0.802774	10	6	0	0	0	0	0	0	0	0	23
PNN	1.94222	1.34013	0.774823	2	2	0	0	0	0	0	0	0	2	3
SMARCAD1	1.94176	1.27152	0.826567	2	2	0	0	0	0	0	0	0	3	9
DEK	1.93859	0.996911	0.83223	1	0	0	0	0	0	0	0	0	2	1
ZBTB1	1.93856	1.51503	0.810293	1	1	1	1	1	0	0	0	0	1	4
SREK1	1.93832	1.47341	0.870733	3	1	0	1	0	0	0	0	0	2	3
SECISBP2L	1.93768	1.36208	0.821588	0	0	0	1	0	0	0	0	0	3	3
GPR52	1.93503	1.16586	0.761995	1	1	1	0	0	0	0	0	0	2	1
NKTR	1.93456	1.36827	0.775307	1	0	0	2	1	0	0	0	0	3	14
WNK1	1.93394	1.26381	0.820296	3	1	1	1	0	0	0	0	0	3	11
HSPA13	1.93294	1.13098	0.82424	0	0	0	1	1	0	0	0	0	3	0
ABCA5	1.93228	1.42301	0.805013	3	1	1	0	0	0	0	0	0	3	10
SHOC2	1.93106	1.09569	0.863194	4	2	0	0	0	0	0	0	0	0	5
UBR3	1.93072	1.30484	0.768855	2	1	0	0	0	0	0	0	0	0	2
NOC3L	1.93035	1.20098	0.76144	1	0	0	0	0	0	0	0	0	1	3
MYO9A	1.92939	1.67254	0.806763	9	3	1	1	0	0	0	0	0	0	9
PPP1R12A	1.92893	1.31789	0.833686	2	2	0	1	0	0	0	0	0	1	6
YTHDC2	1.92813	1.25421	0.827339	4	1	0	0	0	0	0	0	0	2	5
POLK	1.92622	1.40739	0.770735	2	2	0	0	0	0	0	0	0	3	6
PHF20L1	1.9259	1.45226	0.841924	3	1	0	2	2	0	0	0	0	2	2
CENPQ	1.92513	1.14576	0.792877	1	1	0	0	0	0	0	0	0	0	1
ZRANB2	1.92427	1.26373	0.798355	1	0	0	0	0	0	0	0	0	2	0
USP15	1.92373	1.25583	0.829347	2	1	1	1	1	0	0	0	0	5	6
ERBB2IP	1.92084	1.33752	0.805067	1	0	0	1	1	0	2	1	0	1	5
MPHOSPH8	1.91931	1.29527	0.80612	6	4	0	1	0	0	0	0	0	1	6
TMTC3	1.9168	1.32225	0.82743	2	1	1	1	0	0	0	0	0	4	7
DMTF1	1.91664	1.29008	0.838225	0	0	0	0	0	0	1	0	0	0	6
SMCHD1	1.91562	1.37497	0.783259	2	2	0	1	0	0	0	0	0	2	8
PPIG	1.91309	1.46865	0.79337	0	0	0	0	0	0	0	0	0	0	9
ACSL4	1.91267	1.2204	0.826695	1	1	1	0	0	0	2	2	0	4	2
RBBP8	1.91267	1.18631	0.846165	3	2	0	0	0	0	1	1	0	0	3
ZBTB33	1.91253	1.20147	0.883659	0	0	0	1	0	0	0	0	0	1	2
TTC3	1.91196	1.47719	0.796321	6	2	0	0	0	0	0	0	0	1	9
ROCK2	1.91153	1.51526	0.747388	2	2	0	0	0	0	0	0	0	2	6
ZNF260	1.91133	1.13423	0.826633	0	0	0	2	0	0	0	0	0	5	3
ATM	1.90928	1.26105	0.848379	7	5	1	2	0	0	0	0	0	1	19
FLJ36840	1.90921	1.37908	0.830952
REV3L	1.90887	1.3922	0.803965	5	4	1	0	0	0	0	0	0	0	15
CD2AP	1.90655	1.24613	0.810109	8	5	2	1	0	0	0	0	0	7	12
SYTL2	1.90651	1.46472	0.818583	1	0	0	0	0	0	0	0	0	1	4
RBM25	1.90546	1.22766	0.825853	2	2	0	0	0	0	0	0	0	1	1
BOD1L	1.90519	1.31754	0.789888	9	7	1	0	0	0	0	0	0	1	16
PPP2R3A	1.90227	1.44489	0.787069	1	1	0	1	0	0	0	0	0	4	2
CEP57	1.9022	1.23055	0.846625	0	0	0	1	0	0	0	0	0	0	2
NEK7	1.90196	1.10233	0.795877	1	0	0	1	1	0	0	0	0	2	1
ZNF451	1.89901	1.24052	0.863725	2	2	0	0	0	0	0	0	0	0	6
ANLN	1.89829	1.22724	0.834386	6	1	0	1	0	0	0	0	0	1	5
ZNF721	1.89827	1.27126	0.803654	0	0	0	0	0	0	0	0	0	4	1
ATAD5	1.8975	1.22731	0.828254	2	1	0	0	0	0	0	0	0	0	10
STAG1	1.89499	1.67366	0.851785	1	1	0	0	0	0	0	0	0	0	5
SLC4A7	1.89473	1.36938	0.839848	0	0	0	3	2	0	0	0	0	5	1
SENP6	1.89396	1.16391	0.829819	4	2	0	1	0	0	0	0	0	1	5
FRYL	1.89353	1.42635	0.779445	3	2	0	1	1	0	0	0	0	4	9
CWC22	1.89311	1.33266	0.799772	1	1	0	0	0	0	0	0	0	0	9
NAPEPLD	1.89256	1.46995	0.810402	1	0	0	0	0	0	1	1	0	2	2
RLF	1.89226	1.29522	0.812918	4	0	0	0	0	0	0	0	0	0	13
ATP2B1	1.89102	1.57532	0.783399	0	0	0	0	0	0	1	0	0	1	2
USP34	1.89055	1.30814	0.784834	3	1	0	0	0	0	0	0	0	1	9
SOS2	1.89038	1.42962	0.809024	4	3	2	0	0	0	0	0	0	0	5
KIAA0586	1.88964	1.18895	0.818651	2	1	0	0	0	0	0	0	0	0	5
STXBP3	1.88916	1.16055	0.834307	0	0	0	0	0	0	1	0	0	1	2
NIPBL	1.88911	1.33341	0.81203	4	0	0	0	0	0	0	0	0	0	8
TAS2R43	1.88875	1.46585	0.758181	0	0	0	0	0	0	0	0	0	0	0
KIF21A	1.88808	1.41628	0.833398	1	1	0	1	1	0	0	0	0	2	5
OTUD6B	1.88775	1.42175	0.77897	0	0	0	0	0	0	0	0	0	2	4
DHX29	1.88643	1.2398	0.791399	3	1	0	0	0	0	0	0	0	1	2
SMARCA5	1.88611	1.19996	0.834937	3	2	0	5	2	0	0	0	0	7	6
MYBL1	1.88607	1.23604	0.864461	2	1	0	1	1	0	0	0	0	1	1
DNAH7	1.88554	1.41949	0.757139	4	2	0	0	0	0	0	0	0	0	18
KIF11	1.885	1.33312	0.822631	0	0	0	1	0	0	0	0	0	3	3
RECQL	1.88392	1.26381	0.833195	0	0	0	1	0	0	1	1	0	1	0
CEP128	1.88391	1.62956	0.819644	2	1	0	0	0	0	1	1	1	0	5
PNISR	1.88178	1.16836	0.81434	1	1	1	1	1	0	0	0	0	1	1
PHIP	1.88103	1.35319	0.810757	6	3	2	3	3	0	0	0	0	6	8
SETX	1.88051	1.46201	0.79563	5	2	0	1	0	0	0	0	0	3	6
USP16	1.87984	1.20537	0.78921	2	1	0	0	0	0	1	0	0	0	3
TROVE2	1.87829	1.23956	0.828815	1	1	1	1	0	0	0	0	0	2	3
ITPR2	1.87774	1.52589	0.777239	3	2	1	1	1	0	0	0	0	3	9
KIF5B	1.87753	1.2124	0.830265	1	0	0	0	0	0	0	0	0	0	2
KIAA2018	1.87745	1.50474	0.812698	5	4	0	2	0	0	0	0	0	2	12
CENPK	1.87647	1.21628	0.774111	0	0	0	0	0	0	0	0	0	0	0
TRPM7	1.87409	1.23841	0.821422	5	4	3	5	2	0	0	0	0	2	7
KIAA1524	1.87404	1.12351	0.824424	1	1	0	0	0	0	0	0	0	1	1
BCLAF1	1.87317	1.33749	0.797509	2	1	0	2	1	0	0	0	0	3	5
NEMF	1.8728	1.45041	0.769371	2	1	0	0	0	0	0	0	0	3	6
UBA6	1.87116	1.15837	0.834835	2	1	1	1	0	0	0	0	0	1	5
IBTK	1.87036	1.14038	0.835986	1	1	0	0	0	0	0	0	0	1	7
POF1B	1.87008	1.17045	0.812813	0	0	0	0	0	0	0	0	0	3	1
NBEAL1	1.86987	1.52102	0.799585	4	3	1	0	0	0	0	0	0	0	9
ZNF614	1.86842	1.11587	0.793108	1	1	1	0	0	0	0	0	0	2	4
CCDC144C	1.86789	1.39263	0.800733	0	0	0	2	2	1	0	0	0	0	0
ITGAV	1.86706	1.50554	0.81734	2	0	0	1	0	0	0	0	0	2	2
USP24	1.86438	1.41787	0.866355	6	5	4	1	0	0	0	0	0	0	10
GPR21	1.86382	1.2049	0.786205	1	1	0	0	0	0	0	0	0	0	1
ARHGAP12	1.86377	1.38023	0.805935	6	2	0	0	0	0	0	0	0	0	7
USP8	1.86357	1.19029	0.792835	6	5	1	1	0	0	0	0	0	2	5
NEDD1	1.86328	1.39403	0.861061	1	1	0	1	1	0	0	0	0	0	2
TAX1BP1	1.86259	1.41211	0.832266	3	1	1	0	0	0	0	0	0	1	4
LRBA	1.86017	1.35624	0.840593	4	2	0	1	1	0	0	0	0	1	11
RASA2	1.85996	1.5028	0.749812	1	0	0	0	0	0	0	0	0	0	3
ZNF138	1.85974	1.06552	0.76399	0	0	0	0	0	0	0	0	0	0	1
PTAR1	1.85951	1.26397	0.817774	2	2	0	6	3	0	0	0	0	7	4
U2SURP	1.85928	1.23234	0.829739	2	1	0	2	1	1	0	0	0	5	4
AKAP9	1.8583	1.64329	0.784069	6	4	0	0	0	0	0	0	0	0	12
SYNE2	1.85798	1.5735	0.804965	11	5	1	1	0	0	0	0	0	0	30
USP37	1.85788	1.26131	0.798753	0	0	0	0	0	0	0	0	0	2	6
RLIM	1.85686	1.51864	0.819377	2	1	1	4	1	1	0	0	0	8	3
LOC220594	1.85412	1.82311	0.757294
BBX	1.8539	1.36568	0.8205	5	4	2	4	2	0	0	0	0	5	9
ARID4B	1.85326	1.40057	0.777092	4	3	0	0	0	0	0	0	0	1	9
MYCBP2	1.85277	1.46542	0.815872	13	8	0	0	0	0	0	0	0	1	27
NHLRC2	1.85097	1.371	0.818479	2	2	0	1	0	0	0	0	0	4	1
DNAJC2	1.85083	1.16532	0.822098	2	2	0	0	0	0	0	0	0	0	4
FAM133B	1.84994	1.31922	0.824756	0	0	0	0	0	0	0	0	0	2	1
SLTM	1.8498	1.47053	0.809337	1	1	0	0	0	0	0	0	0	1	5
SPOPL	1.84972	1.37498	0.88966	2	1	0	0	0	0	0	0	0	5	2
PRPF38B	1.84943	1.18429	0.817341	2	1	0	2	0	0	0	0	0	0	4
ANK3	1.84849	1.34806	0.817809	19	13	4	0	0	0	0	0	0	1	30
SOCS4	1.84661	1.34834	0.818494	0	0	0	5	2	1	0	0	0	4	2
CEP135	1.84585	1.34622	0.754016	0	0	0	0	0	0	0	0	0	0	2
ECT2	1.84388	1.14308	0.824394	1	0	0	0	0	0	0	0	0	0	1
PRPF40A	1.84349	1.12652	0.816306	0	0	0	0	0	0	0	0	0	2	4
MTBP	1.84248	1.31463	0.776204	1	0	0	0	0	0	0	0	0	0	4
SRFBP1	1.84086	1.25095	0.837741	1	1	1	1	0	0	0	0	0	2	5
COPS2	1.84085	1.19932	0.786942	1	0	0	1	0	0	0	0	0	4	1
PGAP1	1.84085	1.30984	0.750144	1	1	0	3	1	0	0	0	0	3	0
ZBTB38	1.84037	1.2859	0.817366	2	1	0	2	1	0	1	0	0	7	10
N4BP2	1.83972	1.55179	0.768972	7	6	1	1	0	0	0	0	0	1	12
CAMSAP2	1.83877	1.41682	0.810676	4	2	0	0	0	0	0	0	0	2	8
SEPT7	1.83829	1.09655	0.771328	2	0	0	1	0	0	0	0	0	2	2
ATP8A1	1.83699	1.2411	0.804608	0	0	0	2	1	0	0	0	0	4	4
EHBP1	1.83688	1.37372	0.84704	0	0	0	0	0	0	0	0	0	0	2
ZNF624	1.83676	1.43711	0.862358	0	0	0	0	0	0	0	0	0	1	8
CHM	1.83672	1.3438	0.811293	1	1	1	0	0	0	0	0	0	3	3
RAB11FIP2	1.83663	1.24931	0.821038	1	1	0	1	0	0	0	0	0	3	3
IKZF2	1.83654	1.38326	0.791955	1	1	1	4	1	0	0	0	0	6	2
PKI55	1.83353	1.53548	0.817477	0	0	0	0	0	0	0	0	0	0	0
LIN7C	1.83341	1.25524	0.857545	1	0	0	3	1	0	0	0	0	2	1
MOBKL1A	1.83252	1.09539	0.850585
C5orf51	1.83252	1.43124	0.794406	0	0	0	0	0	0	0	0	0	4	0
CWC27	1.83099	1.44146	0.821021	2	1	0	0	0	0	0	0	0	0	3
UPF2	1.83091	1.28222	0.839238	2	2	1	0	0	0	0	0	0	1	7
ZNF292	1.83026	1.27258	0.817412	4	3	0	0	0	0	0	0	0	1	6
TET2	1.82992	1.41227	0.821348	4	1	0	1	1	0	0	0	0	2	11
ZNF92	1.82978	1.18525	0.781465	0	0	0	0	0	0	0	0	0	3	2
DLG1	1.8294	1.3113	0.807912	0	0	0	0	0	0	0	0	0	1	2
PPIL4	1.82939	1.31667	0.80454	2	2	0	0	0	0	0	0	0	0	4
ASCC3	1.82902	1.31051	0.830222	4	2	0	0	0	0	0	0	0	1	9
BRIP1	1.82887	1.32471	0.815786	0	0	0	1	0	0	0	0	0	2	5
KLHL28	1.82812	1.23279	0.819262	1	0	0	0	0	0	0	0	0	3	2
MAP3K2	1.82786	1.39369	0.805288	1	0	0	3	3	0	0	0	0	9	2
ATR	1.82744	1.51779	0.803249	8	3	1	0	0	0	0	0	0	0	9
KIF23	1.82699	1.22378	0.816142	1	1	0	1	1	0	0	0	0	2	5
DHX36	1.82545	1.40152	0.805223	1	0	0	0	0	0	0	0	0	0	3
WRN	1.82506	1.39978	0.775475	3	2	1	0	0	0	0	0	0	0	3
ZNF273	1.82502	1.11633	0.800566	1	0	0	1	0	0	0	0	0	4	3
SLC5A3	1.82482	1.30439	0.834634	1	0	0	4	2	0	1	1	0	11	3
KCNQ5	1.82479	1.25273	0.821955	1	1	0	0	0	0	0	0	0	4	6
CCDC76	1.8247	1.26944	0.829328	0	0	0	1	1	0	0	0	0	2	3
CCNT2	1.82434	1.16077	0.833097	0	0	0	2	2	1	0	0	0	5	5
IPMK	1.82372	1.23513	0.813479	1	0	0	0	0	0	0	0	0	2	1
EXOC1	1.82277	1.23615	0.845697	3	1	0	0	0	0	0	0	0	1	10
KRR1	1.82244	1.24182	0.82396	3	2	1	0	0	0	0	0	0	3	2
KIAA1430	1.82056	1.14899	0.78158	2	0	0	1	1	0	0	0	0	2	3
RDX	1.82055	1.28498	0.858746	1	1	1	1	0	0	0	0	0	3	1
CENPJ	1.82037	1.39543	0.759858	3	3	1	0	0	0	0	0	0	3	8
ZNF718	1.82022	1.26768	0.839078	0	0	0	0	0	0	0	0	0	0	1
UBLCP1	1.81987	1.12142	0.804802	0	0	0	0	0	0	0	0	0	2	3
CDC42BPA	1.81978	1.35245	0.812337	3	3	1	1	0	0	0	0	0	5	6
OPA1	1.81914	1.37273	0.775262	3	3	1	0	0	0	0	0	0	2	9
PPIP5K2	1.81888	1.46973	0.778934	3	0	0	2	2	0	0	0	0	1	5
CLOCK	1.81888	1.40185	0.798938	1	0	0	2	1	1	0	0	0	5	2
ALCAM	1.81788	1.2136	0.814976	1	0	0	3	2	0	0	0	0	5	1
FNIP1	1.81694	1.24913	0.853073
LRRCC1	1.81659	1.29334	0.810805	4	3	0	0	0	0	0	0	0	0	9
ZEB1	1.81605	1.15714	0.827139	2	2	0	0	0	0	0	0	0	0	7
HECTD1	1.81593	1.53781	0.83245	6	3	1	1	1	0	0	0	0	1	8
C9orf102	1.81513	1.56805	0.810703	1	1	1	0	0	0	0	0	0	0	1
STRN	1.81507	1.33144	0.844536	0	0	0	3	1	0	0	0	0	7	2
CCDC150	1.81505	1.41011	0.7902	1	0	0	0	0	0	0	0	0	0	0
ZCCHC6	1.81496	1.3536	0.793601	5	4	1	0	0	0	0	0	0	1	7
TAOK1	1.81454	1.24197	0.816627	2	1	1	3	1	0	0	0	0	8	4
PRPF39	1.81431	1.2181	0.807975	1	1	0	0	0	0	0	0	0	0	1
MED12L	1.81391	1.4247	0.863029	1	1	1	1	0	0	0	0	0	2	9
EDEM3	1.81378	1.51254	0.790188	0	0	0	2	1	0	0	0	0	3	3
C10orf18	1.81292	1.34019	0.793528	0	0	0	0	0	0	0	0	0	0	0
PPP4R2	1.81211	1.42115	0.845634	1	1	0	0	0	0	0	0	0	0	1
APC	1.81176	1.55165	0.799208	5	1	0	0	0	0	0	0	0	0	12
MRE11A	1.81163	1.59723	0.820101	1	1	0	2	1	1	0	0	0	3	6
PDS5B	1.81118	1.4245	0.836051	0	0	0	0	0	0	0	0	0	4	5
ARHGAP21	1.81041	1.4191	0.798811	3	3	1	0	0	0	1	0	0	0	10
TMF1	1.80996	1.47951	0.790338	1	0	0	0	0	0	0	0	0	1	5
ZMYM2	1.80955	1.12201	0.820078	1	1	0	1	1	1	0	0	0	4	5
ZNF286B	1.80922	1.17218	0.816466	2	0	0	2	0	0	1	1	0	2	4
BLZF1	1.80903	1.27202	0.794105	2	1	0	0	0	0	0	0	0	0	1
TEX15	1.809	1.64569	0.78164	3	2	0	0	0	0	0	0	0	3	19
LRRC40	1.80801	1.3169	0.777378	1	0	0	0	0	0	0	0	0	1	4
ZMYM4	1.80733	1.234	0.865425	2	0	0	0	0	0	0	0	0	4	7
ANP32E	1.80652	1.35896	0.836348	0	0	0	0	0	0	0	0	0	1	0
ATAD2B	1.80644	1.49963	0.826175	2	1	1	1	0	0	0	0	0	3	7
ANKRD36	1.80635	1.18477	0.8279	1	1	0	0	0	0	0	0	0	0	9
USP9X	1.80547	1.34291	0.817705	3	1	0	1	0	0	0	0	0	4	11
PIGF	1.80286	1.1394	0.85577	0	0	0	0	0	0	0	0	0	0	1
USP25	1.80207	1.19732	0.815998	2	2	1	1	0	0	0	0	0	0	5
ZNF680	1.80187	1.12403	0.803131	0	0	0	0	0	0	0	0	0	1	1
ATAD2	1.80141	1.18717	0.867363	3	1	0	0	0	0	0	0	0	1	4
DENND4A	1.80077	1.16028	0.866778	1	1	0	0	0	0	0	0	0	1	7
TAS2R4	1.80072	1.79872	0.805006	1	1	0	0	0	0	0	0	0	0	0
LYSMD3	1.80027	1.35739	0.798101	0	0	0	2	0	0	1	0	0	1	1
RMI1	1.79927	1.36226	0.868148	1	1	0	1	0	0	0	0	0	0	5
SNX10	1.79912	1.01815	0.801487	1	0	0	1	1	0	0	0	0	2	0
SMC4	1.79877	1.2017	0.813692	1	1	1	0	0	0	0	0	0	1	7
BLM	1.79774	1.3468	0.807911	3	0	0	0	0	0	0	0	0	0	2
ZHX1	1.79761	1.2078	0.778825	4	2	0	1	0	0	0	0	0	2	5
RGPD6	1.79745	1.19466	0.818075	5	3	3	0	0	0	1	1	1	1	8
NARG2	1.7967	1.19199	0.845672	3	1	0	2	0	0	0	0	0	2	5
RBBP6	1.79656	1.30783	0.765644	5	5	1	0	0	0	0	0	0	0	12
ABCD2	1.79604	1.45586	0.801548	0	0	0	0	0	0	0	0	0	2	0
ZC3H8	1.79592	1.34686	0.867089	1	1	0	0	0	0	0	0	0	0	4
CEP120	1.79573	1.32871	0.803072	2	1	0	0	0	0	0	0	0	1	2
CDK17	1.79502	1.26615	0.853693	0	0	0	0	0	0	0	0	0	3	0
EPRS	1.79499	1.29533	0.81689	7	4	0	0	0	0	0	0	0	0	9
PTPN22	1.79442	1.38178	0.802151	4	2	2	1	1	0	0	0	0	1	8
RB1	1.79404	1.32932	0.814084	2	2	0	1	0	0	0	0	0	0	2
RGPD4	1.7938	1.18922	0.814798	4	3	3	0	0	0	0	0	0	1	8
STAM2	1.79349	1.23975	0.874698	1	0	0	2	0	0	0	0	0	1	0
DIAPH3	1.79318	1.35003	0.792663	3	1	1	1	0	0	0	0	0	1	4
KIF20B	1.79202	1.55346	0.808818	4	4	2	0	0	0	0	0	0	0	11
FAM82A1	1.79117	1.63668	0.741355	2	1	1	0	0	0	0	0	0	0	6
PIK3C2G	1.78867	1.26174	0.792503	1	1	0	0	0	0	0	0	0	0	3
ARID2	1.78865	1.35814	0.814761	2	0	0	0	0	0	0	0	0	2	5
MMS22L	1.78813	1.29649	0.84384	0	0	0	3	0	0	1	1	0	5	2
SSB	1.78812	1.06752	0.817111	1	1	0	0	0	0	0	0	0	0	1
IMPAD1	1.78601	1.0611	0.765546	0	0	0	4	1	1	0	0	0	6	0
EPC2	1.786	1.31072	0.82226	2	1	0	0	0	0	0	0	0	0	4
SNX13	1.78536	1.3399	0.825068	2	2	0	0	0	0	0	0	0	2	1
BROX	1.78535	1.14992	0.847927	1	1	0	0	0	0	0	0	0	0	4
CEP192	1.785	1.25977	0.822116	8	4	0	0	0	0	0	0	0	1	12
USP1	1.78495	1.10931	0.833852	1	0	0	0	0	0	0	0	0	1	4
IREB2	1.7836	1.38918	0.820455	2	1	1	1	1	0	0	0	0	3	5
SCAPER	1.78285	1.51688	0.796465	3	2	0	0	0	0	0	0	0	0	8
TMOD3	1.78254	1.35901	0.811853	0	0	0	3	0	0	0	0	0	9	1
STYX	1.7825	1.13824	0.822072	0	0	0	1	0	0	0	0	0	2	0
USO1	1.78247	1.25474	0.799884	1	1	1	1	0	0	0	0	0	2	3
ZFX	1.78143	1.33051	0.841267	2	2	2	0	0	0	0	0	0	2	5
GXYLT1	1.78133	1.23654	0.784278	1	1	0	2	1	0	0	0	0	3	2
UHRF1BP1L	1.78072	1.1684	0.866177	1	0	0	0	0	0	0	0	0	0	2
KIAA0020	1.78042	1.19086	0.836849	1	1	1	0	0	0	0	0	0	0	4
C12orf35	1.78033	1.47832	0.795866	5	4	1	0	0	0	1	1	1	0	14
KBTBD8	1.77986	1.14801	0.826136	1	1	1	0	0	0	0	0	0	2	3
RGPD3	1.77919	1.17693	0.813141	3	2	2	0	0	0	0	0	0	1	8
SCYL2	1.7789	1.26817	0.834233	5	3	2	0	0	0	0	0	0	0	10
C6orf170	1.77888	1.52538	0.757433	3	2	0	0	0	0	0	0	0	0	6
RGPD5	1.77689	1.19998	0.817222	5	3	3	0	0	0	0	0	0	1	7
SGOL1	1.77663	1.35758	0.816493	3	2	0	0	0	0	0	0	0	0	2
CEP97	1.7747	1.47368	0.79556	3	2	0	0	0	0	0	0	0	2	3
QSER1	1.7747	1.21356	0.837294	4	1	1	1	0	0	0	0	0	1	7
PDE4D	1.77455	1.15349	0.836332	1	0	0	4	0	0	0	0	0	6	1
POLQ	1.77429	1.51444	0.814626	2	1	0	0	0	0	0	0	0	0	10
CYLD	1.77385	1.36656	0.806494	3	3	0	1	0	0	0	0	0	1	4
BIRC6	1.77372	1.27724	0.829448	5	2	0	0	0	0	0	0	0	2	17
CCDC15	1.77317	1.38514	0.794555	4	4	0	0	0	0	0	0	0	0	5
IL6ST	1.77299	1.68487	0.703928	4	2	1	1	0	0	0	0	0	4	2
RGPD1	1.77288	1.19645	0.81813	4	3	3	0	0	0	0	0	0	2	9
SACS	1.77274	1.72256	0.772939	8	4	0	1	1	0	1	1	1	1	11
PLK4	1.7717	1.31955	0.82945	1	1	0	0	0	0	0	0	0	0	2
MOSPD2	1.77131	1.63569	0.767744	1	0	0	0	0	0	0	0	0	0	1
ZNF146	1.77063	1.22749	0.812154	0	0	0	0	0	0	0	0	0	1	1
PCF11	1.7698	1.34877	0.803296	6	3	0	0	0	0	0	0	0	2	3
WWP1	1.76966	1.27214	0.814409	1	1	0	0	0	0	0	0	0	0	4
GTF2A1	1.76935	1.23073	0.838955	1	0	0	0	0	0	0	0	0	1	1
ARL5B	1.76875	1.17085	0.821139	0	0	0	2	1	0	0	0	0	4	0
MKLN1	1.76724	1.32256	0.747766	2	2	0	4	1	1	0	0	0	8	2
CNTRL	1.76701	1.74124	0.781106	4	3	0	0	0	0	0	0	0	0	9
RNMT	1.76632	1.55466	0.768304	0	0	0	3	1	0	0	0	0	4	1
BRCA1	1.76601	1.23839	0.839982	6	2	0	1	1	0	0	0	0	0	7
ST8SIA4	1.76523	1.20554	0.864468	0	0	0	3	1	1	0	0	0	4	0
C1orf9	1.76467	1.2044	0.867901	2	1	0	0	0	0	0	0	0	0	8
TAS2R50	1.76415	1.46111	0.786601	0	0	0	0	0	0	0	0	0	0	1
TLK1	1.76344	1.24096	0.828408	2	2	1	2	2	0	0	0	0	5	3
SMC1B	1.76229	1.71931	0.738955	2	2	0	1	1	0	0	0	0	0	7
SNRNP48	1.76053	1.23895	0.826169	1	1	1	1	1	0	0	0	0	2	1
ALMS1	1.76034	1.38813	0.883375	4	1	0	0	0	0	0	0	0	0	34
BRWD3	1.76026	1.3719	0.776654	3	1	0	4	1	0	0	0	0	3	10
POLA1	1.7601	1.41533	0.808957	5	1	0	1	0	0	0	0	0	1	4
CEBPZ	1.7599	1.16501	0.803131	3	0	0	0	0	0	0	0	0	0	4
ANKRD26	1.75973	1.45609	0.750653	1	0	0	0	0	0	0	0	0	1	6
APPL1	1.75834	1.15233	0.815198	0	0	0	1	0	0	0	0	0	2	1
FANCL	1.75802	1.32743	0.727382	0	0	0	1	0	0	0	0	0	0	1
RASA1	1.75769	1.50112	0.803337	0	0	0	1	0	0	0	0	0	2	2
DOCK7	1.7574	1.3755	0.798151	6	5	0	0	0	0	0	0	0	1	11
RASSF8	1.7571	1.25606	0.82374	1	0	0	0	0	0	0	0	0	5	1
FOXN2	1.75696	1.17956	0.824673	1	1	0	2	1	1	0	0	0	4	1
ZNF280C	1.75632	1.26042	0.821215	4	2	1	3	1	0	0	0	0	2	5
RABGAP1L	1.7563	1.35805	0.799424	1	1	0	0	0	0	0	0	0	0	2
BPTF	1.75586	1.27924	0.846414	6	4	2	0	0	0	0	0	0	1	19
TWF1	1.75578	1.08152	0.844223	1	1	0	0	0	0	0	0	0	1	2
PIKFYVE	1.75451	1.35366	0.811275	3	2	1	0	0	0	0	0	0	2	5
EFR3A	1.75397	1.24142	0.817179	2	2	0	0	0	0	0	0	0	4	4
AP4E1	1.75371	1.40769	0.807125	0	0	0	3	1	0	0	0	0	2	4
LMBRD2	1.75322	1.69269	0.79813	1	1	0	1	1	0	0	0	0	0	0
GNA13	1.7529	1.22343	0.816923	1	1	0	1	1	1	0	0	0	3	3
ZZZ3	1.75273	1.18415	0.825509	2	2	1	1	0	0	0	0	0	2	6
MBNL1	1.75254	1.20559	0.840211	1	1	1	2	1	0	0	0	0	6	3
ANKRD50	1.75224	1.36318	0.770515	3	1	0	2	0	0	0	0	0	3	7
FSD1L	1.75166	1.7724	0.803485	3	2	0	1	1	0	0	0	0	3	2
FAM91A1	1.7506	1.22895	0.818779	1	0	0	1	1	0	0	0	0	3	1
ZNF525	1.74993	1.27844	0.788809	2	1	0	0	0	0	0	0	0	1	1
UHMK1	1.74962	1.07101	0.835722	2	0	0	3	3	1	0	0	0	11	0
NEK1	1.74883	1.39075	0.765831	2	1	0	2	1	0	0	0	0	1	6
KRIT1	1.74843	1.23542	0.770116	1	1	0	0	0	0	0	0	0	0	1
NOL8	1.74839	1.20525	0.804366	2	2	0	0	0	0	0	0	0	0	3
SLU7	1.74822	1.19379	0.774213	3	2	1	1	0	0	0	0	0	0	4
ZRANB3	1.74812	1.38076	0.820226	3	1	1	0	0	0	0	0	0	0	6
VPS13B	1.74771	1.32529	0.779732	11	5	2	1	0	0	0	0	0	0	19
C21orf91	1.74769	1.41441	0.815952	1	1	0	4	4	0	0	0	0	3	2
DDX46	1.74769	1.3381	0.837234	1	1	0	1	1	0	0	0	0	1	4
RRM2B	1.74662	1.16897	0.822741	0	0	0	1	1	0	0	0	0	2	1
WDR17	1.74656	1.58218	0.758101	1	1	0	0	0	0	0	0	0	2	4
RB1CC1	1.74631	1.48448	0.801514	0	0	0	0	0	0	0	0	0	2	7
GLMN	1.74623	1.14309	0.732063	3	0	0	0	0	0	0	0	0	0	1
MTX3	1.74567	1.50192	0.805902	0	0	0	4	1	0	0	0	0	10	1
HELLS	1.74545	1.2115	0.817721	1	1	0	0	0	0	0	0	0	1	3
TAS2R14	1.74501	1.24666	0.804925	1	1	0	0	0	0	0	0	0	0	1
ATP13A3	1.74385	1.39942	0.833085	3	1	0	1	1	0	0	0	0	1	1
OCLM	1.74353	1.23681	0.7564	0	0	0	0	0	0	0	0	0	0	0
TBK1	1.74192	1.15029	0.83299	0	0	0	0	0	0	0	0	0	1	2
STXBP5	1.74184	1.31199	0.819596	0	0	0	1	0	0	0	0	0	9	3
WDHD1	1.7416	1.40983	0.814177	7	4	1	1	0	0	0	0	0	0	5
SAMSN1	1.74105	1.30562	0.791517	1	1	0	0	0	0	0	0	0	1	1
USP12	1.74055	1.2664	0.869293	0	0	0	0	0	0	0	0	0	0	0
C3orf63	1.74027	1.2115	0.797663
CCDC14	1.73998	1.35177	0.81221	1	0	0	0	0	0	0	0	0	0	2
ZNF507	1.73938	1.3569	0.812398	2	1	0	1	0	0	0	0	0	7	4
BAZ1A	1.73934	1.23495	0.836806	5	4	0	0	0	0	0	0	0	0	17
CDK6	1.73921	1.25294	0.81908	0	0	0	1	1	0	0	0	0	11	1
MIER3	1.73917	1.26138	0.823183	0	0	0	1	1	0	0	0	0	5	0
GCFC1	1.73821	1.26982	0.783922	2	2	0	0	0	0	0	0	0	1	2
DOCK10	1.73806	1.20979	0.854078	4	2	0	0	0	0	0	0	0	1	4
STXBP4	1.7377	1.39856	0.782605	2	1	0	0	0	0	0	0	0	3	1
TPP2	1.73766	1.39208	0.814694	1	0	0	0	0	0	0	0	0	0	4
PMS1	1.73689	1.07345	0.797489	2	1	1	0	0	0	0	0	0	0	4
CTDSPL2	1.73684	1.07282	0.809023	0	0	0	0	0	0	0	0	0	4	1
RFX7	1.73683	1.15016	0.832171	1	1	1	2	1	0	0	0	0	2	7
CD302	1.73655	1.22741	0.816969
HIF1A	1.73633	1.16463	0.792779	3	2	0	0	0	0	0	0	0	1	6
ITSN2	1.73572	1.5126	0.79986	4	3	0	0	0	0	0	0	0	0	9
FXR1	1.7357	1.41399	0.817627	0	0	0	3	1	0	1	0	0	7	1
KCNH7	1.73561	1.24566	0.806278	2	2	0	0	0	0	0	0	0	1	8
UTP20	1.7356	1.50062	0.830887	2	0	0	1	0	0	0	0	0	0	9
CASC4	1.73471	1.1188	0.811138	0	0	0	1	0	0	0	0	0	3	2
WDR36	1.73425	1.44896	0.820904	2	1	0	1	0	0	0	0	0	5	3
SNORD5	1.73405	1.03429	0.739131
LOC100131541	1.73395	1.28421	0.792072
MAP4K5	1.73392	1.43806	0.790963	0	0	0	0	0	0	0	0	0	0	3
TTC21B	1.7337	1.55064	0.808645	1	1	0	1	0	0	0	0	0	2	7
RBAK	1.73324	1.56539	0.816168	0	0	0	1	1	0	0	0	0	3	2
RAD54B	1.7332	1.31083	0.857509	0	0	0	0	0	0	0	0	0	0	1
UBE2Q2P1	1.73258	1.07341	0.816305	0	0	0	0	0	0	0	0	0	0	0
TOP2A	1.73072	1.15331	0.832659	1	1	1	1	1	0	0	0	0	2	6
SACM1L	1.72953	1.38883	0.806671	2	1	0	2	1	0	0	0	0	4	1
PARP14	1.72888	1.5093	0.819164	6	3	1	2	1	0	0	0	0	1	9
RAD18	1.72888	1.1712	0.758346	1	1	1	2	2	0	0	0	0	3	2
UCHL5	1.72736	1.30866	0.828161	0	0	0	1	0	0	0	0	0	1	1
NIN	1.72664	1.35269	0.818868	2	2	0	2	2	0	0	0	0	5	5
TAF1D	1.72605	1.3104	0.810728	0	0	0	0	0	0	0	0	0	1	1
DOPEY1	1.72596	1.62648	0.811415	3	2	1	0	0	0	0	0	0	1	5
KIAA0947	1.7258	1.53742	0.780773	2	0	0	0	0	0	0	0	0	1	5
GAS2L3	1.72485	1.21367	0.7752	0	0	0	0	0	0	1	0	0	0	3
PHF14	1.72439	1.2831	0.852224	1	0	0	0	0	0	0	0	0	2	3
DLGAP5	1.72352	1.26381	0.832848	2	2	0	0	0	0	0	0	0	1	3
STRBP	1.7232	1.58249	0.803096	0	0	0	1	0	0	0	0	0	2	0
TRIM59	1.72319	1.18285	0.848157	1	1	0	2	0	0	0	0	0	3	1
ZNHIT6	1.72309	1.45462	0.808673	0	0	0	3	1	0	0	0	0	7	3
NUCB2	1.72275	1.23414	0.74825	0	0	0	0	0	0	0	0	0	0	2
MYO5A	1.72198	1.36625	0.830385	3	3	0	1	1	1	0	0	0	5	6
LOC100130428	1.72184	1.38376	0.794352
LMAN1	1.72157	1.20321	0.798874	2	1	0	1	1	0	0	0	0	4	2
GPBP1	1.7214	1.18246	0.81037	0	0	0	0	0	0	0	0	0	1	2
PNPLA8	1.72066	1.55215	0.797139	2	0	0	0	0	0	0	0	0	1	3
ARHGAP5	1.71977	1.21701	0.810891	1	1	0	0	0	0	0	0	0	3	6
FAM190B	1.71908	1.24958	0.80806	3	2	1	1	0	0	0	0	0	5	7
C16orf87	1.71873	1.36263	0.824037	0	0	0	0	0	0	0	0	0	0	2
SAMD9	1.71826	1.70982	0.772373	2	2	0	1	1	0	0	0	0	4	10
PHF6	1.718	1.25333	0.778939	0	0	0	1	0	0	0	0	0	5	1
TMEM133	1.71778	2.12084	0.785706	0	0	0	0	0	0	0	0	0	1	0
FIGNL1	1.71685	1.26484	0.852507	3	2	0	0	0	0	0	0	0	0	4
FNDC3A	1.71653	1.27252	0.820556	2	1	0	0	0	0	0	0	0	1	7
PLAG1	1.71644	1.48331	0.797384	0	0	0	2	1	0	0	0	0	4	2
FAM35B	1.71601	1.21863	0.841174	0	0	0	0	0	0	0	0	0	0	0
SLMAP	1.71584	1.35298	0.795241	3	2	0	0	0	0	0	0	0	2	5
IFIH1	1.71491	1.38056	0.801653	1	0	0	0	0	0	0	0	0	0	7
SPICE1	1.71489	1.47124	0.758893	0	0	0	2	0	0	0	0	0	0	2
CLSPN	1.71372	1.31518	0.804837	2	0	0	4	1	0	0	0	0	4	6
MED4	1.71276	1.781	0.712189	0	0	0	1	1	0	0	0	0	0	1
GOLGB1	1.71256	1.61208	0.791766	7	7	4	1	1	0	0	0	0	1	22
ZNF12	1.71251	1.47007	0.786716	0	0	0	1	1	0	0	0	0	1	1
MPHOSPH9	1.71246	1.19543	0.817311	4	1	1	0	0	0	0	0	0	0	5
HEATR1	1.71209	1.3423	0.857989	4	1	0	1	0	0	0	0	0	1	9
CD200R1	1.71169	1.43036	0.842461	0	0	0	0	0	0	0	0	0	2	1
NF1	1.71168	1.25612	0.808035	8	4	0	0	0	0	0	0	0	1	9
PDS5A	1.71139	1.27089	0.79857	5	3	0	0	0	0	0	0	0	5	8
FAM102B	1.71118	1.3764	0.793527	0	0	0	2	1	0	0	0	0	5	1
DENND1B	1.71076	1.17054	0.79742	4	3	0	2	0	0	0	0	0	5	6
KIAA0528	1.71076	1.30732	0.818503	1	1	0	0	0	0	0	0	0	0	1
ZNF248	1.71001	1.43699	0.741059	0	0	0	1	1	0	0	0	0	5	3
C11orf82	1.70987	1.33385	0.809837	1	0	0	0	0	0	1	0	0	0	6
PYROXD1	1.70948	1.27881	0.770363	2	2	0	0	0	0	0	0	0	4	4
DLEU2	1.70872	1.26529	0.783428
THEMIS	1.70769	1.07391	0.831585	2	1	0	3	2	0	0	0	0	2	1
SBNO1	1.70728	1.39202	0.81728	1	0	0	3	2	0	0	0	0	2	11
ZNF708	1.70713	1.22164	0.795275	2	2	1	2	0	0	0	0	0	4	1
EIF3A	1.7066	1.27111	0.80937	3	1	0	0	0	0	0	0	0	0	5
TRAPPC8	1.70555	1.42996	0.880865	1	0	0	1	1	0	0	0	0	2	2
ERCC5	1.7051	1.63652	0.780998
GMFB	1.7049	1.14646	0.807507	0	0	0	0	0	0	0	0	0	1	3
SEPT14	1.70444	1.23087	0.731496	1	0	0	1	0	0	0	0	0	1	2
SUZ12	1.70404	1.12383	0.846263	0	0	0	0	0	0	0	0	0	1	2
ZFP62	1.70374	1.6682	0.806296	0	0	0	0	0	0	0	0	0	1	3
UBR1	1.70348	1.34081	0.803002	1	1	1	2	1	0	0	0	0	0	6
YTHDF3	1.70155	1.25705	0.816961	1	1	0	0	0	0	0	0	0	5	3
RAB23	1.70075	1.21453	0.84229	0	0	0	1	0	0	0	0	0	1	0
EXOC6	1.70044	1.39826	0.797648	1	1	0	0	0	0	0	0	0	3	2
HSPA4L	1.70036	1.17523	0.819925	1	0	0	0	0	0	0	0	0	1	6
BCAT1	1.69967	1.05541	0.797622	1	1	0	2	0	0	0	0	0	11	1
C1orf27	1.69967	1.3691	0.789797	4	1	0	0	0	0	0	0	0	3	4
CCNL1	1.69892	1.25558	0.807184	0	0	0	0	0	0	1	0	0	0	2
ACAP2	1.6989	1.49638	0.806132	3	2	1	1	0	0	0	0	0	1	2
SGOL2	1.69798	1.15473	0.792658	6	4	2	0	0	0	0	0	0	1	10
FAM135A	1.69787	1.54397	0.775981	2	1	0	0	0	0	0	0	0	0	4
ADAM22	1.69773	1.39945	0.821421	0	0	0	2	2	1	0	0	0	5	3
DYNC1I2	1.69735	1.07349	0.84234	1	1	0	0	0	0	0	0	0	0	1
LY75	1.69721	1.25919	0.819442
DIS3	1.69697	1.32129	0.857823	3	2	1	1	1	0	0	0	0	5	4
TRMT1L	1.69652	1.18493	0.836774	0	0	0	0	0	0	0	0	0	3	5
NCAPG	1.69632	1.35428	0.79263	1	1	0	1	1	0	0	0	0	2	1
FAM35A	1.69538	1.25583	0.818833	1	1	0	0	0	0	0	0	0	0	3
C9orf41	1.69535	1.15057	0.811382	0	0	0	0	0	0	0	0	0	1	2
TOPORS	1.69443	1.52393	0.747098	0	0	0	1	0	0	0	0	0	0	3
ZNF254	1.69383	1.2482	0.775654	0	0	0	2	1	0	0	0	0	1	2
USP38	1.69362	1.30321	0.839246	1	0	0	0	0	0	0	0	0	0	3
MAP7D3	1.69357	1.26213	0.797019	3	0	0	2	1	0	0	0	0	2	3
SLC26A2	1.69324	1.41034	0.70663	4	2	1	7	5	0	0	0	0	7	5
FANCM	1.6922	1.64069	0.76343	3	2	1	1	1	0	0	0	0	1	8
USP45	1.69216	1.28518	0.79096	0	0	0	1	0	0	0	0	0	5	3
PPP6R3	1.69212	1.22627	0.870553	1	1	0	1	1	0	0	0	0	2	2
ERI2	1.69139	1.4122	0.79259	1	1	0	1	0	0	0	0	0	4	4
AHI1	1.69111	1.61543	0.774784	3	3	1	0	0	0	0	0	0	2	8
UPF3B	1.6908	1.46685	0.800853	3	3	2	1	1	0	0	0	0	1	5
PJA2	1.69042	1.34514	0.813325	1	0	0	1	1	0	0	0	0	2	1
ERCC6L	1.68998	1.70717	0.741468	4	4	0	0	0	0	0	0	0	1	8
NCKAP1	1.68992	1.22486	0.82415	2	1	0	0	0	0	0	0	0	0	4
GUF1	1.68972	1.30405	0.810393	1	0	0	2	0	0	0	0	0	1	1
CUL5	1.68948	1.42175	0.788833	2	2	1	2	0	0	0	0	0	2	2
MLL3	1.68851	1.19641	0.818603	5	2	0	0	0	0	0	0	0	2	14
FAM111A	1.68845	1.1881	0.807878	1	0	0	1	0	0	0	0	0	2	5
HIBCH	1.68774	1.36068	0.775976	1	1	0	0	0	0	0	0	0	1	1
FBXO30	1.68653	1.3322	0.833898	2	2	0	0	0	0	0	0	0	0	4
TMX3	1.68628	1.68365	0.772069	0	0	0	2	1	0	0	0	0	3	1
PLEKHA5	1.68539	1.28776	0.793514	2	0	0	5	0	0	0	0	0	0	4
TOPBP1	1.68447	1.22978	0.821215	2	0	0	0	0	0	0	0	0	0	4
PIGK	1.68391	1.50347	0.766242	0	0	0	2	1	0	0	0	0	9	0
ZBTB11	1.6838	1.42609	0.792292	3	3	0	0	0	0	1	0	0	1	4
TNKS2	1.68338	1.31635	0.821247	1	0	0	1	1	0	0	0	0	2	2
ADAM9	1.68328	1.39828	0.837847	3	1	0	1	0	0	0	0	0	0	0
MAN2A1	1.68306	1.40377	0.818359	2	1	0	0	0	0	0	0	0	1	5
YES1	1.68216	1.12625	0.791892	0	0	0	2	0	0	0	0	0	1	2
ATAD1	1.68165	1.33514	0.806084	1	1	0	0	0	0	0	0	0	3	1
GOPC	1.68109	1.25321	0.850749
TMEM106B	1.68098	1.37137	0.802336	0	0	0	0	0	0	0	0	0	3	1
ATP11B	1.68075	1.40624	0.816381	1	1	0	2	1	1	0	0	0	4	5
NUP50	1.68048	1.31441	0.792203	1	0	0	1	0	0	0	0	0	1	2
KPNA5	1.68038	1.25614	0.766125	1	0	0	0	0	0	0	0	0	1	3
PIK3R1	1.68038	1.27759	0.817997	1	1	0	0	0	0	0	0	0	2	3
ZNF295	1.68021	1.21031	0.815922	4	3	0	2	1	0	0	0	0	5	5
SETD2	1.67961	1.24482	0.752872	8	7	1	0	0	0	0	0	0	0	16
FASTKD1	1.67862	1.26531	0.831702	1	0	0	0	0	0	0	0	0	0	0
SP100	1.67857	1.22526	0.781606	2	2	0	2	0	0	0	0	0	3	3
C12orf48	1.67839	1.29581	0.819194
NAA16	1.67824	1.32242	0.776402	2	1	0	0	0	0	0	0	0	1	1
MLH3	1.67795	1.36309	0.804236	4	4	2	0	0	0	0	0	0	1	9
HELZ	1.6769	1.2334	0.816915	4	3	2	4	0	0	0	0	0	7	13
RAD51AP1	1.67664	1.07272	0.813898	1	1	0	0	0	0	0	0	0	0	3
SCAMP1	1.67657	1.51817	0.809077	0	0	0	0	0	0	0	0	0	3	1
MFN1	1.67657	1.60576	0.804393	1	1	0	1	1	0	0	0	0	2	2
PPWD1	1.67596	1.52545	0.790048	0	0	0	0	0	0	0	0	0	0	3
HSPH1	1.67594	1.19496	0.826065	1	0	0	0	0	0	0	0	0	0	2
CD109	1.6759	1.31565	0.812542	2	0	0	2	2	0	0	0	0	3	4
RBM26	1.67516	1.19248	0.819423	2	1	0	0	0	0	0	0	0	1	1
ATF7IP	1.67477	1.21566	0.815453	3	2	0	1	1	0	0	0	0	3	7
RNF138	1.67472	1.08043	0.765945	0	0	0	1	0	0	0	0	0	3	3
NCOA2	1.67464	1.33866	0.824989	4	2	0	0	0	0	0	0	0	0	9
FAM178A	1.674	1.15199	0.755624	2	0	0	0	0	0	0	0	0	0	7
MIR32	1.67391	1.46333	0.709969	0	0	0	0	0	0	0	0	0	0	0
CCDC144NL	1.67363	1.3038	0.775036	0	0	0	0	0	0	0	0	0	1	0
ICK	1.67322	1.2585	0.841742	1	1	0	2	0	0	0	0	0	4	3
TBL1XR1	1.67258	1.28531	0.817787	0	0	0	1	1	0	0	0	0	2	4
CSNK1G3	1.67106	1.35198	0.83639	0	0	0	0	0	0	0	0	0	2	2
ADAM10	1.6695	1.24035	0.812602	2	0	0	1	1	0	0	0	0	1	4
SERBP1	1.66948	1.17794	0.806254	0	0	0	1	1	0	0	0	0	3	3
IFT74	1.66932	1.3897	0.804533	0	0	0	0	0	0	0	0	0	1	2
KNTC1	1.6693	1.21118	0.832814	3	1	0	0	0	0	0	0	0	0	7
LRRC58	1.66862	1.16007	0.809161	2	0	0	4	1	1	0	0	0	11	1
FAM35B2	1.66857	1.23593	0.816952	0	0	0	0	0	0	0	0	0	0	1
C12orf23	1.66856	1.13786	0.792353	0	0	0	0	0	0	0	0	0	0	1
LNX2	1.66825	1.21748	0.824978	0	0	0	1	0	0	0	0	0	2	1
TMED5	1.6681	1.06319	0.835468	0	0	0	0	0	0	0	0	0	6	0
FAM179B	1.66806	1.33012	0.847481	2	1	0	1	1	0	0	0	0	2	8
PREPL	1.66803	1.23824	0.833101	2	2	0	1	0	0	0	0	0	2	4
ASH1L	1.66774	1.24006	0.808298	7	5	1	1	0	0	0	0	0	2	10
RABEP1	1.66735	1.28661	0.814566	2	1	1	0	0	0	0	0	0	1	1
RYR2	1.66721	1.41831	0.765192	9	4	0	0	0	0	0	0	0	3	18
TXLNG	1.66692	1.11511	0.820464	0	0	0	0	0	0	0	0	0	0	2
KRAS	1.66681	0.979533	0.816865	0	0	0	0	0	0	0	0	0	2	0
FAM3C	1.666	1.17218	0.802666	0	0	0	0	0	0	0	0	0	0	0
ATP6V1C1	1.66577	1.41339	0.834103	0	0	0	1	0	0	0	0	0	1	1
NCOA7	1.66534	1.41746	0.841639	2	2	0	3	3	0	0	0	0	9	6
IDE	1.66444	1.16852	0.819517	1	1	1	1	0	0	0	0	0	2	8
TRNT1	1.66367	1.25686	0.819407	1	1	0	0	0	0	0	0	0	0	3
CEP63	1.66261	1.60273	0.793264	1	1	0	2	1	1	0	0	0	4	3
GORAB	1.66179	1.42444	0.807241	3	0	0	0	0	0	0	0	0	1	3
ZNF84	1.66147	1.24258	0.833414	0	0	0	0	0	0	0	0	0	4	3
DPY19L4	1.66134	1.65126	0.833092	3	2	0	1	0	0	0	0	0	0	2
ZNF192	1.6611	1.27666	0.834449	0	0	0	0	0	0	0	0	0	5	3
WDR63	1.66072	1.37813	0.776577	0	0	0	0	0	0	0	0	0	0	3
KIAA1370	1.65958	1.33722	0.803379
MED13	1.65923	1.24951	0.819885	3	2	0	0	0	0	0	0	0	2	5
PI4K2B	1.659	1.07949	0.82825	0	0	0	0	0	0	0	0	0	5	0
THOC1	1.65895	1.27949	0.820235	0	0	0	0	0	0	0	0	0	0	1
HOOK3	1.65859	1.22002	0.810687	1	1	0	8	3	0	0	0	0	8	3
FRS2	1.65786	1.42145	0.826964	1	1	1	0	0	0	0	0	0	3	3
ZNF566	1.6577	1.4696	0.77565	0	0	0	2	0	0	0	0	0	1	2
ZNF37A	1.65711	1.27626	0.81191	0	0	0	2	2	0	0	0	0	8	3
AKT3	1.65684	1.31374	0.803241	1	1	0	3	1	0	0	0	0	2	1
JAKMIP2	1.6568	1.52483	0.84114	1	1	0	1	1	0	0	0	0	1	3
ZFAND1	1.65673	1.26902	0.816372	1	0	0	1	1	0	0	0	0	3	0
CDK19	1.65659	1.23512	0.81447	1	1	0	1	0	0	0	0	0	5	2
DCLRE1A	1.65629	1.2106	0.815289	3	2	0	0	0	0	0	0	0	1	3
CCAR1	1.65546	1.25947	0.833253	2	1	0	0	0	0	0	0	0	0	7
RAB27B	1.65542	1.32058	0.813412	0	0	0	3	1	0	0	0	0	8	0
FAM126A	1.6551	1.61196	0.773301	2	1	0	1	0	0	0	0	0	3	3
GOLIM4	1.65478	1.38709	0.832717	1	0	0	0	0	0	0	0	0	0	4
STRN3	1.65457	1.23831	0.816167	2	1	1	0	0	0	0	0	0	3	3
AP3B1	1.65445	1.35919	0.821693	2	1	1	1	1	1	0	0	0	1	6
NUFIP2	1.65364	1.27774	0.831932	4	2	0	3	0	0	0	0	0	8	3
ZNF37BP	1.65356	1.03927	0.742151	0	0	0	0	0	0	5	4	0	0	0
ATG2B	1.65333	1.31503	0.813337	2	1	0	2	0	0	0	0	0	7	8
CCDC91	1.65301	1.36131	0.731414	1	1	0	0	0	0	0	0	0	3	1
HAUS3	1.6528	1.43021	0.78302	1	0	0	2	1	0	0	0	0	1	2
AGTPBP1	1.65272	1.28327	0.823294	4	3	0	0	0	0	0	0	0	2	9
MBNL2	1.65243	1.3509	0.794627	1	1	1	0	0	0	0	0	0	2	2
MIB1	1.65224	1.328	0.851338	0	0	0	2	1	0	0	0	0	4	1
RNGTT	1.65172	1.36674	0.809064	2	2	0	1	0	0	1	0	0	2	2
WHSC1L1	1.65123	1.27643	0.809403	5	3	0	0	0	0	0	0	0	0	10
C6orf211	1.65105	1.23335	0.751099	0	0	0	0	0	0	0	0	0	0	1
IFI16	1.65092	1.04079	0.744466	4	3	1	0	0	0	0	0	0	0	3
DCUN1D4	1.65091	1.28397	0.79523	0	0	0	2	1	1	0	0	0	5	1
CCNE2	1.65065	1.125	0.786306	0	0	0	1	1	1	0	0	0	3	1
SLC12A2	1.65012	1.14136	0.824153	3	1	1	0	0	0	0	0	0	3	4
POLI	1.64959	1.28998	0.815235	1	1	0	4	2	1	0	0	0	7	2
ARL13B	1.64889	1.61051	0.809735	0	0	0	0	0	0	0	0	0	3	1
MGA	1.6484	1.50926	0.800801	8	4	0	1	1	0	0	0	0	2	13
SSX2IP	1.64828	1.42393	0.816271	1	0	0	2	2	0	0	0	0	2	6
KIAA1107	1.64809	1.69229	0.748916	3	2	1	0	0	0	0	0	0	0	10
SLC41A2	1.64772	1.69717	0.800784	2	1	0	0	0	0	0	0	0	1	2
TRMT11	1.64752	1.30446	0.794155	1	1	0	0	0	0	0	0	0	0	2
ROD1	1.64682	1.22323	0.819196
WDR67	1.64656	1.40285	0.7901	1	0	0	0	0	0	0	0	0	0	4
BAGE	1.64637	1.07572	0.75859	0	0	0	0	0	0	0	0	0	0	0
NDC80	1.64555	1.25014	0.869952	1	0	0	0	0	0	0	0	0	0	3
ATP7A	1.64554	1.32758	0.817471	3	1	0	2	1	0	0	0	0	5	4
BTAF1	1.64537	1.36267	0.818709	4	1	0	0	0	0	0	0	0	1	5
AKAP6	1.64509	1.36096	0.826501	2	1	0	0	0	0	0	0	0	1	13
C2orf69	1.64473	1.097	0.717307	0	0	0	0	0	0	0	0	0	0	2
GALNT7	1.64399	1.42955	0.796817	1	1	0	0	0	0	0	0	0	3	0
CDC5L	1.64398	1.21271	0.813821	2	2	0	2	1	0	0	0	0	2	0
NSUN6	1.64378	1.22381	0.779355	1	1	0	1	1	0	0	0	0	1	4
ZDHHC21	1.64349	2.35993	0.777457	1	1	0	3	2	1	0	0	0	8	1
PTPN4	1.64323	1.1727	0.87021	0	0	0	0	0	0	0	0	0	0	4
QKI	1.64304	1.19714	0.818246	1	1	0	2	0	0	0	0	0	6	3
RBM27	1.64302	1.18289	0.839859	2	1	1	1	1	0	0	0	0	2	6
CEP290	1.64289	1.6931	0.736189	6	5	1	0	0	0	0	0	0	0	21
SNORD6	1.64272	1.33944	0.702765
TANK	1.64163	1.2191	0.78806	1	1	0	0	0	0	0	0	0	0	2
LRRN3	1.64158	1.16235	0.81616	2	2	0	0	0	0	0	0	0	1	4
DENND4C	1.64119	1.31358	0.821513	2	2	0	0	0	0	0	0	0	1	8
XPO1	1.6408	1.22732	0.845398	0	0	0	0	0	0	0	0	0	0	7
AP1S2	1.64072	1.18967	0.804681	0	0	0	2	2	1	0	0	0	1	0
EPM2AIP1	1.64044	1.22678	0.82119	0	0	0	4	1	0	0	0	0	2	4
AMD1	1.64025	1.15106	0.833921	0	0	0	1	0	0	0	0	0	2	2
JRKL	1.63993	1.5494	0.772399	1	1	0	0	0	0	0	0	0	1	3
TMEM135	1.63981	1.24761	0.832941	0	0	0	3	1	0	0	0	0	6	3
TMEM168	1.63926	1.10647	0.817726	2	1	0	1	0	0	0	0	0	1	2
SLC39A10	1.63844	1.53794	0.818019	0	0	0	0	0	0	0	0	0	5	3
KLRAP1	1.63805	1.61703	0.781386	0	0	0	0	0	0	0	0	0	0	0
ARID4A	1.63796	1.77919	0.804019	5	4	1	2	0	0	0	0	0	2	6
ZCCHC11	1.63795	1.33713	0.816572	4	3	1	0	0	0	0	0	0	1	7
CSGALNACT2	1.63792	1.30768	0.823767	0	0	0	0	0	0	0	0	0	1	0
ERCC4	1.63771	1.56156	0.806674	2	1	1	1	0	0	0	0	0	1	2
PCGF5	1.63762	1.15192	0.83239	1	0	0	2	2	2	0	0	0	4	1
ZNF800	1.63706	1.14309	0.813427	1	1	0	0	0	0	0	0	0	1	6
TBC1D23	1.63702	1.3457	0.816491	1	0	0	0	0	0	0	0	0	2	2
LRRC37A4	1.63669	1.04474	0.787514	0	0	0	0	0	0	5	0	0	0	0
HOOK1	1.63656	2.15674	0.728677	0	0	0	1	0	0	0	0	0	0	1
LOC162632	1.63653	1.44254	0.785553
CCDC99	1.63627	1.30875	0.801726	0	0	0	0	0	0	0	0	0	0	2
C5orf42	1.63585	1.53199	0.778855	1	0	0	0	0	0	0	0	0	1	13
PUS10	1.63533	1.42101	0.778976	1	1	0	1	1	1	1	1	0	3	1
B4GALT6	1.63507	1.27098	0.818039	0	0	0	0	0	0	0	0	0	3	1
HS2ST1	1.63496	1.29155	0.814815	0	0	0	1	1	0	0	0	0	5	0
CHMP2B	1.63475	1.04259	0.794641	1	0	0	1	1	0	0	0	0	0	0
SLC25A24	1.63444	1.32647	0.781584	1	1	0	1	1	1	0	0	0	1	0
KCTD3	1.63375	1.22547	0.833851	0	0	0	0	0	0	0	0	0	1	4
ZNF518B	1.63361	1.37419	0.79816	2	1	0	2	1	0	0	0	0	3	5
MAGI3	1.63347	1.28369	0.815341	2	1	1	0	0	0	0	0	0	1	8
ARAP2	1.63262	1.54068	0.750361	1	1	1	0	0	0	0	0	0	2	9
C12orf29	1.63223	1.12645	0.768529	0	0	0	1	0	0	0	0	0	3	1
ORC3	1.63164	1.1491	0.837251	4	3	1	1	0	0	0	0	0	0	4
ZNF480	1.63154	1.19688	0.826261	0	0	0	3	0	0	0	0	0	7	2
ERAP2	1.63133	1.32631	0.786107	2	0	0	0	0	0	0	0	0	1	5
CWF19L2	1.63128	1.87597	0.76888	2	1	0	1	0	0	0	0	0	0	8
SEL1L	1.62996	1.34645	0.819415	2	2	0	0	0	0	0	0	0	8	4
FEM1C	1.62991	1.16104	0.819096	1	1	0	1	0	0	0	0	0	5	4
AZI2	1.62922	1.0014	0.78372	0	0	0	0	0	0	0	0	0	1	1
PRKAA1	1.62914	1.14966	0.819975	2	1	0	1	0	0	0	0	0	2	5
ZNF354A	1.62884	1.01839	0.787097	3	0	0	1	1	0	0	0	0	1	4
ETNK1	1.62858	1.22515	0.813499	1	0	0	1	0	0	0	0	0	3	1
RALGAPA1	1.62789	1.2465	0.788787	4	3	0	1	0	0	0	0	0	0	6
UBE2D1	1.62787	1.26396	0.791305	1	1	0	0	0	0	0	0	0	2	1
OSTM1	1.62706	1.0103	0.729907	0	0	0	2	1	0	0	0	0	2	0
CLK4	1.62676	1.35777	0.818012	0	0	0	0	0	0	0	0	0	2	2
FAM13B	1.62576	1.23719	0.82827	2	1	1	1	0	0	0	0	0	3	2
FGFR1OP2	1.62467	1.26664	0.823614	0	0	0	0	0	0	0	0	0	1	1
MLL5	1.62322	1.12275	0.816828	5	1	0	0	0	0	0	0	0	0	8
IPO7	1.62298	1.11924	0.851629	0	0	0	0	0	0	0	0	0	3	4
KAT6B	1.62282	1.25505	0.819629	6	6	1	0	0	0	0	0	0	2	14
MYO6	1.62261	1.5452	0.800375	5	4	0	0	0	0	0	0	0	3	7
LEO1	1.62259	1.36428	0.733761	1	0	0	0	0	0	0	0	0	0	2
ZNF90	1.62243	0.712687	0.754907	0	0	0	0	0	0	0	0	0	1	0
MSH2	1.62235	1.22331	0.799486	2	2	1	0	0	0	0	0	0	0	5
DOCK11	1.62155	1.43018	0.79347	6	4	0	0	0	0	0	0	0	0	9
SLC2A13	1.62098	1.24293	0.727917	1	1	0	2	0	0	0	0	0	7	1
SIKE1	1.62093	1.20574	0.819808	0	0	0	2	0	0	0	0	0	0	0
TMEM161B	1.62081	1.21022	0.818483	2	1	1	0	0	0	0	0	0	1	2
N4BP2L2	1.62071	1.32545	0.783722	3	3	3	0	0	0	0	0	0	1	8
SCLT1	1.62049	1.07856	0.796504	3	2	1	0	0	0	0	0	0	0	5
RAB3GAP2	1.62013	1.30931	0.769528	2	1	0	0	0	0	0	0	0	4	4
NR3C1	1.62012	1.19138	0.816205	3	2	0	1	0	0	0	0	0	2	5
ZNF195	1.61987	1.15124	0.765723	1	0	0	0	0	0	0	0	0	1	1
FBXW7	1.61985	1.37933	0.766128	1	1	0	0	0	0	0	0	0	0	6
ZC3H13	1.61864	1.53578	0.747245	8	3	1	0	0	0	0	0	0	2	11
SSFA2	1.61787	1.26468	0.814121	2	1	0	0	0	0	0	0	0	2	4
TRIM33	1.61787	1.175	0.840973	3	2	0	0	0	0	0	0	0	2	5
HAUS6	1.61719	1.19251	0.779728	2	2	1	1	0	0	0	0	0	1	4
EYA4	1.61688	1.48324	0.802031	0	0	0	1	0	0	0	0	0	4	1
DDX21	1.61667	1.36734	0.816973	3	1	0	0	0	0	0	0	0	2	4
NUF2	1.61635	1.17961	0.814023	1	0	0	0	0	0	0	0	0	1	1
RIOK2	1.61604	1.39797	0.716646	1	0	0	1	0	0	0	0	0	5	3
C14orf135	1.6158	1.33878	0.790188	0	0	0	0	0	0	0	0	0	0	1
MARCH7	1.61578	1.17731	0.866041	0	0	0	0	0	0	0	0	0	0	3
POT1	1.61576	1.18944	0.822985	0	0	0	2	1	0	0	0	0	1	2
EFHA1	1.61563	1.20786	0.746459	0	0	0	0	0	0	0	0	0	1	0
C10orf12	1.61553	1.53358	0.828743	5	2	0	0	0	0	0	0	0	0	13
RC3H2	1.61507	1.23704	0.813569	2	2	0	0	0	0	0	0	0	0	3
STAU2	1.61492	1.16773	0.824731	3	1	0	0	0	0	0	0	0	1	2
FAM172A	1.61305	1.51446	0.769117	2	2	1	1	0	0	0	0	0	2	3
PHOCN	1.61286	1.19879	0.827702
KCNMB3	1.61261	1.12656	0.78914	0	0	0	0	0	0	0	0	0	0	1
C12orf4	1.61245	1.24645	0.840279	1	0	0	0	0	0	0	0	0	1	3
LCORL	1.61225	1.16156	0.745466	1	0	0	0	0	0	0	0	0	3	1
VCPIP1	1.61225	1.34334	0.782168	1	1	0	0	0	0	0	0	0	6	1
BMI1	1.61151	1.07523	0.828408
SLC25A46	1.61137	1.09795	0.834838	0	0	0	0	0	0	0	0	0	2	2
IL18R1	1.61132	1.23643	0.807903	1	1	0	1	0	0	0	0	0	3	3
CPEB4	1.61129	1.26691	0.801856	0	0	0	3	2	1	1	1	1	3	2
WDR43	1.61127	1.18031	0.832546	2	1	1	1	1	0	0	0	0	1	1
GPRIN3	1.61119	1.18875	0.815622	0	0	0	0	0	0	0	0	0	3	0
ZNF492	1.61118	1.06401	0.802755	1	0	0	0	0	0	0	0	0	1	0
NFXL1	1.61065	1.5644	0.829392	2	1	0	0	0	0	0	0	0	0	5
MLLT3	1.6102	1.31352	0.812198	2	2	0	1	1	0	0	0	0	4	1
APOOL	1.61016	1.39083	0.805362	0	0	0	1	1	1	0	0	0	3	1
TAB3	1.61014	1.21334	0.810651	2	0	0	2	1	0	0	0	0	2	5
C4orf43	1.61012	1.42496	0.766029	2	1	0	0	0	0	0	0	0	1	1
MON2	1.61003	1.23533	0.819739	2	1	0	3	1	0	0	0	0	4	7
MTM1	1.60994	1.19546	0.838963	0	0	0	1	1	0	0	0	0	4	0
ARHGEF12	1.6098	1.35359	0.803449	5	3	0	3	1	0	0	0	0	4	7
COG6	1.60962	1.49854	0.77059	0	0	0	1	1	1	0	0	0	2	0
DGKH	1.60902	1.5706	0.809377	4	1	0	0	0	0	0	0	0	0	9
ERGIC2	1.60899	1.15769	0.829224	0	0	0	0	0	0	0	0	0	0	1
TAF2	1.60896	1.20515	0.811723	1	0	0	1	0	0	1	1	0	3	1
CTR9	1.60885	1.42037	0.800029	2	0	0	1	1	0	0	0	0	1	1
HIPK3	1.60883	1.29251	0.826096	1	1	0	0	0	0	0	0	0	0	2
MPHOSPH10	1.60841	1.31609	0.787856	0	0	0	0	0	0	0	0	0	0	5
BAGE3	1.60835	1.13811	0.763448
ZNF780A	1.60774	1.09819	0.73868	0	0	0	0	0	0	0	0	0	1	0
LIG4	1.60773	1.18602	0.800668	3	2	1	1	0	0	0	0	0	1	5
PPM1L	1.6075	1.38147	0.812869	0	0	0	1	0	0	0	0	0	2	0
TBC1D15	1.60746	1.38029	0.79208	1	0	0	1	0	0	0	0	0	2	1
ACSL3	1.60735	1.27423	0.813721	3	1	1	0	0	0	0	0	0	1	3
ZNF714	1.60725	1.08599	0.747413	0	0	0	4	0	0	0	0	0	9	0
LOC100287934	1.6071	1.4208	0.806004
GLS	1.60704	1.2679	0.820198	1	1	0	2	2	0	0	0	0	3	2
SOS1	1.60677	1.11917	0.834364	2	1	0	2	1	1	0	0	0	6	6
FBXO5	1.60677	1.16334	0.850602	0	0	0	0	0	0	0	0	0	1	3
MDM1	1.60666	1.38257	0.802626	0	0	0	0	0	0	0	0	0	0	6
TMEM56	1.6065	1.48674	0.772102	0	0	0	2	1	0	0	0	0	5	2
MATR3	1.60613	1.17121	0.827357	0	0	0	1	0	0	0	0	0	3	4
ZNF107	1.6058	1.21169	0.754431	0	0	0	1	0	0	0	0	0	3	3
LARP4	1.60572	1.21141	0.808859	4	2	0	0	0	0	0	0	0	4	4
ZNF277	1.60567	1.29369	0.801749	2	0	0	0	0	0	0	0	0	2	1
MPP6	1.60525	1.35414	0.844529	2	0	0	0	0	0	0	0	0	0	5
ERI1	1.60462	1.08891	0.891088	0	0	0	2	1	0	0	0	0	2	1
RTKN2	1.60415	1.37873	0.724082	0	0	0	1	1	0	0	0	0	3	1
MLF1IP	1.60384	1.00569	0.758227	0	0	0	1	1	0	0	0	0	4	1
FAM9C	1.60378	1.07369	0.809812	0	0	0	0	0	0	0	0	0	0	1
TGS1	1.60372	1.3441	0.75802	3	1	1	0	0	0	0	0	0	0	1
RAB8B	1.60364	1.14826	0.800964	0	0	0	0	0	0	0	0	0	4	1
IKZF5	1.60281	1.47171	0.772424	0	0	0	0	0	0	0	0	0	0	0
PGM3	1.60277	1.47697	0.76662	0	0	0	3	0	0	0	0	0	4	0
TCERG1	1.60243	1.23477	0.797112	2	1	0	0	0	0	0	0	0	0	4
ZNF605	1.60241	1.33509	0.756965	0	0	0	3	2	0	0	0	0	7	5
ZBED5	1.60181	1.1653	0.804409	0	0	0	0	0	0	0	0	0	1	1
EIF4G3	1.60166	1.28508	0.791332	3	3	2	0	0	0	0	0	0	2	6
NAA25	1.60083	1.27389	0.816671	1	1	0	1	0	0	0	0	0	3	1
WAPAL	1.60046	1.42932	0.797018	3	0	0	1	1	0	1	0	0	3	6
MYEF2	1.59953	1.54193	0.83578	1	0	0	0	0	0	0	0	0	2	0
VEZT	1.5994	1.28226	0.809019	0	0	0	1	1	0	0	0	0	1	3
UGGT2	1.59918	1.30962	0.739691	0	0	0	0	0	0	0	0	0	0	3
TEAD1	1.59906	1.28822	0.796573	1	1	0	4	2	0	0	0	0	4	3
PTBP2	1.59796	1.32372	0.80904	1	0	0	1	1	0	0	0	0	2	1
BBS10	1.59769	1.34906	0.747448	1	0	0	0	0	0	0	0	0	1	2
FZD3	1.59682	1.45216	0.825837	1	0	0	5	0	0	0	0	0	13	4
PBRM1	1.59672	1.38663	0.789942	5	3	1	1	1	1	0	0	0	1	9
SMEK2	1.59668	1.21687	0.803653	0	0	0	0	0	0	0	0	0	1	2
SLC25A36	1.5964	1.43764	0.807678	0	0	0	2	2	0	0	0	0	4	2
KIAA1432	1.59601	1.34768	0.846719	2	2	0	0	0	0	0	0	0	3	4
LOC100132099	1.59557	1.47734	0.809862
MIER1	1.59547	1.31091	0.790861	0	0	0	2	0	0	0	0	0	6	2
SPATA5	1.59539	1.52858	0.809022	2	2	0	4	1	0	0	0	0	6	4
DIAPH2	1.59515	1.36609	0.796701	0	0	0	2	2	0	0	0	0	2	2
VPS41	1.59488	1.49513	0.828126	0	0	0	0	0	0	0	0	0	1	4
SPRED1	1.59431	1.3137	0.805612	1	1	0	2	0	0	0	0	0	6	2
C5orf28	1.59375	1.23917	0.774952	0	0	0	0	0	0	0	0	0	1	0
VPS36	1.5935	1.27996	0.769616	1	1	0	0	0	0	0	0	0	3	3
UBR2	1.59346	1.26835	0.794436	3	2	0	0	0	0	0	0	0	2	6
RNPC3	1.59179	1.35615	0.779742	0	0	0	0	0	0	0	0	0	0	1
ZBTB25	1.59133	0.971247	0.81962	2	1	0	0	0	0	0	0	0	0	3
AHR	1.59114	1.17982	0.814398	0	0	0	1	0	0	0	0	0	5	4
PAWR	1.59043	1.1198	0.832754	0	0	0	0	0	0	0	0	0	0	1
PLDN	1.59015	1.21845	0.809221	0	0	0	0	0	0	0	0	0	1	0
ENPP4	1.58995	1.16445	0.844406	1	1	0	1	1	0	0	0	0	2	0
FANCB	1.58918	1.42203	0.715287	1	1	0	0	0	0	0	0	0	0	4
PM20D2	1.58914	1.13365	0.826764	1	0	0	2	0	0	0	0	0	2	2
ZNF184	1.58904	1.30115	0.739743	1	0	0	0	0	0	0	0	0	0	1
PSD3	1.58879	1.3985	0.778473	3	1	0	4	3	1	0	0	0	13	4
KIAA0564	1.58874	1.51542	0.800269	0	0	0	1	0	0	0	0	0	1	6
MAP3K1	1.58845	1.48687	0.834748	4	2	0	1	1	0	0	0	0	1	7
ATF2	1.58808	1.15801	0.833025	1	0	0	0	0	0	0	0	0	0	2
PHTF2	1.58803	1.35013	0.809128	3	1	1	1	1	0	0	0	0	3	4
XPO4	1.58737	1.3378	0.80784	1	0	0	5	3	1	0	0	0	6	2
INTS2	1.58718	1.39093	0.820952	2	1	0	1	0	0	0	0	0	1	3
C6orf174	1.58674	1.28993	0.812814	2	0	0	1	0	0	1	0	0	7	0
RAB18	1.58654	1.29728	0.796984	0	0	0	0	0	0	0	0	0	0	0
DNAJC21	1.58644	1.09966	0.806333	3	2	1	2	1	0	0	0	0	5	5
LNPEP	1.58589	1.5313	0.826954	2	2	1	0	0	0	1	1	0	0	5
CAPZA2	1.5857	0.850078	0.787226	1	1	0	0	0	0	0	0	0	1	0
UBE2Q2	1.5854	1.19015	0.789625	1	0	0	0	0	0	0	0	0	1	1
ZNF643	1.58464	1.04558	0.811556	4	2	2	0	0	0	0	0	0	1	5
SNORD116-28	1.58456	1.3457	0.828344
BAGE4	1.58413	1.21108	0.809056
LYRM7	1.58413	1.4648	0.78704	0	0	0	4	0	0	0	0	0	9	0
EVI5	1.58408	1.41994	0.791861	0	0	0	6	3	0	0	0	0	2	1
RSRC1	1.58378	1.07501	0.785987	2	1	0	0	0	0	1	0	0	0	3
COL4A3BP	1.5837	1.30929	0.814623	0	0	0	1	1	0	0	0	0	1	2
HCFC2	1.58341	1.61979	0.773736	0	0	0	2	1	0	0	0	0	3	5
BRCC3	1.58322	1.2799	0.78887	0	0	0	0	0	0	0	0	0	2	3
CASD1	1.58316	1.39103	0.797813	0	0	0	0	0	0	0	0	0	1	3
PTPN11	1.58296	1.39739	0.816732	0	0	0	2	2	0	0	0	0	3	2
REL	1.58285	1.16237	0.829886	1	0	0	0	0	0	0	0	0	0	2
ORC4	1.58251	1.15513	0.869985	0	0	0	4	3	0	0	0	0	7	3
DDHD1	1.58198	1.22141	0.818282	0	0	0	5	3	0	0	0	0	9	2
MTF2	1.58193	1.28157	0.821557	1	0	0	2	1	0	0	0	0	1	4
SPG11	1.58168	1.31193	0.817236	5	2	1	0	0	0	0	0	0	0	3
DDX60	1.58156	1.72319	0.791836	3	2	0	1	0	0	0	0	0	2	4
CGGBP1	1.5815	1.17513	0.829951	0	0	0	1	0	0	0	0	0	2	1
BMP2K	1.58088	1.24867	0.800291	2	1	0	0	0	0	0	0	0	1	7
SLFN13	1.58049	1.24102	0.806696	2	1	0	1	1	0	0	0	0	5	7
TFEC	1.58008	1.51806	0.811641	2	1	0	0	0	0	1	0	0	1	1
UBN2	1.57999	1.32922	0.816185	5	1	1	2	1	0	0	0	0	4	5
CCDC138	1.57999	1.17759	0.765582	1	1	1	1	1	0	0	0	0	1	4
SUMO4	1.57988	1.34992	0.820253	0	0	0	0	0	0	0	0	0	0	0
CLIP1	1.57977	1.32202	0.787085	5	4	1	0	0	0	0	0	0	1	10
SESN3	1.57976	1.51729	0.810954	0	0	0	0	0	0	0	0	0	0	0
C1orf124	1.57976	1.2035	0.816719	1	0	0	0	0	0	0	0	0	2	3
SGMS1	1.57935	1.48317	0.78315	0	0	0	2	1	0	0	0	0	2	0
TAS2R5	1.57928	1.32952	0.809937	0	0	0	0	0	0	0	0	0	0	0
ELF1	1.57874	1.40474	0.791863	2	2	0	1	1	0	0	0	0	1	4
ZC3H7A	1.57857	1.47122	0.813903	2	2	1	0	0	0	0	0	0	0	2
CHUK	1.57838	1.40917	0.833023	2	1	0	0	0	0	0	0	0	2	5
ITGA2	1.57818	1.64447	0.794873	3	3	3	3	0	0	0	0	0	4	6
UTRN	1.57816	1.36338	0.742012	7	4	1	2	2	0	0	0	0	5	14
NFAT5	1.57795	1.12133	0.817984	4	0	0	4	1	0	0	0	0	8	6
SEC23A	1.57791	1.1516	0.832364	2	2	1	1	0	0	0	0	0	3	4
TMEM87B	1.57742	1.44071	0.850762	0	0	0	2	2	2	0	0	0	6	1
POLR3G	1.57741	1.07606	0.819062	0	0	0	1	1	0	0	0	0	5	0
WDFY1	1.57728	1.25032	0.780048	0	0	0	0	0	0	0	0	0	4	1
TIA1	1.57607	1.18875	0.842595	1	1	0	0	0	0	0	0	0	4	1
FKTN	1.57602	1.40892	0.795239	2	0	0	1	1	1	0	0	0	6	0
ZNF121	1.57591	1.16813	0.855901	0	0	0	0	0	0	1	1	0	0	0
CDK5RAP2	1.57586	1.29162	0.816147	1	0	0	1	0	0	0	0	0	1	6
THUMPD2	1.57554	1.29533	0.824655	0	0	0	1	1	0	0	0	0	2	0
ESCO2	1.57545	1.14077	0.82014	2	1	0	0	0	0	0	0	0	1	3
PUM2	1.57529	1.24726	0.82407	0	0	0	0	0	0	0	0	0	0	2
RBL1	1.57448	1.28107	0.821141	5	2	0	0	0	0	0	0	0	0	6
KIAA1468	1.57391	1.42589	0.803687	0	0	0	1	1	0	0	0	0	2	1
FAM164A	1.57379	1.26818	0.815201	2	2	1	0	0	0	0	0	0	0	4
CUL4B	1.57336	1.33112	0.808985	1	0	0	1	1	0	1	0	0	2	4
MSH3	1.57318	1.17965	0.827	2	2	0	0	0	0	0	0	0	0	4
GNPDA2	1.57271	1.4496	0.767004	0	0	0	0	0	0	0	0	0	0	1
ARHGAP11B	1.57204	1.13297	0.785965	0	0	0	0	0	0	0	0	0	0	2
ZC3H15	1.57156	1.21069	0.833629	0	0	0	0	0	0	0	0	0	0	1
ARFIP1	1.5714	1.35606	0.794174	3	2	1	1	0	0	0	0	0	0	2
DCUN1D1	1.57089	1.63816	0.776594	0	0	0	0	0	0	0	0	0	3	2
RPS6KA3	1.57082	1.29717	0.814541	2	1	0	2	0	0	0	0	0	3	3
RFX3	1.5705	1.76033	0.785133	1	0	0	0	0	0	0	0	0	0	0
ABCA13	1.57005	1.48416	0.795137	6	1	0	1	0	0	0	0	0	2	14
HACE1	1.56995	1.23577	0.815707	0	0	0	0	0	0	0	0	0	1	1
MAN1A2	1.56972	1.50988	0.797925	0	0	0	2	2	0	0	0	0	3	1
MAPK6	1.56954	1.13678	0.806208	0	0	0	0	0	0	0	0	0	0	1
KIAA1715	1.56925	1.19941	0.811231	1	1	0	4	2	0	0	0	0	7	2
NAA38	1.56778	1.28664	0.811575	0	0	0	3	1	1	0	0	0	18	0
FAM175A	1.56775	1.13955	0.742722	0	0	0	1	0	0	0	0	0	0	2
LIN54	1.56708	1.2341	0.801242	0	0	0	5	1	0	0	0	0	4	3
PAPOLA	1.56701	1.23865	0.830867	2	2	0	0	0	0	0	0	0	1	4
ZNF521	1.56695	1.25036	0.721976	2	2	0	0	0	0	0	0	0	0	4
ANKIB1	1.56681	1.16567	0.856806	1	1	0	0	0	0	0	0	0	5	5
INO80D	1.5667	1.21935	0.79162	0	0	0	1	0	0	0	0	0	13	4
MYNN	1.56642	1.28105	0.768049	0	0	0	0	0	0	0	0	0	0	0
PLEKHF2	1.56617	1.23074	0.802695	1	0	0	0	0	0	0	0	0	1	1
ZNF25	1.56571	1.5001	0.744422	0	0	0	0	0	0	0	0	0	2	4
ZFP1	1.56565	1.14	0.71032	0	0	0	0	0	0	0	0	0	4	1
SPCS3	1.56561	1.0353	0.815997	0	0	0	1	0	0	0	0	0	3	0
ELF2	1.56493	1.47867	0.755088	3	2	1	0	0	0	1	1	0	0	7
ANKRD12	1.56488	1.2884	0.791761	1	1	0	2	1	0	0	0	0	5	14
IRAK4	1.56468	1.27179	0.832725	0	0	0	1	0	0	0	0	0	3	1
C5orf41	1.56457	1.28441	0.81288	0	0	0	2	1	1	0	0	0	2	4
MCM8	1.56437	1.1316	0.809485	2	2	1	1	0	0	0	0	0	0	5
TRIM24	1.56328	1.26822	0.821619	1	0	0	0	0	0	0	0	0	0	5
MAP3K7	1.56319	1.19227	0.816764	2	1	0	0	0	0	0	0	0	0	2
ANKRD13C	1.5631	1.27398	0.823103	0	0	0	2	0	0	0	0	0	5	3
MYB	1.56308	1.1283	0.870632	1	1	1	0	0	0	0	0	0	2	2
PRKD3	1.56288	1.57497	0.782093	1	0	0	3	2	0	1	1	0	4	4
ZNF594	1.56151	1.18434	0.822517	1	1	0	2	0	0	0	0	0	4	4
HNRNPH3	1.5613	1.25654	0.799189	0	0	0	0	0	0	0	0	0	0	2
PDZD8	1.55959	1.17157	0.819641	2	2	0	0	0	0	0	0	0	0	4
NAIP	1.55923	1.19957	0.791065	3	1	0	0	0	0	2	2	0	2	6
TFAM	1.55923	1.40433	0.813547	1	1	0	1	0	0	0	0	0	0	1
UBE3A	1.55857	1.16257	0.805333	2	1	0	2	1	0	0	0	0	1	4
LINC00310	1.55837	1.29249	0.764904	0	0	0	0	0	0	0	0	0	0	0
BMPR1A	1.55805	1.58068	0.827086	0	0	0	1	0	0	0	0	0	1	3
CREB1	1.55779	1.16162	0.820889	0	0	0	1	1	0	0	0	0	5	0
RNF19A	1.55776	1.39024	0.815719	2	2	0	1	1	1	0	0	0	3	1
C5orf24	1.55755	1.25429	0.811256	1	1	0	2	1	0	0	0	0	5	3
TERF1	1.55709	1.18408	0.809049	0	0	0	1	0	0	0	0	0	2	0
KIAA1429	1.55672	1.37542	0.833645	2	1	0	0	0	0	0	0	0	1	5
ZCCHC7	1.55607	1.56425	0.814348	0	0	0	0	0	0	0	0	0	0	2
ZBTB24	1.55571	1.23127	0.764899	2	0	0	0	0	0	0	0	0	5	1
AASDH	1.55514	1.49729	0.721598	0	0	0	0	0	0	0	0	0	0	3
BMS1	1.55505	1.25165	0.810538	5	1	0	3	2	0	0	0	0	4	7
C3orf64	1.55502	1.20636	0.815026	1	0	0	2	1	0	0	0	0	1	3
C20orf191	1.55485	1.0958	0.713299
LCOR	1.55485	1.08952	0.799604
CPNE8	1.55422	1.15321	0.803634	0	0	0	0	0	0	0	0	0	1	2
TAS2R13	1.5539	1.25156	0.720904	0	0	0	0	0	0	0	0	0	0	0
ALG10	1.55383	1.05094	0.813732	0	0	0	1	1	0	0	0	0	4	1
TRAPPC6B	1.55375	1.38196	0.760394	0	0	0	1	1	0	0	0	0	6	0
FAM199X	1.5534	1.10488	0.831334	0	0	0	3	3	0	0	0	0	8	0
CLEC2D	1.55277	1.27614	0.798338	0	0	0	2	0	0	0	0	0	8	0
ZDHHC20	1.55263	1.17124	0.794492	1	1	0	3	2	1	0	0	0	5	0
SNRPE	1.55263	1.6992	0.768014	0	0	0	0	0	0	0	0	0	2	0
MALT1	1.55233	1.25056	0.808943	1	1	0	0	0	0	0	0	0	2	4
ARL15	1.55211	1.17193	0.749736	0	0	0	0	0	0	0	0	0	0	1
BCAP29	1.55209	1.01694	0.80384	0	0	0	0	0	0	0	0	0	3	1
ZNF326	1.55161	1.43093	0.799547	0	0	0	0	0	0	0	0	0	0	1
ANAPC4	1.55119	1.27985	0.766345	0	0	0	0	0	0	0	0	0	0	2
MKI67	1.55056	1.30354	0.822191	9	3	1	0	0	0	0	0	0	1	15
UEVLD	1.5505	1.41455	0.790714	1	0	0	0	0	0	0	0	0	1	3
PDCD4	1.55037	1.62141	0.730097	2	1	1	1	0	0	0	0	0	1	5
GPATCH2	1.55012	1.29157	0.776974	1	0	0	0	0	0	0	0	0	0	4
HBS1L	1.55004	1.27728	0.819654	2	1	0	1	0	0	0	0	0	7	4
LRRFIP1	1.54994	1.56834	0.772899	1	1	1	0	0	0	0	0	0	1	4
KLHL14	1.54968	1.34733	0.811712	0	0	0	1	0	0	0	0	0	1	0
BIRC2	1.54959	1.14522	0.773009	2	2	0	0	0	0	1	1	0	0	1
BBS7	1.54921	1.41426	0.765149	1	0	0	1	1	0	0	0	0	0	4
VRK2	1.5491	1.26474	0.752996	0	0	0	0	0	0	0	0	0	0	1
PTPN20A	1.5489	1.06574	0.829681	0	0	0	0	0	0	0	0	0	1	2
CNTN1	1.54883	1.74655	0.828953	1	1	0	0	0	0	0	0	0	0	1
SLC38A2	1.54876	1.26925	0.835958	0	0	0	0	0	0	0	0	0	4	1
PSMD12	1.54869	1.30615	0.815025	1	1	0	0	0	0	0	0	0	0	2
KIDINS220	1.54845	1.54037	0.810343	6	5	0	0	0	0	0	0	0	0	8
WASL	1.5481	1.02583	0.826392	1	1	1	1	0	0	0	0	0	2	2
CDC27	1.54798	1.20359	0.82661	2	1	0	0	0	0	0	0	0	3	5
ENAH	1.54793	1.13737	0.830354	0	0	0	5	2	1	0	0	0	7	0
LOC642947	1.54784	1.46842	0.755439
VPS26A	1.54756	1.29399	0.791649	0	0	0	0	0	0	0	0	0	2	1
C15orf29	1.54673	1.18659	0.796615	0	0	0	0	0	0	0	0	0	1	0
UTP15	1.54659	1.30907	0.801316	2	2	1	0	0	0	0	0	0	0	1
RPRD1A	1.54635	1.3196	0.813016	0	0	0	1	0	0	0	0	0	2	2
PRRC2C	1.5454	1.13834	0.886205	5	2	0	1	0	0	0	0	0	3	18
KIAA0196	1.54536	1.16622	0.819814	3	1	0	0	0	0	0	0	0	0	4
FNDC3B	1.54533	1.20684	0.825283	2	1	0	3	1	0	0	0	0	3	3
RUFY3	1.5453	1.2872	0.719404	0	0	0	0	0	0	0	0	0	1	1
ZNF286A	1.54522	1.24379	0.82603	2	0	0	2	0	0	1	1	0	2	5
C3orf17	1.54499	1.14864	0.79309	2	2	0	1	0	0	0	0	0	3	5
PPP1CB	1.54489	1.14753	0.817646	0	0	0	0	0	0	0	0	0	4	1
SKIV2L2	1.54444	1.33847	0.81543	1	0	0	0	0	0	0	0	0	1	6
PIAS2	1.54439	1.25844	0.792086	1	1	0	1	0	0	0	0	0	2	2
MASTL	1.54408	1.08651	0.815323	0	0	0	0	0	0	0	0	0	0	2
ABCD3	1.54405	1.3329	0.823489	1	1	0	0	0	0	0	0	0	2	1
SLC25A40	1.54368	1.17724	0.805777	1	0	0	1	1	0	0	0	0	2	1
RSBN1	1.5433	1.04965	0.832252	2	1	1	1	0	0	0	0	0	2	3
CPSF2	1.54313	1.26234	0.840553	2	0	0	2	0	0	0	0	0	0	7
SNORA58	1.54311	1.07153	0.711346
C4orf41	1.54283	1.30295	0.814444
TBC1D5	1.54268	1.57285	0.771862	3	1	0	2	0	0	0	0	0	2	5
NFE2L2	1.54234	1.15637	0.79879	1	1	0	0	0	0	0	0	0	0	1
XAF1	1.54223	1.18939	0.832521	1	1	0	4	1	0	0	0	0	9	2
FAS	1.54208	1.07097	0.812658	1	0	0	0	0	0	0	0	0	3	3
BAGE5	1.5419	1.13402	0.780686
MAP4K3	1.54129	1.27245	0.816881	1	1	0	0	0	0	0	0	0	1	5
MTERFD1	1.54086	1.08397	0.774472	3	1	0	0	0	0	0	0	0	0	1
LINC00266-1	1.54005	1.16258	0.784345	0	0	0	0	0	0	0	0	0	0	0
METTL14	1.54002	1.31851	0.754236	1	0	0	0	0	0	0	0	0	1	2
ZNF189	1.53969	1.5852	0.81457	0	0	0	1	0	0	0	0	0	2	7
ANKRD28	1.53941	1.30896	0.820003	2	2	0	1	0	0	0	0	0	3	2
CBWD5	1.53911	1.05968	0.812307
GOLT1B	1.53904	1.31183	0.802387	0	0	0	0	0	0	0	0	0	3	0
OR2L8	1.53864	2.01825	0.764157	0	0	0	0	0	0	0	0	0	0	0
C10orf137	1.53855	1.31217	0.807048	2	2	1	0	0	0	0	0	0	1	3
XRCC2	1.53844	1.32891	0.809099	1	0	0	2	0	0	0	0	0	4	0
IQGAP1	1.53825	1.2778	0.786852	4	2	0	2	1	0	0	0	0	1	5
CDH8	1.53818	1.23467	0.791428	1	1	0	0	0	0	0	0	0	0	3
TWISTNB	1.538	1.13092	0.751633	3	3	0	2	1	0	0	0	0	5	5
C10orf88	1.53741	1.25998	0.829509	1	1	1	0	0	0	1	1	0	2	1
NT5C3	1.53719	1.03467	0.790649	0	0	0	1	0	0	0	0	0	0	2
RANBP6	1.53704	1.58507	0.823021	1	1	0	0	0	0	0	0	0	0	4
UBE2V2	1.53691	1.14387	0.830801	1	1	0	0	0	0	0	0	0	0	2
ARMC1	1.53672	1.13643	0.793691	0	0	0	0	0	0	0	0	0	1	1
HERC4	1.53645	1.21101	0.828688	0	0	0	0	0	0	0	0	0	1	4
TMEM30A	1.53638	1.26268	0.850699	0	0	0	0	0	0	0	0	0	0	0
SNX4	1.53611	1.12404	0.801735	0	0	0	0	0	0	0	0	0	1	0
ELK4	1.5361	1.13414	0.809235
AP1AR	1.53592	1.10625	0.762059	0	0	0	0	0	0	0	0	0	2	3
AGPS	1.53564	1.39041	0.799609	1	1	0	3	1	0	0	0	0	4	1
MTMR2	1.53505	1.22251	0.850754	1	1	0	3	2	1	0	0	0	3	1
PLGLA	1.5349	1.07265	0.761008	0	0	0	0	0	0	0	0	0	0	0
REEP3	1.5348	1.22751	0.802037	2	2	0	1	1	1	0	0	0	3	4
NAE1	1.53455	1.14613	0.815581	1	1	0	0	0	0	0	0	0	0	1
ZBTB6	1.53442	1.44785	0.826442	0	0	0	1	0	0	0	0	0	0	0
ELOVL6	1.53413	0.983953	0.825452	1	1	0	1	1	0	0	0	0	4	2
HELB	1.53376	1.34943	0.813088	0	0	0	0	0	0	0	0	0	0	1
TNRC6A	1.5336	1.21964	0.833163	5	2	1	1	1	0	0	0	0	5	4
SEC63	1.53326	1.24071	0.82021	1	0	0	1	0	0	0	0	0	2	3
SCFD1	1.53291	1.27066	0.832537	1	1	1	0	0	0	0	0	0	0	1
HMGN5	1.53286	1.55184	0.726446	1	1	0	0	0	0	0	0	0	0	2
ALG10B	1.53284	1.08837	0.837507	0	0	0	4	1	0	0	0	0	8	1
RNF168	1.53159	1.34069	0.819408	2	2	0	0	0	0	0	0	0	3	2
MST4	1.53072	1.08568	0.842724	1	1	0	0	0	0	0	0	0	1	1
EIF2AK2	1.53057	1.29975	0.805671	1	0	0	1	0	0	0	0	0	0	4
TMOD2	1.53025	1.36954	0.78901	1	0	0	2	1	0	0	0	0	9	2
TYW5	1.53023	1.27362	0.804626	0	0	0	0	0	0	0	0	0	3	2
RGS13	1.52971	1.54233	0.745669	0	0	0	0	0	0	0	0	0	1	1
VAMP4	1.52937	1.05722	0.790735	0	0	0	0	0	0	0	0	0	3	0
C4orf33	1.52918	1.09183	0.791614	0	0	0	0	0	0	0	0	0	0	0
CASP3	1.52918	1.41653	0.817281	0	0	0	0	0	0	0	0	0	2	1
SVIP	1.52849	1.10091	0.824215	0	0	0	0	0	0	0	0	0	0	0
MAN1A1	1.52842	1.31079	0.835787	2	1	0	0	0	0	0	0	0	3	3
VPS37A	1.52839	1.07656	0.809956	0	0	0	0	0	0	0	0	0	3	1
XIAP	1.52808	1.13485	0.809191	0	0	0	2	0	0	0	0	0	4	0
RUFY2	1.52797	1.09261	0.782709	1	1	0	0	0	0	0	0	0	2	3
KLHL23	1.52794	1.46459	0.849696	0	0	0	2	0	0	1	1	0	2	0
AMY2B	1.52742	1.59128	0.765993	0	0	0	0	0	0	0	0	0	0	2
IFIT5	1.52735	1.31693	0.819385	0	0	0	0	0	0	0	0	0	1	1
CLASP2	1.52729	1.2664	0.8293	1	1	0	0	0	0	0	0	0	4	3
DYNC2H1	1.52726	1.6783	0.739861	9	5	1	0	0	0	0	0	0	0	18
NOP58	1.52696	1.14644	0.829833	0	0	0	0	0	0	0	0	0	0	1
CERS6	1.52695	1.36472	0.809639	0	0	0	5	1	0	0	0	0	7	0
CENPI	1.5269	1.26325	0.791339	0	0	0	0	0	0	0	0	0	0	1
CCDC132	1.52664	1.46839	0.733855	0	0	0	0	0	0	0	0	0	1	2
CDCA2	1.52595	1.18372	0.837628	1	1	0	0	0	0	0	0	0	0	4
SNAPC1	1.52547	1.14793	0.795797	0	0	0	1	0	0	0	0	0	0	3
TMX1	1.52506	1.03946	0.808225	0	0	0	0	0	0	0	0	0	3	0
ZDHHC17	1.52444	1.41821	0.796163	1	0	0	0	0	0	0	0	0	2	4
EMB	1.52444	0.963538	0.781023	0	0	0	3	1	1	0	0	0	7	0
PANK3	1.52431	1.12439	0.823872	2	1	0	3	1	0	0	0	0	5	0
SREK1IP1	1.52428	1.25795	0.794142	0	0	0	1	1	1	0	0	0	9	0
CAMK4	1.52392	1.11706	0.811487	1	1	0	0	0	0	0	0	0	0	0
GLCE	1.5228	1.3027	0.820983	2	0	0	0	0	0	0	0	0	2	4
LOC100133299	1.52262	1.4081	0.767108
IPO8	1.52252	1.41656	0.815818	0	0	0	2	0	0	0	0	0	3	2
ZEB2	1.52208	1.78196	0.748034	1	0	0	1	1	1	0	0	0	6	4
ANKRD44	1.52077	1.26193	0.781661	3	0	0	0	0	0	0	0	0	2	4
CLK1	1.52061	1.19601	0.799174	1	1	0	0	0	0	0	0	0	0	3
MEF2C	1.51994	1.17005	0.836918	0	0	0	2	1	1	1	1	0	5	0
TMEM131	1.51986	1.226	0.800376	2	0	0	0	0	0	0	0	0	0	7
TCF4	1.51963	1.21325	0.815071	0	0	0	1	1	0	1	0	0	4	1
NUDCD1	1.51914	1.26744	0.814032	0	0	0	1	1	0	0	0	0	2	3
FMR1	1.5189	1.38162	0.796813	1	1	0	1	1	0	0	0	0	4	2
SENP7	1.51881	1.58261	0.745523	2	1	1	0	0	0	0	0	0	1	4
ABCE1	1.51852	1.1046	0.797134	0	0	0	1	0	0	0	0	0	1	1
SRBD1	1.51816	1.29875	0.802636	2	1	1	0	0	0	0	0	0	1	6
ZMYND11	1.51801	1.2407	0.833141	1	0	0	0	0	0	0	0	0	0	4
PGGT1B	1.51783	1.48539	0.82396	0	0	0	0	0	0	0	0	0	1	2
SRSF10	1.51783	1.26998	0.81256	0	0	0	0	0	0	0	0	0	1	1
MIOS	1.517	1.48039	0.839796	0	0	0	0	0	0	0	0	0	0	4
SLC25A21	1.51688	1.12993	0.785641	0	0	0	0	0	0	0	0	0	5	0
ORC5	1.51654	1.11708	0.816995	0	0	0	1	0	0	0	0	0	1	1
RPS6KB1	1.51649	1.3536	0.790299	0	0	0	0	0	0	0	0	0	2	3
ARHGAP18	1.51588	1.26608	0.870846	1	1	0	1	0	0	0	0	0	1	3
SEPT7L	1.51504	1.15672	0.802855	0	0	0	0	0	0	0	0	0	0	0
EPT1	1.51498	1.29812	0.807633	0	0	0	3	1	0	0	0	0	5	1
GALNT1	1.51471	1.29395	0.804538	1	1	0	1	1	0	0	0	0	2	0
FZD6	1.51466	1.24276	0.833064	2	2	0	0	0	0	0	0	0	3	2
EXO1	1.51445	1.32498	0.827876	1	0	0	0	0	0	0	0	0	0	6
ZMAT3	1.51432	1.52372	0.758295	0	0	0	2	0	0	0	0	0	6	0
HCG8	1.51378	1.09316	0.788974
AASS	1.51366	1.3666	0.832071	1	0	0	3	1	0	0	0	0	4	1
ZNF558	1.51356	1.54909	0.727744	1	0	0	1	0	0	0	0	0	2	0
ZCRB1	1.51339	1.04986	0.787457	1	1	0	0	0	0	0	0	0	0	2
LRIF1	1.51337	1.45094	0.743897	2	2	0	1	0	0	0	0	0	1	4
PPAT	1.51312	1.27332	0.801514	0	0	0	1	1	0	0	0	0	3	0
PHC3	1.5131	1.14922	0.820283	1	0	0	2	0	0	0	0	0	4	3
ZNF33A	1.51306	1.28304	0.73531	1	0	0	3	1	0	0	0	0	4	4
CNOT6L	1.51286	1.2905	0.812531	2	0	0	4	3	0	0	0	0	8	2
CBR4	1.51264	1.2304	0.789138	1	0	0	0	0	0	0	0	0	2	1
PTPLAD2	1.51254	1.28619	0.790037	0	0	0	0	0	0	0	0	0	2	0
GTF2H2	1.51222	1.20663	0.821163	0	0	0	0	0	0	0	0	0	4	0
SKAP2	1.51213	1.19641	0.829677	1	1	0	1	1	1	0	0	0	4	2
WDR89	1.51156	1.37532	0.808465	1	1	1	0	0	0	0	0	0	1	3
PAPD5	1.51129	1.26273	0.758776	1	1	0	2	0	0	0	0	0	2	7
DCP2	1.51121	1.18291	0.833931	0	0	0	2	2	0	0	0	0	4	1
IVNS1ABP	1.511	1.34743	0.775735	0	0	0	0	0	0	0	0	0	2	3
TAF1B	1.51095	1.14337	0.841067	0	0	0	0	0	0	0	0	0	1	0
STARD4	1.51071	1.19686	0.800812	0	0	0	2	0	0	0	0	0	2	0
ARL5A	1.50961	0.871784	0.795321	0	0	0	1	0	0	0	0	0	1	0
AEBP2	1.50956	1.18712	0.834483	3	2	0	2	1	0	0	0	0	3	4
DDX18	1.50933	1.2316	0.775305	0	0	0	1	0	0	0	0	0	2	4
PCNX	1.50923	1.38878	0.831092	7	4	0	1	1	0	0	0	0	5	8
DPYD	1.5089	1.37064	0.81522	3	2	1	0	0	0	0	0	0	0	4
MAML2	1.50888	1.12735	0.8149	3	2	1	0	0	0	1	1	0	1	7
KIF27	1.50837	1.21335	0.759333	0	0	0	0	0	0	0	0	0	1	6
MED23	1.50826	1.245	0.833557	0	0	0	0	0	0	0	0	0	0	4
KIAA1143	1.50778	1.31056	0.802553	1	0	0	5	2	1	0	0	0	6	0
RBM39	1.50767	1.17249	0.808058	1	0	0	0	0	0	0	0	0	0	2
REST	1.5061	1.14165	0.794702	3	0	0	4	3	0	0	0	0	4	4
KIF2A	1.50598	1.143	0.795994	1	0	0	1	0	0	0	0	0	3	3
SNORA29	1.50594	1.56749	0.814763	0	0	0	0	0	0	0	0	0	0	0
AGGF1	1.50569	1.19575	0.834029	2	1	0	0	0	0	0	0	0	1	1
PLGLB2	1.50564	1.58835	0.809628	0	0	0	2	1	1	0	0	0	3	0
CNKSR2	1.5047	1.34001	0.818745	0	0	0	0	0	0	0	0	0	3	2
MIR216A	1.5046	1.10373	0.80597	0	0	0	0	0	0	0	0	0	0	0
ZNF791	1.50408	1.36342	0.808264	0	0	0	0	0	0	0	0	0	0	1
TGFBR1	1.50391	1.49344	0.821227	0	0	0	1	1	0	0	0	0	7	1
SNORD61	1.5039	2.09713	0.779255	0	0	0	0	0	0	0	0	0	0	0
SPAG9	1.50369	1.29366	0.830853	4	2	0	2	2	0	0	0	0	4	7
RAP2A	1.50281	1.09274	0.820297	0	0	0	1	1	0	0	0	0	5	1
TMEM123	1.5028	1.12501	0.75768	0	0	0	1	0	0	0	0	0	1	0
STK38L	1.50276	1.07075	0.846607	1	1	0	1	1	1	0	0	0	2	3
FAM73A	1.50243	1.18119	0.81638	3	2	1	0	0	0	0	0	0	3	3
SPIN4	1.50183	1.22717	0.817766	1	1	0	2	0	0	0	0	0	1	1
PHAX	1.50094	1.32517	0.791023	1	1	1	1	0	0	0	0	0	1	2
CEP78	1.50075	1.25908	0.783932	0	0	0	0	0	0	0	0	0	0	2
CDC73	1.5005	1.17065	0.830054	0	0	0	1	1	1	0	0	0	3	1
ARNTL2	1.50047	1.14417	0.820155	1	0	0	5	4	0	0	0	0	6	6
FAM36A	1.50032	1.73479	0.799246	0	0	0	0	0	0	0	0	0	3	0
VRK1	1.50021	1.17371	0.806157	0	0	0	1	0	0	0	0	0	0	1
CAPN7	1.49974	1.28065	0.807975	1	0	0	0	0	0	1	0	0	2	4
LIMS1	1.49918	1.30177	0.813192	0	0	0	1	0	0	0	0	0	1	2
CAND1	1.49891	1.06399	0.832009	0	0	0	0	0	0	0	0	0	0	5
SCRN3	1.49887	1.66906	0.71528	0	0	0	0	0	0	0	0	0	1	0
TAF9B	1.49884	1.13798	0.765557	1	1	0	0	0	0	0	0	0	0	2
FAM106CP	1.4986	1.22358	0.801365	0	0	0	0	0	0	0	0	0	0	0
CTTNBP2NL	1.49859	1.30765	0.803946	1	0	0	1	1	0	0	0	0	7	3
GNPTAB	1.49843	1.34719	0.763974	2	1	0	2	0	0	0	0	0	0	5
DDX10	1.49808	1.32964	0.782215	3	3	1	1	0	0	0	0	0	0	4
RPAP2	1.49789	1.155	0.788079	0	0	0	0	0	0	0	0	0	1	4
GTDC1	1.49762	1.29777	0.817191	0	0	0	0	0	0	0	0	0	0	1
C6orf204	1.49721	1.52346	0.732805
NIF3L1	1.49711	1.37919	0.739196	1	0	0	0	0	0	0	0	0	0	1
TNPO1	1.4969	1.20526	0.832077	1	1	1	0	0	0	0	0	0	6	3
NUP107	1.49688	1.15789	0.845663	2	2	0	0	0	0	0	0	0	0	3
MOBKL1B	1.49676	1.07846	0.853641
ACADM	1.49663	1.21365	0.800431	1	1	0	0	0	0	0	0	0	0	4
LRP6	1.49654	1.39426	0.82325	3	3	0	0	0	0	0	0	0	6	5
TUG1	1.49608	1.22845	0.803617	0	0	0	4	1	1	0	0	0	0	0
MAP3K5	1.49581	1.046	0.817023	0	0	0	0	0	0	0	0	0	0	6
PSME4	1.49517	1.23669	0.816766	4	3	0	0	0	0	0	0	0	1	4
SP4	1.49474	1.36081	0.795827	0	0	0	1	1	0	0	0	0	3	2
C11orf30	1.49414	1.14092	0.808819	3	2	0	0	0	0	0	0	0	0	5
KDM5A	1.49273	1.3381	0.820075	5	2	1	3	1	0	0	0	0	2	8
TGFBR3	1.49219	1.38872	0.82468	3	0	0	1	1	0	0	0	0	2	4
DNAJB4	1.49193	1.52791	0.771819	1	1	0	0	0	0	0	0	0	1	2
IMPA1	1.4919	1.1612	0.78983	0	0	0	1	0	0	0	0	0	1	2
SMEK1	1.49126	1.17634	0.818435	0	0	0	1	1	0	0	0	0	0	1
C12orf11	1.49118	1.2338	0.802858
IQCB1	1.49087	1.1498	0.815833	1	0	0	0	0	0	0	0	0	0	2
FBXL4	1.49066	1.37785	0.821522	1	1	0	0	0	0	0	0	0	0	3
C5orf43	1.49052	1.43971	0.757376	0	0	0	0	0	0	0	0	0	2	0
TNIK	1.49009	1.41502	0.782164	3	3	0	0	0	0	0	0	0	0	10
AQR	1.49006	1.22521	0.839132	1	1	0	0	0	0	0	0	0	0	5
HDGFRP3	1.48998	0.987115	0.807849	1	1	0	0	0	0	0	0	0	1	0
TOR1AIP2	1.48968	1.51364	0.788705	1	0	0	3	0	0	1	0	0	7	1
ABCB1	1.48956	1.52182	0.833807	2	1	1	0	0	0	0	0	0	0	3
KIAA1841	1.4895	1.24888	0.791716	2	1	0	0	0	0	0	0	0	2	5
CEP95	1.4893	1.07431	0.810234	4	2	0	0	0	0	0	0	0	0	4
MDM2	1.48918	1.08929	0.841871	1	1	0	4	0	0	0	0	0	7	1
ZNF24	1.48904	1.35954	0.779647	2	1	0	3	1	0	0	0	0	5	0
ALG11	1.48697	1.92173	0.797986	2	0	0	3	2	1	0	0	0	6	1
LPHN2	1.48685	1.8433	0.825053	1	1	0	0	0	0	0	0	0	1	6
MIA3	1.48678	1.3426	0.739769	4	2	1	1	0	0	0	0	0	1	13
ITGA6	1.48667	1.60718	0.811494	2	1	1	4	3	0	0	0	0	4	7
IFI44L	1.48611	1.41234	0.791601	0	0	0	0	0	0	0	0	0	6	2
FAM106A	1.48606	1.18547	0.808372	0	0	0	0	0	0	0	0	0	1	0
TIPARP	1.48604	1.06055	0.826485	2	0	0	1	0	0	0	0	0	1	4
EML5	1.48489	1.66542	0.769098	0	0	0	1	0	0	0	0	0	2	2
HAT1	1.48477	1.04009	0.736757	0	0	0	0	0	0	0	0	0	0	1
MTMR6	1.4847	1.2743	0.749005	1	0	0	1	0	0	0	0	0	3	4
TSNAX	1.48469	1.2442	0.707589	2	1	1	1	1	0	0	0	0	0	1
GOLGA8B	1.48457	1.06439	0.80611	1	1	0	1	0	0	0	0	0	1	1
C2orf56	1.48453	1.12759	0.791099	1	1	0	0	0	0	0	0	0	2	2
FAM76B	1.48446	1.31485	0.797615	1	1	0	1	1	0	0	0	0	2	3
CMAHP	1.4842	1.24193	0.829513	0	0	0	0	0	0	0	0	0	0	1
CENPE	1.48412	1.357	0.738244	10	7	2	1	0	0	0	0	0	1	21
SAMD5	1.48406	1.1677	0.777158	0	0	0	0	0	0	0	0	0	2	2
ITCH	1.48392	1.20402	0.844109	0	0	0	0	0	0	0	0	0	3	2
SIRT1	1.48377	1.18536	0.820379	1	0	0	2	1	1	0	0	0	4	2
FAM115A	1.48364	1.32536	0.806513	1	0	0	1	1	0	0	0	0	5	3
GTF2H2D	1.48358	1.22452	0.81897
GTPBP10	1.48338	1.23499	0.840694	1	0	0	0	0	0	0	0	0	5	0
NFIA	1.48326	1.24277	0.82862	0	0	0	3	3	0	0	0	0	6	1
RPE	1.48291	1.20549	0.82607	1	0	0	0	0	0	0	0	0	1	1
ATF1	1.48285	1.0395	0.807307	0	0	0	1	1	0	0	0	0	2	1
PLSCR1	1.48271	1.53909	0.781857	1	1	0	1	1	0	0	0	0	0	1
MLLT10	1.48198	1.24649	0.794039	2	1	1	0	0	0	0	0	0	0	5
AFF4	1.48113	1.18988	0.832204	5	4	0	1	0	0	0	0	0	4	7
CLTC	1.48097	1.31162	0.790291	2	2	0	0	0	0	0	0	0	2	3
CCDC47	1.48034	1.35577	0.836287	1	0	0	0	0	0	0	0	0	2	1
NCOR1	1.48007	1.20434	0.793082	7	4	1	1	0	0	0	0	0	1	15
TRUB1	1.48002	1.19691	0.805086	2	1	0	2	2	0	0	0	0	6	3
LRRC8B	1.47985	1.38256	0.793325	1	0	0	2	0	0	0	0	0	4	1
RIOK3	1.47954	1.22554	0.835242	1	1	0	0	0	0	1	0	0	4	1
GNAI3	1.47938	1.22164	0.806505	2	2	0	1	0	0	0	0	0	5	2
PLA2G4A	1.47918	1.24772	0.820459	5	3	0	0	0	0	1	1	0	1	5
SPAST	1.4786	1.353	0.779994	0	0	0	1	0	0	0	0	0	4	1
RBM45	1.47848	1.33758	0.790146	1	1	0	0	0	0	0	0	0	0	4
ZNF143	1.47836	1.39144	0.799727	1	0	0	1	0	0	0	0	0	2	2
KLHL11	1.47809	1.27679	0.749427	1	1	1	0	0	0	0	0	0	1	2
ZDHHC6	1.47766	1.07923	0.822092	0	0	0	0	0	0	0	0	0	1	1
CPD	1.4776	1.3452	0.816052	3	2	1	1	0	0	0	0	0	5	8
C3orf58	1.47757	1.30059	0.808165	2	2	0	2	2	0	0	0	0	4	4
HELQ	1.47735	1.16782	0.764603	1	0	0	0	0	0	0	0	0	0	4
CUL3	1.47715	1.17997	0.835066	1	1	0	1	1	0	0	0	0	1	1
DNM1L	1.47698	1.24719	0.812615	1	0	0	0	0	0	0	0	0	1	4
SRSF11	1.47672	1.09669	0.871732	1	0	0	0	0	0	0	0	0	1	2
LRIG2	1.47605	1.17024	0.802898	1	1	0	0	0	0	0	0	0	1	2
TTBK2	1.47592	1.13902	0.802251	2	1	0	0	0	0	0	0	0	2	3
MIR147	1.47591	1.17928	0.793541
PIK3C3	1.47578	1.33112	0.829106	3	2	0	0	0	0	0	0	0	0	5
PARG	1.47564	1.206	0.808762	2	1	0	1	1	0	0	0	0	1	6
GPCPD1	1.4754	1.1942	0.772241	1	1	0	0	0	0	0	0	0	1	3
NOL10	1.47527	1.28443	0.788473	1	1	0	1	1	0	0	0	0	3	4
C7orf54	1.47517	1.43899	0.827118
CKAP5	1.47509	1.24133	0.772713	7	4	0	0	0	0	0	0	0	0	12
ZNF257	1.47406	1.00068	0.786351	0	0	0	0	0	0	0	0	0	2	1
PAPD4	1.4738	1.35592	0.771643	2	1	0	0	0	0	0	0	0	1	2
ZNF280D	1.47369	1.20651	0.774334	3	1	0	1	1	0	0	0	0	1	6
YTHDC1	1.47354	1.37625	0.803868	1	0	0	0	0	0	0	0	0	1	6
GNL2	1.47327	1.26806	0.852792	2	1	0	0	0	0	0	0	0	0	4
SPAG1	1.47285	1.18172	0.731591	2	2	1	0	0	0	0	0	0	0	5
LRRC37A3	1.47263	1.05971	0.822962	2	0	0	0	0	0	1	0	0	0	4
ZC3H14	1.47241	1.1524	0.816731	1	0	0	2	1	0	0	0	0	1	4
UHRF2	1.4722	1.30827	0.812598	2	1	0	0	0	0	0	0	0	0	5
MID1	1.472	1.56848	0.801667	0	0	0	2	0	0	0	0	0	4	0
SKA3	1.47189	1.09862	0.798668	0	0	0	0	0	0	0	0	0	1	0
C19orf2	1.47179	1.09416	0.761101
ZC3H12C	1.4716	1.42565	0.77022	3	2	0	0	0	0	0	0	0	4	4
GAB1	1.47129	1.41769	0.785917	2	1	0	0	0	0	0	0	0	2	3
RBM7	1.47102	1.81507	0.784842	1	1	0	0	0	0	0	0	0	0	1
ATL2	1.47086	1.39236	0.845235	1	0	0	1	1	0	0	0	0	1	1
ACADSB	1.47079	1.2532	0.739311	2	1	1	5	2	0	0	0	0	0	4
MAGI1	1.47071	1.18405	0.812158	4	2	0	1	0	0	0	0	0	1	5
RC3H1	1.46994	1.40862	0.811956	2	2	1	3	2	1	0	0	0	7	4
EXOSC3	1.46978	1.34023	0.79433	0	0	0	0	0	0	0	0	0	1	2
ERC2	1.46977	1.23139	0.817724	3	2	0	2	1	0	0	0	0	4	2
PAN3	1.46976	1.26592	0.810293	0	0	0	1	0	0	0	0	0	2	5
ITGB3BP	1.4695	1.14932	0.778651	1	1	1	0	0	0	0	0	0	0	1
CSE1L	1.46926	1.09894	0.830713	1	0	0	0	0	0	0	0	0	1	6
PTENP1	1.46893	1.0313	0.756755	0	0	0	0	0	0	0	0	0	2	3
GOLGA6L9	1.46851	1.17984	0.817586	0	0	0	2	1	0	0	0	0	5	0
GPR180	1.46827	1.19337	0.828328	3	2	1	1	0	0	0	0	0	5	3
SF3B1	1.46779	1.19769	0.814759	1	1	0	0	0	0	0	0	0	0	2
NAPG	1.46778	1.30585	0.811279	1	0	0	4	1	0	0	0	0	2	1
ZNF280B	1.46738	1.53006	0.710109	1	0	0	1	1	0	0	0	0	3	4
RCOR3	1.46736	1.16055	0.789201	0	0	0	2	1	0	0	0	0	2	1
LPP	1.46732	1.38119	0.794827	1	0	0	6	2	0	0	0	0	9	3
AASDHPPT	1.46711	1.20099	0.801806	0	0	0	0	0	0	0	0	0	0	0
NMD3	1.46709	1.25487	0.731417	0	0	0	0	0	0	0	0	0	0	2
MIR30E	1.46671	1.3216	0.785982	0	0	0	0	0	0	0	0	0	0	0
VAMP7	1.46639	1.0522	0.848376	0	0	0	2	2	0	0	0	0	1	1
PARP4	1.46631	1.32874	0.816832	3	2	0	0	0	0	0	0	0	1	4
LRPPRC	1.46564	1.14378	0.836511	2	2	0	2	0	0	0	0	0	2	5
BCAS2	1.46556	1.06808	0.812018	0	0	0	0	0	0	0	0	0	1	0
PALB2	1.46523	1.3231	0.783603	3	3	0	0	0	0	0	0	0	0	5
IPO11	1.46467	1.24024	0.880202	0	0	0	1	1	0	0	0	0	0	4
WDR44	1.46417	1.18924	0.796132	2	1	0	0	0	0	0	0	0	0	4
SLFN5	1.46393	1.43215	0.778754	2	1	0	0	0	0	0	0	0	2	3
CNST	1.46391	1.30099	0.733631	3	1	1	1	1	1	1	1	0	6	3
ZAK	1.46351	1.37486	0.817644	1	0	0	2	2	1	0	0	0	3	3
PUS7	1.46324	1.12564	0.792926	6	5	3	0	0	0	0	0	0	0	7
NOTCH2NL	1.46261	1.11938	0.845887	0	0	0	2	1	0	0	0	0	3	0
CBWD3	1.46231	1.10507	0.793484	0	0	0	0	0	0	0	0	0	0	3
METAP2	1.46225	1.12046	0.784268	1	0	0	1	0	0	0	0	0	1	0
EIF5A2	1.46179	0.943199	0.745024	0	0	0	2	1	0	0	0	0	3	0
GPR125	1.46175	1.55845	0.818961	1	1	0	0	0	0	0	0	0	0	2
CHD2	1.46162	1.36436	0.840785	3	1	0	3	2	0	0	0	0	4	5
ZNF281	1.46158	1.0393	0.79361	4	0	0	0	0	0	0	0	0	0	3
CLIC4	1.46156	1.07481	0.82544	0	0	0	1	1	0	0	0	0	1	1
CAB39	1.46126	1.05783	0.831204	0	0	0	0	0	0	0	0	0	0	0
C9orf93	1.46118	1.49121	0.784884	2	1	0	0	0	0	0	0	0	0	6
KLHL9	1.46107	1.26789	0.817997	1	0	0	2	1	0	0	0	0	2	2
CEP57L1	1.46091	1.29917	0.72557	0	0	0	0	0	0	0	0	0	0	4
HSPA4	1.46045	1.21299	0.814616	2	0	0	0	0	0	0	0	0	1	2
DCBLD2	1.46014	1.36878	0.809569	2	1	0	1	1	0	0	0	0	1	4
AGPAT5	1.45947	1.24475	0.846349	0	0	0	1	1	0	0	0	0	3	2
TRAK2	1.45933	1.42523	0.815723	2	1	0	1	0	0	3	2	0	2	6
FBXO11	1.45905	1.4367	0.75224	0	0	0	0	0	0	0	0	0	2	1
AHSA2	1.45858	1.15244	0.768393	0	0	0	0	0	0	1	0	0	0	0
PAG1	1.45785	1.30651	0.834459	1	0	0	3	1	0	0	0	0	9	1
UBR5	1.45774	1.25971	0.823298	3	1	0	2	1	0	0	0	0	1	4
ATE1	1.45731	1.34793	0.809333	2	1	0	0	0	0	0	0	0	0	3
TRIP12	1.45707	1.25032	0.794916	7	4	1	0	0	0	0	0	0	0	10
TTC18	1.45685	1.29587	0.804492	3	1	0	0	0	0	1	1	1	1	2
CPEB2	1.45638	1.50464	0.833156	0	0	0	2	2	1	0	0	0	4	1
MDM4	1.45557	1.27427	0.781028	0	0	0	7	1	1	0	0	0	8	2
AVPR1A	1.45539	1.45354	0.745966	0	0	0	0	0	0	1	1	0	1	0
PRKACB	1.45534	1.24354	0.74967	3	2	0	0	0	0	0	0	0	1	5
CDK8	1.45473	1.22322	0.740943	1	1	0	0	0	0	0	0	0	1	1
RGS1	1.45422	0.96052	0.757538	3	1	0	0	0	0	0	0	0	2	4
RORB	1.4542	1.39229	0.812288	0	0	0	1	0	0	0	0	0	1	1
RBM12B	1.45403	1.59263	0.766134	0	0	0	0	0	0	0	0	0	0	0
AK3	1.45298	1.06554	0.803323	0	0	0	2	1	0	1	0	0	5	4
ARSK	1.4519	1.6056	0.818517	2	0	0	0	0	0	0	0	0	1	4
TIAL1	1.45177	1.01757	0.808597	1	0	0	1	1	1	0	0	0	2	2
ADD3	1.45175	1.5148	0.766296	0	0	0	0	0	0	0	0	0	1	3
PRR14L	1.45134	1.22619	0.855091	8	6	1	2	0	0	0	0	0	2	19
TAB2	1.45134	1.20829	0.807879	3	2	2	2	0	0	1	0	0	1	5
FAM160B1	1.45119	1.15349	0.81486	2	0	0	1	0	0	0	0	0	5	3
KLF3	1.4511	1.16971	0.822362	0	0	0	0	0	0	0	0	0	4	1
CD46	1.45078	1.15214	0.804083	1	0	0	3	3	0	0	0	0	4	1
GPAM	1.45067	1.33665	0.801261	1	0	0	2	1	0	0	0	0	1	2
MLL	1.44989	1.16061	0.816702	13	7	0	2	0	0	0	0	0	5	18
SEPT11	1.44964	1.18301	0.854249	0	0	0	0	0	0	0	0	0	2	1
TBC1D12	1.44957	1.16631	0.837644	0	0	0	1	0	0	0	0	0	0	1
BNIP2	1.44952	1.16463	0.768222	0	0	0	2	1	0	0	0	0	1	2
RAB39	1.44912	1.11752	0.78322
RABGGTB	1.44892	1.22179	0.797428	0	0	0	0	0	0	0	0	0	0	0
HEATR5A	1.44889	1.41765	0.737011	2	1	0	0	0	0	2	1	0	1	7
ARFGEF2	1.44881	1.40799	0.707094	4	1	0	4	3	2	0	0	0	5	8
TTC33	1.44867	1.2222	0.79108	1	1	0	1	1	0	0	0	0	2	1
RASGRP3	1.44842	1.23793	0.777181	2	1	0	0	0	0	0	0	0	0	2
NR3C2	1.44824	1.35157	0.832557	2	1	0	0	0	0	0	0	0	1	6
NDUFA5	1.44813	1.62895	0.740079	0	0	0	0	0	0	1	0	0	0	0
SEC23IP	1.44803	1.33533	0.816428	3	1	0	2	2	0	0	0	0	4	9
CLCN3	1.44779	1.70448	0.795047	1	0	0	1	0	0	1	0	0	3	3
LMBR1	1.44775	1.23844	0.810671	0	0	0	2	1	0	0	0	0	2	1
EPS15	1.44759	1.19247	0.831789	2	2	1	0	0	0	0	0	0	1	2
MTMR9	1.44725	1.16893	0.802266	1	0	0	1	0	0	0	0	0	4	3
GMCL1	1.44706	0.914874	0.765778	1	1	0	0	0	0	0	0	0	0	1
CUZD1	1.44696	1.48875	0.73694	1	0	0	1	0	0	0	0	0	0	3
SLMO2	1.44595	1.11433	0.82623	0	0	0	0	0	0	0	0	0	1	1
HIVEP2	1.44516	1.70665	0.771195	7	4	1	0	0	0	1	1	0	1	7
RAD21	1.4451	1.04514	0.82416	2	2	0	0	0	0	0	0	0	2	5
CPSF6	1.44466	1.25783	0.820024	1	0	0	2	2	0	0	0	0	5	3
SESTD1	1.44418	1.48538	0.763898	0	0	0	2	0	0	0	0	0	4	3
PTK2	1.44382	1.119	0.834495	2	1	1	0	0	0	0	0	0	1	2
GFM1	1.44348	1.22188	0.818112	1	0	0	0	0	0	0	0	0	0	0
RBMS1	1.44346	1.34676	0.801335	0	0	0	1	1	1	1	0	0	4	1
DCAF17	1.44298	1.17109	0.791571	0	0	0	1	0	0	0	0	0	5	1
PDIK1L	1.44258	1.17595	0.819163	1	0	0	2	0	0	0	0	0	5	1
CMPK1	1.44244	1.03727	0.797765	0	0	0	1	0	0	0	0	0	3	1
SGTB	1.44186	1.0879	0.753776	0	0	0	1	0	0	0	0	0	3	0
AKAP12	1.44135	1.35324	0.808667	7	6	2	0	0	0	0	0	0	2	15
FAM175B	1.44098	1.32642	0.807737	2	1	0	0	0	0	0	0	0	1	2
NFE2L3	1.44066	1.12116	0.804866	1	1	0	1	1	0	0	0	0	3	3
KIF5C	1.44053	1.34803	0.82513	1	1	0	1	1	0	0	0	0	3	5
TOP1	1.44048	1.26207	0.812511	2	1	0	0	0	0	0	0	0	0	3
CSTF3	1.44046	1.43238	0.790245	0	0	0	0	0	0	0	0	0	0	5
POU2F1	1.44044	1.23449	0.819029	1	1	0	14	9	4	0	0	0	17	1
NPHP3	1.44019	1.21132	0.797277	2	1	1	0	0	0	0	0	0	0	2
MACF1	1.43973	1.53077	0.793581	6	2	1	0	0	0	0	0	0	0	23
ZNF767	1.43894	1.18473	0.791019	0	0	0	0	0	0	0	0	0	0	0
ERCC6	1.43875	1.43777	0.810694	3	2	0	0	0	0	0	0	0	0	4
OGFRL1	1.43866	1.12474	0.823018	2	2	1	0	0	0	0	0	0	0	1
NUPL1	1.43811	1.26545	0.798342	0	0	0	0	0	0	0	0	0	1	1
SLFN12	1.43788	1.60811	0.783279	0	0	0	0	0	0	0	0	0	0	0
NAMPT	1.43776	1.07638	0.752195	2	2	1	1	0	0	0	0	0	0	2
SEC24B	1.43752	1.21287	0.801518	1	0	0	0	0	0	0	0	0	0	4
LOC494150	1.43741	0.855497	0.738105	0	0	0	0	0	0	1	0	0	0	0
LRRC8C	1.43736	1.0036	0.816924	0	0	0	4	2	1	0	0	0	4	0
SMAD5	1.4371	1.31933	0.783182	0	0	0	1	1	0	0	0	0	5	1
ARMC8	1.43709	1.31645	0.824175	0	0	0	0	0	0	0	0	0	4	0
LIMS3	1.43689	1.19458	0.829977	0	0	0	0	0	0	0	0	0	0	0
FTSJD1	1.43679	1.29284	0.815442	2	0	0	1	1	1	1	0	0	3	1
BACH1	1.43679	1.30257	0.718632	1	1	0	0	0	0	0	0	0	2	2
MTIF2	1.43653	1.2784	0.806891	1	1	0	0	0	0	0	0	0	0	4
FBXL3	1.43653	1.17339	0.808239	2	1	0	1	1	0	0	0	0	1	3
SDCCAG8	1.43653	1.43944	0.756127	0	0	0	0	0	0	0	0	0	0	6
DPY19L2P2	1.43648	1.04041	0.755185
PON2	1.43644	1.14016	0.852962	0	0	0	0	0	0	0	0	0	0	1
SNX25	1.43627	1.33026	0.804135	0	0	0	1	1	1	0	0	0	1	2
C2orf43	1.43625	1.55652	0.712833	2	1	0	1	0	0	0	0	0	2	1
SUCLG2	1.43625	1.15471	0.80286	1	1	0	0	0	0	0	0	0	1	2
MBNL3	1.43561	1.51886	0.802295	1	1	1	4	0	0	1	1	0	7	2
MFSD8	1.43559	1.28437	0.830635	0	0	0	0	0	0	0	0	0	2	0
GDAP2	1.43526	1.25377	0.771412	0	0	0	3	1	0	0	0	0	9	1
RCN2	1.43497	0.951686	0.731174	0	0	0	0	0	0	0	0	0	1	0
FPGT	1.43492	1.29207	0.748578
GPR183	1.43488	1.09023	0.799863	1	1	0	0	0	0	0	0	0	2	2
CCNT1	1.43469	1.26679	0.792378	0	0	0	3	2	1	0	0	0	4	5
FAM69A	1.43446	1.26774	0.719054	0	0	0	1	0	0	0	0	0	2	3
EHF	1.43444	1.15859	0.808078	0	0	0	1	1	0	0	0	0	6	0
CASK	1.43434	1.33116	0.801629	3	3	0	1	0	0	0	0	0	1	12
ZNF182	1.43426	1.18447	0.768776	0	0	0	0	0	0	0	0	0	0	5
BMS1P1	1.43424	1.06371	0.817597
ZFR	1.43419	1.19544	0.799327	1	0	0	0	0	0	0	0	0	1	6
MTFR1	1.43407	1.26963	0.774799	5	3	0	1	0	0	0	0	0	1	4
CREBZF	1.43394	1.50407	0.797566	0	0	0	2	2	0	0	0	0	4	0
MET	1.43365	1.15933	0.810961	4	1	0	1	0	0	0	0	0	5	5
ZFP161	1.43355	1.43206	0.768197	0	0	0	1	1	0	0	0	0	2	1
RBM15	1.43342	1.38196	0.806754	0	0	0	0	0	0	0	0	0	0	2
CDC14A	1.43341	1.38679	0.828381	1	1	1	0	0	0	0	0	0	0	5
ELL2	1.43315	1.02209	0.812885	1	0	0	0	0	0	0	0	0	1	5
GRINL1A	1.433	1.17145	0.784147
SP3	1.43281	1.14126	0.818102	0	0	0	1	1	0	0	0	0	5	1
UBE2J1	1.43279	1.19166	0.796247	1	1	0	0	0	0	0	0	0	1	1
EPS8	1.4322	1.30797	0.740431	0	0	0	0	0	0	0	0	0	0	4
GTF2H3	1.43212	1.13125	0.834213	1	0	0	0	0	0	0	0	0	0	1
DSCC1	1.43204	1.1656	0.877507	0	0	0	0	0	0	0	0	0	0	0
PRKRIR	1.43181	1.31406	0.730573	1	1	0	0	0	0	0	0	0	0	1
RP2	1.43179	1.51555	0.716488	1	0	0	2	2	0	0	0	0	1	4
RAB28	1.43176	1.17639	0.719926	0	0	0	0	0	0	0	0	0	0	1
TM9SF3	1.43152	1.36702	0.83281	0	0	0	1	1	0	0	0	0	4	0
SSR1	1.43145	1.10466	0.799568	0	0	0	3	1	0	0	0	0	7	0
ASXL2	1.43079	1.2416	0.809907	3	1	0	0	0	0	0	0	0	1	6
IL1RL1	1.43077	1.36118	0.82137	0	0	0	0	0	0	0	0	0	0	3
FBXO28	1.43016	1.38569	0.82642	1	1	0	2	1	0	0	0	0	2	2
USP48	1.42977	1.1659	0.832229	3	2	1	0	0	0	0	0	0	3	3
TTF2	1.42963	1.26174	0.777617	4	4	1	0	0	0	0	0	0	0	5
FAM13A	1.42942	1.36674	0.825479	1	1	1	1	0	0	0	0	0	3	4
AVIL	1.42933	1.02049	0.844673	2	2	0	0	0	0	0	0	0	1	2
TRIM37	1.42921	1.20961	0.793718	2	2	0	0	0	0	0	0	0	0	3
BAG4	1.42843	1.14572	0.769415	0	0	0	2	1	1	0	0	0	5	3
DPP8	1.42824	1.34249	0.800892	2	1	1	0	0	0	0	0	0	2	4
LAMTOR3	1.42823	1.03046	0.77564	0	0	0	1	1	0	0	0	0	8	0
KIF16B	1.42784	1.42416	0.706535	3	2	0	0	0	0	0	0	0	0	1
RPGRIP1L	1.42778	1.52356	0.729927	0	0	0	0	0	0	0	0	0	1	3
LOC284581	1.42731	1.38128	0.740048
TRIM52	1.42684	1.07867	0.799691	0	0	0	0	0	0	0	0	0	2	0
SLC35F5	1.42678	1.2136	0.814939	0	0	0	1	0	0	0	0	0	1	0
SETMAR	1.42658	1.09451	0.830847	4	1	0	0	0	0	0	0	0	0	2
DOCK9	1.42629	1.32424	0.803207	5	2	0	2	1	0	0	0	0	2	7
CHD7	1.42596	1.30287	0.819367	5	3	0	0	0	0	0	0	0	3	7
SMURF2	1.42561	1.27229	0.83099	1	0	0	1	1	0	0	0	0	1	5
C7orf60	1.42555	1.14839	0.755829	0	0	0	3	0	0	0	0	0	3	1
RPS6KA5	1.4255	1.54432	0.703773	0	0	0	0	0	0	0	0	0	1	3
ALG6	1.42545	1.69207	0.821321	1	0	0	1	1	1	0	0	0	2	0
EIF2C3	1.4254	1.17089	0.807392	2	2	1	0	0	0	0	0	0	1	1
ZBTB34	1.42528	1.4864	0.710783	0	0	0	2	1	1	0	0	0	5	0
FUBP1	1.42505	1.27639	0.808196	0	0	0	0	0	0	0	0	0	0	1
ZNF805	1.42498	1.3396	0.756296	1	1	1	3	1	0	0	0	0	2	1
PEAK1	1.42453	1.52342	0.772658	6	2	0	3	2	1	1	0	0	6	10
CEP55	1.42435	1.1315	0.822861	1	1	1	0	0	0	0	0	0	2	3
FEM1B	1.4242	1.08586	0.829367	1	0	0	0	0	0	0	0	0	0	3
USP33	1.42393	1.33783	0.807764	1	1	0	1	0	0	0	0	0	0	3
EIF3J	1.42384	1.17848	0.796622	0	0	0	0	0	0	0	0	0	3	1
HSP90B1	1.42383	1.14758	0.83944	2	2	1	0	0	0	0	0	0	0	5
B3GALNT2	1.4238	1.22231	0.808774	0	0	0	3	2	0	0	0	0	3	1
PGM2L1	1.42376	1.22703	0.824844	2	2	1	1	0	0	0	0	0	10	5
TAS2R45	1.42368	1.63177	0.772447
PTP4A1	1.42358	1.3393	0.82687	0	0	0	0	0	0	0	0	0	3	0
TMEM67	1.4229	1.45329	0.750796	0	0	0	1	0	0	0	0	0	2	4
OSBPL11	1.42286	1.30645	0.815564	1	1	1	1	1	0	0	0	0	2	3
LRIT3	1.42285	1.11634	0.799219	1	1	0	2	0	0	1	0	0	1	2
INTS6	1.42231	1.14763	0.787494	1	0	0	0	0	0	0	0	0	5	6
TRMT5	1.42191	1.11382	0.827872	1	1	0	3	1	0	0	0	0	4	1
SYAP1	1.42179	1.08688	0.737698	1	1	0	1	1	1	0	0	0	2	0
KPNA3	1.4216	1.15392	0.826146	0	0	0	0	0	0	0	0	0	2	0
SLC36A4	1.42155	1.52274	0.766235	1	0	0	1	0	0	0	0	0	1	4
IFT81	1.42135	1.55487	0.71035	2	0	0	0	0	0	0	0	0	0	2
METTL8	1.42127	1.30186	0.795865	2	1	0	1	0	0	0	0	0	3	3
IFNAR1	1.42122	1.37813	0.765326	0	0	0	2	0	0	0	0	0	3	1
ATXN7	1.42106	1.182	0.806984	4	2	0	1	1	0	1	1	0	3	4
MARK3	1.42035	1.20052	0.805843	0	0	0	0	0	0	0	0	0	0	3
ASF1A	1.42028	1.21548	0.862245	0	0	0	0	0	0	0	0	0	0	1
PAPOLG	1.42022	1.10096	0.816938	1	1	0	3	0	0	0	0	0	4	3
PLK1S1	1.42019	1.40572	0.709346	1	1	0	0	0	0	0	0	0	0	2
TRMT61B	1.42008	1.22276	0.810312	2	0	0	0	0	0	0	0	0	0	2
TMED7	1.41994	1.07492	0.829951
MBTPS2	1.41985	1.23374	0.817632	0	0	0	0	0	0	0	0	0	1	0
TCEA1	1.41981	1.16038	0.801457	1	1	1	0	0	0	0	0	0	3	2
EML4	1.41942	1.19758	0.856439	3	1	0	1	0	0	0	0	0	1	9
SLC30A1	1.419	1.11036	0.809862	0	0	0	0	0	0	0	0	0	0	1
TRIM55	1.4186	1.08702	0.827959	1	1	0	1	1	0	0	0	0	1	1
ASPH	1.41835	1.5565	0.733727	2	0	0	3	3	0	0	0	0	5	2
WDR75	1.41812	1.15462	0.806708	0	0	0	0	0	0	0	0	0	0	1
LPGAT1	1.41808	1.41648	0.841612	1	0	0	1	0	0	1	0	0	7	3
ATG5	1.41789	1.01887	0.806786	0	0	0	0	0	0	0	0	0	0	1
TBC1D4	1.41736	1.20839	0.81822	0	0	0	3	3	0	0	0	0	3	0
PRKDC	1.41706	1.24993	0.77852	7	4	0	1	1	0	0	0	0	3	20
SNAPC3	1.41677	1.08989	0.802367	0	0	0	0	0	0	0	0	0	1	1
RHOT1	1.41635	1.15785	0.79853	1	0	0	0	0	0	0	0	0	2	1
PRKCI	1.41621	1.11818	0.826012	1	0	0	1	0	0	0	0	0	1	1
TRPC1	1.41567	1.48821	0.779586	1	1	1	0	0	0	0	0	0	0	2
HAUS1	1.41559	1.10449	0.761656	1	0	0	0	0	0	0	0	0	0	1
BRIX1	1.41492	1.17697	0.773961	0	0	0	0	0	0	0	0	0	0	2
MINPP1	1.41485	1.12598	0.822698	0	0	0	0	0	0	0	0	0	0	0
TOMM70A	1.41473	1.14147	0.830834	1	1	0	0	0	0	0	0	0	3	1
DDX26B	1.41459	1.32531	0.836909	3	2	2	0	0	0	0	0	0	2	4
ZNRD1-AS1	1.41439	1.53536	0.757233
TAPT1	1.41431	1.50187	0.743103	0	0	0	1	0	0	0	0	0	3	1
SCAI	1.4143	1.20107	0.816159	0	0	0	5	0	0	0	0	0	5	0
FGF20	1.41422	0.920783	0.802396	0	0	0	0	0	0	0	0	0	1	0
SEH1L	1.41393	1.14172	0.831655	1	1	1	0	0	0	0	0	0	0	3
RRP15	1.41376	1.43517	0.751647	1	1	0	4	2	0	0	0	0	4	3
APAF1	1.41353	1.25562	0.790946	0	0	0	2	0	0	0	0	0	0	4
ZCCHC9	1.41322	0.980961	0.823783	2	1	0	0	0	0	0	0	0	0	2
DPY19L3	1.4132	1.62876	0.761296	1	1	0	0	0	0	0	0	0	1	4
MAK16	1.41316	1.17491	0.723409	1	0	0	2	2	1	0	0	0	3	2
RBM41	1.41303	1.44473	0.741098	0	0	0	0	0	0	0	0	0	1	1
CHEK1	1.41246	1.19746	0.814011	0	0	0	0	0	0	0	0	0	0	0
DAPP1	1.41109	1.14574	0.803216	2	2	1	2	0	0	0	0	0	1	2
CSNK1A1	1.41097	1.22866	0.806388	0	0	0	1	1	1	0	0	0	1	1
TMEM38B	1.41091	1.11905	0.74803	0	0	0	0	0	0	0	0	0	0	2
SRPK2	1.41088	1.24244	0.822422	0	0	0	0	0	0	0	0	0	0	1
UBA5	1.41086	1.19522	0.794748	0	0	0	0	0	0	0	0	0	2	0
SRP54	1.41081	1.253	0.806239	3	2	0	0	0	0	0	0	0	0	5
WEE1	1.4107	1.11256	0.777816	1	0	0	0	0	0	0	0	0	0	2
STK17B	1.41037	1.02568	0.761401	0	0	0	2	0	0	0	0	0	1	0
HNRNPH2	1.41013	1.22956	0.795778	0	0	0	0	0	0	0	0	0	0	2
SPIN1	1.40996	1.25752	0.820814	1	1	0	1	1	0	0	0	0	2	1
PPM1K	1.40989	1.27955	0.832826	0	0	0	1	1	0	0	0	0	2	0
ANO6	1.40983	1.31448	0.79011	1	1	0	3	2	0	0	0	0	7	2
FLJ16734	1.40972	1.34989	0.819878
SIX4	1.40948	0.979518	0.831551	0	0	0	2	1	1	0	0	0	1	0
PNPT1	1.40948	1.17638	0.812433	0	0	0	1	1	1	0	0	0	1	3
NCOA3	1.40947	1.26375	0.77216	3	3	0	1	1	0	0	0	0	1	6
LATS1	1.40837	1.13059	0.844869	0	0	0	1	0	0	0	0	0	1	6
GOLGA6L5	1.4083	1.11368	0.824441	0	0	0	0	0	0	3	2	0	0	0
MIR107	1.40827	0.940802	0.711277	0	0	0	0	0	0	0	0	0	0	0
PTPN20B	1.4082	1.03819	0.830609
ZBTB37	1.40757	1.52929	0.805186	1	0	0	0	0	0	0	0	0	1	1
ZNF460	1.40738	1.09353	0.804379	0	0	0	0	0	0	0	0	0	0	1
ANKRD10	1.40728	1.2503	0.792069	0	0	0	0	0	0	0	0	0	0	0
SUPT3H	1.40698	1.26018	0.757603	0	0	0	0	0	0	0	0	0	1	2
DDX60L	1.40691	1.34643	0.772802	3	2	0	0	0	0	0	0	0	0	7
TACC1	1.40686	1.07101	0.763661	0	0	0	4	2	0	0	0	0	6	0
ACBD5	1.40673	1.22886	0.797745	1	1	1	2	0	0	0	0	0	2	5
BMPR1B	1.40629	1.53232	0.799799	2	0	0	0	0	0	0	0	0	1	2
PITPNB	1.40562	1.2259	0.83465	0	0	0	1	0	0	0	0	0	0	1
TMEM33	1.4055	1.01606	0.821537	0	0	0	4	2	0	0	0	0	4	2
TSHZ2	1.40546	1.20094	0.813969	3	1	0	8	4	0	0	0	0	8	2
OXCT1	1.4051	1.2215	0.84175	1	1	0	0	0	0	0	0	0	0	1
DCLRE1C	1.40454	1.40102	0.804306	5	1	0	1	1	0	0	0	0	1	3
BTBD10	1.40448	1.16378	0.828439	1	1	0	1	1	0	0	0	0	1	0
SYNCRIP	1.40316	1.49424	0.809033	1	1	0	0	0	0	0	0	0	1	3
ATP2C1	1.403	1.38526	0.827937	2	2	1	0	0	0	0	0	0	0	3
ATRNL1	1.40297	1.16868	0.786031	1	1	0	2	1	0	0	0	0	2	5
STT3B	1.40275	1.16519	0.80834	1	1	0	0	0	0	0	0	0	0	2
OSBPL3	1.4025	1.3059	0.794236	1	0	0	3	1	0	0	0	0	4	3
GAN	1.4023	1.12739	0.801549	0	0	0	0	0	0	0	0	0	3	0
HECTD2	1.40229	1.16723	0.722041	1	0	0	0	0	0	0	0	0	2	2
ZWILCH	1.40228	1.11552	0.83211	1	0	0	0	0	0	0	0	0	0	3
KLHL8	1.40224	1.69253	0.755606	0	0	0	0	0	0	0	0	0	4	1
MCM9	1.40203	1.20113	0.808196	3	1	0	0	0	0	0	0	0	1	7
GCA	1.40194	1.18405	0.823851	0	0	0	0	0	0	0	0	0	2	0
SGCB	1.40167	1.34947	0.798033	0	0	0	2	0	0	0	0	0	1	0
PIK3CB	1.40164	1.57943	0.84676	2	1	1	0	0	0	0	0	0	0	4
COA5	1.40135	1.22347	0.71707	0	0	0	0	0	0	0	0	0	0	0
BARD1	1.4013	1.07565	0.837625	3	1	0	0	0	0	0	0	0	0	2
PLA2G12A	1.40117	0.977711	0.837616	0	0	0	2	1	0	0	0	0	5	0
NADKD1	1.40114	1.56377	0.795521	0	0	0	0	0	0	0	0	0	1	3
CAMK2D	1.40107	1.22997	0.747677	2	2	0	0	0	0	0	0	0	1	7
ONECUT2	1.40052	1.01828	0.833527	3	3	2	23	20	8	0	0	0	27	4
DCDC2	1.40025	0.949346	0.761563	0	0	0	1	1	0	0	0	0	3	0
ARL6IP6	1.39953	1.05875	0.811559	0	0	0	1	1	0	0	0	0	2	0
AMMECR1	1.39949	0.980797	0.809821	0	0	0	1	1	1	0	0	0	4	0
ARID1B	1.39945	1.06248	0.801362	3	2	0	2	1	0	0	0	0	4	7
HUS1B	1.3993	0.960918	0.773662	0	0	0	0	0	0	0	0	0	0	0
OR4F21	1.39903	1.30141	0.75608	0	0	0	0	0	0	0	0	0	0	1
GNB4	1.39887	1.30506	0.786054	0	0	0	2	0	0	0	0	0	4	1
WDR11	1.39886	1.36403	0.799729	0	0	0	1	1	0	0	0	0	1	2
SNX14	1.39854	1.1324	0.842016	1	0	0	0	0	0	0	0	0	0	1
MTMR10	1.39784	1.46313	0.801185	1	1	0	0	0	0	0	0	0	1	5
EIF2A	1.39744	1.02743	0.799405	1	0	0	0	0	0	0	0	0	3	3
FAM105A	1.39739	1.27241	0.774635	0	0	0	7	5	1	0	0	0	6	0
THAP1	1.39732	1.00154	0.809026	0	0	0	0	0	0	1	0	0	0	0
ZNF367	1.39729	0.991521	0.816937	0	0	0	1	1	0	0	0	0	2	0
RAB12	1.3971	1.30342	0.817267	0	0	0	0	0	0	0	0	0	2	1
MNAT1	1.39692	0.94922	0.75744	0	0	0	0	0	0	0	0	0	0	3
KAT2B	1.39683	1.60246	0.817173	1	1	0	0	0	0	0	0	0	0	4
GOLGA5	1.39638	1.24748	0.789955	2	2	0	0	0	0	0	0	0	0	2
C14orf118	1.39617	1.12524	0.799925	0	0	0	0	0	0	0	0	0	1	1
PRMT10	1.3961	1.52812	0.751703	2	1	0	0	0	0	0	0	0	0	3
ZYG11B	1.39595	1.36743	0.804533	0	0	0	1	0	0	0	0	0	1	2
MBTD1	1.39568	1.42223	0.712909	1	1	0	1	0	0	1	0	0	3	2
MAPK8	1.39545	1.23407	0.778436	1	1	1	0	0	0	0	0	0	0	1
MMGT1	1.39523	1.08605	0.82425	0	0	0	1	0	0	0	0	0	0	0
DBT	1.39504	1.57653	0.791147	2	1	0	3	2	0	0	0	0	7	3
NUP54	1.39496	1.07426	0.802068	0	0	0	0	0	0	0	0	0	1	1
PPID	1.39485	1.15464	0.810943	1	1	0	1	0	0	0	0	0	0	2
YIPF6	1.39478	1.09479	0.857996	0	0	0	2	0	0	0	0	0	1	0
MBLAC2	1.39459	1.18665	0.776776	1	1	0	1	0	0	0	0	0	7	2
C14orf149	1.3943	1.11108	0.787057	0	0	0	0	0	0	0	0	0	0	1
SLC30A9	1.39425	1.27718	0.787248	0	0	0	0	0	0	0	0	0	0	3
CLECL1	1.39421	1.01814	0.787743	1	1	0	0	0	0	0	0	0	0	0
COIL	1.39396	1.3567	0.736985	1	1	1	0	0	0	0	0	0	1	6
TMED8	1.39355	1.33923	0.827364	0	0	0	1	0	0	0	0	0	1	0
ASNSD1	1.39349	1.21432	0.830052	0	0	0	0	0	0	0	0	0	0	1
PRKAR2B	1.39327	1.01328	0.746549	1	1	0	1	1	0	0	0	0	4	2
BUB1B	1.39326	1.26361	0.819281	2	1	0	0	0	0	0	0	0	0	3
WDR52	1.39325	1.5025	0.739797	6	4	0	0	0	0	0	0	0	1	12
SLC39A6	1.39309	1.18371	0.836116	2	2	0	0	0	0	0	0	0	1	2
MGC70870	1.39303	1.25858	0.833765
IFIT2	1.39299	1.71189	0.723743	1	1	0	1	1	0	0	0	0	5	3
KLF12	1.39274	1.45667	0.808437	0	0	0	3	2	0	0	0	0	7	0
NCOA1	1.39246	1.16797	0.77726	1	1	0	2	1	0	0	0	0	5	2
TCF12	1.39241	1.2952	0.827407	1	0	0	0	0	0	1	0	0	2	1
ANKMY2	1.39238	1.28911	0.761753	2	1	0	0	0	0	0	0	0	1	2
GSK3B	1.39228	1.32316	0.771001	0	0	0	3	2	0	0	0	0	5	2
LCLAT1	1.39209	1.28151	0.82987	0	0	0	2	0	0	0	0	0	2	0
ZNF180	1.39198	1.13078	0.838559	0	0	0	1	0	0	0	0	0	1	4
WDR26	1.39189	1.35813	0.824228	0	0	0	0	0	0	0	0	0	2	2
DDX52	1.39147	1.09434	0.838544	0	0	0	0	0	0	0	0	0	2	0
GTF3C3	1.39133	1.38065	0.784542	0	0	0	0	0	0	0	0	0	1	3
CDC7	1.39074	1.51974	0.810488	0	0	0	0	0	0	0	0	0	2	2
TFB1M	1.39064	1.21501	0.81992	0	0	0	0	0	0	0	0	0	1	0
ATG4C	1.39058	1.33125	0.762333	0	0	0	1	1	0	0	0	0	3	3
SUZ12P	1.39053	0.821136	0.807686	0	0	0	1	0	0	0	0	0	0	0
STX17	1.3905	1.37305	0.737594	0	0	0	1	1	0	0	0	0	5	0
LMO3	1.39049	1.18373	0.809339	0	0	0	1	0	0	0	0	0	4	3
RAB2A	1.39047	1.11213	0.795423	0	0	0	0	0	0	0	0	0	1	0
ACER3	1.39046	1.27369	0.806133	0	0	0	0	0	0	0	0	0	2	0
KBTBD6	1.39041	1.38247	0.767505	1	1	0	0	0	0	0	0	0	2	0
LACTB	1.39002	0.986434	0.821745	0	0	0	0	0	0	0	0	0	0	1
LRRFIP2	1.38996	1.17294	0.81926	0	0	0	1	0	0	0	0	0	2	4
PIGA	1.38995	1.31677	0.734643	1	1	1	0	0	0	0	0	0	0	1
MUDENG	1.38992	1.35974	0.745679	0	0	0	0	0	0	0	0	0	1	2
UQCRB	1.38987	1.46976	0.789393	0	0	0	4	0	0	0	0	0	5	1
TYW3	1.38964	1.15229	0.72674	0	0	0	1	1	1	0	0	0	3	2
BUB1	1.38951	1.11658	0.832729	3	1	0	0	0	0	0	0	0	0	3
PPP3CA	1.38908	1.3768	0.831086	0	0	0	0	0	0	0	0	0	5	3
ZC3HAV1L	1.38897	1.08811	0.805404	0	0	0	0	0	0	0	0	0	0	1
CTNNAL1	1.38893	1.4073	0.70893	2	1	0	0	0	0	0	0	0	0	1
AGAP5	1.3882	0.987263	0.791374	0	0	0	0	0	0	0	0	0	0	2
C17orf80	1.38804	1.47976	0.768684	4	3	0	0	0	0	0	0	0	0	3
CHAC2	1.38768	0.890938	0.733307	0	0	0	0	0	0	0	0	0	0	0
DTL	1.38718	1.17114	0.773911	1	0	0	1	0	0	0	0	0	1	3
TLR3	1.38716	1.53949	0.783763	0	0	0	0	0	0	0	0	0	0	1
R3HDM1	1.38689	1.17989	0.777804	1	1	0	1	0	0	1	0	0	2	7
PTER	1.38679	1.34767	0.807313	1	1	0	2	1	0	0	0	0	3	1
PRMT3	1.38608	1.24199	0.783192	0	0	0	0	0	0	0	0	0	1	4
SMG1	1.38596	1.09185	0.797644	6	5	1	1	0	0	0	0	0	3	14
DDX6	1.38591	1.18177	0.770822	3	0	0	4	1	0	0	0	0	3	1
PARP8	1.38581	1.4054	0.750523	1	1	0	0	0	0	0	0	0	2	0
BRAF	1.38566	1.07785	0.807481	0	0	0	1	1	1	0	0	0	1	2
C5	1.38523	1.28222	0.734492	3	1	0	0	0	0	0	0	0	0	10
TRAM1	1.38488	1.11618	0.82002	0	0	0	1	1	0	0	0	0	4	4
NSUN3	1.38484	1.28916	0.792768	1	1	0	0	0	0	0	0	0	0	1
WDR48	1.38482	1.19642	0.793396	1	1	1	1	0	0	0	0	0	1	2
DPH3	1.38481	1.19427	0.805672	0	0	0	0	0	0	0	0	0	3	0
ZNF706	1.38472	1.21387	0.83312	1	0	0	0	0	0	0	0	0	1	1
HMBOX1	1.38449	1.27734	0.744491	0	0	0	0	0	0	0	0	0	3	2
TRIM23	1.38413	1.78167	0.762501	0	0	0	0	0	0	0	0	0	1	3
VPS8	1.38406	1.39773	0.713023	3	1	1	0	0	0	0	0	0	2	4
FAM126B	1.38286	1.18781	0.747022	0	0	0	2	1	1	0	0	0	6	1
PKD2	1.38284	1.24939	0.757089	1	1	0	1	1	1	0	0	0	4	2
ACBD3	1.38278	1.1773	0.797414	0	0	0	0	0	0	0	0	0	1	2
YY2	1.38271	0.976388	0.827394	1	0	0	0	0	0	0	0	0	1	3
SLAIN2	1.38263	1.11792	0.818125	1	1	1	2	1	0	0	0	0	4	1
PEX3	1.38261	1.23034	0.797043	0	0	0	0	0	0	0	0	0	0	1
CUL2	1.38231	1.37749	0.741428	0	0	0	1	0	0	0	0	0	2	2
GGNBP2	1.38206	1.28771	0.823193	1	1	1	0	0	0	0	0	0	1	2
GLCCI1	1.38185	1.13045	0.812288	0	0	0	1	1	0	0	0	0	3	0
VTA1	1.3816	1.14801	0.796301	0	0	0	0	0	0	0	0	0	0	1
FRRS1	1.38152	1.11133	0.76528	2	2	1	0	0	0	3	0	0	0	2
PPP3CB	1.38143	1.26485	0.82628	0	0	0	0	0	0	0	0	0	0	2
SS18	1.3811	1.09961	0.83066	0	0	0	2	0	0	0	0	0	4	3
HSP90AB4P	1.38047	1.04958	0.794496	1	1	0	0	0	0	0	0	0	0	4
HNRNPU	1.38008	1.17497	0.778749	1	1	0	0	0	0	0	0	0	1	3
DDX58	1.38001	1.44233	0.784222	1	0	0	0	0	0	0	0	0	0	3
LRIG3	1.37973	1.25988	0.793818	2	2	1	1	1	0	0	0	0	3	3
GCNT1	1.37962	1.22736	0.795858	2	1	0	0	0	0	0	0	0	4	2
RIPK2	1.37962	1.19803	0.782625	1	0	0	0	0	0	0	0	0	0	4
ADAMTS6	1.37953	1.25369	0.802062	2	2	0	3	2	1	0	0	0	4	5
SEMA5A	1.37872	1.1872	0.804888	0	0	0	2	0	0	0	0	0	6	3
LTV1	1.37757	1.2814	0.742483	3	3	1	0	0	0	0	0	0	0	4
REV1	1.37741	1.15733	0.802066	1	1	0	0	0	0	0	0	0	0	7
PIAS1	1.37678	1.14037	0.816879	1	1	0	0	0	0	0	0	0	0	4
ZNF765	1.37669	1.10838	0.804531	1	1	0	3	1	0	0	0	0	1	0
ADAT2	1.37658	1.07069	0.8004	1	1	0	5	0	0	0	0	0	7	2
OR4F16	1.37638	1.39925	0.808763	0	0	0	0	0	0	0	0	0	0	1
C11orf46	1.37626	1.33271	0.778925	0	0	0	0	0	0	0	0	0	0	1
CHD6	1.37623	1.54119	0.759831	6	4	1	0	0	0	0	0	0	1	11
EID3	1.37572	1.16004	0.747405	2	1	0	0	0	0	0	0	0	0	3
RWDD3	1.37561	1.21027	0.868119	1	0	0	0	0	0	0	0	0	0	1
SHFM1	1.37557	1.20699	0.803123	0	0	0	0	0	0	0	0	0	0	0
FASTKD2	1.37465	1.29106	0.724493	0	0	0	1	0	0	0	0	0	2	2
SFT2D2	1.37439	1.16853	0.714899	0	0	0	0	0	0	0	0	0	0	0
SLC10A7	1.37432	1.24558	0.80761	0	0	0	1	0	0	0	0	0	3	1
HNRPDL	1.37417	1.05736	0.837857	2	1	0	0	0	0	0	0	0	3	2
CAPRIN2	1.37334	1.36175	0.769814	7	3	0	0	0	0	0	0	0	0	8
NKRF	1.37319	1.33491	0.790797	1	0	0	1	0	0	0	0	0	2	4
MFSD6	1.37305	1.1611	0.762166	1	1	1	1	0	0	0	0	0	4	2
MRPL50	1.37293	1.2674	0.797688	0	0	0	0	0	0	0	0	0	0	1
AGAP6	1.3728	0.984059	0.790658	0	0	0	0	0	0	1	0	0	0	2
AIM1	1.37247	1.31621	0.837468	11	6	2	1	1	0	1	1	0	1	15
SESN1	1.3723	1.09261	0.799018	1	1	1	1	1	0	1	1	0	1	1
EXOC8	1.37182	1.18007	0.823861	1	0	0	1	0	0	0	0	0	4	4
CBWD1	1.37166	1.10636	0.806378	0	0	0	0	0	0	0	0	0	0	3
CDK1	1.3715	1.17897	0.752622	0	0	0	0	0	0	0	0	0	0	2
EFCAB4B	1.37127	1.155	0.750172	2	1	1	1	0	0	1	0	0	0	4
OCLN	1.37058	1.19534	0.849341	0	0	0	3	0	0	0	0	0	4	1
C2orf49	1.37043	1.06482	0.769977	0	0	0	0	0	0	0	0	0	0	0
USP46	1.37023	1.28348	0.803372	1	1	1	3	0	0	0	0	0	9	1
FNBP4	1.37015	1.10471	0.805321	2	1	0	0	0	0	0	0	0	0	4
INPP5F	1.37011	1.51278	0.778147	1	0	0	0	0	0	0	0	0	1	4
JMY	1.37011	1.57629	0.796389	1	0	0	3	1	0	0	0	0	5	2
GNL3	1.3701	1.15631	0.79716	2	2	0	0	0	0	0	0	0	0	2
MTPAP	1.37005	1.06448	0.790288	1	1	0	2	0	0	0	0	0	0	0
SLC38A1	1.36968	1.20511	0.828999	0	0	0	1	0	0	0	0	0	2	3
ZNF766	1.36966	1.13074	0.764378	0	0	0	1	0	0	0	0	0	0	2
C11orf58	1.36937	1.05338	0.779866	0	0	0	5	2	0	0	0	0	7	0
STX7	1.36927	1.14043	0.822812	1	1	0	0	0	0	0	0	0	3	1
ZNF655	1.36869	1.09468	0.786338	1	1	1	1	0	0	0	0	0	1	3
GRPEL2	1.36811	1.09244	0.742553	0	0	0	1	0	0	0	0	0	2	2
ZC3H11A	1.36809	1.44066	0.79473	2	1	1	1	0	0	0	0	0	1	5
GDAP1	1.36801	1.30002	0.838671	0	0	0	1	1	0	0	0	0	5	1
TMEM167A	1.36799	1.26201	0.734802	0	0	0	0	0	0	0	0	0	4	0
QTRTD1	1.3679	1.25508	0.823713	0	0	0	1	1	0	0	0	0	4	1
SYNJ1	1.36774	1.33258	0.72358	4	2	0	1	1	1	0	0	0	3	3
CCNC	1.36764	1.0983	0.801238	2	0	0	0	0	0	0	0	0	0	1
CACNA2D3	1.36753	1.29891	0.725382	3	0	0	0	0	0	0	0	0	1	2
CD58	1.3673	0.909616	0.764681	0	0	0	0	0	0	0	0	0	1	1
AFTPH	1.36685	1.2147	0.826566	3	1	0	1	0	0	0	0	0	1	3
C10orf28	1.36679	1.33657	0.815238	3	2	1	1	0	0	1	0	0	0	9
DNAJC24	1.36676	1.78185	0.767791	0	0	0	4	0	0	0	0	0	1	1
RGNEF	1.36665	1.34075	0.847738	2	2	0	0	0	0	0	0	0	0	7
DCTN4	1.36621	1.26379	0.817695	1	1	0	4	1	0	0	0	0	2	0
ZDHHC2	1.3662	1.20572	0.815118	0	0	0	0	0	0	0	0	0	4	0
NFIB	1.36618	1.56656	0.819273	0	0	0	1	1	0	0	0	0	6	0
GPSM2	1.36609	1.24677	0.793733	2	0	0	0	0	0	0	0	0	0	5
HNRNPA1L2	1.36608	1.00681	0.708664	3	2	1	0	0	0	2	2	0	0	3
HERC1	1.36586	1.49297	0.751151	7	4	2	0	0	0	0	0	0	0	15
EIF2S1	1.36549	1.05259	0.82001	2	0	0	0	0	0	0	0	0	3	3
LOC100508226	1.36481	1.4113	0.719353
DNA2	1.36469	1.37972	0.79856	0	0	0	1	0	0	0	0	0	0	5
CXADR	1.36455	1.17134	0.798119	2	1	0	1	0	0	0	0	0	4	4
CBX3	1.36448	0.906037	0.803133	0	0	0	0	0	0	0	0	0	0	2
SNX6	1.36405	1.05003	0.770385	0	0	0	1	0	0	0	0	0	0	1
TMEM2	1.36376	1.4476	0.822753	4	2	0	0	0	0	0	0	0	3	5
FMNL2	1.36371	1.67204	0.771611	1	0	0	2	0	0	0	0	0	3	3
COPB1	1.36368	1.18742	0.845551	0	0	0	0	0	0	0	0	0	0	3
CPNE3	1.36364	1.31382	0.803644	0	0	0	1	0	0	0	0	0	2	1
UTP23	1.36351	1.32591	0.780891	0	0	0	0	0	0	0	0	0	2	1
SLC35D1	1.36335	1.66857	0.800906	0	0	0	1	0	0	0	0	0	5	1
SON	1.36309	1.24739	0.828114	2	0	0	1	1	0	0	0	0	1	5
ME2	1.3625	1.14036	0.769964	0	0	0	3	0	0	0	0	0	2	1
ABCC4	1.36242	1.32346	0.80074	2	1	0	0	0	0	0	0	0	2	0
RNASE1	1.36192	0.982522	0.767071	0	0	0	0	0	0	0	0	0	0	1
WHAMMP3	1.36153	1.27123	0.751863	0	0	0	0	0	0	0	0	0	0	0
POLR2B	1.36102	1.1739	0.81792	0	0	0	0	0	0	0	0	0	0	2
TAF4B	1.36089	1.50746	0.73693	2	2	0	3	1	0	1	0	0	1	5
TBCEL	1.36077	1.16939	0.714763	0	0	0	1	1	0	0	0	0	3	1
HERC2P2	1.36061	1.23998	0.864083
RASGRP1	1.36047	1.33919	0.749187	2	1	0	4	2	1	0	0	0	5	5
PPP2R5A	1.36037	0.96797	0.752698	1	1	0	0	0	0	0	0	0	1	0
STIM2	1.36021	1.2137	0.797049	0	0	0	1	1	0	0	0	0	3	2
C14orf101	1.3601	1.23526	0.826827	1	1	0	1	1	1	0	0	0	4	3
APPBP2	1.3598	1.18658	0.763508	0	0	0	2	1	0	0	0	0	5	0
TRMT6	1.35967	1.13013	0.80204	0	0	0	0	0	0	0	0	0	3	0
DHX57	1.35942	1.42929	0.785681	2	0	0	0	0	0	0	0	0	1	4
KBTBD2	1.35931	1.49767	0.801514	1	1	0	0	0	0	0	0	0	0	2
MGEA5	1.3589	1.40907	0.795178	4	0	0	1	1	0	0	0	0	1	2
AGAP11	1.35885	1.03878	0.790164	0	0	0	0	0	0	2	0	0	0	1
GUSBP4	1.35859	1.10229	0.756026	1	1	0	0	0	0	0	0	0	0	2
ZNF217	1.35852	1.24412	0.810405	3	3	0	0	0	0	0	0	0	1	8
STIL	1.35849	1.20025	0.809569	2	1	0	0	0	0	0	0	0	2	7
TBCK	1.35767	1.28436	0.800681	3	2	0	0	0	0	0	0	0	0	3
CDC37L1	1.35727	1.33939	0.824962	1	0	0	0	0	0	0	0	0	0	1
FAM122A	1.35674	1.23639	0.769544	1	1	0	0	0	0	0	0	0	1	2
ZMYM6	1.35662	1.23892	0.768664	0	0	0	1	0	0	0	0	0	0	5
NBPF16	1.35653	1.1956	0.780528	0	0	0	2	0	0	0	0	0	1	4
KDM4C	1.35628	1.27666	0.797255	1	0	0	1	1	0	2	0	0	2	3
MED21	1.35616	1.0175	0.802203	0	0	0	1	0	0	0	0	0	2	0
YIPF4	1.35615	1.23454	0.834979	0	0	0	1	1	0	0	0	0	2	0
PIP5K1B	1.35594	1.33661	0.796882	0	0	0	0	0	0	0	0	0	0	0
ABCB10	1.3557	1.11008	0.803363	1	1	0	1	0	0	0	0	0	0	3
GUSBP3	1.35495	0.909849	0.799781
DR1	1.35482	1.07026	0.833105	0	0	0	1	1	0	0	0	0	1	1
EED	1.35448	1.14463	0.804133	0	0	0	0	0	0	0	0	0	0	0
IFRD1	1.35444	1.12092	0.803759	2	1	0	1	0	0	0	0	0	1	1
CDKL5	1.35442	1.62342	0.797293	4	3	0	0	0	0	0	0	0	0	5
MEIS1	1.35428	1.25737	0.808501	1	0	0	0	0	0	0	0	0	3	0
ZNF673	1.35427	0.962349	0.805135	0	0	0	2	0	0	0	0	0	2	1
IWS1	1.35393	1.20569	0.801176	1	0	0	0	0	0	0	0	0	0	1
FAIM	1.35384	1.1683	0.70582	0	0	0	1	1	0	0	0	0	1	0
C20orf94	1.35379	1.16914	0.71818	0	0	0	0	0	0	0	0	0	0	0
MTR	1.35359	1.4648	0.725311	2	0	0	3	2	1	0	0	0	5	4
KIAA0753	1.35359	1.33353	0.794292	5	2	0	0	0	0	0	0	0	0	4
CLPX	1.35344	1.2229	0.798244	0	0	0	0	0	0	0	0	0	1	3
RYBP	1.35334	1.16306	0.819671	2	1	0	1	1	0	0	0	0	4	2
PAFAH1B1	1.35264	1.20956	0.808372	0	0	0	1	0	0	1	0	0	4	1
ARHGAP29	1.3526	1.48812	0.704161	1	0	0	1	0	0	0	0	0	5	4
NRAS	1.35246	1.12594	0.846889	0	0	0	0	0	0	1	0	0	3	0
PDLIM5	1.35222	1.37522	0.803929	2	0	0	0	0	0	0	0	0	2	2
RBM18	1.35198	1.27408	0.837151	0	0	0	0	0	0	0	0	0	2	1
BTBD1	1.35198	1.07164	0.82394	0	0	0	0	0	0	0	0	0	1	1
AGAP7	1.35192	1.0141	0.804484	0	0	0	0	0	0	1	0	0	0	2
ZNF10	1.35188	1.75435	0.759741	0	0	0	1	1	0	0	0	0	2	3
MKL2	1.3518	1.26164	0.723887	0	0	0	2	2	1	0	0	0	14	4
DHX40	1.35168	1.09911	0.803055	2	1	0	1	1	0	0	0	0	3	4
TMEM237	1.35136	0.909018	0.732492	0	0	0	1	0	0	0	0	0	2	2
GPR135	1.3512	1.115	0.796527	0	0	0	0	0	0	0	0	0	0	1
ATP6V1A	1.35113	1.30791	0.773295	1	0	0	1	0	0	0	0	0	2	2
HIPK1	1.35092	1.05708	0.80223	2	0	0	3	2	1	0	0	0	5	3
ANKRD17	1.35062	1.32892	0.783878	5	3	0	0	0	0	0	0	0	0	9
TIGD4	1.35052	1.22676	0.831554	2	2	1	0	0	0	0	0	0	0	3
HNRNPA2B1	1.35029	1.38028	0.775312	0	0	0	0	0	0	0	0	0	1	0
RARS2	1.35013	1.11504	0.809245	0	0	0	0	0	0	0	0	0	0	0
UBXN2B	1.35012	1.50266	0.735589	0	0	0	1	0	0	0	0	0	2	1
ZBTB10	1.34971	1.26637	0.784253	0	0	0	1	0	0	0	0	0	4	2
SAMD8	1.34966	1.04318	0.778889	0	0	0	2	2	1	0	0	0	6	2
STK38	1.34961	1.22384	0.777003	1	1	0	0	0	0	0	0	0	0	2
CTBS	1.34961	1.09191	0.790672	2	1	0	0	0	0	0	0	0	0	2
SLC16A1	1.34952	1.21982	0.773679	1	1	0	0	0	0	0	0	0	1	3
PPP2R5E	1.34932	1.04287	0.809068	0	0	0	1	0	0	0	0	0	5	0
TDP2	1.34899	1.36761	0.828753	0	0	0	0	0	0	0	0	0	0	2
DDX3X	1.34799	1.31368	0.807029	1	0	0	1	1	0	0	0	0	2	2
TWSG1	1.34792	1.22798	0.756072	0	0	0	2	1	0	0	0	0	1	0
DUS4L	1.34734	1.24332	0.764217	0	0	0	1	1	0	0	0	0	0	0
GK	1.34709	1.36078	0.777386	0	0	0	0	0	0	0	0	0	0	1
PAK2	1.34709	1.17726	0.755705	2	2	0	2	1	0	0	0	0	2	4
PRRG4	1.34698	1.21885	0.774158	1	0	0	4	1	0	0	0	0	2	0
POC1B	1.34687	1.2544	0.786398
DDHD2	1.34682	1.23477	0.79267	2	1	0	2	2	1	0	0	0	3	4
BNIP3L	1.34674	1.1056	0.784097	0	0	0	1	0	0	0	0	0	2	0
IPO5	1.34646	1.17466	0.82001	3	2	1	0	0	0	0	0	0	1	4
TNKS	1.34626	1.27632	0.818616	1	1	0	4	2	0	0	0	0	6	2
MCTP1	1.34623	1.57129	0.774187	2	1	0	1	0	0	0	0	0	0	2
USP28	1.34621	1.30005	0.743555	2	1	0	2	1	0	0	0	0	1	3
TJP1	1.34617	1.46803	0.851096	1	1	0	1	0	0	0	0	0	0	9
EIF1AX	1.34599	0.978946	0.800435	0	0	0	0	0	0	0	0	0	2	1
C11orf54	1.3458	1.40033	0.828998	0	0	0	1	1	0	0	0	0	3	2
TNRC6B	1.34552	1.31536	0.808114	4	3	0	6	2	0	0	0	0	4	7
DPY19L1	1.34543	1.30876	0.830165	0	0	0	1	1	0	0	0	0	0	3
TTC17	1.3451	1.20865	0.832828	2	0	0	0	0	0	0	0	0	0	6
AKAP10	1.34484	1.21609	0.815604	0	0	0	1	0	0	0	0	0	0	1
BRD7	1.34483	1.08393	0.705283	0	0	0	0	0	0	0	0	0	0	2
SCARB2	1.34474	1.25549	0.793867	1	1	1	2	0	0	0	0	0	4	2
SLC30A7	1.34473	1.18608	0.77242	0	0	0	2	0	0	0	0	0	5	0
ORC2	1.34461	1.13429	0.786414	0	0	0	0	0	0	0	0	0	0	3
NAA35	1.3446	1.31605	0.796375	1	0	0	0	0	0	0	0	0	0	2
MEF2A	1.34446	1.09019	0.811551	0	0	0	1	0	0	0	0	0	2	2
GOLGA6L10	1.34438	0.946349	0.745371	0	0	0	0	0	0	0	0	0	2	0
GOLM1	1.34425	1.17268	0.820454	0	0	0	0	0	0	0	0	0	0	1
PICALM	1.3442	1.08756	0.814809	2	2	0	1	1	0	0	0	0	1	4
SEC24A	1.34418	1.0752	0.809273	1	1	0	0	0	0	0	0	0	2	9
KDM6A	1.34388	1.23269	0.809311	3	1	1	0	0	0	0	0	0	0	6
TEX10	1.34371	1.13253	0.812838	1	0	0	0	0	0	0	0	0	0	3
WDSUB1	1.34353	1.42524	0.732595	0	0	0	0	0	0	0	0	0	0	5
ACTA2	1.34324	1.3726	0.795969	0	0	0	1	0	0	0	0	0	1	0
NAPB	1.3431	1.24354	0.794445	0	0	0	1	1	0	0	0	0	3	0
TMEM65	1.343	1.20366	0.722492	1	1	0	1	1	0	0	0	0	2	1
MTDH	1.34295	1.06438	0.841475	0	0	0	2	1	0	0	0	0	4	2
RAB10	1.34295	0.939441	0.812818	0	0	0	0	0	0	0	0	0	0	1
ERO1L	1.34287	1.26553	0.782625	1	0	0	0	0	0	0	0	0	1	2
MCOLN3	1.34272	0.945017	0.72514	0	0	0	0	0	0	0	0	0	2	3
MTRF1L	1.34263	1.14144	0.824764	1	1	0	1	0	0	0	0	0	3	1
PMAIP1	1.342	1.02778	0.798372	0	0	0	0	0	0	0	0	0	1	0
TMEM209	1.34196	1.20037	0.810619	2	1	1	3	0	0	0	0	0	3	2
CCDC113	1.34174	1.12381	0.713715	1	0	0	0	0	0	0	0	0	4	0
TC2N	1.3416	1.30756	0.731717	0	0	0	3	1	1	0	0	0	7	0
METTL4	1.34142	1.36855	0.794894	0	0	0	0	0	0	1	1	0	2	2
AFF1	1.34131	1.15783	0.737583	6	4	0	2	1	0	0	0	0	6	7
CNOT2	1.34089	1.20112	0.794915	1	0	0	0	0	0	0	0	0	0	2
LYST	1.34056	1.48196	0.744496	7	4	2	3	1	0	0	0	0	1	15
GPR15	1.34037	1.21705	0.808782	0	0	0	0	0	0	0	0	0	0	0
PSMC6	1.34035	1.21578	0.801264	0	0	0	0	0	0	0	0	0	0	0
PNRC2	1.3403	1.05155	0.811425	0	0	0	1	1	0	0	0	0	3	2
XPR1	1.34025	1.19638	0.782859	0	0	0	2	1	0	0	0	0	5	1
SERINC1	1.34	1.39362	0.826835	1	0	0	0	0	0	0	0	0	1	2
EPB41L2	1.33983	1.13887	0.845297	3	2	0	0	0	0	0	0	0	2	7
NDUFB1	1.33979	0.882942	0.751289	0	0	0	0	0	0	0	0	0	0	0
KIFAP3	1.33939	1.41052	0.812419	0	0	0	0	0	0	0	0	0	0	2
PIK3CG	1.33919	1.24641	0.775696	3	0	0	1	0	0	0	0	0	0	4
HEATR5B	1.33877	1.43504	0.8084	3	2	0	0	0	0	0	0	0	0	5
PACRGL	1.33866	1.21426	0.797773	0	0	0	1	0	0	0	0	0	1	1
CROT	1.33846	1.28838	0.781774	1	0	0	1	0	0	0	0	0	2	2
NOL11	1.3383	1.4383	0.788469	0	0	0	0	0	0	0	0	0	0	1
RAB21	1.33786	1.23593	0.744925	0	0	0	1	0	0	0	0	0	2	0
ENPP1	1.33778	1.24172	0.795506	4	3	0	3	1	1	0	0	0	3	7
KAT6A	1.33769	1.27711	0.825279	2	1	0	0	0	0	0	0	0	2	5
MSL3	1.33763	1.528	0.706254	0	0	0	0	0	0	0	0	0	0	0
CISD1	1.33754	1.22473	0.764432	0	0	0	0	0	0	0	0	0	1	0
SGCE	1.3375	1.14469	0.790459	1	0	0	0	0	0	0	0	0	1	2
CUL1	1.33711	1.12312	0.788694	0	0	0	0	0	0	0	0	0	0	2
IKBKAP	1.33709	1.43148	0.829906	3	3	2	1	0	0	0	0	0	1	3
FAM13C	1.33705	1.35339	0.760626	3	0	0	2	2	0	0	0	0	2	1
NIPA1	1.33692	1.16947	0.821665	1	0	0	2	0	0	0	0	0	9	0
FKBP5	1.33647	1.35305	0.825952	3	3	1	1	0	0	0	0	0	2	4
HMGB1	1.33645	0.990805	0.803175	1	0	0	0	0	0	0	0	0	1	1
CCDC110	1.33642	1.30718	0.731811	1	0	0	0	0	0	0	0	0	0	8
NUFIP1	1.33641	1.52033	0.807666	0	0	0	0	0	0	0	0	0	3	1
SOCS5	1.33609	1.31672	0.805953	0	0	0	3	2	1	0	0	0	2	2
PPM1A	1.33602	1.17379	0.80453	2	1	0	2	1	0	0	0	0	5	3
TAF1	1.3359	1.16627	0.809022	1	1	0	1	1	0	0	0	0	1	5
EPAG	1.33585	1.06045	0.801934
TNIP3	1.33572	1.19425	0.766747	0	0	0	0	0	0	0	0	0	1	1
NBPF15	1.33556	1.15664	0.80343	0	0	0	2	0	0	1	0	0	1	4
PPTC7	1.33553	1.11424	0.83009	0	0	0	0	0	0	0	0	0	2	1
ADNP	1.33533	1.26684	0.775558	5	1	0	0	0	0	0	0	0	1	4
PRPF18	1.33522	1.30446	0.824067	0	0	0	0	0	0	0	0	0	1	1
AGAP4	1.33505	0.995211	0.744129	0	0	0	0	0	0	1	0	0	0	2
PEX1	1.33492	1.29425	0.804624	6	3	0	0	0	0	0	0	0	0	8
TRAF3IP1	1.33483	1.37386	0.826555	1	0	0	1	0	0	0	0	0	1	4
DHX15	1.33481	1.17768	0.817772	0	0	0	0	0	0	0	0	0	0	1
MUT	1.33472	1.26483	0.824408	3	0	0	0	0	0	0	0	0	3	4
LOC348840	1.33471	1.14662	0.743258
[truncated: 1,601 more rows]

## Sheet: late model (22-112h)
gene_symbol	FC4h	FC32h	late	CDS.mer6	CDS.mer7	CDS.mer8	UTR3.mer6	UTR3.mer7	UTR3.mer8	UTR5.mer6	UTR5.mer7	UTR5.mer8	UTR3_energy	CDS_energy
C10orf118	2.42099	1.58405	0.845286	1	1	1	1	1	0	2	1	0	3	8
ZNF518A	2.41954	1.2991	0.762283	2	2	0	1	1	0	1	0	0	1	7
CCDC82	2.39363	1.50496	0.749022	0	0	0	0	0	0	0	0	0	0	0
CHD1	2.36071	1.57313	0.809639	1	1	0	1	0	0	0	0	0	0	4
KIF14	2.35829	1.38245	0.751717	4	4	2	0	0	0	1	1	0	1	10
THOC2	2.32603	1.3272	0.770668	2	1	0	0	0	0	0	0	0	0	8
SMC3	2.30907	1.46212	0.82904	1	1	0	0	0	0	0	0	0	0	5
EEA1	2.28758	1.47715	0.781703	3	1	0	0	0	0	0	0	0	1	6
CENPF	2.28372	1.49031	0.713776	9	4	0	0	0	0	0	0	0	0	23
SMC2	2.28336	1.39029	0.837832	4	3	0	0	0	0	0	0	0	4	11
VPS13C	2.24148	1.44914	0.772055	8	4	0	1	0	0	0	0	0	2	16
CEP152	2.23894	1.35758	0.866092	4	2	1	1	0	0	0	0	0	0	11
DNAJB14	2.23737	1.37736	0.801446	1	1	1	1	1	0	0	0	0	2	2
XRN1	2.23498	1.4602	0.772583	2	2	0	3	1	0	0	0	0	3	4
ZNF644	2.2205	1.35075	0.853444	1	1	0	0	0	0	0	0	0	2	5
RANBP2	2.21868	1.50974	0.803553	11	8	2	2	2	0	0	0	0	1	16
PHF3	2.21632	1.4393	0.777363	4	3	0	0	0	0	0	0	0	0	14
C4orf21	2.21619	1.55879	0.774294	6	4	0	0	0	0	0	0	0	0	13
KTN1	2.2098	1.39029	0.755679	3	1	0	0	0	0	0	0	0	1	9
TPR	2.20648	1.32061	0.800673	5	3	0	0	0	0	0	0	0	1	12
ZNF638	2.20528	1.48664	0.854093	5	3	1	0	0	0	0	0	0	0	14
ZNF431	2.19541	1.2749	0.758198	1	1	1	1	0	0	0	0	0	4	2
ASPM	2.19501	1.27982	0.774862	4	1	0	0	0	0	0	0	0	0	11
VPS13A	2.19169	1.45516	0.774433	5	3	1	0	0	0	0	0	0	2	13
FAM111B	2.18713	1.21495	0.760168	3	3	2	1	0	0	0	0	0	3	6
NSRP1	2.16549	1.41811	0.799609	3	3	1	0	0	0	0	0	0	0	5
DMXL1	2.15912	1.34101	0.735129	4	3	0	0	0	0	0	0	0	1	11
ATRX	2.1589	1.77764	0.830001	6	4	2	1	0	0	0	0	0	2	13
HLTF	2.15076	1.34654	0.752803	0	0	0	4	3	0	0	0	0	2	4
SMC6	2.14552	1.29766	0.843496	1	1	0	0	0	0	0	0	0	4	6
KIAA1731	2.14527	1.39077	0.736786	4	3	0	0	0	0	0	0	0	0	13
ODF2L	2.13724	1.65318	0.78265	0	0	0	2	0	0	0	0	0	7	1
DZIP3	2.13361	1.43831	0.87824	0	0	0	0	0	0	0	0	0	0	4
ZNF117	2.13184	1.39112	0.767248	0	0	0	1	0	0	1	0	0	5	1
DNAJC13	2.12369	1.47848	0.898218	7	3	0	0	0	0	0	0	0	1	8
THUMPD1	2.12295	1.31175	0.786627	0	0	0	0	0	0	0	0	0	5	4
AGL	2.1185	1.49262	0.769016	3	1	1	0	0	0	0	0	0	4	3
EIF5B	2.11557	1.35142	0.889604	3	2	0	0	0	0	1	1	0	1	7
NRIP1	2.11318	1.34054	0.798384	1	1	0	0	0	0	0	0	0	1	8
CASP8AP2	2.10981	1.35795	0.731165	5	4	2	0	0	0	0	0	0	1	12
TOP2B	2.10172	1.45917	0.850547	1	1	0	1	1	0	0	0	0	0	7
FNBP1L	2.10136	1.41772	0.84605	2	1	0	0	0	0	0	0	0	3	4
SKIL	2.10045	1.10292	0.75617	0	0	0	0	0	0	0	0	0	2	2
TAS2R31	2.09995	1.76934	0.764666	0	0	0	0	0	0	0	0	0	0	0
PIK3C2A	2.09519	1.31675	0.773925	3	1	0	1	1	0	0	0	0	7	7
LTN1	2.09478	1.41801	0.835504	4	1	0	3	0	0	0	0	0	1	8
ZFYVE16	2.08867	1.42409	0.780483	2	2	0	2	1	0	0	0	0	3	3
SAMD9L	2.08652	1.27436	0.802838	2	1	1	0	0	0	0	0	0	0	3
MYSM1	2.08442	1.25698	0.875815	0	0	0	2	0	0	0	0	0	8	3
ZFC3H1	2.07613	1.32665	0.818057	6	2	0	0	0	0	0	0	0	0	9
RICTOR	2.07067	1.38127	0.867361	4	3	0	1	0	0	0	0	0	7	7
PRPF4B	2.06603	1.42122	0.893996	4	3	0	1	0	0	0	0	0	4	4
RIF1	2.06286	1.37232	0.745744	7	4	0	0	0	0	0	0	0	3	11
JPX	2.05902	2.32908	0.769407	0	0	0	2	0	0	0	0	0	0	0
SMC5	2.05627	1.333	0.847308	2	1	0	2	0	0	0	0	0	4	7
PCM1	2.05448	1.31994	0.798206	1	1	0	1	0	0	0	0	0	1	6
CCP110	2.05334	1.32638	0.770201	5	2	0	0	0	0	0	0	0	0	8
ETAA1	2.04871	1.27438	0.907517	1	1	1	0	0	0	0	0	0	0	8
TTC37	2.04843	1.38584	0.812522	4	3	0	1	0	0	1	1	0	1	10
GEN1	2.04524	1.19638	0.833209	4	2	1	1	0	0	0	0	0	5	6
TTC14	2.04186	1.44272	0.799497	0	0	0	0	0	0	0	0	0	0	1
KIAA2026	2.04162	1.2152	0.799988	2	2	0	0	0	0	0	0	0	0	7
ESF1	2.04095	1.71541	0.706209	1	0	0	0	0	0	0	0	0	0	5
CASC5	2.03355	1.32192	0.782455	6	3	0	1	1	0	0	0	0	1	22
SASS6	2.03248	1.23076	0.80733	1	1	0	1	1	1	0	0	0	2	5
PKN2	2.03067	1.29697	0.742656	1	1	1	1	0	0	0	0	0	2	6
RPAP3	2.02823	1.27182	0.710242	2	1	0	1	0	0	0	0	0	2	3
KIF18A	2.02615	1.26765	0.758736	2	1	0	0	0	0	0	0	0	1	4
ESCO1	2.0214	1.4838	0.805852	5	0	0	0	0	0	1	0	0	0	5
CHD9	2.01775	1.43631	0.737614	7	3	1	1	0	0	0	0	0	2	8
CEP350	2.01689	1.3003	0.823264	1	1	0	2	2	1	0	0	0	3	16
BDP1	2.01312	1.38208	0.77194	9	5	0	0	0	0	0	0	0	3	17
FBXO9	2.0123	1.41953	0.78973	1	1	0	1	1	0	1	1	0	1	2
UFL1	2.0104	1.34152	0.806875	1	1	0	0	0	0	0	0	0	2	3
PCMTD1	2.00787	1.57608	0.822275	0	0	0	0	0	0	0	0	0	0	2
CEP170	2.0058	1.29362	0.709979	3	2	0	0	0	0	1	1	0	0	5
PUS7L	2.00455	1.33186	0.797848	0	0	0	1	0	0	0	0	0	1	4
FAR1	2.00305	1.26743	0.758045	0	0	0	0	0	0	0	0	0	2	2
TAS2R20	2.00133	2.05062	0.800627	0	0	0	2	1	0	0	0	0	1	0
CCDC88A	1.99724	1.50809	0.756329	3	2	0	1	1	1	0	0	0	5	8
CCDC41	1.99663	1.29183	0.747647	2	2	0	0	0	0	0	0	0	0	5
SCAF11	1.9966	1.29844	0.781959	0	0	0	0	0	0	1	1	0	2	7
SHPRH	1.99557	1.50321	0.848117	4	2	2	0	0	0	0	0	0	1	10
OFD1	1.99541	1.12722	0.764152	1	0	0	0	0	0	0	0	0	0	2
PRO2012	1.99416	1.63997	0.787873
SLK	1.99324	1.46683	0.716945	2	1	0	0	0	0	0	0	0	2	9
C18orf54	1.99248	1.2222	0.78323	1	1	0	1	1	0	0	0	0	6	3
KIF15	1.9924	1.36133	0.776533	1	0	0	0	0	0	0	0	0	0	12
CCDC144A	1.99214	1.477	0.900993	1	1	1	0	0	0	0	0	0	1	7
ZNF654	1.99065	1.40256	0.819523	1	1	1	1	0	0	1	0	0	2	5
AKAP11	1.98849	1.47628	0.728539	3	2	0	1	1	0	0	0	0	2	4
ATP11C	1.98688	1.34289	0.749427	4	3	1	2	1	0	0	0	0	3	6
NBN	1.98347	1.2247	0.794757	1	0	0	0	0	0	0	0	0	2	2
ANKRD36B	1.98173	1.19336	0.791929	0	0	0	0	0	0	0	0	0	1	8
DMXL2	1.98101	1.34723	0.866814	3	1	0	0	0	0	0	0	0	2	10
DICER1	1.97864	1.37015	0.865232	1	0	0	1	1	0	0	0	0	1	7
CCDC18	1.97579	1.52777	0.806134	1	1	0	0	0	0	0	0	0	0	4
ZNF148	1.97452	1.21744	0.773816	0	0	0	1	0	0	0	0	0	3	3
ZNF770	1.97282	1.11168	0.781614	1	0	0	1	0	0	0	0	0	2	1
FAM171B	1.97237	1.44004	0.716866	1	0	0	0	0	0	0	0	0	1	2
PIK3CA	1.96724	1.47364	0.792114	1	0	0	0	0	0	0	0	0	0	6
SLC7A11	1.96442	1.56119	0.861018	1	0	0	2	0	0	1	1	0	4	1
ZBTB41	1.96196	1.53758	0.818019	1	0	0	3	3	1	0	0	0	6	0
RAPGEF6	1.96192	1.36507	0.753711	4	1	0	2	0	0	0	0	0	4	4
SEC62	1.96055	1.45735	0.806194	0	0	0	2	0	0	0	0	0	7	1
NAA15	1.96031	1.25118	0.842092	2	2	0	0	0	0	0	0	0	3	3
JMJD1C	1.95879	1.68424	0.721926	5	4	0	0	0	0	1	0	0	2	12
DNAJC10	1.95718	1.41252	0.721398	2	2	1	0	0	0	0	0	0	1	9
CKAP2L	1.95675	1.22343	0.787372	1	1	0	0	0	0	0	0	0	0	7
DYNLT3	1.95532	1.37273	0.762257	0	0	0	0	0	0	0	0	0	2	0
USP47	1.95454	1.53968	0.729713	1	0	0	1	1	0	0	0	0	2	4
RSF1	1.9535	1.54064	0.774349	5	2	0	0	0	0	0	0	0	0	7
STAG2	1.95205	1.27788	0.763785	0	0	0	0	0	0	0	0	0	1	5
KIAA1033	1.94913	1.41758	0.84419	1	1	0	1	0	0	0	0	0	1	6
ARFGEF1	1.94651	1.2607	0.794329	2	1	1	1	1	0	0	0	0	0	9
NPAT	1.94637	1.48732	0.763656	1	1	1	0	0	0	0	0	0	2	9
SLC35A3	1.94566	1.34481	0.808123	0	0	0	0	0	0	0	0	0	3	1
AHCTF1	1.94551	1.3673	0.843126	2	0	0	0	0	0	0	0	0	0	8
KIAA1109	1.94469	1.57959	0.839055	11	7	0	0	0	0	0	0	0	0	19
BRCA2	1.94422	1.48793	0.881285	10	6	0	0	0	0	0	0	0	0	23
PNN	1.94222	1.34013	0.766262	2	2	0	0	0	0	0	0	0	2	3
ZBTB1	1.93856	1.51503	0.724211	1	1	1	1	1	0	0	0	0	1	4
SREK1	1.93832	1.47341	0.766973	3	1	0	1	0	0	0	0	0	2	3
SECISBP2L	1.93768	1.36208	0.767647	0	0	0	1	0	0	0	0	0	3	3
GPR52	1.93503	1.16586	0.750274	1	1	1	0	0	0	0	0	0	2	1
NKTR	1.93456	1.36827	0.79257	1	0	0	2	1	0	0	0	0	3	14
WNK1	1.93394	1.26381	0.7093	3	1	1	1	0	0	0	0	0	3	11
ABCA5	1.93228	1.42301	0.796812	3	1	1	0	0	0	0	0	0	3	10
UBR3	1.93072	1.30484	0.795221	2	1	0	0	0	0	0	0	0	0	2
MYO9A	1.92939	1.67254	0.813526	9	3	1	1	0	0	0	0	0	0	9
PPP1R12A	1.92893	1.31789	0.887559	2	2	0	1	0	0	0	0	0	1	6
YTHDC2	1.92813	1.25421	0.869206	4	1	0	0	0	0	0	0	0	2	5
POLK	1.92622	1.40739	0.880813	2	2	0	0	0	0	0	0	0	3	6
PHF20L1	1.9259	1.45226	0.730383	3	1	0	2	2	0	0	0	0	2	2
ZRANB2	1.92427	1.26373	0.846168	1	0	0	0	0	0	0	0	0	2	0
USP15	1.92373	1.25583	0.758364	2	1	1	1	1	0	0	0	0	5	6
ERBB2IP	1.92084	1.33752	0.824278	1	0	0	1	1	0	2	1	0	1	5
MPHOSPH8	1.91931	1.29527	0.773254	6	4	0	1	0	0	0	0	0	1	6
TMTC3	1.9168	1.32225	0.799541	2	1	1	1	0	0	0	0	0	4	7
DMTF1	1.91664	1.29008	0.772318	0	0	0	0	0	0	1	0	0	0	6
SMCHD1	1.91562	1.37497	0.768602	2	2	0	1	0	0	0	0	0	2	8
PPIG	1.91309	1.46865	0.783608	0	0	0	0	0	0	0	0	0	0	9
ACSL4	1.91267	1.2204	0.804564	1	1	1	0	0	0	2	2	0	4	2
RBBP8	1.91267	1.18631	0.808324	3	2	0	0	0	0	1	1	0	0	3
ZBTB33	1.91253	1.20147	0.767059	0	0	0	1	0	0	0	0	0	1	2
TTC3	1.91196	1.47719	0.854684	6	2	0	0	0	0	0	0	0	1	9
ROCK2	1.91153	1.51526	0.833482	2	2	0	0	0	0	0	0	0	2	6
ZNF260	1.91133	1.13423	0.798831	0	0	0	2	0	0	0	0	0	5	3
ATM	1.90928	1.26105	0.867716	7	5	1	2	0	0	0	0	0	1	19
FLJ36840	1.90921	1.37908	0.833841
REV3L	1.90887	1.3922	0.715336	5	4	1	0	0	0	0	0	0	0	15
CD2AP	1.90655	1.24613	0.7674	8	5	2	1	0	0	0	0	0	7	12
SYTL2	1.90651	1.46472	0.731816	1	0	0	0	0	0	0	0	0	1	4
RBM25	1.90546	1.22766	0.776021	2	2	0	0	0	0	0	0	0	1	1
BOD1L	1.90519	1.31754	0.787457	9	7	1	0	0	0	0	0	0	1	16
PPP2R3A	1.90227	1.44489	0.72901	1	1	0	1	0	0	0	0	0	4	2
CEP57	1.9022	1.23055	0.811954	0	0	0	1	0	0	0	0	0	0	2
ZNF451	1.89901	1.24052	0.832587	2	2	0	0	0	0	0	0	0	0	6
ANLN	1.89829	1.22724	0.784717	6	1	0	1	0	0	0	0	0	1	5
ZNF721	1.89827	1.27126	0.762541	0	0	0	0	0	0	0	0	0	4	1
ATAD5	1.8975	1.22731	0.818485	2	1	0	0	0	0	0	0	0	0	10
STAG1	1.89499	1.67366	0.7213	1	1	0	0	0	0	0	0	0	0	5
SLC4A7	1.89473	1.36938	0.800702	0	0	0	3	2	0	0	0	0	5	1
NAPEPLD	1.89256	1.46995	0.825021	1	0	0	0	0	0	1	1	0	2	2
RLF	1.89226	1.29522	0.818456	4	0	0	0	0	0	0	0	0	0	13
ATP2B1	1.89102	1.57532	0.754718	0	0	0	0	0	0	1	0	0	1	2
USP34	1.89055	1.30814	0.765615	3	1	0	0	0	0	0	0	0	1	9
SOS2	1.89038	1.42962	0.856211	4	3	2	0	0	0	0	0	0	0	5
KIAA0586	1.88964	1.18895	0.816205	2	1	0	0	0	0	0	0	0	0	5
STXBP3	1.88916	1.16055	0.791256	0	0	0	0	0	0	1	0	0	1	2
NIPBL	1.88911	1.33341	0.772448	4	0	0	0	0	0	0	0	0	0	8
KIF21A	1.88808	1.41628	0.775109	1	1	0	1	1	0	0	0	0	2	5
OTUD6B	1.88775	1.42175	0.755169	0	0	0	0	0	0	0	0	0	2	4
DHX29	1.88643	1.2398	0.800062	3	1	0	0	0	0	0	0	0	1	2
MYBL1	1.88607	1.23604	0.793709	2	1	0	1	1	0	0	0	0	1	1
DNAH7	1.88554	1.41949	0.747122	4	2	0	0	0	0	0	0	0	0	18
KIF11	1.885	1.33312	0.835972	0	0	0	1	0	0	0	0	0	3	3
RECQL	1.88392	1.26381	0.803879	0	0	0	1	0	0	1	1	0	1	0
CEP128	1.88391	1.62956	0.71366	2	1	0	0	0	0	1	1	1	0	5
PNISR	1.88178	1.16836	0.773653	1	1	1	1	1	0	0	0	0	1	1
PHIP	1.88103	1.35319	0.744987	6	3	2	3	3	0	0	0	0	6	8
SETX	1.88051	1.46201	0.751513	5	2	0	1	0	0	0	0	0	3	6
TROVE2	1.87829	1.23956	0.758397	1	1	1	1	0	0	0	0	0	2	3
ITPR2	1.87774	1.52589	0.834338	3	2	1	1	1	0	0	0	0	3	9
KIF5B	1.87753	1.2124	0.78546	1	0	0	0	0	0	0	0	0	0	2
KIAA2018	1.87745	1.50474	0.715531	5	4	0	2	0	0	0	0	0	2	12
CENPK	1.87647	1.21628	0.808395	0	0	0	0	0	0	0	0	0	0	0
TRPM7	1.87409	1.23841	0.79538	5	4	3	5	2	0	0	0	0	2	7
BCLAF1	1.87317	1.33749	0.746517	2	1	0	2	1	0	0	0	0	3	5
NEMF	1.8728	1.45041	0.738408	2	1	0	0	0	0	0	0	0	3	6
UBA6	1.87116	1.15837	0.795355	2	1	1	1	0	0	0	0	0	1	5
NBEAL1	1.86987	1.52102	0.722975	4	3	1	0	0	0	0	0	0	0	9
CCDC144C	1.86789	1.39263	0.817552	0	0	0	2	2	1	0	0	0	0	0
ITGAV	1.86706	1.50554	0.81653	2	0	0	1	0	0	0	0	0	2	2
USP24	1.86438	1.41787	0.739837	6	5	4	1	0	0	0	0	0	0	10
GPR21	1.86382	1.2049	0.731757	1	1	0	0	0	0	0	0	0	0	1
ARHGAP12	1.86377	1.38023	0.718039	6	2	0	0	0	0	0	0	0	0	7
NEDD1	1.86328	1.39403	0.842087	1	1	0	1	1	0	0	0	0	0	2
TAX1BP1	1.86259	1.41211	0.709222	3	1	1	0	0	0	0	0	0	1	4
LRBA	1.86017	1.35624	0.827394	4	2	0	1	1	0	0	0	0	1	11
RASA2	1.85996	1.5028	0.759995	1	0	0	0	0	0	0	0	0	0	3
PTAR1	1.85951	1.26397	0.877337	2	2	0	6	3	0	0	0	0	7	4
U2SURP	1.85928	1.23234	0.791731	2	1	0	2	1	1	0	0	0	5	4
AKAP9	1.8583	1.64329	0.777934	6	4	0	0	0	0	0	0	0	0	12
SYNE2	1.85798	1.5735	0.757583	11	5	1	1	0	0	0	0	0	0	30
USP37	1.85788	1.26131	0.77364	0	0	0	0	0	0	0	0	0	2	6
RLIM	1.85686	1.51864	0.776514	2	1	1	4	1	1	0	0	0	8	3
LOC220594	1.85412	1.82311	0.756899
BBX	1.8539	1.36568	0.797567	5	4	2	4	2	0	0	0	0	5	9
ARID4B	1.85326	1.40057	0.83195	4	3	0	0	0	0	0	0	0	1	9
MYCBP2	1.85277	1.46542	0.771535	13	8	0	0	0	0	0	0	0	1	27
NHLRC2	1.85097	1.371	0.769693	2	2	0	1	0	0	0	0	0	4	1
FAM133B	1.84994	1.31922	0.745912	0	0	0	0	0	0	0	0	0	2	1
SLTM	1.8498	1.47053	0.772273	1	1	0	0	0	0	0	0	0	1	5
SPOPL	1.84972	1.37498	0.816013	2	1	0	0	0	0	0	0	0	5	2
PRPF38B	1.84943	1.18429	0.786303	2	1	0	2	0	0	0	0	0	0	4
ANK3	1.84849	1.34806	0.833798	19	13	4	0	0	0	0	0	0	1	30
SOCS4	1.84661	1.34834	0.742672	0	0	0	5	2	1	0	0	0	4	2
CEP135	1.84585	1.34622	0.71403	0	0	0	0	0	0	0	0	0	0	2
PRPF40A	1.84349	1.12652	0.868031	0	0	0	0	0	0	0	0	0	2	4
MTBP	1.84248	1.31463	0.73411	1	0	0	0	0	0	0	0	0	0	4
SRFBP1	1.84086	1.25095	0.776893	1	1	1	1	0	0	0	0	0	2	5
PGAP1	1.84085	1.30984	0.753869	1	1	0	3	1	0	0	0	0	3	0
ZBTB38	1.84037	1.2859	0.703652	2	1	0	2	1	0	1	0	0	7	10
N4BP2	1.83972	1.55179	0.788926	7	6	1	1	0	0	0	0	0	1	12
CAMSAP2	1.83877	1.41682	0.801132	4	2	0	0	0	0	0	0	0	2	8
ATP8A1	1.83699	1.2411	0.758715	0	0	0	2	1	0	0	0	0	4	4
RAB11FIP2	1.83663	1.24931	0.728532	1	1	0	1	0	0	0	0	0	3	3
IKZF2	1.83654	1.38326	0.738496	1	1	1	4	1	0	0	0	0	6	2
PKI55	1.83353	1.53548	0.804757	0	0	0	0	0	0	0	0	0	0	0
LIN7C	1.83341	1.25524	0.73681	1	0	0	3	1	0	0	0	0	2	1
MOBKL1A	1.83252	1.09539	0.78025
C5orf51	1.83252	1.43124	0.750872	0	0	0	0	0	0	0	0	0	4	0
CWC27	1.83099	1.44146	0.771094	2	1	0	0	0	0	0	0	0	0	3
UPF2	1.83091	1.28222	0.728898	2	2	1	0	0	0	0	0	0	1	7
ZNF292	1.83026	1.27258	0.903688	4	3	0	0	0	0	0	0	0	1	6
TET2	1.82992	1.41227	0.766753	4	1	0	1	1	0	0	0	0	2	11
PPIL4	1.82939	1.31667	0.739226	2	2	0	0	0	0	0	0	0	0	4
ASCC3	1.82902	1.31051	0.824594	4	2	0	0	0	0	0	0	0	1	9
BRIP1	1.82887	1.32471	0.842438	0	0	0	1	0	0	0	0	0	2	5
KLHL28	1.82812	1.23279	0.730726	1	0	0	0	0	0	0	0	0	3	2
MAP3K2	1.82786	1.39369	0.757466	1	0	0	3	3	0	0	0	0	9	2
ATR	1.82744	1.51779	0.904371	8	3	1	0	0	0	0	0	0	0	9
KIF23	1.82699	1.22378	0.771004	1	1	0	1	1	0	0	0	0	2	5
DHX36	1.82545	1.40152	0.853263	1	0	0	0	0	0	0	0	0	0	3
WRN	1.82506	1.39978	0.803628	3	2	1	0	0	0	0	0	0	0	3
SLC5A3	1.82482	1.30439	0.813806	1	0	0	4	2	0	1	1	0	11	3
KCNQ5	1.82479	1.25273	0.731772	1	1	0	0	0	0	0	0	0	4	6
CCDC76	1.8247	1.26944	0.744108	0	0	0	1	1	0	0	0	0	2	3
CCNT2	1.82434	1.16077	0.812625	0	0	0	2	2	1	0	0	0	5	5
EXOC1	1.82277	1.23615	0.774851	3	1	0	0	0	0	0	0	0	1	10
RDX	1.82055	1.28498	0.884023	1	1	1	1	0	0	0	0	0	3	1
CDC42BPA	1.81978	1.35245	0.849107	3	3	1	1	0	0	0	0	0	5	6
PPIP5K2	1.81888	1.46973	0.855615	3	0	0	2	2	0	0	0	0	1	5
CLOCK	1.81888	1.40185	0.797468	1	0	0	2	1	1	0	0	0	5	2
ALCAM	1.81788	1.2136	0.775352	1	0	0	3	2	0	0	0	0	5	1
FNIP1	1.81694	1.24913	0.802266
ZEB1	1.81605	1.15714	0.851622	2	2	0	0	0	0	0	0	0	0	7
HECTD1	1.81593	1.53781	0.75673	6	3	1	1	1	0	0	0	0	1	8
STRN	1.81507	1.33144	0.833918	0	0	0	3	1	0	0	0	0	7	2
ZCCHC6	1.81496	1.3536	0.748949	5	4	1	0	0	0	0	0	0	1	7
TAOK1	1.81454	1.24197	0.772051	2	1	1	3	1	0	0	0	0	8	4
PRPF39	1.81431	1.2181	0.714946	1	1	0	0	0	0	0	0	0	0	1
MED12L	1.81391	1.4247	0.774683	1	1	1	1	0	0	0	0	0	2	9
EDEM3	1.81378	1.51254	0.799287	0	0	0	2	1	0	0	0	0	3	3
C10orf18	1.81292	1.34019	0.750832	0	0	0	0	0	0	0	0	0	0	0
PPP4R2	1.81211	1.42115	0.756916	1	1	0	0	0	0	0	0	0	0	1
APC	1.81176	1.55165	0.835887	5	1	0	0	0	0	0	0	0	0	12
MRE11A	1.81163	1.59723	0.785372	1	1	0	2	1	1	0	0	0	3	6
PDS5B	1.81118	1.4245	0.766265	0	0	0	0	0	0	0	0	0	4	5
ARHGAP21	1.81041	1.4191	0.818737	3	3	1	0	0	0	1	0	0	0	10
TMF1	1.80996	1.47951	0.783623	1	0	0	0	0	0	0	0	0	1	5
ZMYM2	1.80955	1.12201	0.810283	1	1	0	1	1	1	0	0	0	4	5
BLZF1	1.80903	1.27202	0.717436	2	1	0	0	0	0	0	0	0	0	1
LRRC40	1.80801	1.3169	0.73553	1	0	0	0	0	0	0	0	0	1	4
ZMYM4	1.80733	1.234	0.861048	2	0	0	0	0	0	0	0	0	4	7
ANP32E	1.80652	1.35896	0.817307	0	0	0	0	0	0	0	0	0	1	0
ATAD2B	1.80644	1.49963	0.711941	2	1	1	1	0	0	0	0	0	3	7
USP9X	1.80547	1.34291	0.886724	3	1	0	1	0	0	0	0	0	4	11
USP25	1.80207	1.19732	0.755732	2	2	1	1	0	0	0	0	0	0	5
ZNF680	1.80187	1.12403	0.7121	0	0	0	0	0	0	0	0	0	1	1
ATAD2	1.80141	1.18717	0.77747	3	1	0	0	0	0	0	0	0	1	4
DENND4A	1.80077	1.16028	0.77474	1	1	0	0	0	0	0	0	0	1	7
LYSMD3	1.80027	1.35739	0.796997	0	0	0	2	0	0	1	0	0	1	1
RMI1	1.79927	1.36226	0.74638	1	1	0	1	0	0	0	0	0	0	5
SMC4	1.79877	1.2017	0.838865	1	1	1	0	0	0	0	0	0	1	7
BLM	1.79774	1.3468	0.737146	3	0	0	0	0	0	0	0	0	0	2
ZHX1	1.79761	1.2078	0.787971	4	2	0	1	0	0	0	0	0	2	5
RGPD6	1.79745	1.19466	0.743043	5	3	3	0	0	0	1	1	1	1	8
NARG2	1.7967	1.19199	0.832682	3	1	0	2	0	0	0	0	0	2	5
RBBP6	1.79656	1.30783	0.847526	5	5	1	0	0	0	0	0	0	0	12
ABCD2	1.79604	1.45586	0.839263	0	0	0	0	0	0	0	0	0	2	0
CEP120	1.79573	1.32871	0.793901	2	1	0	0	0	0	0	0	0	1	2
CDK17	1.79502	1.26615	0.74461	0	0	0	0	0	0	0	0	0	3	0
EPRS	1.79499	1.29533	0.743071	7	4	0	0	0	0	0	0	0	0	9
PTPN22	1.79442	1.38178	0.742239	4	2	2	1	1	0	0	0	0	1	8
RB1	1.79404	1.32932	0.849701	2	2	0	1	0	0	0	0	0	0	2
RGPD4	1.7938	1.18922	0.747578	4	3	3	0	0	0	0	0	0	1	8
STAM2	1.79349	1.23975	0.762245	1	0	0	2	0	0	0	0	0	1	0
DIAPH3	1.79318	1.35003	0.829545	3	1	1	1	0	0	0	0	0	1	4
KIF20B	1.79202	1.55346	0.795583	4	4	2	0	0	0	0	0	0	0	11
PIK3C2G	1.78867	1.26174	0.790569	1	1	0	0	0	0	0	0	0	0	3
ARID2	1.78865	1.35814	0.865522	2	0	0	0	0	0	0	0	0	2	5
MMS22L	1.78813	1.29649	0.758269	0	0	0	3	0	0	1	1	0	5	2
EPC2	1.786	1.31072	0.812074	2	1	0	0	0	0	0	0	0	0	4
SNX13	1.78536	1.3399	0.804735	2	2	0	0	0	0	0	0	0	2	1
BROX	1.78535	1.14992	0.828471	1	1	0	0	0	0	0	0	0	0	4
CEP192	1.785	1.25977	0.75655	8	4	0	0	0	0	0	0	0	1	12
IREB2	1.7836	1.38918	0.817328	2	1	1	1	1	0	0	0	0	3	5
SCAPER	1.78285	1.51688	0.700158	3	2	0	0	0	0	0	0	0	0	8
TMOD3	1.78254	1.35901	0.758628	0	0	0	3	0	0	0	0	0	9	1
STYX	1.7825	1.13824	0.77374	0	0	0	1	0	0	0	0	0	2	0
USO1	1.78247	1.25474	0.771531	1	1	1	1	0	0	0	0	0	2	3
ZFX	1.78143	1.33051	0.735261	2	2	2	0	0	0	0	0	0	2	5
GXYLT1	1.78133	1.23654	0.708046	1	1	0	2	1	0	0	0	0	3	2
UHRF1BP1L	1.78072	1.1684	0.875014	1	0	0	0	0	0	0	0	0	0	2
KIAA0020	1.78042	1.19086	0.810643	1	1	1	0	0	0	0	0	0	0	4
C12orf35	1.78033	1.47832	0.819135	5	4	1	0	0	0	1	1	1	0	14
RGPD3	1.77919	1.17693	0.733499	3	2	2	0	0	0	0	0	0	1	8
SCYL2	1.7789	1.26817	0.800647	5	3	2	0	0	0	0	0	0	0	10
C6orf170	1.77888	1.52538	0.737767	3	2	0	0	0	0	0	0	0	0	6
RGPD5	1.77689	1.19998	0.761666	5	3	3	0	0	0	0	0	0	1	7
SGOL1	1.77663	1.35758	0.786917	3	2	0	0	0	0	0	0	0	0	2
CEP97	1.7747	1.47368	0.766767	3	2	0	0	0	0	0	0	0	2	3
QSER1	1.7747	1.21356	0.815337	4	1	1	1	0	0	0	0	0	1	7
POLQ	1.77429	1.51444	0.903323	2	1	0	0	0	0	0	0	0	0	10
CYLD	1.77385	1.36656	0.770992	3	3	0	1	0	0	0	0	0	1	4
BIRC6	1.77372	1.27724	0.833869	5	2	0	0	0	0	0	0	0	2	17
IL6ST	1.77299	1.68487	0.787244	4	2	1	1	0	0	0	0	0	4	2
RGPD1	1.77288	1.19645	0.750835	4	3	3	0	0	0	0	0	0	2	9
SACS	1.77274	1.72256	0.836135	8	4	0	1	1	0	1	1	1	1	11
PLK4	1.7717	1.31955	0.757058	1	1	0	0	0	0	0	0	0	0	2
MOSPD2	1.77131	1.63569	0.775536	1	0	0	0	0	0	0	0	0	0	1
ZNF146	1.77063	1.22749	0.81479	0	0	0	0	0	0	0	0	0	1	1
PCF11	1.7698	1.34877	0.813385	6	3	0	0	0	0	0	0	0	2	3
WWP1	1.76966	1.27214	0.820606	1	1	0	0	0	0	0	0	0	0	4
GTF2A1	1.76935	1.23073	0.825631	1	0	0	0	0	0	0	0	0	1	1
ARL5B	1.76875	1.17085	0.855775	0	0	0	2	1	0	0	0	0	4	0
MKLN1	1.76724	1.32256	0.730237	2	2	0	4	1	1	0	0	0	8	2
CNTRL	1.76701	1.74124	0.784301	4	3	0	0	0	0	0	0	0	0	9
RNMT	1.76632	1.55466	0.777087	0	0	0	3	1	0	0	0	0	4	1
BRCA1	1.76601	1.23839	0.772852	6	2	0	1	1	0	0	0	0	0	7
ST8SIA4	1.76523	1.20554	0.743265	0	0	0	3	1	1	0	0	0	4	0
C1orf9	1.76467	1.2044	0.744925	2	1	0	0	0	0	0	0	0	0	8
TAS2R50	1.76415	1.46111	0.754244	0	0	0	0	0	0	0	0	0	0	1
TLK1	1.76344	1.24096	0.864446	2	2	1	2	2	0	0	0	0	5	3
SMC1B	1.76229	1.71931	0.766563	2	2	0	1	1	0	0	0	0	0	7
SNRNP48	1.76053	1.23895	0.764713	1	1	1	1	1	0	0	0	0	2	1
ALMS1	1.76034	1.38813	0.803064	4	1	0	0	0	0	0	0	0	0	34
ANKRD26	1.75973	1.45609	0.87691	1	0	0	0	0	0	0	0	0	1	6
APPL1	1.75834	1.15233	0.805624	0	0	0	1	0	0	0	0	0	2	1
FANCL	1.75802	1.32743	0.780563	0	0	0	1	0	0	0	0	0	0	1
RASA1	1.75769	1.50112	0.815903	0	0	0	1	0	0	0	0	0	2	2
DOCK7	1.7574	1.3755	0.77037	6	5	0	0	0	0	0	0	0	1	11
RASSF8	1.7571	1.25606	0.734736	1	0	0	0	0	0	0	0	0	5	1
ZNF280C	1.75632	1.26042	0.784741	4	2	1	3	1	0	0	0	0	2	5
RABGAP1L	1.7563	1.35805	0.726936	1	1	0	0	0	0	0	0	0	0	2
BPTF	1.75586	1.27924	0.85541	6	4	2	0	0	0	0	0	0	1	19
PIKFYVE	1.75451	1.35366	0.871854	3	2	1	0	0	0	0	0	0	2	5
EFR3A	1.75397	1.24142	0.893474	2	2	0	0	0	0	0	0	0	4	4
AP4E1	1.75371	1.40769	0.78295	0	0	0	3	1	0	0	0	0	2	4
LMBRD2	1.75322	1.69269	0.789535	1	1	0	1	1	0	0	0	0	0	0
GNA13	1.7529	1.22343	0.747927	1	1	0	1	1	1	0	0	0	3	3
MBNL1	1.75254	1.20559	0.7756	1	1	1	2	1	0	0	0	0	6	3
FSD1L	1.75166	1.7724	0.743237	3	2	0	1	1	0	0	0	0	3	2
NEK1	1.74883	1.39075	0.736127	2	1	0	2	1	0	0	0	0	1	6
KRIT1	1.74843	1.23542	0.769236	1	1	0	0	0	0	0	0	0	0	1
NOL8	1.74839	1.20525	0.75989	2	2	0	0	0	0	0	0	0	0	3
VPS13B	1.74771	1.32529	0.773191	11	5	2	1	0	0	0	0	0	0	19
C21orf91	1.74769	1.41441	0.771298	1	1	0	4	4	0	0	0	0	3	2
DDX46	1.74769	1.3381	0.796183	1	1	0	1	1	0	0	0	0	1	4
RRM2B	1.74662	1.16897	0.711939	0	0	0	1	1	0	0	0	0	2	1
WDR17	1.74656	1.58218	0.783125	1	1	0	0	0	0	0	0	0	2	4
RB1CC1	1.74631	1.48448	0.806047	0	0	0	0	0	0	0	0	0	2	7
MTX3	1.74567	1.50192	0.74814	0	0	0	4	1	0	0	0	0	10	1
HELLS	1.74545	1.2115	0.814876	1	1	0	0	0	0	0	0	0	1	3
ATP13A3	1.74385	1.39942	0.78632	3	1	0	1	1	0	0	0	0	1	1
OCLM	1.74353	1.23681	0.843462	0	0	0	0	0	0	0	0	0	0	0
STXBP5	1.74184	1.31199	0.806294	0	0	0	1	0	0	0	0	0	9	3
WDHD1	1.7416	1.40983	0.797936	7	4	1	1	0	0	0	0	0	0	5
USP12	1.74055	1.2664	0.739772	0	0	0	0	0	0	0	0	0	0	0
C3orf63	1.74027	1.2115	0.753784
CCDC14	1.73998	1.35177	0.793476	1	0	0	0	0	0	0	0	0	0	2
ZNF507	1.73938	1.3569	0.783255	2	1	0	1	0	0	0	0	0	7	4
BAZ1A	1.73934	1.23495	0.762919	5	4	0	0	0	0	0	0	0	0	17
CDK6	1.73921	1.25294	0.720913	0	0	0	1	1	0	0	0	0	11	1
MIER3	1.73917	1.26138	0.893065	0	0	0	1	1	0	0	0	0	5	0
GCFC1	1.73821	1.26982	0.88091	2	2	0	0	0	0	0	0	0	1	2
DOCK10	1.73806	1.20979	0.80555	4	2	0	0	0	0	0	0	0	1	4
STXBP4	1.7377	1.39856	0.74956	2	1	0	0	0	0	0	0	0	3	1
TPP2	1.73766	1.39208	0.789899	1	0	0	0	0	0	0	0	0	0	4
PMS1	1.73689	1.07345	0.787698	2	1	1	0	0	0	0	0	0	0	4
RFX7	1.73683	1.15016	0.819879	1	1	1	2	1	0	0	0	0	2	7
CD302	1.73655	1.22741	0.754101
ITSN2	1.73572	1.5126	0.782087	4	3	0	0	0	0	0	0	0	0	9
FXR1	1.7357	1.41399	0.787862	0	0	0	3	1	0	1	0	0	7	1
KCNH7	1.73561	1.24566	0.762204	2	2	0	0	0	0	0	0	0	1	8
CASC4	1.73471	1.1188	0.762307	0	0	0	1	0	0	0	0	0	3	2
WDR36	1.73425	1.44896	0.847798	2	1	0	1	0	0	0	0	0	5	3
LOC100131541	1.73395	1.28421	0.727837
MAP4K5	1.73392	1.43806	0.853112	0	0	0	0	0	0	0	0	0	0	3
TTC21B	1.7337	1.55064	0.809862	1	1	0	1	0	0	0	0	0	2	7
RBAK	1.73324	1.56539	0.753156	0	0	0	1	1	0	0	0	0	3	2
RAD54B	1.7332	1.31083	0.729053	0	0	0	0	0	0	0	0	0	0	1
TOP2A	1.73072	1.15331	0.785566	1	1	1	1	1	0	0	0	0	2	6
SACM1L	1.72953	1.38883	0.733747	2	1	0	2	1	0	0	0	0	4	1
PARP14	1.72888	1.5093	0.767445	6	3	1	2	1	0	0	0	0	1	9
RAD18	1.72888	1.1712	0.8902	1	1	1	2	2	0	0	0	0	3	2
DOPEY1	1.72596	1.62648	0.896464	3	2	1	0	0	0	0	0	0	1	5
KIAA0947	1.7258	1.53742	0.828613	2	0	0	0	0	0	0	0	0	1	5
GAS2L3	1.72485	1.21367	0.878653	0	0	0	0	0	0	1	0	0	0	3
DLGAP5	1.72352	1.26381	0.839367	2	2	0	0	0	0	0	0	0	1	3
STRBP	1.7232	1.58249	0.715131	0	0	0	1	0	0	0	0	0	2	0
ZNHIT6	1.72309	1.45462	0.706791	0	0	0	3	1	0	0	0	0	7	3
MYO5A	1.72198	1.36625	0.738624	3	3	0	1	1	1	0	0	0	5	6
LOC100130428	1.72184	1.38376	0.852238
LMAN1	1.72157	1.20321	0.776731	2	1	0	1	1	0	0	0	0	4	2
GPBP1	1.7214	1.18246	0.733473	0	0	0	0	0	0	0	0	0	1	2
ARHGAP5	1.71977	1.21701	0.744612	1	1	0	0	0	0	0	0	0	3	6
FAM190B	1.71908	1.24958	0.835238	3	2	1	1	0	0	0	0	0	5	7
C16orf87	1.71873	1.36263	0.709033	0	0	0	0	0	0	0	0	0	0	2
SAMD9	1.71826	1.70982	0.727362	2	2	0	1	1	0	0	0	0	4	10
FIGNL1	1.71685	1.26484	0.782954	3	2	0	0	0	0	0	0	0	0	4
FNDC3A	1.71653	1.27252	0.826866	2	1	0	0	0	0	0	0	0	1	7
PLAG1	1.71644	1.48331	0.829359	0	0	0	2	1	0	0	0	0	4	2
FAM35B	1.71601	1.21863	0.785295	0	0	0	0	0	0	0	0	0	0	0
SLMAP	1.71584	1.35298	0.740099	3	2	0	0	0	0	0	0	0	2	5
IFIH1	1.71491	1.38056	0.811034	1	0	0	0	0	0	0	0	0	0	7
SPICE1	1.71489	1.47124	0.746564	0	0	0	2	0	0	0	0	0	0	2
CLSPN	1.71372	1.31518	0.732526	2	0	0	4	1	0	0	0	0	4	6
MED4	1.71276	1.781	0.710713	0	0	0	1	1	0	0	0	0	0	1
GOLGB1	1.71256	1.61208	0.772281	7	7	4	1	1	0	0	0	0	1	22
ZNF12	1.71251	1.47007	0.720011	0	0	0	1	1	0	0	0	0	1	1
MPHOSPH9	1.71246	1.19543	0.763498	4	1	1	0	0	0	0	0	0	0	5
HEATR1	1.71209	1.3423	0.775595	4	1	0	1	0	0	0	0	0	1	9
NF1	1.71168	1.25612	0.847459	8	4	0	0	0	0	0	0	0	1	9
PDS5A	1.71139	1.27089	0.809883	5	3	0	0	0	0	0	0	0	5	8
DENND1B	1.71076	1.17054	0.848823	4	3	0	2	0	0	0	0	0	5	6
KIAA0528	1.71076	1.30732	0.85588	1	1	0	0	0	0	0	0	0	0	1
ZNF248	1.71001	1.43699	0.766387	0	0	0	1	1	0	0	0	0	5	3
PYROXD1	1.70948	1.27881	0.72661	2	2	0	0	0	0	0	0	0	4	4
SBNO1	1.70728	1.39202	0.714107	1	0	0	3	2	0	0	0	0	2	11
EIF3A	1.7066	1.27111	0.796435	3	1	0	0	0	0	0	0	0	0	5
TRAPPC8	1.70555	1.42996	0.836336	1	0	0	1	1	0	0	0	0	2	2
ZFP62	1.70374	1.6682	0.78298	0	0	0	0	0	0	0	0	0	1	3
UBR1	1.70348	1.34081	0.784975	1	1	1	2	1	0	0	0	0	0	6
YTHDF3	1.70155	1.25705	0.840538	1	1	0	0	0	0	0	0	0	5	3
EXOC6	1.70044	1.39826	0.773868	1	1	0	0	0	0	0	0	0	3	2
BCAT1	1.69967	1.05541	0.826654	1	1	0	2	0	0	0	0	0	11	1
C1orf27	1.69967	1.3691	0.882802	4	1	0	0	0	0	0	0	0	3	4
CCNL1	1.69892	1.25558	0.823401	0	0	0	0	0	0	1	0	0	0	2
ACAP2	1.6989	1.49638	0.720528	3	2	1	1	0	0	0	0	0	1	2
SGOL2	1.69798	1.15473	0.70075	6	4	2	0	0	0	0	0	0	1	10
FAM135A	1.69787	1.54397	0.790841	2	1	0	0	0	0	0	0	0	0	4
ADAM22	1.69773	1.39945	0.922832	0	0	0	2	2	1	0	0	0	5	3
DYNC1I2	1.69735	1.07349	0.723834	1	1	0	0	0	0	0	0	0	0	1
DIS3	1.69697	1.32129	0.800318	3	2	1	1	1	0	0	0	0	5	4
NCAPG	1.69632	1.35428	0.784131	1	1	0	1	1	0	0	0	0	2	1
TOPORS	1.69443	1.52393	0.802181	0	0	0	1	0	0	0	0	0	0	3
ZNF254	1.69383	1.2482	0.773476	0	0	0	2	1	0	0	0	0	1	2
USP38	1.69362	1.30321	0.788538	1	0	0	0	0	0	0	0	0	0	3
MAP7D3	1.69357	1.26213	0.762037	3	0	0	2	1	0	0	0	0	2	3
SLC26A2	1.69324	1.41034	0.730997	4	2	1	7	5	0	0	0	0	7	5
FANCM	1.6922	1.64069	0.762096	3	2	1	1	1	0	0	0	0	1	8
USP45	1.69216	1.28518	0.778307	0	0	0	1	0	0	0	0	0	5	3
PPP6R3	1.69212	1.22627	0.784638	1	1	0	1	1	0	0	0	0	2	2
ERI2	1.69139	1.4122	0.743688	1	1	0	1	0	0	0	0	0	4	4
AHI1	1.69111	1.61543	0.749838	3	3	1	0	0	0	0	0	0	2	8
UPF3B	1.6908	1.46685	0.722869	3	3	2	1	1	0	0	0	0	1	5
PJA2	1.69042	1.34514	0.89223	1	0	0	1	1	0	0	0	0	2	1
ERCC6L	1.68998	1.70717	0.71398	4	4	0	0	0	0	0	0	0	1	8
NCKAP1	1.68992	1.22486	0.800675	2	1	0	0	0	0	0	0	0	0	4
GUF1	1.68972	1.30405	0.797832	1	0	0	2	0	0	0	0	0	1	1
CUL5	1.68948	1.42175	0.817971	2	2	1	2	0	0	0	0	0	2	2
MLL3	1.68851	1.19641	0.798049	5	2	0	0	0	0	0	0	0	2	14
HIBCH	1.68774	1.36068	0.783767	1	1	0	0	0	0	0	0	0	1	1
FBXO30	1.68653	1.3322	0.809522	2	2	0	0	0	0	0	0	0	0	4
TMX3	1.68628	1.68365	0.730214	0	0	0	2	1	0	0	0	0	3	1
PLEKHA5	1.68539	1.28776	0.762167	2	0	0	5	0	0	0	0	0	0	4
TOPBP1	1.68447	1.22978	0.877764	2	0	0	0	0	0	0	0	0	0	4
ZBTB11	1.6838	1.42609	0.7646	3	3	0	0	0	0	1	0	0	1	4
TNKS2	1.68338	1.31635	0.807661	1	0	0	1	1	0	0	0	0	2	2
ADAM9	1.68328	1.39828	0.812607	3	1	0	1	0	0	0	0	0	0	0
MAN2A1	1.68306	1.40377	0.879456	2	1	0	0	0	0	0	0	0	1	5
ATAD1	1.68165	1.33514	0.778857	1	1	0	0	0	0	0	0	0	3	1
GOPC	1.68109	1.25321	0.759383
TMEM106B	1.68098	1.37137	0.790937	0	0	0	0	0	0	0	0	0	3	1
ATP11B	1.68075	1.40624	0.822183	1	1	0	2	1	1	0	0	0	4	5
NUP50	1.68048	1.31441	0.760609	1	0	0	1	0	0	0	0	0	1	2
PIK3R1	1.68038	1.27759	0.827021	1	1	0	0	0	0	0	0	0	2	3
ZNF295	1.68021	1.21031	0.807083	4	3	0	2	1	0	0	0	0	5	5
SETD2	1.67961	1.24482	0.828937	8	7	1	0	0	0	0	0	0	0	16
SP100	1.67857	1.22526	0.853283	2	2	0	2	0	0	0	0	0	3	3
C12orf48	1.67839	1.29581	0.774871
NAA16	1.67824	1.32242	0.777015	2	1	0	0	0	0	0	0	0	1	1
MLH3	1.67795	1.36309	0.747593	4	4	2	0	0	0	0	0	0	1	9
HELZ	1.6769	1.2334	0.772815	4	3	2	4	0	0	0	0	0	7	13
SCAMP1	1.67657	1.51817	0.784195	0	0	0	0	0	0	0	0	0	3	1
MFN1	1.67657	1.60576	0.742995	1	1	0	1	1	0	0	0	0	2	2
CD109	1.6759	1.31565	0.810835	2	0	0	2	2	0	0	0	0	3	4
RBM26	1.67516	1.19248	0.752355	2	1	0	0	0	0	0	0	0	1	1
ATF7IP	1.67477	1.21566	0.806027	3	2	0	1	1	0	0	0	0	3	7
NCOA2	1.67464	1.33866	0.768181	4	2	0	0	0	0	0	0	0	0	9
MIR32	1.67391	1.46333	0.7682	0	0	0	0	0	0	0	0	0	0	0
CCDC144NL	1.67363	1.3038	0.876972	0	0	0	0	0	0	0	0	0	1	0
ICK	1.67322	1.2585	0.82103	1	1	0	2	0	0	0	0	0	4	3
TBL1XR1	1.67258	1.28531	0.829681	0	0	0	1	1	0	0	0	0	2	4
RNF219	1.67166	1.56058	0.763295	3	1	0	0	0	0	0	0	0	1	4
CSNK1G3	1.67106	1.35198	0.814282	0	0	0	0	0	0	0	0	0	2	2
ZNF215	1.6703	1.42981	0.830277	0	0	0	1	1	0	0	0	0	0	4
ADAM10	1.6695	1.24035	0.775154	2	0	0	1	1	0	0	0	0	1	4
SERBP1	1.66948	1.17794	0.782311	0	0	0	1	1	0	0	0	0	3	3
KNTC1	1.6693	1.21118	0.842379	3	1	0	0	0	0	0	0	0	0	7
LRRC58	1.66862	1.16007	0.785423	2	0	0	4	1	1	0	0	0	11	1
FAM35B2	1.66857	1.23593	0.767446	0	0	0	0	0	0	0	0	0	0	1
FAM179B	1.66806	1.33012	0.768154	2	1	0	1	1	0	0	0	0	2	8
PREPL	1.66803	1.23824	0.795534	2	2	0	1	0	0	0	0	0	2	4
ASH1L	1.66774	1.24006	0.877084	7	5	1	1	0	0	0	0	0	2	10
RABEP1	1.66735	1.28661	0.756711	2	1	1	0	0	0	0	0	0	1	1
RYR2	1.66721	1.41831	0.91958	9	4	0	0	0	0	0	0	0	3	18
TXLNG	1.66692	1.11511	0.804555	0	0	0	0	0	0	0	0	0	0	2
FAM3C	1.666	1.17218	0.769383	0	0	0	0	0	0	0	0	0	0	0
ATP6V1C1	1.66577	1.41339	0.764667	0	0	0	1	0	0	0	0	0	1	1
NCOA7	1.66534	1.41746	0.82409	2	2	0	3	3	0	0	0	0	9	6
IDE	1.66444	1.16852	0.759386	1	1	1	1	0	0	0	0	0	2	8
TRNT1	1.66367	1.25686	0.811785	1	1	0	0	0	0	0	0	0	0	3
RNF6	1.66356	1.5756	0.891868	3	2	2	0	0	0	0	0	0	2	2
GORAB	1.66179	1.42444	0.793743	3	0	0	0	0	0	0	0	0	1	3
CCDC66	1.6616	1.4908	0.724984	1	0	0	0	0	0	0	0	0	0	2
ZNF84	1.66147	1.24258	0.751593	0	0	0	0	0	0	0	0	0	4	3
DPY19L4	1.66134	1.65126	0.753519	3	2	0	1	0	0	0	0	0	0	2
ZNF192	1.6611	1.27666	0.805533	0	0	0	0	0	0	0	0	0	5	3
WDR63	1.66072	1.37813	0.781169	0	0	0	0	0	0	0	0	0	0	3
KIAA1370	1.65958	1.33722	0.789335
MED13	1.65923	1.24951	0.839719	3	2	0	0	0	0	0	0	0	2	5
PI4K2B	1.659	1.07949	0.788017	0	0	0	0	0	0	0	0	0	5	0
THOC1	1.65895	1.27949	0.752404	0	0	0	0	0	0	0	0	0	0	1
HOOK3	1.65859	1.22002	0.825672	1	1	0	8	3	0	0	0	0	8	3
FRS2	1.65786	1.42145	0.755215	1	1	1	0	0	0	0	0	0	3	3
ZNF566	1.6577	1.4696	0.748804	0	0	0	2	0	0	0	0	0	1	2
JAKMIP2	1.6568	1.52483	0.780944	1	1	0	1	1	0	0	0	0	1	3
ZFAND1	1.65673	1.26902	0.716284	1	0	0	1	1	0	0	0	0	3	0
CDK19	1.65659	1.23512	0.798044	1	1	0	1	0	0	0	0	0	5	2
DCLRE1A	1.65629	1.2106	0.764375	3	2	0	0	0	0	0	0	0	1	3
CCAR1	1.65546	1.25947	0.825606	2	1	0	0	0	0	0	0	0	0	7
RAB27B	1.65542	1.32058	0.769487	0	0	0	3	1	0	0	0	0	8	0
FAM126A	1.6551	1.61196	0.777685	2	1	0	1	0	0	0	0	0	3	3
RAD17	1.65487	1.62117	0.788715	2	2	0	0	0	0	0	0	0	0	3
GOLIM4	1.65478	1.38709	0.74669	1	0	0	0	0	0	0	0	0	0	4
STRN3	1.65457	1.23831	0.781317	2	1	1	0	0	0	0	0	0	3	3
AP3B1	1.65445	1.35919	0.732687	2	1	1	1	1	1	0	0	0	1	6
NUFIP2	1.65364	1.27774	0.930201	4	2	0	3	0	0	0	0	0	8	3
ATG2B	1.65333	1.31503	0.795217	2	1	0	2	0	0	0	0	0	7	8
HAUS3	1.6528	1.43021	0.727847	1	0	0	2	1	0	0	0	0	1	2
MBNL2	1.65243	1.3509	0.798749	1	1	1	0	0	0	0	0	0	2	2
MIB1	1.65224	1.328	0.778681	0	0	0	2	1	0	0	0	0	4	1
WHSC1L1	1.65123	1.27643	0.809542	5	3	0	0	0	0	0	0	0	0	10
SLC12A2	1.65012	1.14136	0.772835	3	1	1	0	0	0	0	0	0	3	4
POLI	1.64959	1.28998	0.756923	1	1	0	4	2	1	0	0	0	7	2
ARL13B	1.64889	1.61051	0.785314	0	0	0	0	0	0	0	0	0	3	1
MGA	1.6484	1.50926	0.775729	8	4	0	1	1	0	0	0	0	2	13
SSX2IP	1.64828	1.42393	0.888204	1	0	0	2	2	0	0	0	0	2	6
KIAA1107	1.64809	1.69229	0.706662	3	2	1	0	0	0	0	0	0	0	10
SLC41A2	1.64772	1.69717	0.885728	2	1	0	0	0	0	0	0	0	1	2
TRMT11	1.64752	1.30446	0.854404	1	1	0	0	0	0	0	0	0	0	2
WDR67	1.64656	1.40285	0.845222	1	0	0	0	0	0	0	0	0	0	4
ATP7A	1.64554	1.32758	0.826239	3	1	0	2	1	0	0	0	0	5	4
BTAF1	1.64537	1.36267	0.816196	4	1	0	0	0	0	0	0	0	1	5
AKAP6	1.64509	1.36096	0.780507	2	1	0	0	0	0	0	0	0	1	13
GALNT7	1.64399	1.42955	0.793831	1	1	0	0	0	0	0	0	0	3	0
CDC5L	1.64398	1.21271	0.804912	2	2	0	2	1	0	0	0	0	2	0
NSUN6	1.64378	1.22381	0.707984	1	1	0	1	1	0	0	0	0	1	4
ZDHHC21	1.64349	2.35993	0.75131	1	1	0	3	2	1	0	0	0	8	1
QKI	1.64304	1.19714	0.874493	1	1	0	2	0	0	0	0	0	6	3
RBM27	1.64302	1.18289	0.881697	2	1	1	1	1	0	0	0	0	2	6
CEP290	1.64289	1.6931	0.713451	6	5	1	0	0	0	0	0	0	0	21
DENND4C	1.64119	1.31358	0.939685	2	2	0	0	0	0	0	0	0	1	8
XPO1	1.6408	1.22732	0.788812	0	0	0	0	0	0	0	0	0	0	7
AP1S2	1.64072	1.18967	0.762019	0	0	0	2	2	1	0	0	0	1	0
EPM2AIP1	1.64044	1.22678	0.81289	0	0	0	4	1	0	0	0	0	2	4
ARPP19	1.64032	1.03015	0.712978	0	0	0	1	0	0	0	0	0	6	0
AMD1	1.64025	1.15106	0.717252	0	0	0	1	0	0	0	0	0	2	2
JRKL	1.63993	1.5494	0.76228	1	1	0	0	0	0	0	0	0	1	3
TMEM135	1.63981	1.24761	0.723623	0	0	0	3	1	0	0	0	0	6	3
TMEM168	1.63926	1.10647	0.788689	2	1	0	1	0	0	0	0	0	1	2
SLC39A10	1.63844	1.53794	0.841772	0	0	0	0	0	0	0	0	0	5	3
KLRAP1	1.63805	1.61703	0.813807	0	0	0	0	0	0	0	0	0	0	0
ZCCHC11	1.63795	1.33713	0.777498	4	3	1	0	0	0	0	0	0	1	7
CSGALNACT2	1.63792	1.30768	0.774795	0	0	0	0	0	0	0	0	0	1	0
ERCC4	1.63771	1.56156	0.781131	2	1	1	1	0	0	0	0	0	1	2
PCGF5	1.63762	1.15192	0.792837	1	0	0	2	2	2	0	0	0	4	1
TBC1D23	1.63702	1.3457	0.772963	1	0	0	0	0	0	0	0	0	2	2
HOOK1	1.63656	2.15674	0.781702	0	0	0	1	0	0	0	0	0	0	1
LOC162632	1.63653	1.44254	0.823875
CCDC99	1.63627	1.30875	0.71563	0	0	0	0	0	0	0	0	0	0	2
MPP5	1.63586	1.33559	0.729632	3	2	0	0	0	0	0	0	0	0	2
C5orf42	1.63585	1.53199	0.743605	1	0	0	0	0	0	0	0	0	1	13
PUS10	1.63533	1.42101	0.815793	1	1	0	1	1	1	1	1	0	3	1
B4GALT6	1.63507	1.27098	0.751397	0	0	0	0	0	0	0	0	0	3	1
HS2ST1	1.63496	1.29155	0.774308	0	0	0	1	1	0	0	0	0	5	0
CHMP2B	1.63475	1.04259	0.773002	1	0	0	1	1	0	0	0	0	0	0
KCTD3	1.63375	1.22547	0.748631	0	0	0	0	0	0	0	0	0	1	4
ZNF518B	1.63361	1.37419	0.831969	2	1	0	2	1	0	0	0	0	3	5
MAGI3	1.63347	1.28369	0.712257	2	1	1	0	0	0	0	0	0	1	8
ARAP2	1.63262	1.54068	0.796669	1	1	1	0	0	0	0	0	0	2	9
ERAP2	1.63133	1.32631	0.721399	2	0	0	0	0	0	0	0	0	1	5
CWF19L2	1.63128	1.87597	0.768659	2	1	0	1	0	0	0	0	0	0	8
SEL1L	1.62996	1.34645	0.755272	2	2	0	0	0	0	0	0	0	8	4
FEM1C	1.62991	1.16104	0.788814	1	1	0	1	0	0	0	0	0	5	4
PRKAA1	1.62914	1.14966	0.751495	2	1	0	1	0	0	0	0	0	2	5
ETNK1	1.62858	1.22515	0.814242	1	0	0	1	0	0	0	0	0	3	1
RALGAPA1	1.62789	1.2465	0.725921	4	3	0	1	0	0	0	0	0	0	6
CLK4	1.62676	1.35777	0.792252	0	0	0	0	0	0	0	0	0	2	2
FAM13B	1.62576	1.23719	0.802443	2	1	1	1	0	0	0	0	0	3	2
FGFR1OP2	1.62467	1.26664	0.753844	0	0	0	0	0	0	0	0	0	1	1
KIF3A	1.62425	1.5116	0.850892	4	2	0	1	0	0	0	0	0	3	6
MLL5	1.62322	1.12275	0.763181	5	1	0	0	0	0	0	0	0	0	8
KAT6B	1.62282	1.25505	0.754255	6	6	1	0	0	0	0	0	0	2	14
LEO1	1.62259	1.36428	0.741879	1	0	0	0	0	0	0	0	0	0	2
MSH2	1.62235	1.22331	0.776166	2	2	1	0	0	0	0	0	0	0	5
DOCK11	1.62155	1.43018	0.815759	6	4	0	0	0	0	0	0	0	0	9
SIKE1	1.62093	1.20574	0.814952	0	0	0	2	0	0	0	0	0	0	0
TMEM161B	1.62081	1.21022	0.843627	2	1	1	0	0	0	0	0	0	1	2
N4BP2L2	1.62071	1.32545	0.79539	3	3	3	0	0	0	0	0	0	1	8
RAB3GAP2	1.62013	1.30931	0.847997	2	1	0	0	0	0	0	0	0	4	4
NR3C1	1.62012	1.19138	0.852267	3	2	0	1	0	0	0	0	0	2	5
ZNF195	1.61987	1.15124	0.782193	1	0	0	0	0	0	0	0	0	1	1
FBXW7	1.61985	1.37933	0.703593	1	1	0	0	0	0	0	0	0	0	6
ZC3H13	1.61864	1.53578	0.728112	8	3	1	0	0	0	0	0	0	2	11
SSFA2	1.61787	1.26468	0.80399	2	1	0	0	0	0	0	0	0	2	4
TRIM33	1.61787	1.175	0.757028	3	2	0	0	0	0	0	0	0	2	5
EYA4	1.61688	1.48324	0.750432	0	0	0	1	0	0	0	0	0	4	1
DDX21	1.61667	1.36734	0.7191	3	1	0	0	0	0	0	0	0	2	4
NUF2	1.61635	1.17961	0.808433	1	0	0	0	0	0	0	0	0	1	1
C14orf135	1.6158	1.33878	0.749766	0	0	0	0	0	0	0	0	0	0	1
MARCH7	1.61578	1.17731	0.840371	0	0	0	0	0	0	0	0	0	0	3
POT1	1.61576	1.18944	0.744887	0	0	0	2	1	0	0	0	0	1	2
C10orf12	1.61553	1.53358	0.735572	5	2	0	0	0	0	0	0	0	0	13
RC3H2	1.61507	1.23704	0.822374	2	2	0	0	0	0	0	0	0	0	3
STAU2	1.61492	1.16773	0.785625	3	1	0	0	0	0	0	0	0	1	2
FAM172A	1.61305	1.51446	0.751898	2	2	1	1	0	0	0	0	0	2	3
VCPIP1	1.61225	1.34334	0.805577	1	1	0	0	0	0	0	0	0	6	1
IL18R1	1.61132	1.23643	0.830309	1	1	0	1	0	0	0	0	0	3	3
CPEB4	1.61129	1.26691	0.765392	0	0	0	3	2	1	1	1	1	3	2
WDR43	1.61127	1.18031	0.800515	2	1	1	1	1	0	0	0	0	1	1
MLLT3	1.6102	1.31352	0.714639	2	2	0	1	1	0	0	0	0	4	1
APOOL	1.61016	1.39083	0.742741	0	0	0	1	1	1	0	0	0	3	1
TAB3	1.61014	1.21334	0.753976	2	0	0	2	1	0	0	0	0	2	5
C4orf43	1.61012	1.42496	0.769148	2	1	0	0	0	0	0	0	0	1	1
MON2	1.61003	1.23533	0.838411	2	1	0	3	1	0	0	0	0	4	7
MTM1	1.60994	1.19546	0.842833	0	0	0	1	1	0	0	0	0	4	0
ARHGEF12	1.6098	1.35359	0.75609	5	3	0	3	1	0	0	0	0	4	7
COG6	1.60962	1.49854	0.77457	0	0	0	1	1	1	0	0	0	2	0
DGKH	1.60902	1.5706	0.71274	4	1	0	0	0	0	0	0	0	0	9
TAF2	1.60896	1.20515	0.753858	1	0	0	1	0	0	1	1	0	3	1
HIPK3	1.60883	1.29251	0.718614	1	1	0	0	0	0	0	0	0	0	2
PPM1L	1.6075	1.38147	0.797733	0	0	0	1	0	0	0	0	0	2	0
TBC1D15	1.60746	1.38029	0.816526	1	0	0	1	0	0	0	0	0	2	1
LOC100287934	1.6071	1.4208	0.835149
GLS	1.60704	1.2679	0.779299	1	1	0	2	2	0	0	0	0	3	2
SOS1	1.60677	1.11917	0.813268	2	1	0	2	1	1	0	0	0	6	6
MATR3	1.60613	1.17121	0.760491	0	0	0	1	0	0	0	0	0	3	4
ZNF107	1.6058	1.21169	0.813532	0	0	0	1	0	0	0	0	0	3	3
LARP4	1.60572	1.21141	0.791583	4	2	0	0	0	0	0	0	0	4	4
ZNF277	1.60567	1.29369	0.763816	2	0	0	0	0	0	0	0	0	2	1
MPP6	1.60525	1.35414	0.77144	2	0	0	0	0	0	0	0	0	0	5
RTKN2	1.60415	1.37873	0.713032	0	0	0	1	1	0	0	0	0	3	1
TGS1	1.60372	1.3441	0.790526	3	1	1	0	0	0	0	0	0	0	1
IKZF5	1.60281	1.47171	0.720325	0	0	0	0	0	0	0	0	0	0	0
PGM3	1.60277	1.47697	0.830497	0	0	0	3	0	0	0	0	0	4	0
TCERG1	1.60243	1.23477	0.727373	2	1	0	0	0	0	0	0	0	0	4
ZNF605	1.60241	1.33509	0.864388	0	0	0	3	2	0	0	0	0	7	5
ZBED5	1.60181	1.1653	0.811685	0	0	0	0	0	0	0	0	0	1	1
EIF4G3	1.60166	1.28508	0.764312	3	3	2	0	0	0	0	0	0	2	6
NAA25	1.60083	1.27389	0.839086	1	1	0	1	0	0	0	0	0	3	1
WAPAL	1.60046	1.42932	0.727466	3	0	0	1	1	0	1	0	0	3	6
MYEF2	1.59953	1.54193	0.826493	1	0	0	0	0	0	0	0	0	2	0
UGGT2	1.59918	1.30962	0.761398	0	0	0	0	0	0	0	0	0	0	3
TEAD1	1.59906	1.28822	0.814016	1	1	0	4	2	0	0	0	0	4	3
PTBP2	1.59796	1.32372	0.832487	1	0	0	1	1	0	0	0	0	2	1
FZD3	1.59682	1.45216	0.751134	1	0	0	5	0	0	0	0	0	13	4
PBRM1	1.59672	1.38663	0.78057	5	3	1	1	1	1	0	0	0	1	9
SMEK2	1.59668	1.21687	0.724995	0	0	0	0	0	0	0	0	0	1	2
SLC25A36	1.5964	1.43764	0.729924	0	0	0	2	2	0	0	0	0	4	2
KIAA1432	1.59601	1.34768	0.754906	2	2	0	0	0	0	0	0	0	3	4
LOC100132099	1.59557	1.47734	0.75186
MIER1	1.59547	1.31091	0.828332	0	0	0	2	0	0	0	0	0	6	2
VPS41	1.59488	1.49513	0.723761	0	0	0	0	0	0	0	0	0	1	4
SPRED1	1.59431	1.3137	0.853217	1	1	0	2	0	0	0	0	0	6	2
VPS36	1.5935	1.27996	0.728925	1	1	0	0	0	0	0	0	0	3	3
UBR2	1.59346	1.26835	0.783582	3	2	0	0	0	0	0	0	0	2	6
AHR	1.59114	1.17982	0.81568	0	0	0	1	0	0	0	0	0	5	4
PLDN	1.59015	1.21845	0.77928	0	0	0	0	0	0	0	0	0	1	0
ENPP4	1.58995	1.16445	0.788915	1	1	0	1	1	0	0	0	0	2	0
PM20D2	1.58914	1.13365	0.737313	1	0	0	2	0	0	0	0	0	2	2
PSD3	1.58879	1.3985	0.854586	3	1	0	4	3	1	0	0	0	13	4
KIAA0564	1.58874	1.51542	0.74364	0	0	0	1	0	0	0	0	0	1	6
MAP3K1	1.58845	1.48687	0.778596	4	2	0	1	1	0	0	0	0	1	7
PHTF2	1.58803	1.35013	0.806228	3	1	1	1	1	0	0	0	0	3	4
XPO4	1.58737	1.3378	0.730859	1	0	0	5	3	1	0	0	0	6	2
C6orf174	1.58674	1.28993	0.76026	2	0	0	1	0	0	1	0	0	7	0
DNAJC21	1.58644	1.09966	0.711783	3	2	1	2	1	0	0	0	0	5	5
LNPEP	1.58589	1.5313	0.781063	2	2	1	0	0	0	1	1	0	0	5
BAGE4	1.58413	1.21108	0.770229
LYRM7	1.58413	1.4648	0.759785	0	0	0	4	0	0	0	0	0	9	0
EVI5	1.58408	1.41994	0.733281	0	0	0	6	3	0	0	0	0	2	1
HCFC2	1.58341	1.61979	0.754045	0	0	0	2	1	0	0	0	0	3	5
BRCC3	1.58322	1.2799	0.806166	0	0	0	0	0	0	0	0	0	2	3
CASD1	1.58316	1.39103	0.760488	0	0	0	0	0	0	0	0	0	1	3
PTPN11	1.58296	1.39739	0.809751	0	0	0	2	2	0	0	0	0	3	2
REL	1.58285	1.16237	0.754509	1	0	0	0	0	0	0	0	0	0	2
DENND2C	1.58238	1.26634	0.789643	6	4	2	1	1	0	0	0	0	1	6
DDHD1	1.58198	1.22141	0.784437	0	0	0	5	3	0	0	0	0	9	2
MTF2	1.58193	1.28157	0.756492	1	0	0	2	1	0	0	0	0	1	4
SPG11	1.58168	1.31193	0.931551	5	2	1	0	0	0	0	0	0	0	3
DDX60	1.58156	1.72319	0.787509	3	2	0	1	0	0	0	0	0	2	4
BMP2K	1.58088	1.24867	0.793466	2	1	0	0	0	0	0	0	0	1	7
TFEC	1.58008	1.51806	0.761438	2	1	0	0	0	0	1	0	0	1	1
UBN2	1.57999	1.32922	0.856817	5	1	1	2	1	0	0	0	0	4	5
SUMO4	1.57988	1.34992	0.745562	0	0	0	0	0	0	0	0	0	0	0
CLIP1	1.57977	1.32202	0.723791	5	4	1	0	0	0	0	0	0	1	10
SESN3	1.57976	1.51729	0.785035	0	0	0	0	0	0	0	0	0	0	0
SGMS1	1.57935	1.48317	0.766018	0	0	0	2	1	0	0	0	0	2	0
TAS2R5	1.57928	1.32952	0.711628	0	0	0	0	0	0	0	0	0	0	0
ELF1	1.57874	1.40474	0.705161	2	2	0	1	1	0	0	0	0	1	4
ZC3H7A	1.57857	1.47122	0.90141	2	2	1	0	0	0	0	0	0	0	2
CHUK	1.57838	1.40917	0.770037	2	1	0	0	0	0	0	0	0	2	5
ITGA2	1.57818	1.64447	0.799922	3	3	3	3	0	0	0	0	0	4	6
UTRN	1.57816	1.36338	0.769285	7	4	1	2	2	0	0	0	0	5	14
NFAT5	1.57795	1.12133	0.764637	4	0	0	4	1	0	0	0	0	8	6
SEC23A	1.57791	1.1516	0.785812	2	2	1	1	0	0	0	0	0	3	4
TMEM87B	1.57742	1.44071	0.855629	0	0	0	2	2	2	0	0	0	6	1
WDFY1	1.57728	1.25032	0.774701	0	0	0	0	0	0	0	0	0	4	1
TIA1	1.57607	1.18875	0.795455	1	1	0	0	0	0	0	0	0	4	1
FKTN	1.57602	1.40892	0.807787	2	0	0	1	1	1	0	0	0	6	0
ZNF121	1.57591	1.16813	0.82329	0	0	0	0	0	0	1	1	0	0	0
CDK5RAP2	1.57586	1.29162	0.706122	1	0	0	1	0	0	0	0	0	1	6
THUMPD2	1.57554	1.29533	0.777427	0	0	0	1	1	0	0	0	0	2	0
PUM2	1.57529	1.24726	0.825785	0	0	0	0	0	0	0	0	0	0	2
RBL1	1.57448	1.28107	0.71177	5	2	0	0	0	0	0	0	0	0	6
KIAA1468	1.57391	1.42589	0.824283	0	0	0	1	1	0	0	0	0	2	1
FAM164A	1.57379	1.26818	0.783426	2	2	1	0	0	0	0	0	0	0	4
CUL4B	1.57336	1.33112	0.737142	1	0	0	1	1	0	1	0	0	2	4
MSH3	1.57318	1.17965	0.81389	2	2	0	0	0	0	0	0	0	0	4
ARFIP1	1.5714	1.35606	0.794733	3	2	1	1	0	0	0	0	0	0	2
RPS6KA3	1.57082	1.29717	0.856219	2	1	0	2	0	0	0	0	0	3	3
RFX3	1.5705	1.76033	0.786832	1	0	0	0	0	0	0	0	0	0	0
ABCA13	1.57005	1.48416	0.727942	6	1	0	1	0	0	0	0	0	2	14
HACE1	1.56995	1.23577	0.773209	0	0	0	0	0	0	0	0	0	1	1
MAN1A2	1.56972	1.50988	0.745072	0	0	0	2	2	0	0	0	0	3	1
KIAA1715	1.56925	1.19941	0.749684	1	1	0	4	2	0	0	0	0	7	2
NAA38	1.56778	1.28664	0.70115	0	0	0	3	1	1	0	0	0	18	0
PAPOLA	1.56701	1.23865	0.808815	2	2	0	0	0	0	0	0	0	1	4
ANKIB1	1.56681	1.16567	0.773302	1	1	0	0	0	0	0	0	0	5	5
INO80D	1.5667	1.21935	0.791577	0	0	0	1	0	0	0	0	0	13	4
ZNF25	1.56571	1.5001	0.725164	0	0	0	0	0	0	0	0	0	2	4
ELF2	1.56493	1.47867	0.768313	3	2	1	0	0	0	1	1	0	0	7
ANKRD12	1.56488	1.2884	0.763035	1	1	0	2	1	0	0	0	0	5	14
IRAK4	1.56468	1.27179	0.828031	0	0	0	1	0	0	0	0	0	3	1
C5orf41	1.56457	1.28441	0.761656	0	0	0	2	1	1	0	0	0	2	4
TRIM24	1.56328	1.26822	0.743362	1	0	0	0	0	0	0	0	0	0	5
MAP3K7	1.56319	1.19227	0.73944	2	1	0	0	0	0	0	0	0	0	2
ANKRD13C	1.5631	1.27398	0.85197	0	0	0	2	0	0	0	0	0	5	3
MYB	1.56308	1.1283	0.767828	1	1	1	0	0	0	0	0	0	2	2
PRKD3	1.56288	1.57497	0.781618	1	0	0	3	2	0	1	1	0	4	4
HNRNPH3	1.5613	1.25654	0.735398	0	0	0	0	0	0	0	0	0	0	2
PDZD8	1.55959	1.17157	0.784912	2	2	0	0	0	0	0	0	0	0	4
NAIP	1.55923	1.19957	0.726634	3	1	0	0	0	0	2	2	0	2	6
TFAM	1.55923	1.40433	0.750189	1	1	0	1	0	0	0	0	0	0	1
UBE3A	1.55857	1.16257	0.829129	2	1	0	2	1	0	0	0	0	1	4
BMPR1A	1.55805	1.58068	0.702205	0	0	0	1	0	0	0	0	0	1	3
CREB1	1.55779	1.16162	0.714033	0	0	0	1	1	0	0	0	0	5	0
RNF19A	1.55776	1.39024	0.875115	2	2	0	1	1	1	0	0	0	3	1
C5orf24	1.55755	1.25429	0.876378	1	1	0	2	1	0	0	0	0	5	3
KIAA1429	1.55672	1.37542	0.766145	2	1	0	0	0	0	0	0	0	1	5
ZCCHC7	1.55607	1.56425	0.761147	0	0	0	0	0	0	0	0	0	0	2
CEP44	1.556	1.47115	0.754623	0	0	0	0	0	0	0	0	0	0	0
AASDH	1.55514	1.49729	0.774395	0	0	0	0	0	0	0	0	0	0	3
BMS1	1.55505	1.25165	0.757751	5	1	0	3	2	0	0	0	0	4	7
C3orf64	1.55502	1.20636	0.779297	1	0	0	2	1	0	0	0	0	1	3
LCOR	1.55485	1.08952	0.855971
CPNE8	1.55422	1.15321	0.757012	0	0	0	0	0	0	0	0	0	1	2
FAM199X	1.5534	1.10488	0.808599	0	0	0	3	3	0	0	0	0	8	0
CLEC2D	1.55277	1.27614	0.849791	0	0	0	2	0	0	0	0	0	8	0
SNRPE	1.55263	1.6992	0.756162	0	0	0	0	0	0	0	0	0	2	0
ZNF484	1.55241	1.59247	0.750441	0	0	0	0	0	0	0	0	0	0	4
MALT1	1.55233	1.25056	0.820598	1	1	0	0	0	0	0	0	0	2	4
ARL15	1.55211	1.17193	0.773036	0	0	0	0	0	0	0	0	0	0	1
ZNF326	1.55161	1.43093	0.786559	0	0	0	0	0	0	0	0	0	0	1
MKI67	1.55056	1.30354	0.809811	9	3	1	0	0	0	0	0	0	1	15
UEVLD	1.5505	1.41455	0.756061	1	0	0	0	0	0	0	0	0	1	3
PDCD4	1.55037	1.62141	0.800965	2	1	1	1	0	0	0	0	0	1	5
GPATCH2	1.55012	1.29157	0.752878	1	0	0	0	0	0	0	0	0	0	4
HBS1L	1.55004	1.27728	0.842255	2	1	0	1	0	0	0	0	0	7	4
XRCC4	1.54987	1.48525	0.722023	0	0	0	0	0	0	0	0	0	0	1
KLHL14	1.54968	1.34733	0.820019	0	0	0	1	0	0	0	0	0	1	0
BBS7	1.54921	1.41426	0.790531	1	0	0	1	1	0	0	0	0	0	4
VRK2	1.5491	1.26474	0.839921	0	0	0	0	0	0	0	0	0	0	1
CNTN1	1.54883	1.74655	0.757775	1	1	0	0	0	0	0	0	0	0	1
SLC38A2	1.54876	1.26925	0.778198	0	0	0	0	0	0	0	0	0	4	1
PSMD12	1.54869	1.30615	0.714683	1	1	0	0	0	0	0	0	0	0	2
KIDINS220	1.54845	1.54037	0.815318	6	5	0	0	0	0	0	0	0	0	8
WASL	1.5481	1.02583	0.785235	1	1	1	1	0	0	0	0	0	2	2
CDC27	1.54798	1.20359	0.786118	2	1	0	0	0	0	0	0	0	3	5
LOC642947	1.54784	1.46842	0.807206
UTP15	1.54659	1.30907	0.830789	2	2	1	0	0	0	0	0	0	0	1
PRRC2C	1.5454	1.13834	0.739068	5	2	0	1	0	0	0	0	0	3	18
KIAA0196	1.54536	1.16622	0.827786	3	1	0	0	0	0	0	0	0	0	4
FNDC3B	1.54533	1.20684	0.855591	2	1	0	3	1	0	0	0	0	3	3
RUFY3	1.5453	1.2872	0.784174	0	0	0	0	0	0	0	0	0	1	1
PPP1CB	1.54489	1.14753	0.783776	0	0	0	0	0	0	0	0	0	4	1
SKIV2L2	1.54444	1.33847	0.716057	1	0	0	0	0	0	0	0	0	1	6
PIAS2	1.54439	1.25844	0.763437	1	1	0	1	0	0	0	0	0	2	2
KIAA1009	1.54433	1.69135	0.705456	6	4	0	1	1	0	0	0	0	1	9
MASTL	1.54408	1.08651	0.715628	0	0	0	0	0	0	0	0	0	0	2
ABCD3	1.54405	1.3329	0.76	1	1	0	0	0	0	0	0	0	2	1
C4orf41	1.54283	1.30295	0.890159
TBC1D5	1.54268	1.57285	0.741552	3	1	0	2	0	0	0	0	0	2	5
NFE2L2	1.54234	1.15637	0.746062	1	1	0	0	0	0	0	0	0	0	1
MAP4K3	1.54129	1.27245	0.768856	1	1	0	0	0	0	0	0	0	1	5
METTL14	1.54002	1.31851	0.716853	1	0	0	0	0	0	0	0	0	1	2
ZNF189	1.53969	1.5852	0.769813	0	0	0	1	0	0	0	0	0	2	7
OR2L8	1.53864	2.01825	0.733278	0	0	0	0	0	0	0	0	0	0	0
C10orf137	1.53855	1.31217	0.729328	2	2	1	0	0	0	0	0	0	1	3
IQGAP1	1.53825	1.2778	0.707552	4	2	0	2	1	0	0	0	0	1	5
CDH8	1.53818	1.23467	0.824334	1	1	0	0	0	0	0	0	0	0	3
C10orf88	1.53741	1.25998	0.84317	1	1	1	0	0	0	1	1	0	2	1
NR2C1	1.53731	1.2106	0.740946	0	0	0	1	0	0	0	0	0	3	3
RANBP6	1.53704	1.58507	0.719514	1	1	0	0	0	0	0	0	0	0	4
HERC4	1.53645	1.21101	0.81315	0	0	0	0	0	0	0	0	0	1	4
TMEM30A	1.53638	1.26268	0.729196	0	0	0	0	0	0	0	0	0	0	0
ELK4	1.5361	1.13414	0.749755
AGPS	1.53564	1.39041	0.849997	1	1	0	3	1	0	0	0	0	4	1
ZBTB6	1.53442	1.44785	0.737796	0	0	0	1	0	0	0	0	0	0	0
HELB	1.53376	1.34943	0.79032	0	0	0	0	0	0	0	0	0	0	1
TNRC6A	1.5336	1.21964	0.782254	5	2	1	1	1	0	0	0	0	5	4
SEC63	1.53326	1.24071	0.781377	1	0	0	1	0	0	0	0	0	2	3
RNF168	1.53159	1.34069	0.80269	2	2	0	0	0	0	0	0	0	3	2
MST4	1.53072	1.08568	0.781398	1	1	0	0	0	0	0	0	0	1	1
EIF2AK2	1.53057	1.29975	0.801586	1	0	0	1	0	0	0	0	0	0	4
TMOD2	1.53025	1.36954	0.722235	1	0	0	2	1	0	0	0	0	9	2
TYW5	1.53023	1.27362	0.823001	0	0	0	0	0	0	0	0	0	3	2
RGS13	1.52971	1.54233	0.770893	0	0	0	0	0	0	0	0	0	1	1
CASP3	1.52918	1.41653	0.703493	0	0	0	0	0	0	0	0	0	2	1
SVIP	1.52849	1.10091	0.842717	0	0	0	0	0	0	0	0	0	0	0
MAN1A1	1.52842	1.31079	0.889788	2	1	0	0	0	0	0	0	0	3	3
RUFY2	1.52797	1.09261	0.754855	1	1	0	0	0	0	0	0	0	2	3
MORC3	1.52744	1.41165	0.796009	0	0	0	2	0	0	0	0	0	1	3
AMY2B	1.52742	1.59128	0.797771	0	0	0	0	0	0	0	0	0	0	2
IFIT5	1.52735	1.31693	0.742777	0	0	0	0	0	0	0	0	0	1	1
CLASP2	1.52729	1.2664	0.908017	1	1	0	0	0	0	0	0	0	4	3
NOP58	1.52696	1.14644	0.777744	0	0	0	0	0	0	0	0	0	0	1
CERS6	1.52695	1.36472	0.748229	0	0	0	5	1	0	0	0	0	7	0
CENPI	1.5269	1.26325	0.800754	0	0	0	0	0	0	0	0	0	0	1
CDCA2	1.52595	1.18372	0.764244	1	1	0	0	0	0	0	0	0	0	4
ZDHHC17	1.52444	1.41821	0.841087	1	0	0	0	0	0	0	0	0	2	4
PANK3	1.52431	1.12439	0.790397	2	1	0	3	1	0	0	0	0	5	0
SREK1IP1	1.52428	1.25795	0.797643	0	0	0	1	1	1	0	0	0	9	0
GLCE	1.5228	1.3027	0.827408	2	0	0	0	0	0	0	0	0	2	4
IPO8	1.52252	1.41656	0.778584	0	0	0	2	0	0	0	0	0	3	2
CLK1	1.52061	1.19601	0.75427	1	1	0	0	0	0	0	0	0	0	3
MEF2C	1.51994	1.17005	0.774696	0	0	0	2	1	1	1	1	0	5	0
TMEM131	1.51986	1.226	0.771414	2	0	0	0	0	0	0	0	0	0	7
TCF4	1.51963	1.21325	0.838036	0	0	0	1	1	0	1	0	0	4	1
NUDCD1	1.51914	1.26744	0.770991	0	0	0	1	1	0	0	0	0	2	3
FMR1	1.5189	1.38162	0.80454	1	1	0	1	1	0	0	0	0	4	2
SENP7	1.51881	1.58261	0.843337	2	1	1	0	0	0	0	0	0	1	4
SRBD1	1.51816	1.29875	0.778087	2	1	1	0	0	0	0	0	0	1	6
PGGT1B	1.51783	1.48539	0.750858	0	0	0	0	0	0	0	0	0	1	2
SRSF10	1.51783	1.26998	0.782137	0	0	0	0	0	0	0	0	0	1	1
MIOS	1.517	1.48039	0.758428	0	0	0	0	0	0	0	0	0	0	4
RPS6KB1	1.51649	1.3536	0.862228	0	0	0	0	0	0	0	0	0	2	3
ARHGAP18	1.51588	1.26608	0.760586	1	1	0	1	0	0	0	0	0	1	3
SEPT7L	1.51504	1.15672	0.727041	0	0	0	0	0	0	0	0	0	0	0
GALNT1	1.51471	1.29395	0.80736	1	1	0	1	1	0	0	0	0	2	0
FZD6	1.51466	1.24276	0.795337	2	2	0	0	0	0	0	0	0	3	2
EXO1	1.51445	1.32498	0.826811	1	0	0	0	0	0	0	0	0	0	6
ZMAT3	1.51432	1.52372	0.730183	0	0	0	2	0	0	0	0	0	6	0
AASS	1.51366	1.3666	0.864487	1	0	0	3	1	0	0	0	0	4	1
ZNF558	1.51356	1.54909	0.73639	1	0	0	1	0	0	0	0	0	2	0
LRIF1	1.51337	1.45094	0.807419	2	2	0	1	0	0	0	0	0	1	4
PPAT	1.51312	1.27332	0.789734	0	0	0	1	1	0	0	0	0	3	0
CNOT6L	1.51286	1.2905	0.849862	2	0	0	4	3	0	0	0	0	8	2
PTPLAD2	1.51254	1.28619	0.822317	0	0	0	0	0	0	0	0	0	2	0
GTF2H2	1.51222	1.20663	0.753972	0	0	0	0	0	0	0	0	0	4	0
SKAP2	1.51213	1.19641	0.75868	1	1	0	1	1	1	0	0	0	4	2
WDR89	1.51156	1.37532	0.757097	1	1	1	0	0	0	0	0	0	1	3
DCP2	1.51121	1.18291	0.775079	0	0	0	2	2	0	0	0	0	4	1
IVNS1ABP	1.511	1.34743	0.807341	0	0	0	0	0	0	0	0	0	2	3
AEBP2	1.50956	1.18712	0.858839	3	2	0	2	1	0	0	0	0	3	4
DDX18	1.50933	1.2316	0.837899	0	0	0	1	0	0	0	0	0	2	4
PCNX	1.50923	1.38878	0.759258	7	4	0	1	1	0	0	0	0	5	8
DPYD	1.5089	1.37064	0.739991	3	2	1	0	0	0	0	0	0	0	4
MAML2	1.50888	1.12735	0.710784	3	2	1	0	0	0	1	1	0	1	7
MED23	1.50826	1.245	0.892755	0	0	0	0	0	0	0	0	0	0	4
RBM39	1.50767	1.17249	0.775446	1	0	0	0	0	0	0	0	0	0	2
DAAM1	1.50723	1.6107	0.847366	0	0	0	0	0	0	0	0	0	0	2
REST	1.5061	1.14165	0.724812	3	0	0	4	3	0	0	0	0	4	4
SNORA29	1.50594	1.56749	0.733202	0	0	0	0	0	0	0	0	0	0	0
AGGF1	1.50569	1.19575	0.808509	2	1	0	0	0	0	0	0	0	1	1
GABPA	1.50472	1.25052	0.752242	2	1	0	1	0	0	0	0	0	1	4
CNKSR2	1.5047	1.34001	0.845098	0	0	0	0	0	0	0	0	0	3	2
TGFBR1	1.50391	1.49344	0.824316	0	0	0	1	1	0	0	0	0	7	1
SNORD61	1.5039	2.09713	0.771744	0	0	0	0	0	0	0	0	0	0	0
SPAG9	1.50369	1.29366	0.780725	4	2	0	2	2	0	0	0	0	4	7
ATXN3	1.50309	1.30725	0.755117	0	0	0	5	1	0	0	0	0	6	1
FAM73A	1.50243	1.18119	0.853017	3	2	1	0	0	0	0	0	0	3	3
PHAX	1.50094	1.32517	0.726065	1	1	1	1	0	0	0	0	0	1	2
CEP78	1.50075	1.25908	0.774645	0	0	0	0	0	0	0	0	0	0	2
CDC73	1.5005	1.17065	0.743722	0	0	0	1	1	1	0	0	0	3	1
ARNTL2	1.50047	1.14417	0.760984	1	0	0	5	4	0	0	0	0	6	6
FAM36A	1.50032	1.73479	0.811534	0	0	0	0	0	0	0	0	0	3	0
CAPN7	1.49974	1.28065	0.761445	1	0	0	0	0	0	1	0	0	2	4
LIMS1	1.49918	1.30177	0.733282	0	0	0	1	0	0	0	0	0	1	2
CAND1	1.49891	1.06399	0.852034	0	0	0	0	0	0	0	0	0	0	5
SCRN3	1.49887	1.66906	0.745282	0	0	0	0	0	0	0	0	0	1	0
FAM106CP	1.4986	1.22358	0.79695	0	0	0	0	0	0	0	0	0	0	0
CTTNBP2NL	1.49859	1.30765	0.88702	1	0	0	1	1	0	0	0	0	7	3
RPAP2	1.49789	1.155	0.84994	0	0	0	0	0	0	0	0	0	1	4
GTDC1	1.49762	1.29777	0.762445	0	0	0	0	0	0	0	0	0	0	1
C6orf204	1.49721	1.52346	0.756505
NIF3L1	1.49711	1.37919	0.741296	1	0	0	0	0	0	0	0	0	0	1
TNPO1	1.4969	1.20526	0.762412	1	1	1	0	0	0	0	0	0	6	3
ACADM	1.49663	1.21365	0.775634	1	1	0	0	0	0	0	0	0	0	4
TUG1	1.49608	1.22845	0.841308	0	0	0	4	1	1	0	0	0	0	0
PSME4	1.49517	1.23669	0.813383	4	3	0	0	0	0	0	0	0	1	4
SP4	1.49474	1.36081	0.796799	0	0	0	1	1	0	0	0	0	3	2
KDM5A	1.49273	1.3381	0.846185	5	2	1	3	1	0	0	0	0	2	8
DNAJB4	1.49193	1.52791	0.748591	1	1	0	0	0	0	0	0	0	1	2
INTS8	1.49185	1.42846	0.768238	3	2	1	0	0	0	0	0	0	0	6
SMEK1	1.49126	1.17634	0.755721	0	0	0	1	1	0	0	0	0	0	1
C12orf11	1.49118	1.2338	0.704637
IQCB1	1.49087	1.1498	0.750891	1	0	0	0	0	0	0	0	0	0	2
C5orf43	1.49052	1.43971	0.812749	0	0	0	0	0	0	0	0	0	2	0
TNIK	1.49009	1.41502	0.736145	3	3	0	0	0	0	0	0	0	0	10
AQR	1.49006	1.22521	0.811248	1	1	0	0	0	0	0	0	0	0	5
TOR1AIP2	1.48968	1.51364	0.762119	1	0	0	3	0	0	1	0	0	7	1
ABCB1	1.48956	1.52182	0.778456	2	1	1	0	0	0	0	0	0	0	3
KIAA1841	1.4895	1.24888	0.822933	2	1	0	0	0	0	0	0	0	2	5
CEP95	1.4893	1.07431	0.825729	4	2	0	0	0	0	0	0	0	0	4
MDM2	1.48918	1.08929	0.808546	1	1	0	4	0	0	0	0	0	7	1
ZNF24	1.48904	1.35954	0.794579	2	1	0	3	1	0	0	0	0	5	0
ALG11	1.48697	1.92173	0.729961	2	0	0	3	2	1	0	0	0	6	1
LPHN2	1.48685	1.8433	0.87866	1	1	0	0	0	0	0	0	0	1	6
MIA3	1.48678	1.3426	0.842624	4	2	1	1	0	0	0	0	0	1	13
ITGA6	1.48667	1.60718	0.789431	2	1	1	4	3	0	0	0	0	4	7
IFI44L	1.48611	1.41234	0.793056	0	0	0	0	0	0	0	0	0	6	2
FAM106A	1.48606	1.18547	0.826705	0	0	0	0	0	0	0	0	0	1	0
TIPARP	1.48604	1.06055	0.700532	2	0	0	1	0	0	0	0	0	1	4
EML5	1.48489	1.66542	0.732349	0	0	0	1	0	0	0	0	0	2	2
TSNAX	1.48469	1.2442	0.787425	2	1	1	1	1	0	0	0	0	0	1
GOLGA8B	1.48457	1.06439	0.828398	1	1	0	1	0	0	0	0	0	1	1
C2orf56	1.48453	1.12759	0.796197	1	1	0	0	0	0	0	0	0	2	2
CMAHP	1.4842	1.24193	0.761678	0	0	0	0	0	0	0	0	0	0	1
CENPE	1.48412	1.357	0.840804	10	7	2	1	0	0	0	0	0	1	21
SAMD5	1.48406	1.1677	0.746305	0	0	0	0	0	0	0	0	0	2	2
ITCH	1.48392	1.20402	0.81338	0	0	0	0	0	0	0	0	0	3	2
SIRT1	1.48377	1.18536	0.777691	1	0	0	2	1	1	0	0	0	4	2
FAM115A	1.48364	1.32536	0.799782	1	0	0	1	1	0	0	0	0	5	3
GTF2H2D	1.48358	1.22452	0.753417
GTPBP10	1.48338	1.23499	0.779244	1	0	0	0	0	0	0	0	0	5	0
NFIA	1.48326	1.24277	0.744319	0	0	0	3	3	0	0	0	0	6	1
RPE	1.48291	1.20549	0.800031	1	0	0	0	0	0	0	0	0	1	1
PLSCR1	1.48271	1.53909	0.721249	1	1	0	1	1	0	0	0	0	0	1
MLLT10	1.48198	1.24649	0.764599	2	1	1	0	0	0	0	0	0	0	5
AFF4	1.48113	1.18988	0.791003	5	4	0	1	0	0	0	0	0	4	7
CLTC	1.48097	1.31162	0.785467	2	2	0	0	0	0	0	0	0	2	3
WDR60	1.48096	1.26351	0.771439	5	5	1	0	0	0	0	0	0	0	6
NCOR1	1.48007	1.20434	0.749865	7	4	1	1	0	0	0	0	0	1	15
TRUB1	1.48002	1.19691	0.70991	2	1	0	2	2	0	0	0	0	6	3
LRRC8B	1.47985	1.38256	0.867958	1	0	0	2	0	0	0	0	0	4	1
RIOK3	1.47954	1.22554	0.749338	1	1	0	0	0	0	1	0	0	4	1
GNAI3	1.47938	1.22164	0.887161	2	2	0	1	0	0	0	0	0	5	2
SPAST	1.4786	1.353	0.743626	0	0	0	1	0	0	0	0	0	4	1
RBM45	1.47848	1.33758	0.716154	1	1	0	0	0	0	0	0	0	0	4
ZNF143	1.47836	1.39144	0.788351	1	0	0	1	0	0	0	0	0	2	2
CPD	1.4776	1.3452	0.796923	3	2	1	1	0	0	0	0	0	5	8
CUL3	1.47715	1.17997	0.835507	1	1	0	1	1	0	0	0	0	1	1
DNM1L	1.47698	1.24719	0.761843	1	0	0	0	0	0	0	0	0	1	4
SRSF11	1.47672	1.09669	0.83593	1	0	0	0	0	0	0	0	0	1	2
LRIG2	1.47605	1.17024	0.773838	1	1	0	0	0	0	0	0	0	1	2
TTBK2	1.47592	1.13902	0.816078	2	1	0	0	0	0	0	0	0	2	3
PIK3C3	1.47578	1.33112	0.825494	3	2	0	0	0	0	0	0	0	0	5
NOL10	1.47527	1.28443	0.894366	1	1	0	1	1	0	0	0	0	3	4
C7orf54	1.47517	1.43899	0.842842
CKAP5	1.47509	1.24133	0.860312	7	4	0	0	0	0	0	0	0	0	12
PAPD4	1.4738	1.35592	0.827562	2	1	0	0	0	0	0	0	0	1	2
YTHDC1	1.47354	1.37625	0.705836	1	0	0	0	0	0	0	0	0	1	6
GNL2	1.47327	1.26806	0.762762	2	1	0	0	0	0	0	0	0	0	4
FKBP14	1.47234	1.24033	0.857655	1	1	0	0	0	0	0	0	0	1	1
UHRF2	1.4722	1.30827	0.845961	2	1	0	0	0	0	0	0	0	0	5
MID1	1.472	1.56848	0.771063	0	0	0	2	0	0	0	0	0	4	0
ZC3H12C	1.4716	1.42565	0.822061	3	2	0	0	0	0	0	0	0	4	4
RBM7	1.47102	1.81507	0.760726	1	1	0	0	0	0	0	0	0	0	1
ATL2	1.47086	1.39236	0.890081	1	0	0	1	1	0	0	0	0	1	1
ACADSB	1.47079	1.2532	0.863288	2	1	1	5	2	0	0	0	0	0	4
MAGI1	1.47071	1.18405	0.749445	4	2	0	1	0	0	0	0	0	1	5
RC3H1	1.46994	1.40862	0.759145	2	2	1	3	2	1	0	0	0	7	4
EXOSC3	1.46978	1.34023	0.715491	0	0	0	0	0	0	0	0	0	1	2
PAN3	1.46976	1.26592	0.759039	0	0	0	1	0	0	0	0	0	2	5
ITGB3BP	1.4695	1.14932	0.803682	1	1	1	0	0	0	0	0	0	0	1
CSE1L	1.46926	1.09894	0.83639	1	0	0	0	0	0	0	0	0	1	6
ZNF658	1.46857	1.43109	0.750848	1	1	0	0	0	0	0	0	0	0	9
GOLGA6L9	1.46851	1.17984	0.830477	0	0	0	2	1	0	0	0	0	5	0
SF3B1	1.46779	1.19769	0.830065	1	1	0	0	0	0	0	0	0	0	2
NAPG	1.46778	1.30585	0.875233	1	0	0	4	1	0	0	0	0	2	1
ZNF280B	1.46738	1.53006	0.821563	1	0	0	1	1	0	0	0	0	3	4
RCOR3	1.46736	1.16055	0.822856	0	0	0	2	1	0	0	0	0	2	1
LPP	1.46732	1.38119	0.784086	1	0	0	6	2	0	0	0	0	9	3
AASDHPPT	1.46711	1.20099	0.785843	0	0	0	0	0	0	0	0	0	0	0
NMD3	1.46709	1.25487	0.782178	0	0	0	0	0	0	0	0	0	0	2
CENPC1	1.46694	1.37168	0.757349	3	2	2	0	0	0	0	0	0	0	7
PARP4	1.46631	1.32874	0.711826	3	2	0	0	0	0	0	0	0	1	4
LRPPRC	1.46564	1.14378	0.7603	2	2	0	2	0	0	0	0	0	2	5
PALB2	1.46523	1.3231	0.777192	3	3	0	0	0	0	0	0	0	0	5
IPO11	1.46467	1.24024	0.800439	0	0	0	1	1	0	0	0	0	0	4
WDR44	1.46417	1.18924	0.840712	2	1	0	0	0	0	0	0	0	0	4
SLFN5	1.46393	1.43215	0.913201	2	1	0	0	0	0	0	0	0	2	3
CNST	1.46391	1.30099	0.879932	3	1	1	1	1	1	1	1	0	6	3
C20orf177	1.46385	1.44174	0.812441	0	0	0	1	0	0	0	0	0	3	1
ZAK	1.46351	1.37486	0.828708	1	0	0	2	2	1	0	0	0	3	3
NOTCH2NL	1.46261	1.11938	0.757298	0	0	0	2	1	0	0	0	0	3	0
HTATSF1	1.46209	1.30431	0.712548	0	0	0	0	0	0	0	0	0	0	1
GPR125	1.46175	1.55845	0.7396	1	1	0	0	0	0	0	0	0	0	2
CHD2	1.46162	1.36436	0.701972	3	1	0	3	2	0	0	0	0	4	5
CLIC4	1.46156	1.07481	0.750584	0	0	0	1	1	0	0	0	0	1	1
C9orf93	1.46118	1.49121	0.703187	2	1	0	0	0	0	0	0	0	0	6
KLHL9	1.46107	1.26789	0.701004	1	0	0	2	1	0	0	0	0	2	2
HSPA4	1.46045	1.21299	0.755573	2	0	0	0	0	0	0	0	0	1	2
DCBLD2	1.46014	1.36878	0.825781	2	1	0	1	1	0	0	0	0	1	4
AGPAT5	1.45947	1.24475	0.879024	0	0	0	1	1	0	0	0	0	3	2
TRAK2	1.45933	1.42523	0.716891	2	1	0	1	0	0	3	2	0	2	6
FBXO11	1.45905	1.4367	0.914964	0	0	0	0	0	0	0	0	0	2	1
AHSA2	1.45858	1.15244	0.806983	0	0	0	0	0	0	1	0	0	0	0
UBR5	1.45774	1.25971	0.774358	3	1	0	2	1	0	0	0	0	1	4
ATE1	1.45731	1.34793	0.806796	2	1	0	0	0	0	0	0	0	0	3
TRIP12	1.45707	1.25032	0.885057	7	4	1	0	0	0	0	0	0	0	10
TTC18	1.45685	1.29587	0.789521	3	1	0	0	0	0	1	1	1	1	2
CPEB2	1.45638	1.50464	0.831871	0	0	0	2	2	1	0	0	0	4	1
MDM4	1.45557	1.27427	0.728006	0	0	0	7	1	1	0	0	0	8	2
AVPR1A	1.45539	1.45354	0.786993	0	0	0	0	0	0	1	1	0	1	0
CDK8	1.45473	1.22322	0.771411	1	1	0	0	0	0	0	0	0	1	1
RORB	1.4542	1.39229	0.818162	0	0	0	1	0	0	0	0	0	1	1
RBM12B	1.45403	1.59263	0.779441	0	0	0	0	0	0	0	0	0	0	0
ARSK	1.4519	1.6056	0.815301	2	0	0	0	0	0	0	0	0	1	4
ADD3	1.45175	1.5148	0.758108	0	0	0	0	0	0	0	0	0	1	3
PRR14L	1.45134	1.22619	0.770831	8	6	1	2	0	0	0	0	0	2	19
TAB2	1.45134	1.20829	0.805665	3	2	2	2	0	0	1	0	0	1	5
FAM160B1	1.45119	1.15349	0.735287	2	0	0	1	0	0	0	0	0	5	3
KLF3	1.4511	1.16971	0.710352	0	0	0	0	0	0	0	0	0	4	1
RIMKLB	1.45107	1.62157	0.782204	0	0	0	1	0	0	0	0	0	1	2
CD46	1.45078	1.15214	0.733748	1	0	0	3	3	0	0	0	0	4	1
GPAM	1.45067	1.33665	0.748027	1	0	0	2	1	0	0	0	0	1	2
MLL	1.44989	1.16061	0.813517	13	7	0	2	0	0	0	0	0	5	18
TBC1D12	1.44957	1.16631	0.766901	0	0	0	1	0	0	0	0	0	0	1
BNIP2	1.44952	1.16463	0.748521	0	0	0	2	1	0	0	0	0	1	2
RABGGTB	1.44892	1.22179	0.842604	0	0	0	0	0	0	0	0	0	0	0
HEATR5A	1.44889	1.41765	0.738987	2	1	0	0	0	0	2	1	0	1	7
ARFGEF2	1.44881	1.40799	0.847354	4	1	0	4	3	2	0	0	0	5	8
RASGRP3	1.44842	1.23793	0.905194	2	1	0	0	0	0	0	0	0	0	2
NR3C2	1.44824	1.35157	0.720746	2	1	0	0	0	0	0	0	0	1	6
NDUFA5	1.44813	1.62895	0.843301	0	0	0	0	0	0	1	0	0	0	0
SEC23IP	1.44803	1.33533	0.764148	3	1	0	2	2	0	0	0	0	4	9
CLCN3	1.44779	1.70448	0.819416	1	0	0	1	0	0	1	0	0	3	3
LMBR1	1.44775	1.23844	0.869433	0	0	0	2	1	0	0	0	0	2	1
EPS15	1.44759	1.19247	0.756169	2	2	1	0	0	0	0	0	0	1	2
MTMR9	1.44725	1.16893	0.835642	1	0	0	1	0	0	0	0	0	4	3
CUZD1	1.44696	1.48875	0.737257	1	0	0	1	0	0	0	0	0	0	3
HIVEP2	1.44516	1.70665	0.761267	7	4	1	0	0	0	1	1	0	1	7
KIAA1826	1.44468	1.63584	0.736137	0	0	0	0	0	0	1	0	0	2	0
CPSF6	1.44466	1.25783	0.712192	1	0	0	2	2	0	0	0	0	5	3
SESTD1	1.44418	1.48538	0.742404	0	0	0	2	0	0	0	0	0	4	3
PTK2	1.44382	1.119	0.839982	2	1	1	0	0	0	0	0	0	1	2
RBMS1	1.44346	1.34676	0.791876	0	0	0	1	1	1	1	0	0	4	1
FAM175B	1.44098	1.32642	0.827322	2	1	0	0	0	0	0	0	0	1	2
KIF5C	1.44053	1.34803	0.836526	1	1	0	1	1	0	0	0	0	3	5
TOP1	1.44048	1.26207	0.781584	2	1	0	0	0	0	0	0	0	0	3
CSTF3	1.44046	1.43238	0.777147	0	0	0	0	0	0	0	0	0	0	5
POU2F1	1.44044	1.23449	0.851023	1	1	0	14	9	4	0	0	0	17	1
NPHP3	1.44019	1.21132	0.757003	2	1	1	0	0	0	0	0	0	0	2
MACF1	1.43973	1.53077	0.736674	6	2	1	0	0	0	0	0	0	0	23
ZNF767	1.43894	1.18473	0.803616	0	0	0	0	0	0	0	0	0	0	0
ERCC6	1.43875	1.43777	0.745234	3	2	0	0	0	0	0	0	0	0	4
NUPL1	1.43811	1.26545	0.79633	0	0	0	0	0	0	0	0	0	1	1
SEC24B	1.43752	1.21287	0.824673	1	0	0	0	0	0	0	0	0	0	4
SMAD5	1.4371	1.31933	0.795231	0	0	0	1	1	0	0	0	0	5	1
ARMC8	1.43709	1.31645	0.736183	0	0	0	0	0	0	0	0	0	4	0
FTSJD1	1.43679	1.29284	0.73625	2	0	0	1	1	1	1	0	0	3	1
BACH1	1.43679	1.30257	0.711672	1	1	0	0	0	0	0	0	0	2	2
FBXL3	1.43653	1.17339	0.730511	2	1	0	1	1	0	0	0	0	1	3
SDCCAG8	1.43653	1.43944	0.716006	0	0	0	0	0	0	0	0	0	0	6
PON2	1.43644	1.14016	0.794868	0	0	0	0	0	0	0	0	0	0	1
SNX25	1.43627	1.33026	0.801605	0	0	0	1	1	1	0	0	0	1	2
C2orf43	1.43625	1.55652	0.789904	2	1	0	1	0	0	0	0	0	2	1
MBNL3	1.43561	1.51886	0.752711	1	1	1	4	0	0	1	1	0	7	2
MFSD8	1.43559	1.28437	0.810081	0	0	0	0	0	0	0	0	0	2	0
GDAP2	1.43526	1.25377	0.800007	0	0	0	3	1	0	0	0	0	9	1
CCNT1	1.43469	1.26679	0.794325	0	0	0	3	2	1	0	0	0	4	5
FAM69A	1.43446	1.26774	0.782116	0	0	0	1	0	0	0	0	0	2	3
CASK	1.43434	1.33116	0.732101	3	3	0	1	0	0	0	0	0	1	12
BMS1P1	1.43424	1.06371	0.856865
MTFR1	1.43407	1.26963	0.862943	5	3	0	1	0	0	0	0	0	1	4
CREBZF	1.43394	1.50407	0.758034	0	0	0	2	2	0	0	0	0	4	0
MET	1.43365	1.15933	0.797167	4	1	0	1	0	0	0	0	0	5	5
ZFP161	1.43355	1.43206	0.814782	0	0	0	1	1	0	0	0	0	2	1
RBM15	1.43342	1.38196	0.775044	0	0	0	0	0	0	0	0	0	0	2
CDC14A	1.43341	1.38679	0.848761	1	1	1	0	0	0	0	0	0	0	5
SP3	1.43281	1.14126	0.737377	0	0	0	1	1	0	0	0	0	5	1
UBE2J1	1.43279	1.19166	0.776308	1	1	0	0	0	0	0	0	0	1	1
DSCC1	1.43204	1.1656	0.798292	0	0	0	0	0	0	0	0	0	0	0
RP2	1.43179	1.51555	0.746835	1	0	0	2	2	0	0	0	0	1	4
ZNF529	1.43165	1.47509	0.733451	0	0	0	2	0	0	0	0	0	1	0
TM9SF3	1.43152	1.36702	0.763334	0	0	0	1	1	0	0	0	0	4	0
ASXL2	1.43079	1.2416	0.755651	3	1	0	0	0	0	0	0	0	1	6
IL1RL1	1.43077	1.36118	0.727979	0	0	0	0	0	0	0	0	0	0	3
FBXO28	1.43016	1.38569	0.731077	1	1	0	2	1	0	0	0	0	2	2
USP48	1.42977	1.1659	0.837423	3	2	1	0	0	0	0	0	0	3	3
TTF2	1.42963	1.26174	0.825476	4	4	1	0	0	0	0	0	0	0	5
FAM13A	1.42942	1.36674	0.701408	1	1	1	1	0	0	0	0	0	3	4
TRIM37	1.42921	1.20961	0.741247	2	2	0	0	0	0	0	0	0	0	3
DPP8	1.42824	1.34249	0.806638	2	1	1	0	0	0	0	0	0	2	4
RPGRIP1L	1.42778	1.52356	0.780408	0	0	0	0	0	0	0	0	0	1	3
LOC284581	1.42731	1.38128	0.815459
TRIM52	1.42684	1.07867	0.714291	0	0	0	0	0	0	0	0	0	2	0
SLC35F5	1.42678	1.2136	0.864386	0	0	0	1	0	0	0	0	0	1	0
DOCK9	1.42629	1.32424	0.804331	5	2	0	2	1	0	0	0	0	2	7
CHD7	1.42596	1.30287	0.840897	5	3	0	0	0	0	0	0	0	3	7
SMURF2	1.42561	1.27229	0.724224	1	0	0	1	1	0	0	0	0	1	5
RPS6KA5	1.4255	1.54432	0.779508	0	0	0	0	0	0	0	0	0	1	3
ALG6	1.42545	1.69207	0.747451	1	0	0	1	1	1	0	0	0	2	0
ZBTB34	1.42528	1.4864	0.715808	0	0	0	2	1	1	0	0	0	5	0
FUBP1	1.42505	1.27639	0.892328	0	0	0	0	0	0	0	0	0	0	1
ZNF805	1.42498	1.3396	0.759273	1	1	1	3	1	0	0	0	0	2	1
PEAK1	1.42453	1.52342	0.740507	6	2	0	3	2	1	1	0	0	6	10
CEP55	1.42435	1.1315	0.78476	1	1	1	0	0	0	0	0	0	2	3
FEM1B	1.4242	1.08586	0.723513	1	0	0	0	0	0	0	0	0	0	3
USPL1	1.42399	1.51174	0.762057	0	0	0	0	0	0	0	0	0	0	2
USP33	1.42393	1.33783	0.774845	1	1	0	1	0	0	0	0	0	0	3
EIF3J	1.42384	1.17848	0.764991	0	0	0	0	0	0	0	0	0	3	1
HSP90B1	1.42383	1.14758	0.767666	2	2	1	0	0	0	0	0	0	0	5
B3GALNT2	1.4238	1.22231	0.828346	0	0	0	3	2	0	0	0	0	3	1
TAS2R45	1.42368	1.63177	0.761093
PTP4A1	1.42358	1.3393	0.839288	0	0	0	0	0	0	0	0	0	3	0
TMEM67	1.4229	1.45329	0.778157	0	0	0	1	0	0	0	0	0	2	4
OSBPL11	1.42286	1.30645	0.827926	1	1	1	1	1	0	0	0	0	2	3
TRMT5	1.42191	1.11382	0.746123	1	1	0	3	1	0	0	0	0	4	1
SLC36A4	1.42155	1.52274	0.777003	1	0	0	1	0	0	0	0	0	1	4
METTL8	1.42127	1.30186	0.814769	2	1	0	1	0	0	0	0	0	3	3
IFNAR1	1.42122	1.37813	0.712813	0	0	0	2	0	0	0	0	0	3	1
ATXN7	1.42106	1.182	0.825785	4	2	0	1	1	0	1	1	0	3	4
MARK3	1.42035	1.20052	0.788979	0	0	0	0	0	0	0	0	0	0	3
PAPOLG	1.42022	1.10096	0.747697	1	1	0	3	0	0	0	0	0	4	3
PLK1S1	1.42019	1.40572	0.741471	1	1	0	0	0	0	0	0	0	0	2
TRMT61B	1.42008	1.22276	0.731677	2	0	0	0	0	0	0	0	0	0	2
MBTPS2	1.41985	1.23374	0.906242	0	0	0	0	0	0	0	0	0	1	0
EML4	1.41942	1.19758	0.788425	3	1	0	1	0	0	0	0	0	1	9
STK3	1.41921	1.40138	0.852241	0	0	0	2	1	1	0	0	0	2	2
ASPH	1.41835	1.5565	0.728247	2	0	0	3	3	0	0	0	0	5	2
WDR75	1.41812	1.15462	0.735096	0	0	0	0	0	0	0	0	0	0	1
LPGAT1	1.41808	1.41648	0.770321	1	0	0	1	0	0	1	0	0	7	3
TBC1D4	1.41736	1.20839	0.73716	0	0	0	3	3	0	0	0	0	3	0
PRKDC	1.41706	1.24993	0.801015	7	4	0	1	1	0	0	0	0	3	20
RHOT1	1.41635	1.15785	0.825141	1	0	0	0	0	0	0	0	0	2	1
ZNF776	1.41629	1.3368	0.777064
PRKCI	1.41621	1.11818	0.816349	1	0	0	1	0	0	0	0	0	1	1
TRPC1	1.41567	1.48821	0.809252	1	1	1	0	0	0	0	0	0	0	2
DDX26B	1.41459	1.32531	0.726717	3	2	2	0	0	0	0	0	0	2	4
ZNRD1-AS1	1.41439	1.53536	0.774495
HINT3	1.41437	1.40696	0.720687	1	1	0	0	0	0	1	0	0	2	2
TAPT1	1.41431	1.50187	0.780433	0	0	0	1	0	0	0	0	0	3	1
RBM41	1.41303	1.44473	0.768834	0	0	0	0	0	0	0	0	0	1	1
CHEK1	1.41246	1.19746	0.773718	0	0	0	0	0	0	0	0	0	0	0
CSNK1A1	1.41097	1.22866	0.864807	0	0	0	1	1	1	0	0	0	1	1
SRP54	1.41081	1.253	0.825818	3	2	0	0	0	0	0	0	0	0	5
WEE1	1.4107	1.11256	0.803686	1	0	0	0	0	0	0	0	0	0	2
HNRNPH2	1.41013	1.22956	0.761483	0	0	0	0	0	0	0	0	0	0	2
SPIN1	1.40996	1.25752	0.83296	1	1	0	1	1	0	0	0	0	2	1
ANO6	1.40983	1.31448	0.902183	1	1	0	3	2	0	0	0	0	7	2
FLJ16734	1.40972	1.34989	0.745595
PNPT1	1.40948	1.17638	0.746168	0	0	0	1	1	1	0	0	0	1	3
NCOA3	1.40947	1.26375	0.885926	3	3	0	1	1	0	0	0	0	1	6
GOLGA6L5	1.4083	1.11368	0.75424	0	0	0	0	0	0	3	2	0	0	0
ZNF460	1.40738	1.09353	0.714106	0	0	0	0	0	0	0	0	0	0	1
SUPT3H	1.40698	1.26018	0.784065	0	0	0	0	0	0	0	0	0	1	2
DDX60L	1.40691	1.34643	0.778573	3	2	0	0	0	0	0	0	0	0	7
ETFDH	1.40654	1.56618	0.80761	2	1	0	0	0	0	0	0	0	0	1
BMPR1B	1.40629	1.53232	0.800357	2	0	0	0	0	0	0	0	0	1	2
PITPNB	1.40562	1.2259	0.848572	0	0	0	1	0	0	0	0	0	0	1
OXCT1	1.4051	1.2215	0.805677	1	1	0	0	0	0	0	0	0	0	1
DCLRE1C	1.40454	1.40102	0.757067	5	1	0	1	1	0	0	0	0	1	3
BTBD10	1.40448	1.16378	0.734683	1	1	0	1	1	0	0	0	0	1	0
ATP2C1	1.403	1.38526	0.793701	2	2	1	0	0	0	0	0	0	0	3
ATRNL1	1.40297	1.16868	0.73676	1	1	0	2	1	0	0	0	0	2	5
STT3B	1.40275	1.16519	0.727386	1	1	0	0	0	0	0	0	0	0	2
GAN	1.4023	1.12739	0.865271	0	0	0	0	0	0	0	0	0	3	0
SGCB	1.40167	1.34947	0.789787	0	0	0	2	0	0	0	0	0	1	0
COA5	1.40135	1.22347	0.78679	0	0	0	0	0	0	0	0	0	0	0
NADKD1	1.40114	1.56377	0.807504	0	0	0	0	0	0	0	0	0	1	3
OR4F21	1.39903	1.30141	0.71712	0	0	0	0	0	0	0	0	0	0	1
GNB4	1.39887	1.30506	0.810604	0	0	0	2	0	0	0	0	0	4	1
WDR11	1.39886	1.36403	0.753218	0	0	0	1	1	0	0	0	0	1	2
MTMR10	1.39784	1.46313	0.743514	1	1	0	0	0	0	0	0	0	1	5
EIF2A	1.39744	1.02743	0.7006	1	0	0	0	0	0	0	0	0	3	3
RAB12	1.3971	1.30342	0.793239	0	0	0	0	0	0	0	0	0	2	1
LYZL1	1.3971	0.653863	0.75353	0	0	0	0	0	0	0	0	0	0	0
KAT2B	1.39683	1.60246	0.836854	1	1	0	0	0	0	0	0	0	0	4
GOLGA5	1.39638	1.24748	0.847161	2	2	0	0	0	0	0	0	0	0	2
C14orf118	1.39617	1.12524	0.752812	0	0	0	0	0	0	0	0	0	1	1
ZYG11B	1.39595	1.36743	0.748563	0	0	0	1	0	0	0	0	0	1	2
MBTD1	1.39568	1.42223	0.76143	1	1	0	1	0	0	1	0	0	3	2
MAPK8	1.39545	1.23407	0.792368	1	1	1	0	0	0	0	0	0	0	1
PPID	1.39485	1.15464	0.705624	1	1	0	1	0	0	0	0	0	0	2
TNAP	1.39403	1.33326	0.712224
COIL	1.39396	1.3567	0.800502	1	1	1	0	0	0	0	0	0	1	6
TMED8	1.39355	1.33923	0.825749	0	0	0	1	0	0	0	0	0	1	0
BUB1B	1.39326	1.26361	0.795096	2	1	0	0	0	0	0	0	0	0	3
WDR52	1.39325	1.5025	0.760982	6	4	0	0	0	0	0	0	0	1	12
MGC70870	1.39303	1.25858	0.818293
IFIT2	1.39299	1.71189	0.762489	1	1	0	1	1	0	0	0	0	5	3
KLF12	1.39274	1.45667	0.752393	0	0	0	3	2	0	0	0	0	7	0
NCOA1	1.39246	1.16797	0.760786	1	1	0	2	1	0	0	0	0	5	2
TCF12	1.39241	1.2952	0.704238	1	0	0	0	0	0	1	0	0	2	1
ANKMY2	1.39238	1.28911	0.773821	2	1	0	0	0	0	0	0	0	1	2
LCLAT1	1.39209	1.28151	0.749869	0	0	0	2	0	0	0	0	0	2	0
WDR26	1.39189	1.35813	0.801875	0	0	0	0	0	0	0	0	0	2	2
WDR5B	1.39139	1.29506	0.749858	1	0	0	1	0	0	1	0	0	1	1
GTF3C3	1.39133	1.38065	0.810445	0	0	0	0	0	0	0	0	0	1	3
TFB1M	1.39064	1.21501	0.817362	0	0	0	0	0	0	0	0	0	1	0
ATG4C	1.39058	1.33125	0.765869	0	0	0	1	1	0	0	0	0	3	3
LMO3	1.39049	1.18373	0.743884	0	0	0	1	0	0	0	0	0	4	3
KBTBD6	1.39041	1.38247	0.789591	1	1	0	0	0	0	0	0	0	2	0
LRRFIP2	1.38996	1.17294	0.852663	0	0	0	1	0	0	0	0	0	2	4
MUDENG	1.38992	1.35974	0.717526	0	0	0	0	0	0	0	0	0	1	2
UQCRB	1.38987	1.46976	0.77001	0	0	0	4	0	0	0	0	0	5	1
BUB1	1.38951	1.11658	0.762391	3	1	0	0	0	0	0	0	0	0	3
PPP3CA	1.38908	1.3768	0.778352	0	0	0	0	0	0	0	0	0	5	3
ZC3HAV1L	1.38897	1.08811	0.753471	0	0	0	0	0	0	0	0	0	0	1
DTL	1.38718	1.17114	0.801444	1	0	0	1	0	0	0	0	0	1	3
R3HDM1	1.38689	1.17989	0.850505	1	1	0	1	0	0	1	0	0	2	7
PTER	1.38679	1.34767	0.761416	1	1	0	2	1	0	0	0	0	3	1
PRMT3	1.38608	1.24199	0.743137	0	0	0	0	0	0	0	0	0	1	4
PIGN	1.38605	1.25281	0.777515	3	1	0	0	0	0	0	0	0	0	2
SMG1	1.38596	1.09185	0.792143	6	5	1	1	0	0	0	0	0	3	14
DDX6	1.38591	1.18177	0.776886	3	0	0	4	1	0	0	0	0	3	1
PARP8	1.38581	1.4054	0.778386	1	1	0	0	0	0	0	0	0	2	0
BRAF	1.38566	1.07785	0.814156	0	0	0	1	1	1	0	0	0	1	2
TRAM1	1.38488	1.11618	0.774262	0	0	0	1	1	0	0	0	0	4	4
NSUN3	1.38484	1.28916	0.739509	1	1	0	0	0	0	0	0	0	0	1
WDR48	1.38482	1.19642	0.81482	1	1	1	1	0	0	0	0	0	1	2
HMBOX1	1.38449	1.27734	0.826326	0	0	0	0	0	0	0	0	0	3	2
TRIM23	1.38413	1.78167	0.750816	0	0	0	0	0	0	0	0	0	1	3
VPS8	1.38406	1.39773	0.713861	3	1	1	0	0	0	0	0	0	2	4
FAM126B	1.38286	1.18781	0.773847	0	0	0	2	1	1	0	0	0	6	1
ACBD3	1.38278	1.1773	0.772453	0	0	0	0	0	0	0	0	0	1	2
CUL2	1.38231	1.37749	0.792123	0	0	0	1	0	0	0	0	0	2	2
GGNBP2	1.38206	1.28771	0.746928	1	1	1	0	0	0	0	0	0	1	2
GLCCI1	1.38185	1.13045	0.84692	0	0	0	1	1	0	0	0	0	3	0
TAOK3	1.38168	1.41185	0.748351	1	1	0	0	0	0	0	0	0	0	4
FRRS1	1.38152	1.11133	0.809673	2	2	1	0	0	0	3	0	0	0	2
MND1	1.38126	1.32512	0.77817	3	3	0	0	0	0	0	0	0	1	2
HNRNPU	1.38008	1.17497	0.840133	1	1	0	0	0	0	0	0	0	1	3
LRIG3	1.37973	1.25988	0.776377	2	2	1	1	1	0	0	0	0	3	3
GCNT1	1.37962	1.22736	0.766776	2	1	0	0	0	0	0	0	0	4	2
SEMA5A	1.37872	1.1872	0.710587	0	0	0	2	0	0	0	0	0	6	3
JHDM1D	1.37797	1.46545	0.817397	0	0	0	3	2	0	0	0	0	6	3
REV1	1.37741	1.15733	0.857432	1	1	0	0	0	0	0	0	0	0	7
PIAS1	1.37678	1.14037	0.759201	1	1	0	0	0	0	0	0	0	0	4
ADAT2	1.37658	1.07069	0.906323	1	1	0	5	0	0	0	0	0	7	2
OR4F16	1.37638	1.39925	0.715187	0	0	0	0	0	0	0	0	0	0	1
C11orf46	1.37626	1.33271	0.705623	0	0	0	0	0	0	0	0	0	0	1
CHD6	1.37623	1.54119	0.848748	6	4	1	0	0	0	0	0	0	1	11
OMA1	1.37484	1.1888	0.75549	0	0	0	0	0	0	0	0	0	0	1
ZNF131	1.37423	1.30405	0.735526	0	0	0	1	1	0	0	0	0	1	2
HNRPDL	1.37417	1.05736	0.772511	2	1	0	0	0	0	0	0	0	3	2
LOC387646	1.37345	1.48593	0.799174	1	0	0	3	1	0	0	0	0	1	1
CAPRIN2	1.37334	1.36175	0.786711	7	3	0	0	0	0	0	0	0	0	8
NKRF	1.37319	1.33491	0.797583	1	0	0	1	0	0	0	0	0	2	4
MFSD6	1.37305	1.1611	0.813801	1	1	1	1	0	0	0	0	0	4	2
AIM1	1.37247	1.31621	0.808669	11	6	2	1	1	0	1	1	0	1	15
CBWD1	1.37166	1.10636	0.714763	0	0	0	0	0	0	0	0	0	0	3
FNBP4	1.37015	1.10471	0.761874	2	1	0	0	0	0	0	0	0	0	4
INPP5F	1.37011	1.51278	0.802994	1	0	0	0	0	0	0	0	0	1	4
JMY	1.37011	1.57629	0.797497	1	0	0	3	1	0	0	0	0	5	2
SLC38A1	1.36968	1.20511	0.792586	0	0	0	1	0	0	0	0	0	2	3
C11orf58	1.36937	1.05338	0.88073	0	0	0	5	2	0	0	0	0	7	0
TRIM13	1.36872	1.37744	0.708651	0	0	0	3	2	1	0	0	0	7	3
ZNF655	1.36869	1.09468	0.811524	1	1	1	1	0	0	0	0	0	1	3
ZC3H11A	1.36809	1.44066	0.803166	2	1	1	1	0	0	0	0	0	1	5
GDAP1	1.36801	1.30002	0.740576	0	0	0	1	1	0	0	0	0	5	1
PARP11	1.36799	1.46423	0.723659	2	2	0	1	0	0	0	0	0	2	1
QTRTD1	1.3679	1.25508	0.743734	0	0	0	1	1	0	0	0	0	4	1
SYNJ1	1.36774	1.33258	0.742792	4	2	0	1	1	1	0	0	0	3	3
CACNA2D3	1.36753	1.29891	0.704793	3	0	0	0	0	0	0	0	0	1	2
THAP6	1.36698	1.26069	0.80065	1	1	0	4	2	0	0	0	0	4	2
C10orf28	1.36679	1.33657	0.780165	3	2	1	1	0	0	1	0	0	0	9
DNAJC24	1.36676	1.78185	0.72315	0	0	0	4	0	0	0	0	0	1	1
RGNEF	1.36665	1.34075	0.727604	2	2	0	0	0	0	0	0	0	0	7
DCTN4	1.36621	1.26379	0.792456	1	1	0	4	1	0	0	0	0	2	0
ZDHHC2	1.3662	1.20572	0.807678	0	0	0	0	0	0	0	0	0	4	0
NFIB	1.36618	1.56656	0.722392	0	0	0	1	1	0	0	0	0	6	0
GPSM2	1.36609	1.24677	0.776851	2	0	0	0	0	0	0	0	0	0	5
HERC1	1.36586	1.49297	0.788105	7	4	2	0	0	0	0	0	0	0	15
LOC100508226	1.36481	1.4113	0.75613
CXADR	1.36455	1.17134	0.823546	2	1	0	1	0	0	0	0	0	4	4
TMEM2	1.36376	1.4476	0.78391	4	2	0	0	0	0	0	0	0	3	5
FMNL2	1.36371	1.67204	0.771867	1	0	0	2	0	0	0	0	0	3	3
CPNE3	1.36364	1.31382	0.843333	0	0	0	1	0	0	0	0	0	2	1
SON	1.36309	1.24739	0.827368	2	0	0	1	1	0	0	0	0	1	5
ABCC4	1.36242	1.32346	0.758957	2	1	0	0	0	0	0	0	0	2	0
FAM98B	1.36128	1.3216	0.825142	0	0	0	0	0	0	1	0	0	0	3
POLR2B	1.36102	1.1739	0.777573	0	0	0	0	0	0	0	0	0	0	2
HERC2P2	1.36061	1.23998	0.82002
RASGRP1	1.36047	1.33919	0.83442	2	1	0	4	2	1	0	0	0	5	5
C14orf101	1.3601	1.23526	0.81129	1	1	0	1	1	1	0	0	0	4	3
APPBP2	1.3598	1.18658	0.792142	0	0	0	2	1	0	0	0	0	5	0
TRMT6	1.35967	1.13013	0.8156	0	0	0	0	0	0	0	0	0	3	0
DHX57	1.35942	1.42929	0.706521	2	0	0	0	0	0	0	0	0	1	4
KBTBD2	1.35931	1.49767	0.777517	1	1	0	0	0	0	0	0	0	0	2
MGEA5	1.3589	1.40907	0.748011	4	0	0	1	1	0	0	0	0	1	2
AGAP11	1.35885	1.03878	0.729516	0	0	0	0	0	0	2	0	0	0	1
ZNF217	1.35852	1.24412	0.820541	3	3	0	0	0	0	0	0	0	1	8
STIL	1.35849	1.20025	0.808282	2	1	0	0	0	0	0	0	0	2	7
TBCK	1.35767	1.28436	0.820093	3	2	0	0	0	0	0	0	0	0	3
CDC37L1	1.35727	1.33939	0.71985	1	0	0	0	0	0	0	0	0	0	1
C6orf70	1.35669	1.29558	0.730416	0	0	0	0	0	0	0	0	0	0	1
ZMYM6	1.35662	1.23892	0.83193	0	0	0	1	0	0	0	0	0	0	5
KDM4C	1.35628	1.27666	0.809002	1	0	0	1	1	0	2	0	0	2	3
YIPF4	1.35615	1.23454	0.817863	0	0	0	1	1	0	0	0	0	2	0
ABCB10	1.3557	1.11008	0.817759	1	1	0	1	0	0	0	0	0	0	3
EED	1.35448	1.14463	0.78117	0	0	0	0	0	0	0	0	0	0	0
CDKL5	1.35442	1.62342	0.83473	4	3	0	0	0	0	0	0	0	0	5
MEIS1	1.35428	1.25737	0.763474	1	0	0	0	0	0	0	0	0	3	0
MTR	1.35359	1.4648	0.813313	2	0	0	3	2	1	0	0	0	5	4
ZNF510	1.35347	1.55835	0.772692	1	0	0	2	0	0	0	0	0	3	4
RYBP	1.35334	1.16306	0.78116	2	1	0	1	1	0	0	0	0	4	2
PAFAH1B1	1.35264	1.20956	0.773707	0	0	0	1	0	0	1	0	0	4	1
ARHGAP29	1.3526	1.48812	0.788852	1	0	0	1	0	0	0	0	0	5	4
NRAS	1.35246	1.12594	0.81584	0	0	0	0	0	0	1	0	0	3	0
PDLIM5	1.35222	1.37522	0.748352	2	0	0	0	0	0	0	0	0	2	2
ZNF10	1.35188	1.75435	0.753002	0	0	0	1	1	0	0	0	0	2	3
MKL2	1.3518	1.26164	0.71688	0	0	0	2	2	1	0	0	0	14	4
GPR135	1.3512	1.115	0.844074	0	0	0	0	0	0	0	0	0	0	1
ATP6V1A	1.35113	1.30791	0.816234	1	0	0	1	0	0	0	0	0	2	2
ANKRD17	1.35062	1.32892	0.899897	5	3	0	0	0	0	0	0	0	0	9
TIGD4	1.35052	1.22676	0.738069	2	2	1	0	0	0	0	0	0	0	3
HNRNPA2B1	1.35029	1.38028	0.901504	0	0	0	0	0	0	0	0	0	1	0
RARS2	1.35013	1.11504	0.798761	0	0	0	0	0	0	0	0	0	0	0
KIAA0232	1.34989	1.3278	0.849833	0	0	0	0	0	0	0	0	0	3	4
ZBTB10	1.34971	1.26637	0.783887	0	0	0	1	0	0	0	0	0	4	2
STK38	1.34961	1.22384	0.762907	1	1	0	0	0	0	0	0	0	0	2
CTBS	1.34961	1.09191	0.809744	2	1	0	0	0	0	0	0	0	0	2
SLC16A1	1.34952	1.21982	0.769104	1	1	0	0	0	0	0	0	0	1	3
TDP2	1.34899	1.36761	0.772282	0	0	0	0	0	0	0	0	0	0	2
NLN	1.34843	1.32468	0.75143	0	0	0	3	2	1	0	0	0	7	3
DDX3X	1.34799	1.31368	0.824941	1	0	0	1	1	0	0	0	0	2	2
GK	1.34709	1.36078	0.759195	0	0	0	0	0	0	0	0	0	0	1
PAK2	1.34709	1.17726	0.740392	2	2	0	2	1	0	0	0	0	2	4
POC1B	1.34687	1.2544	0.781034
DDHD2	1.34682	1.23477	0.780669	2	1	0	2	2	1	0	0	0	3	4
IPO5	1.34646	1.17466	0.702568	3	2	1	0	0	0	0	0	0	1	4
TNKS	1.34626	1.27632	0.857806	1	1	0	4	2	0	0	0	0	6	2
MCTP1	1.34623	1.57129	0.826187	2	1	0	1	0	0	0	0	0	0	2
USP28	1.34621	1.30005	0.807806	2	1	0	2	1	0	0	0	0	1	3
TJP1	1.34617	1.46803	0.729593	1	1	0	1	0	0	0	0	0	0	9
TNRC6B	1.34552	1.31536	0.811013	4	3	0	6	2	0	0	0	0	4	7
TTC17	1.3451	1.20865	0.754443	2	0	0	0	0	0	0	0	0	0	6
AKAP10	1.34484	1.21609	0.773395	0	0	0	1	0	0	0	0	0	0	1
BRD7	1.34483	1.08393	0.72712	0	0	0	0	0	0	0	0	0	0	2
SLC30A7	1.34473	1.18608	0.80839	0	0	0	2	0	0	0	0	0	5	0
ORC2	1.34461	1.13429	0.862808	0	0	0	0	0	0	0	0	0	0	3
NAA35	1.3446	1.31605	0.782122	1	0	0	0	0	0	0	0	0	0	2
MEF2A	1.34446	1.09019	0.712692	0	0	0	1	0	0	0	0	0	2	2
GOLM1	1.34425	1.17268	0.793058	0	0	0	0	0	0	0	0	0	0	1
PICALM	1.3442	1.08756	0.732372	2	2	0	1	1	0	0	0	0	1	4
KDM6A	1.34388	1.23269	0.829201	3	1	1	0	0	0	0	0	0	0	6
WDSUB1	1.34353	1.42524	0.708945	0	0	0	0	0	0	0	0	0	0	5
GKAP1	1.34342	1.32886	0.7607	1	0	0	0	0	0	0	0	0	1	3
NAPB	1.3431	1.24354	0.801738	0	0	0	1	1	0	0	0	0	3	0
MTDH	1.34295	1.06438	0.759466	0	0	0	2	1	0	0	0	0	4	2
ERO1L	1.34287	1.26553	0.703215	1	0	0	0	0	0	0	0	0	1	2
MTRF1L	1.34263	1.14144	0.791703	1	1	0	1	0	0	0	0	0	3	1
TMEM209	1.34196	1.20037	0.763129	2	1	1	3	0	0	0	0	0	3	2
METTL4	1.34142	1.36855	0.763298	0	0	0	0	0	0	1	1	0	2	2
CNOT2	1.34089	1.20112	0.784607	1	0	0	0	0	0	0	0	0	0	2
LYST	1.34056	1.48196	0.748417	7	4	2	3	1	0	0	0	0	1	15
GPR15	1.34037	1.21705	0.7589	0	0	0	0	0	0	0	0	0	0	0
SERINC1	1.34	1.39362	0.799635	1	0	0	0	0	0	0	0	0	1	2
EPB41L2	1.33983	1.13887	0.903455	3	2	0	0	0	0	0	0	0	2	7
FAM200A	1.33965	1.45657	0.740339	1	1	0	0	0	0	1	0	0	0	2
KIFAP3	1.33939	1.41052	0.783489	0	0	0	0	0	0	0	0	0	0	2
SUCLA2	1.33933	1.14792	0.737505	1	0	0	0	0	0	0	0	0	1	1
PIK3CG	1.33919	1.24641	0.793331	3	0	0	1	0	0	0	0	0	0	4
HEATR5B	1.33877	1.43504	0.816989	3	2	0	0	0	0	0	0	0	0	5
NOL11	1.3383	1.4383	0.700593	0	0	0	0	0	0	0	0	0	0	1
KAT6A	1.33769	1.27711	0.732093	2	1	0	0	0	0	0	0	0	2	5
SGCE	1.3375	1.14469	0.791503	1	0	0	0	0	0	0	0	0	1	2
CUL1	1.33711	1.12312	0.72604	0	0	0	0	0	0	0	0	0	0	2
IKBKAP	1.33709	1.43148	0.756324	3	3	2	1	0	0	0	0	0	1	3
FAM13C	1.33705	1.35339	0.71966	3	0	0	2	2	0	0	0	0	2	1
NIPA1	1.33692	1.16947	0.818115	1	0	0	2	0	0	0	0	0	9	0
CIR1	1.33648	1.70491	0.788609	1	1	0	0	0	0	0	0	0	0	2
FKBP5	1.33647	1.35305	0.752175	3	3	1	1	0	0	0	0	0	2	4
NUFIP1	1.33641	1.52033	0.762135	0	0	0	0	0	0	0	0	0	3	1
ZNF546	1.33626	1.39845	0.814436	0	0	0	0	0	0	0	0	0	1	3
SOCS5	1.33609	1.31672	0.86142	0	0	0	3	2	1	0	0	0	2	2
PPM1A	1.33602	1.17379	0.734904	2	1	0	2	1	0	0	0	0	5	3
TAF1	1.3359	1.16627	0.874868	1	1	0	1	1	0	0	0	0	1	5
TNIP3	1.33572	1.19425	0.782514	0	0	0	0	0	0	0	0	0	1	1
NBPF15	1.33556	1.15664	0.841005	0	0	0	2	0	0	1	0	0	1	4
PPTC7	1.33553	1.11424	0.797765	0	0	0	0	0	0	0	0	0	2	1
TMEM68	1.33534	1.38563	0.753675	1	1	1	0	0	0	0	0	0	2	3
ADNP	1.33533	1.26684	0.787805	5	1	0	0	0	0	0	0	0	1	4
AGAP4	1.33505	0.995211	0.733372	0	0	0	0	0	0	1	0	0	0	2
PEX1	1.33492	1.29425	0.90483	6	3	0	0	0	0	0	0	0	0	8
ZNF227	1.33485	1.3025	0.795349	1	1	0	0	0	0	0	0	0	0	2
DHX15	1.33481	1.17768	0.752748	0	0	0	0	0	0	0	0	0	0	1
MUT	1.33472	1.26483	0.774071	3	0	0	0	0	0	0	0	0	3	4
RTN4IP1	1.33448	1.38664	0.779005	0	0	0	2	0	0	0	0	0	0	1
STK4	1.33441	1.24202	0.799479	1	0	0	2	1	0	0	0	0	1	5
SERPINB8	1.33419	1.54052	0.752113	0	0	0	2	1	0	0	0	0	2	0
SLC35B3	1.33347	1.42553	0.7566	0	0	0	3	1	0	0	0	0	2	2
MBOAT2	1.33279	1.32351	0.802884	0	0	0	0	0	0	0	0	0	1	2
CCDC6	1.33268	1.14664	0.789663	0	0	0	4	1	1	0	0	0	4	0
MTCP1	1.33234	1.27455	0.724484	0	0	0	0	0	0	1	0	0	2	1
HERC5	1.33224	1.43156	0.753445	0	0	0	0	0	0	0	0	0	0	2
MPHOSPH6	1.33125	1.33291	0.813493	0	0	0	0	0	0	0	0	0	1	0
NVL	1.33069	1.20591	0.769211	1	1	0	0	0	0	0	0	0	0	1
PTPRG	1.33051	1.46431	0.748306	0	0	0	0	0	0	0	0	0	0	2
BMPR2	1.33051	1.38426	0.733797	0	0	0	0	0	0	0	0	0	3	2
NSF	1.33048	1.40148	0.743183	1	0	0	0	0	0	0	0	0	1	1
KIN	1.3303	1.56154	0.775971	0	0	0	5	1	1	0	0	0	2	2
SUPT16H	1.33015	1.23842	0.846293	0	0	0	0	0	0	0	0	0	1	0
C8orf38	1.32947	1.06743	0.700842	0	0	0	0	0	0	0	0	0	1	0
TULP4	1.32944	1.32189	0.742901	3	1	0	5	3	0	1	0	0	7	3
GAPVD1	1.32898	1.2405	0.737063	1	0	0	2	1	0	0	0	0	1	7
RAB5A	1.32841	1.29159	0.777115	1	1	0	1	0	0	0	0	0	1	0
UGT2B7	1.32831	1.86849	0.769063	1	1	0	0	0	0	0	0	0	0	1
MSH6	1.32825	1.24564	0.772355	2	1	0	0	0	0	0	0	0	0	4
KIAA1804	1.328	1.111	0.738847	0	0	0	1	1	0	0	0	0	3	3
PHF20	1.32729	1.46657	0.737738	4	2	0	1	0	0	0	0	0	2	4
LRMP	1.32726	1.21663	0.772519	2	2	0	0	0	0	0	0	0	1	0
RIOK1	1.32721	1.24918	0.780864	0	0	0	0	0	0	0	0	0	0	1
CRNKL1	1.32694	1.32715	0.711841	2	1	0	1	1	0	0	0	0	1	1
GPR75	1.32688	1.2063	0.861771	2	0	0	0	0	0	0	0	0	0	1
CXorf23	1.32676	1.57173	0.706996	2	1	0	0	0	0	0	0	0	0	6
MMAA	1.32635	1.56094	0.752243	1	1	0	1	1	0	0	0	0	3	1
RAB33B	1.326	1.34156	0.778398	1	1	0	2	1	0	0	0	0	3	1
CNOT6	1.32563	1.31683	0.807712	1	1	0	3	1	0	0	0	0	4	0
AP3S1	1.32558	1.15062	0.718673	0	0	0	0	0	0	0	0	0	1	0
MED13L	1.32554	1.21811	0.785131	4	3	0	0	0	0	0	0	0	1	6
NUDT21	1.32525	1.27861	0.834962	0	0	0	1	1	0	0	0	0	3	1
CCDC93	1.32479	1.48896	0.815616	1	0	0	2	0	0	0	0	0	5	3
CASP8	1.32455	1.40017	0.768446	1	0	0	1	0	0	0	0	0	0	1
SLC30A6	1.32432	1.21274	0.808794	1	1	0	3	2	0	0	0	0	6	3
ZFP106	1.32431	1.45741	0.761387	7	3	0	0	0	0	1	0	0	1	11
CBX5	1.32428	1.21229	0.828286	0	0	0	9	1	1	0	0	0	7	0
DCAF6	1.32407	1.22394	0.767572	1	1	0	0	0	0	0	0	0	1	2
CDC40	1.32355	1.1506	0.746675	0	0	0	1	1	0	0	0	0	2	2
MINA	1.3235	1.37221	0.813413	2	2	1	0	0	0	0	0	0	2	2
L3MBTL3	1.32332	1.75881	0.821869	0	0	0	2	0	0	0	0	0	0	3
SGK3	1.32309	1.30707	0.722863	0	0	0	1	1	0	0	0	0	1	1
CSTF2T	1.32283	1.3544	0.701209	0	0	0	0	0	0	0	0	0	0	2
OSGEPL1	1.3227	1.33435	0.77469	0	0	0	0	0	0	0	0	0	0	1
CCDC34	1.32249	1.3504	0.771406	2	1	0	0	0	0	0	0	0	0	1
DDI2	1.32228	1.2746	0.721706	1	0	0	0	0	0	0	0	0	2	1
FBXO38	1.32176	1.38016	0.784556	3	2	1	0	0	0	0	0	0	0	3
TSTD2	1.32168	1.37795	0.781765	1	1	1	1	0	0	0	0	0	1	2
YME1L1	1.32133	1.2207	0.765667	2	2	0	0	0	0	0	0	0	1	5
CRIPAK	1.32127	1.23189	0.742233	0	0	0	0	0	0	0	0	0	0	1
SLC25A12	1.32122	1.31654	0.741177	3	1	0	1	1	0	0	0	0	2	4
RAB3IP	1.3204	1.2134	0.836937	0	0	0	1	1	0	0	0	0	6	1
FBXO22	1.31984	1.34446	0.848217	1	1	0	2	2	0	0	0	0	4	0
MBD5	1.31969	1.33049	0.742641	2	1	0	0	0	0	0	0	0	2	6
DDX50	1.31942	1.1865	0.734189	3	3	0	0	0	0	0	0	0	0	8
KDM1B	1.31941	1.54473	0.766908	2	1	0	0	0	0	0	0	0	1	3
PEG10	1.31923	1.11017	0.805854	0	0	0	1	0	0	0	0	0	7	0
ZNF175	1.3182	1.3621	0.837058	0	0	0	0	0	0	0	0	0	0	3
ORMDL1	1.31812	1.09741	0.828839	0	0	0	1	1	0	0	0	0	1	0
TARS	1.31811	1.19184	0.735347	1	0	0	0	0	0	0	0	0	0	0
SMAD4	1.31734	1.06428	0.730907	0	0	0	2	1	0	1	0	0	6	1
ITPR1	1.31726	1.40112	0.738192	3	3	1	0	0	0	0	0	0	0	4
ASAP1	1.31703	1.21295	0.759978	1	0	0	1	0	0	0	0	0	2	0
GFPT1	1.31645	1.31683	0.877836	0	0	0	4	1	0	0	0	0	8	1
SRSF5	1.31643	1.27483	0.775721	0	0	0	0	0	0	1	1	0	2	0
STAT4	1.31594	1.17147	0.753774	3	3	0	1	1	0	0	0	0	1	2
LBR	1.31593	1.30478	0.901455	1	0	0	1	0	0	0	0	0	1	2
GBP1	1.31592	1.15419	0.732514	1	1	0	0	0	0	0	0	0	1	3
TSPAN12	1.31591	1.40528	0.837152	0	0	0	0	0	0	0	0	0	0	0
NT5DC1	1.31589	1.14729	0.762266	0	0	0	0	0	0	0	0	0	0	0
ARGLU1	1.31535	1.13701	0.797479	0	0	0	0	0	0	0	0	0	0	0
ZC3HAV1	1.31504	1.22639	0.886506	1	0	0	4	2	0	0	0	0	3	2
KIAA1324L	1.31504	1.70383	0.793309	4	3	1	2	2	0	0	0	0	1	3
FLJ43681	1.31494	1.08039	0.721705	0	0	0	3	0	0	0	0	0	0	0
RPL23AP82	1.31494	1.08039	0.721705
PTCD3	1.31482	1.18482	0.837062	1	0	0	1	1	0	0	0	0	4	2
CLDN12	1.31462	1.44932	0.822621	0	0	0	0	0	0	0	0	0	1	0
WAC	1.31422	1.13889	0.840714	2	1	0	2	1	0	0	0	0	0	4
ZNF41	1.31411	1.33665	0.725339	0	0	0	1	0	0	0	0	0	0	2
MPP7	1.31375	1.39155	0.712507	0	0	0	1	0	0	0	0	0	1	1
WDR47	1.31303	1.38039	0.73178	0	0	0	1	0	0	0	0	0	1	3
FERMT2	1.31171	1.31252	0.768857	2	0	0	0	0	0	0	0	0	0	4
NEK4	1.3117	1.28211	0.702385	1	0	0	0	0	0	0	0	0	1	3
CLNK	1.3115	1.1669	0.774397	0	0	0	0	0	0	0	0	0	0	3
NAA30	1.31093	1.11957	0.773261	1	1	1	0	0	0	0	0	0	2	1
FAN1	1.31085	1.45571	0.800355	4	1	1	0	0	0	0	0	0	0	5
DOCK4	1.31056	1.31914	0.751406	2	0	0	0	0	0	0	0	0	2	2
OXSR1	1.31022	1.27158	0.749839	0	0	0	1	1	0	0	0	0	1	0
DTX3L	1.31013	1.23743	0.772791	4	2	0	6	2	0	0	0	0	2	6
KIAA0368	1.31012	1.35406	0.83001	4	2	2	1	0	0	0	0	0	0	8
GPHN	1.30971	1.3216	0.800261	2	1	0	0	0	0	0	0	0	1	2
FHAD1	1.30945	1.24319	0.759554	2	1	0	0	0	0	0	0	0	1	3
SEPT2	1.30943	1.13886	0.75035	1	0	0	0	0	0	0	0	0	3	1
LRRC8D	1.30911	1.25987	0.771292	6	4	1	0	0	0	0	0	0	0	5
RMND5A	1.30858	1.39828	0.846416	1	0	0	2	2	1	0	0	0	10	2
DARS	1.30809	1.16649	0.769836	0	0	0	0	0	0	0	0	0	0	0
DCAF16	1.30783	1.27839	0.710972	0	0	0	1	0	0	0	0	0	3	0
UBXN7	1.30781	1.24181	0.856331	1	1	0	2	1	0	0	0	0	5	2
GOLGA7	1.30692	1.03555	0.809031	0	0	0	0	0	0	0	0	0	1	0
TMEM64	1.30666	1.09603	0.776935	0	0	0	0	0	0	0	0	0	0	1
PAX9	1.30662	1.05962	0.747859	0	0	0	0	0	0	0	0	0	1	0
FLVCR1	1.30652	1.14548	0.804494	2	1	0	0	0	0	0	0	0	3	3
HERC2P4	1.306	1.14235	0.827689	0	0	0	0	0	0	0	0	0	0	0
GIGYF2	1.30591	1.34719	0.805707	4	2	1	0	0	0	0	0	0	3	8
MITF	1.3058	1.34389	0.753679	1	1	0	1	0	0	0	0	0	6	2
PURB	1.30573	1.24515	0.829221	0	0	0	2	0	0	0	0	0	9	0
VPS13D	1.30551	1.44699	0.716853	8	4	1	3	1	0	0	0	0	4	18
C5orf22	1.30537	1.3112	0.791296	1	1	0	1	1	0	0	0	0	2	2
TMEM55A	1.3039	1.28576	0.826525	0	0	0	1	1	0	0	0	0	1	0
PLEKHG1	1.30382	1.40084	0.726141	1	0	0	1	0	0	1	1	0	5	3
MFAP1	1.30377	1.54329	0.756733	1	1	0	0	0	0	0	0	0	0	2
SMARCA2	1.30366	1.15131	0.859834	6	3	0	0	0	0	0	0	0	2	8
DLD	1.30347	1.2511	0.802866	0	0	0	0	0	0	0	0	0	1	0
KLHL20	1.30317	1.365	0.82196	0	0	0	0	0	0	0	0	0	3	2
FAM72D	1.30255	1.2073	0.754558	0	0	0	1	1	0	0	0	0	2	1
SENP5	1.30243	1.30399	0.898578	2	1	0	2	1	0	0	0	0	3	4
PPFIA1	1.30165	1.2311	0.820069	3	3	0	0	0	0	0	0	0	0	2
ALKBH8	1.30158	1.68941	0.717748	0	0	0	3	2	0	0	0	0	3	2
GTF2F2	1.30132	1.57691	0.74452	0	0	0	1	0	0	0	0	0	1	0
CHIC1	1.30131	1.19259	0.842192	0	0	0	1	0	0	0	0	0	4	1
CACHD1	1.30126	1.29166	0.736985	1	0	0	1	1	0	0	0	0	0	3
PDP1	1.30121	1.34074	0.705067	2	1	0	1	0	0	0	0	0	2	5
AGBL2	1.30111	1.1188	0.790438	1	1	0	0	0	0	0	0	0	1	2
PRRC1	1.30076	1.31326	0.793393	0	0	0	1	1	0	0	0	0	0	0
PPM1B	1.30071	1.23944	0.852631	0	0	0	0	0	0	0	0	0	0	0
GK5	1.30039	1.3024	0.728559	1	0	0	5	0	0	0	0	0	5	2
TMPPE	1.30003	1.25623	0.82284	0	0	0	0	0	0	0	0	0	1	0
CLASP1	1.29979	1.21332	0.785095	4	3	1	0	0	0	0	0	0	0	8
LRRC16A	1.29977	1.49263	0.789693	5	2	0	0	0	0	0	0	0	2	6
DYNC1LI2	1.29977	1.18809	0.753737	0	0	0	2	1	0	0	0	0	7	1
KIAA1919	1.29961	1.29285	0.797602	0	0	0	1	1	0	0	0	0	4	0
C16orf52	1.29945	1.47579	0.826748	0	0	0	1	0	0	0	0	0	7	0
COG5	1.2983	1.28274	0.799213	1	1	0	1	0	0	0	0	0	1	4
WDR7	1.2977	1.37472	0.846401	2	1	0	0	0	0	0	0	0	4	5
EVI2B	1.29756	1.46142	0.717177	2	1	0	0	0	0	0	0	0	0	3
FANCI	1.29723	1.2143	0.912774	2	1	0	0	0	0	0	0	0	1	4
G3BP2	1.29698	1.19451	0.839511	1	1	0	0	0	0	0	0	0	2	6
CLTC-IT1	1.29685	1.98672	0.722664
RRN3P1	1.29604	1.16262	0.770296	0	0	0	0	0	0	0	0	0	0	0
ZDHHC13	1.29593	1.30684	0.812266	0	0	0	1	0	0	0	0	0	0	1
LSM14A	1.29583	1.3242	0.811101	2	0	0	2	2	0	0	0	0	2	2
SMAD2	1.29574	1.28634	0.76998	0	0	0	3	0	0	0	0	0	2	3
CCDC77	1.2957	1.42816	0.735162	2	2	2	0	0	0	0	0	0	0	5
SPTSSA	1.29567	1.53605	0.819646	0	0	0	2	1	0	0	0	0	1	0
ANKHD1-EIF4EBP3	1.29508	1.21815	0.760513	4	3	2	1	0	0	0	0	0	0	10
OTUD3	1.29491	1.35514	0.762416	0	0	0	3	1	0	0	0	0	4	1
MEGF9	1.29474	1.14157	0.792217	1	1	0	1	0	0	0	0	0	3	2
NGLY1	1.29463	1.30863	0.823596	0	0	0	0	0	0	0	0	0	1	0
TLK2	1.29452	1.23309	0.773696	2	1	1	1	0	0	0	0	0	2	3
RFC3	1.29444	1.31049	0.712766	1	1	1	1	1	0	0	0	0	2	3
SBF2	1.29422	1.35262	0.737082	2	1	0	0	0	0	0	0	0	2	4
TMEM184C	1.2941	1.13193	0.760552	1	1	0	1	0	0	1	1	0	0	1
SLFN11	1.29407	1.29482	0.899907	1	0	0	0	0	0	0	0	0	3	3
FOXD4L3	1.29342	1.0528	0.800627	0	0	0	0	0	0	0	0	0	0	1
VEZF1	1.2932	1.1823	0.77645	3	2	1	0	0	0	0	0	0	3	5
TMEM194B	1.293	1.43954	0.816099	1	1	0	4	2	0	0	0	0	3	1
BTBD7	1.29257	1.49818	0.761944	0	0	0	1	1	0	0	0	0	3	3
SNORD56B	1.29257	1.55683	0.818555	0	0	0	0	0	0	0	0	0	0	0
CDK13	1.29245	1.12643	0.848362	2	2	2	1	1	0	0	0	0	3	5
ARIH1	1.29235	1.23674	0.773175	0	0	0	1	0	0	0	0	0	2	1
FOXD4L2	1.29184	1.05942	0.781517
MDN1	1.29183	1.38348	0.755823	6	3	0	1	0	0	0	0	0	0	17
ZNF828	1.29176	1.15188	0.759737
PPM1H	1.29142	1.1376	0.721874	0	0	0	1	1	0	0	0	0	3	0
ACTR2	1.29117	1.12391	0.819332	1	1	0	1	0	0	0	0	0	1	6
HMGCR	1.29086	1.37027	0.758808	1	0	0	0	0	0	0	0	0	0	0
RUNX2	1.29073	1.16573	0.816329	1	0	0	1	1	0	0	0	0	3	0
PDE7A	1.29071	1.40706	0.772842	0	0	0	1	1	0	0	0	0	5	0
KLHL2	1.2907	1.57229	0.745299	1	1	0	0	0	0	0	0	0	1	1
ARRDC3	1.29037	1.67478	0.780108	2	0	0	0	0	0	0	0	0	3	3
ATG10	1.28976	1.3605	0.737988	1	0	0	0	0	0	0	0	0	0	1
NEK10	1.28959	1.3166	0.703857	0	0	0	0	0	0	0	0	0	0	2
WDR33	1.28899	1.3707	0.710087	1	1	0	1	0	0	0	0	0	3	2
CDKAL1	1.28873	1.22112	0.781901	2	1	0	2	0	0	0	0	0	0	5
HNRNPA3	1.28839	1.45123	0.746131	2	1	1	2	2	0	0	0	0	3	4
ADRBK2	1.28814	1.30906	0.711599	3	2	1	1	0	0	1	0	0	4	2
LEPR	1.28801	1.23318	0.772744	3	3	1	0	0	0	0	0	0	1	5
ZNF45	1.28788	1.96287	0.74075	1	1	0	0	0	0	0	0	0	1	2
ARL17A	1.2871	1.13098	0.770387	0	0	0	1	0	0	0	0	0	4	0
UVRAG	1.28657	1.12784	0.790965	1	1	0	3	0	0	0	0	0	5	2
DNAJB11	1.28636	1.19135	0.802259	0	0	0	0	0	0	0	0	0	0	1
SKP2	1.28613	1.13515	0.705807	0	0	0	2	0	0	1	0	0	1	1
SLC38A6	1.28572	1.14555	0.800533	2	1	0	0	0	0	0	0	0	0	2
SKA2	1.28561	1.21298	0.803694	1	1	0	1	0	0	0	0	0	0	2
CLINT1	1.2856	1.21829	0.832667	1	0	0	0	0	0	0	0	0	3	2
RABGAP1	1.28549	1.19957	0.766794	2	2	0	0	0	0	0	0	0	0	5
ZNF652	1.28512	1.24567	0.791356	3	2	0	4	2	0	0	0	0	8	2
C5orf30	1.2851	1.41042	0.838657	0	0	0	1	1	0	0	0	0	1	1
CEP70	1.28502	1.52689	0.731402	1	1	0	0	0	0	0	0	0	1	5
PDE8A	1.28498	1.21051	0.809114	1	1	1	1	0	0	0	0	0	1	2
LACE1	1.28492	1.30368	0.700956	1	1	0	0	0	0	0	0	0	0	4
IFI44	1.28492	1.32997	0.725563	1	1	0	2	2	1	0	0	0	1	0
ELP2	1.28491	1.39021	0.770031	1	0	0	0	0	0	0	0	0	0	1
SUV420H1	1.28481	1.45343	0.787689	1	1	1	0	0	0	0	0	0	1	6
PELI1	1.28437	1.63573	0.757031	0	0	0	0	0	0	0	0	0	1	1
CAPZA1	1.28427	1.12781	0.789242	0	0	0	2	2	0	0	0	0	1	0
TP53BP2	1.28415	1.24862	0.826454	1	1	0	0	0	0	0	0	0	0	6
SP140	1.28341	1.412	0.766297	1	0	0	1	1	0	0	0	0	0	5
KLRAQ1	1.28306	1.18401	0.789584
EXOC6B	1.28299	1.29828	0.81367	0	0	0	0	0	0	0	0	0	0	3
PIGX	1.28281	1.34472	0.778094	0	0	0	1	0	0	0	0	0	1	0
HERC3	1.28274	1.21513	0.872878	0	0	0	1	0	0	0	0	0	1	1
CNTLN	1.28259	1.57165	0.750398	3	2	0	0	0	0	0	0	0	2	10
RSPRY1	1.28211	1.30656	0.703676	0	0	0	0	0	0	0	0	0	0	0
RRN3	1.28191	1.18376	0.773974	0	0	0	0	0	0	0	0	0	0	0
SMA5	1.28165	1.04004	0.838091	0	0	0	0	0	0	2	2	0	0	0
CUTC	1.28165	1.18098	0.835803	1	1	0	0	0	0	0	0	0	0	1
LARS	1.28153	1.28751	0.864889	3	1	1	0	0	0	0	0	0	1	4
FBXO3	1.28109	1.33491	0.773986	0	0	0	0	0	0	0	0	0	0	1
LONP2	1.281	1.19834	0.772966	0	0	0	0	0	0	0	0	0	0	4
MEX3C	1.28081	1.08776	0.816068	1	0	0	2	0	0	0	0	0	2	1
EXOC4	1.28076	1.23001	0.791799	0	0	0	0	0	0	0	0	0	1	2
RNF146	1.28072	1.32497	0.777244	2	1	1	1	1	0	0	0	0	1	1
ZNF749	1.28061	1.76908	0.740239	1	0	0	0	0	0	0	0	0	1	2
PTPRM	1.28043	1.31805	0.762736	0	0	0	0	0	0	1	1	0	2	3
FBXO45	1.28043	1.4582	0.786753	1	0	0	2	0	0	0	0	0	2	1
MTAP	1.27997	1.35384	0.803477	0	0	0	3	3	0	0	0	0	1	2
ELMOD2	1.27958	1.61416	0.702456	0	0	0	3	1	0	0	0	0	2	0
LOC389834	1.27955	1.27712	0.757024
TMX4	1.27936	1.11754	0.74192	0	0	0	2	1	0	0	0	0	2	0
PLXNC1	1.27913	1.27164	0.746094	1	1	0	0	0	0	0	0	0	3	1
DCBLD1	1.27886	1.35872	0.752136	2	2	0	0	0	0	0	0	0	0	1
ABHD3	1.27877	1.16728	0.792944	0	0	0	0	0	0	0	0	0	1	1
AKAP13	1.27846	1.37904	0.781096	7	4	0	1	1	0	0	0	0	4	8
HNRNPR	1.27845	1.25466	0.774179	0	0	0	0	0	0	0	0	0	0	3
MCOLN2	1.27819	1.06151	0.788533	0	0	0	0	0	0	0	0	0	2	1
POC5	1.2779	1.22683	0.789754	1	0	0	0	0	0	0	0	0	1	2
ENTPD7	1.27789	1.45391	0.766289	0	0	0	4	2	0	0	0	0	7	1
LYG1	1.27778	1.27267	0.706406	1	0	0	0	0	0	1	0	0	1	2
CALU	1.27774	1.20563	0.70006	1	1	1	2	1	0	0	0	0	6	5
CELF2	1.27768	1.24523	0.81437	0	0	0	3	1	0	0	0	0	5	1
PIP4K2A	1.27752	1.23084	0.762313	1	1	0	0	0	0	0	0	0	0	0
SFXN1	1.27748	1.15732	0.843852	0	0	0	0	0	0	0	0	0	0	2
APOL6	1.27737	1.51007	0.775777	0	0	0	3	1	1	0	0	0	8	2
RAB30	1.27727	1.26561	0.790398	0	0	0	0	0	0	0	0	0	2	1
E2F3	1.27712	1.35006	0.716617	3	0	0	1	0	0	0	0	0	2	4
SLC35G1	1.27702	1.28524	0.716332	1	1	0	0	0	0	0	0	0	0	1
PLAA	1.277	1.26364	0.802782	0	0	0	0	0	0	0	0	0	3	0
CHN2	1.27697	1.35671	0.76991	0	0	0	1	0	0	0	0	0	1	1
ERO1LB	1.27669	1.44097	0.841056	1	1	1	0	0	0	0	0	0	2	2
NCAPG2	1.2761	1.41773	0.787688	2	1	0	0	0	0	0	0	0	1	3
RNF169	1.27606	1.26492	0.795914	0	0	0	3	1	0	0	0	0	3	1
RPS6KC1	1.27493	1.31257	0.833458	1	0	0	1	1	0	0	0	0	2	1
FAM108B1	1.27473	1.21389	0.755222	2	1	0	0	0	0	0	0	0	0	1
TMEM87A	1.27363	1.35247	0.762614	0	0	0	0	0	0	0	0	0	0	1
EYA1	1.27363	1.17324	0.780028	0	0	0	0	0	0	0	0	0	2	1
LRRC37B	1.27349	1.18394	0.872234	1	0	0	0	0	0	0	0	0	0	2
USP32	1.27329	1.37025	0.754243	4	2	1	0	0	0	0	0	0	1	6
CDK14	1.27295	1.35301	0.753469	1	1	0	1	0	0	0	0	0	3	3
IKZF3	1.27271	1.17001	0.766551	1	1	0	0	0	0	0	0	0	1	4
FCHSD2	1.27222	1.26886	0.815715	1	0	0	0	0	0	0	0	0	2	2
PIK3R4	1.27211	1.27721	0.758867	1	1	0	0	0	0	0	0	0	0	3
HMGXB4	1.27201	1.2201	0.869576	2	1	0	0	0	0	0	0	0	2	2
PEX13	1.27139	1.18193	0.708528	1	0	0	1	0	0	0	0	0	5	2
BCAS1	1.27117	1.14874	0.757716	4	3	0	0	0	0	0	0	0	0	5
GSTCD	1.27107	1.46698	0.738451	3	2	1	1	0	0	0	0	0	1	5
S100PBP	1.27106	1.08027	0.832138	1	1	0	3	2	0	0	0	0	1	0
RAPH1	1.27084	1.46177	0.782651	1	0	0	3	3	1	0	0	0	9	3
DYRK1A	1.27079	1.27903	0.735736	1	1	1	1	1	0	0	0	0	5	4
SEMA6A	1.27052	1.11725	0.790738	3	1	0	0	0	0	1	1	0	1	2
NAP1L3	1.27044	1.45425	0.794434	0	0	0	0	0	0	0	0	0	1	0
TBC1D3B	1.27013	0.98497	0.813429	0	0	0	0	0	0	0	0	0	0	1
TARSL2	1.26991	1.3407	0.777698	1	0	0	0	0	0	0	0	0	0	2
RASSF3	1.26964	1.37074	0.759713	0	0	0	2	2	1	0	0	0	5	2
HNRNPH1	1.26958	1.26203	0.758309	0	0	0	0	0	0	0	0	0	0	2
CXorf26	1.26909	1.40143	0.773397	2	2	0	0	0	0	0	0	0	0	2
CRBN	1.26878	1.13554	0.821067	0	0	0	0	0	0	0	0	0	1	3
SCAF8	1.26857	1.10078	0.83236	1	1	0	1	0	0	0	0	0	1	4
TOX	1.26854	1.16016	0.841545	0	0	0	0	0	0	0	0	0	3	4
UBE4A	1.26822	1.30908	0.764198	2	1	0	0	0	0	0	0	0	3	6
IL5RA	1.26813	1.16268	0.724621	0	0	0	3	1	0	0	0	0	3	2
RTCD1	1.26812	1.1063	0.870245	0	0	0	2	0	0	0	0	0	0	3
CD200	1.26806	1.16071	0.730595	0	0	0	2	0	0	0	0	0	0	0
CUL4A	1.26782	1.24945	0.753757	2	0	0	1	1	0	0	0	0	3	1
ASAH1	1.26737	1.2725	0.744914	2	2	0	1	1	0	1	0	0	0	1
ZBTB44	1.26685	1.15673	0.713913	0	0	0	5	2	0	0	0	0	7	2
TRIM36	1.26683	1.19916	0.70523	0	0	0	0	0	0	0	0	0	2	3
NUP153	1.26663	1.18638	0.714734	4	2	1	0	0	0	0	0	0	1	6
TLR2	1.26587	1.25198	0.707752	1	0	0	0	0	0	1	0	0	0	1
TAF3	1.26525	1.1888	0.865576	4	1	0	0	0	0	0	0	0	0	4
GUSBP2	1.26512	1.0301	0.844463	0	0	0	0	0	0	1	1	0	0	0
KYNU	1.26455	1.50041	0.734272	1	0	0	0	0	0	0	0	0	0	2
IARS2	1.26454	1.25835	0.796212	1	1	1	0	0	0	0	0	0	0	6
NARS	1.26443	1.23258	0.898813	2	1	0	0	0	0	1	1	1	0	2
ZBTB26	1.2637	1.18637	0.768083	2	0	0	1	0	0	0	0	0	0	0
C8orf37	1.26358	1.57391	0.786943	1	0	0	2	1	0	0	0	0	3	0
CDH18	1.26338	1.33825	0.712174	1	1	0	0	0	0	0	0	0	0	6
SNRK	1.26329	1.16135	0.791536	0	0	0	2	2	1	0	0	0	5	3
FBXO33	1.26267	1.3991	0.700645	0	0	0	1	1	0	0	0	0	5	1
RALGAPB	1.26255	1.30244	0.818423	2	2	0	3	2	0	0	0	0	0	4
ING2	1.26237	1.36499	0.781816	2	1	0	0	0	0	0	0	0	0	5
C10orf46	1.2622	1.10955	0.848581	0	0	0	1	0	0	0	0	0	5	0
NCBP2	1.26212	1.16921	0.708707	0	0	0	0	0	0	0	0	0	1	0
SRPK1	1.26196	1.12766	0.787515	1	0	0	1	1	0	0	0	0	4	3
MCART1	1.26161	1.50837	0.774092	0	0	0	0	0	0	0	0	0	0	1
UAP1	1.2614	1.21614	0.725499	1	0	0	0	0	0	0	0	0	0	0
KIAA1024	1.26105	1.42284	0.771698	2	1	0	3	1	0	0	0	0	1	1
FGFR1OP	1.26097	1.21592	0.717054	2	2	1	0	0	0	0	0	0	0	2
C6orf130	1.2604	1.51309	0.799564	0	0	0	0	0	0	0	0	0	0	0
RNF20	1.26022	1.52005	0.782865	3	1	1	0	0	0	0	0	0	0	3
THRAP3	1.26015	1.36011	0.825301	2	2	1	0	0	0	0	0	0	2	5
SNTB1	1.26014	1.052	0.74185	0	0	0	3	1	0	0	0	0	4	0
NSMAF	1.26006	1.26306	0.758029	3	2	1	0	0	0	0	0	0	1	4
PPP3R1	1.26002	1.26513	0.760372	0	0	0	0	0	0	0	0	0	0	0
HUS1	1.26	1.27089	0.930719	0	0	0	1	0	0	0	0	0	1	0
STAT1	1.25991	1.18247	0.769065	1	0	0	2	0	0	0	0	0	5	1
NUS1	1.25984	1.0638	0.778513	0	0	0	3	2	0	0	0	0	6	0
CCDC125	1.25977	1.39308	0.746556	0	0	0	0	0	0	0	0	0	1	1
IARS	1.25947	1.15513	0.813154	0	0	0	0	0	0	0	0	0	0	3
LRRC37A2	1.25941	1.13152	0.915366	3	0	0	0	0	0	0	0	0	0	4
INTS10	1.25887	1.07246	0.757007	1	1	0	0	0	0	0	0	0	0	2
HIPK2	1.25845	1.17251	0.796938	0	0	0	2	2	0	0	0	0	15	3
TBC1D3F	1.25839	1.02224	0.828939	0	0	0	0	0	0	0	0	0	0	1
UPRT	1.25782	1.23023	0.782509	1	0	0	0	0	0	1	0	0	1	1
KLHL5	1.25759	1.52403	0.839626	0	0	0	1	1	0	0	0	0	7	4
KIAA0922	1.25734	1.42612	0.758542	2	0	0	0	0	0	0	0	0	0	2
FYTTD1	1.25725	1.44633	0.704393	0	0	0	1	1	1	0	0	0	3	1
PHF17	1.2571	1.16337	0.797121	3	2	0	1	0	0	0	0	0	3	5
FIP1L1	1.25702	1.04488	0.7769	0	0	0	0	0	0	0	0	0	0	2
C9orf5	1.25682	1.21326	0.767673	1	1	0	1	1	0	0	0	0	4	2
DIS3L	1.25664	1.2339	0.710685	3	1	0	0	0	0	0	0	0	0	4
CTBP2	1.25664	1.14607	0.828216	1	1	0	1	0	0	0	0	0	2	2
MAPK9	1.25612	1.23491	0.754341	1	1	0	0	0	0	0	0	0	2	1
ZMYM5	1.25611	1.29456	0.775614	1	0	0	0	0	0	0	0	0	1	1
RCBTB1	1.2561	1.18963	0.82672	0	0	0	1	0	0	0	0	0	3	1
GOSR1	1.25569	1.13994	0.816675	1	1	0	2	1	0	0	0	0	3	2
SLC16A10	1.25527	1.16509	0.80324	2	2	1	0	0	0	0	0	0	1	1
PDCL	1.25506	1.6108	0.706083	0	0	0	0	0	0	1	0	0	2	1
BCL11A	1.25494	1.20198	0.822128	0	0	0	2	1	0	0	0	0	1	1
FNIP2	1.2545	1.39627	0.767152	1	0	0	1	1	0	0	0	0	1	1
ZNF596	1.25449	1.54665	0.70023	0	0	0	0	0	0	0	0	0	2	1
TBC1D3	1.25407	1.02565	0.833739	0	0	0	0	0	0	0	0	0	0	1
RPGR	1.2538	1.79163	0.806481	2	1	1	1	1	0	0	0	0	1	7
KCNMA1	1.25365	1.32577	0.767491	2	1	0	2	1	1	0	0	0	4	1
TARBP1	1.25349	1.33978	0.837078	3	2	0	0	0	0	0	0	0	1	5
CCDC90B	1.25347	1.13574	0.771421	0	0	0	0	0	0	0	0	0	1	2
RGMB	1.25341	1.11807	0.704741	0	0	0	1	1	0	0	0	0	1	0
ATXN1	1.25333	1.20835	0.807776	0	0	0	1	1	0	1	1	0	3	2
EIF2AK4	1.25253	1.26994	0.81117	4	2	0	0	0	0	0	0	0	1	5
PGBD4	1.25252	1.09148	0.822279	0	0	0	0	0	0	1	0	0	0	1
EZH2	1.25249	1.13006	0.84889	0	0	0	0	0	0	0	0	0	0	4
MED1	1.25249	1.296	0.76492	7	1	0	0	0	0	0	0	0	4	10
NEK2	1.25242	1.1417	0.867316	0	0	0	0	0	0	0	0	0	0	1
HMGCS1	1.25239	1.13454	0.755463	0	0	0	0	0	0	0	0	0	1	2
GABBR1	1.25231	1.13739	0.832676	0	0	0	2	1	0	0	0	0	1	2
GABPB2	1.25192	1.06341	0.760175	0	0	0	0	0	0	0	0	0	1	1
TBRG1	1.25175	1.22611	0.854354	0	0	0	1	0	0	0	0	0	2	1
BCKDHB	1.25145	1.04817	0.859439	2	1	0	2	0	0	0	0	0	0	1
ZNF577	1.25143	1.26056	0.729959	0	0	0	1	1	0	0	0	0	3	2
INVS	1.2514	1.30811	0.706019	0	0	0	0	0	0	0	0	0	0	5
ZNF830	1.25132	1.35369	0.771598	0	0	0	0	0	0	0	0	0	0	0
NAA50	1.25085	1.17126	0.786497	0	0	0	1	0	0	0	0	0	4	1
LAMP2	1.2508	1.15792	0.769983	1	0	0	2	1	0	0	0	0	3	1
COMMD10	1.25075	1.62462	0.708925	0	0	0	0	0	0	0	0	0	2	0
CTH	1.25053	1.39956	0.814205	0	0	0	0	0	0	0	0	0	1	2
E2F7	1.25012	1.20466	0.798013	2	1	1	0	0	0	0	0	0	2	2
YAP1	1.24987	0.965289	0.703722	1	1	0	2	1	0	0	0	0	2	3
DIEXF	1.24986	1.29656	0.811985	1	0	0	5	1	0	0	0	0	4	3
SLC4A1AP	1.24972	1.31748	0.77982	0	0	0	0	0	0	0	0	0	0	3
ZNF133	1.24949	1.16052	0.80962	0	0	0	0	0	0	0	0	0	0	5
THRB	1.24942	1.29196	0.761557	0	0	0	4	3	0	0	0	0	7	6
ZNF621	1.2494	1.31694	0.860793	0	0	0	4	0	0	0	0	0	9	1
ZNF26	1.24875	1.50157	0.791798	0	0	0	0	0	0	0	0	0	0	4
GBE1	1.24858	1.38092	0.90264	2	2	1	0	0	0	0	0	0	0	4
F2R	1.24837	1.15377	0.889487	0	0	0	0	0	0	0	0	0	0	0
NEIL3	1.24831	1.14647	0.822166	1	1	1	0	0	0	0	0	0	0	2
RFXAP	1.24789	1.36003	0.792295	0	0	0	0	0	0	0	0	0	0	0
ETV3	1.24781	1.24589	0.854557	0	0	0	0	0	0	0	0	0	0	1
FAM122B	1.2477	1.15164	0.841832	0	0	0	1	0	0	0	0	0	1	1
L2HGDH	1.24713	1.14156	0.7514	0	0	0	1	0	0	0	0	0	2	1
OPTN	1.24707	1.14105	0.814111	1	1	0	1	1	0	0	0	0	3	2
ANKRD20A9P	1.24672	1.51609	0.738404	0	0	0	0	0	0	9	2	0	0	0
FAM188A	1.24664	1.21504	0.810069	1	0	0	0	0	0	0	0	0	1	1
MOSC2	1.24662	1.49954	0.810462
KCTD18	1.2465	1.2675	0.761865	0	0	0	2	0	0	0	0	0	2	1
SOX5	1.24603	1.28557	0.73382	1	0	0	0	0	0	0	0	0	0	3
LUZP6	1.24594	1.12969	0.782191
NXT2	1.24566	1.1466	0.818738	1	1	1	1	0	0	0	0	0	1	1
B3GNT2	1.24561	1.18298	0.770772	3	3	0	0	0	0	0	0	0	1	4
WDR3	1.24536	1.51471	0.842328	1	1	0	1	0	0	0	0	0	2	2
TSPAN2	1.24515	1.2459	0.851916	1	0	0	0	0	0	0	0	0	3	0
SRSF7	1.24513	1.09842	0.7189	0	0	0	0	0	0	0	0	0	2	0
FAM149A	1.2449	1.40074	0.763429	0	0	0	0	0	0	0	0	0	0	0
LOC100131792	1.24471	1.53079	0.76261
FOXD4	1.24462	1.10948	0.730118	0	0	0	0	0	0	1	0	0	0	1
NCEH1	1.24451	1.16687	0.719951	2	1	0	1	0	0	0	0	0	3	1
NR2C2	1.24449	1.10366	0.797299	0	0	0	2	1	0	0	0	0	7	1
EDEM1	1.24428	1.58931	0.755726	0	0	0	3	1	0	0	0	0	3	2
ATP1B1	1.24427	1.29971	0.785187	0	0	0	1	1	0	0	0	0	1	1
OSBPL9	1.2441	1.13002	0.704409	1	0	0	0	0	0	0	0	0	0	5
ZFAND5	1.24405	1.207	0.835409	1	1	1	1	0	0	0	0	0	3	1
TBCCD1	1.24403	1.1646	0.739054	0	0	0	1	0	0	0	0	0	0	1
KRT18	1.24396	1.43484	0.829112	1	1	0	0	0	0	0	0	0	0	1
TPH1	1.24342	1.63906	0.84907	3	1	0	0	0	0	0	0	0	0	3
RNF103	1.24328	1.17508	0.81493	0	0	0	0	0	0	0	0	0	1	1
RANBP9	1.24309	1.18008	0.713651	2	0	0	0	0	0	0	0	0	2	1
IL18BP	1.24303	1.36468	0.752844	0	0	0	0	0	0	0	0	0	0	1
DEPDC1B	1.24298	1.34868	0.720847	1	1	0	0	0	0	0	0	0	1	0
TBC1D3C	1.24235	1.00892	0.81206	0	0	0	0	0	0	0	0	0	0	1
SLC26A4	1.24218	1.38386	0.710337	2	1	0	1	0	0	0	0	0	1	0
DYRK2	1.24212	1.2296	0.833803	1	0	0	2	2	0	0	0	0	4	2
GCNT4	1.24203	1.91175	0.713073	0	0	0	1	0	0	0	0	0	3	1
CNOT4	1.24186	1.23097	0.773602	1	0	0	0	0	0	0	0	0	0	2
MELK	1.24167	1.19835	0.799411	4	3	0	0	0	0	0	0	0	0	2
PAGE2B	1.24154	1.4445	0.735112	0	0	0	0	0	0	0	0	0	0	1
TPD52	1.24093	1.25541	0.799226	1	0	0	1	1	0	1	0	0	4	1
ZNF224	1.24091	1.78778	0.774403	2	1	0	0	0	0	0	0	0	0	4
GPR89A	1.24091	1.44221	0.734871	0	0	0	0	0	0	0	0	0	1	0
ADAMTS16	1.2407	1.29529	0.835188	1	0	0	1	0	0	0	0	0	0	1
ERV3-1	1.24048	1.75669	0.848689	0	0	0	1	0	0	0	0	0	0	3
EML6	1.24001	1.12918	0.730341	4	4	3	0	0	0	0	0	0	3	9
CLCC1	1.23994	1.23037	0.767948	0	0	0	4	1	0	0	0	0	3	0
AP3M1	1.2393	1.27505	0.816968	1	1	0	1	0	0	0	0	0	3	3
TBC1D3H	1.2392	0.999967	0.829451
RAD23B	1.23913	1.04519	0.773438	1	0	0	0	0	0	0	0	0	2	1
NETO2	1.23822	1.17801	0.781448	0	0	0	0	0	0	0	0	0	3	1
C11orf57	1.23814	1.39293	0.747134	1	1	0	0	0	0	0	0	0	3	3
MYO1D	1.23804	1.33176	0.76596	0	0	0	2	1	0	0	0	0	3	2
LOC100129112	1.23779	1.35635	0.831131
RFWD2	1.23676	1.29451	0.742881	0	0	0	1	0	0	0	0	0	0	1
DROSHA	1.23653	1.15499	0.789687	4	1	0	0	0	0	0	0	0	0	7
PBX3	1.23652	1.22616	0.754665	1	1	0	0	0	0	0	0	0	1	2
ACAD11	1.23649	1.40914	0.706021
ING3	1.23643	1.13237	0.723319	0	0	0	0	0	0	0	0	0	1	0
BORA	1.23568	1.37027	0.747844	0	0	0	0	0	0	0	0	0	2	1
CNOT1	1.23549	1.1953	0.821675	5	3	0	3	1	0	0	0	0	1	2
ASB7	1.23525	1.23602	0.720117	0	0	0	1	1	1	1	0	0	1	1
PRDM2	1.23517	1.12684	0.76863	1	0	0	1	0	0	0	0	0	1	2
SPTLC2	1.23454	1.3784	0.770085	2	1	1	7	3	1	0	0	0	10	1
SLC44A1	1.23439	1.35143	0.84764	1	1	0	1	0	0	0	0	0	1	3
ODZ3	1.23409	1.27071	0.874692	3	0	0	1	0	0	0	0	0	3	6
C1QTNF3	1.23408	1.65987	0.752141	3	0	0	1	0	0	1	1	0	2	3
CYP19A1	1.23383	1.24273	0.807124	0	0	0	1	0	0	0	0	0	4	0
BEND4	1.23359	1.10166	0.812276	0	0	0	5	2	0	1	0	0	7	1
FBXW2	1.23345	1.21702	0.819752	0	0	0	4	1	0	0	0	0	3	1
GPR83	1.23341	1.09289	0.793811	0	0	0	1	0	0	0	0	0	4	0
MSL2	1.23339	1.33588	0.817022	0	0	0	0	0	0	0	0	0	2	0
ZRANB1	1.23337	1.25551	0.843121	2	1	0	1	1	0	1	0	0	3	4
USP13	1.233	1.27896	0.894499	0	0	0	3	1	0	0	0	0	7	2
CYP51A1	1.23297	1.3068	0.779879	0	0	0	2	0	0	0	0	0	0	1
TBC1D3G	1.23255	1.00007	0.823404
SLC12A6	1.23232	1.31601	0.700036	0	0	0	3	0	0	0	0	0	2	2
RRH	1.23228	1.67417	0.721745	1	1	0	0	0	0	0	0	0	0	2
METTL10	1.23226	1.51637	0.846952	1	0	0	0	0	0	0	0	0	0	1
ARID5B	1.23216	1.51638	0.700787	6	1	0	2	0	0	0	0	0	3	5
PPP1R2	1.23204	1.0623	0.810255	1	0	0	0	0	0	0	0	0	2	2
EPG5	1.23125	1.57722	0.773596	6	2	1	3	1	0	0	0	0	4	12
CDK12	1.23101	1.14705	0.748722	3	2	0	1	1	0	0	0	0	0	8
ARFGAP3	1.23091	1.20998	0.72946	1	1	0	0	0	0	0	0	0	0	3
HDX	1.23085	1.37283	0.80182	2	2	0	1	1	0	0	0	0	1	4
NBEA	1.23061	1.53438	0.746084	2	1	0	0	0	0	0	0	0	2	12
ACVR2A	1.23033	1.40996	0.742414	2	1	0	0	0	0	0	0	0	3	0
SLC30A5	1.23017	1.21333	0.852169	0	0	0	1	1	1	0	0	0	3	1
CCBL2	1.23012	1.08122	0.704761	1	1	0	1	0	0	1	0	0	0	2
SLC9A6	1.23008	1.2334	0.839072	1	1	0	2	1	0	0	0	0	5	1
MIR17HG	1.2297	1.36068	0.740483	0	0	0	0	0	0	0	0	0	0	0
TNFSF10	1.22957	1.11601	0.782128	0	0	0	0	0	0	0	0	0	1	2
ZNF564	1.22954	1.2607	0.767048
ACRC	1.22949	1.27854	0.84368	1	0	0	0	0	0	0	0	0	0	4
FAM122C	1.22918	1.39442	0.739725	0	0	0	0	0	0	0	0	0	0	1
NUBPL	1.22881	1.77502	0.745978	3	1	0	0	0	0	0	0	0	1	0
MCM3AP-AS1	1.22878	1.17214	0.76672	0	0	0	0	0	0	0	0	0	1	1
AP1S3	1.22862	1.38665	0.81339	0	0	0	3	2	1	0	0	0	1	0
REPS2	1.22847	1.17756	0.78422	1	1	0	2	1	0	0	0	0	6	2
CRIPT	1.22838	1.27117	0.70132	0	0	0	1	0	0	0	0	0	4	1
RNF38	1.22819	1.16808	0.759223	0	0	0	1	1	0	0	0	0	2	1
NUP62CL	1.22813	1.54925	0.794275	0	0	0	0	0	0	0	0	0	0	1
STX6	1.22792	1.34631	0.729901	0	0	0	2	2	0	0	0	0	2	0
NNT	1.22783	1.21489	0.832489	4	3	0	0	0	0	0	0	0	1	3
TMEM48	1.22739	1.29056	0.819748	1	0	0	0	0	0	0	0	0	4	0
PUM1	1.22707	1.14835	0.808415	1	1	0	0	0	0	0	0	0	1	2
HSD17B7P2	1.22662	1.37926	0.812818	0	0	0	0	0	0	0	0	0	0	1
MID2	1.22662	1.64117	0.820526	1	1	0	1	1	0	0	0	0	7	2
RAPGEF2	1.22659	1.37466	0.744715	0	0	0	1	1	1	0	0	0	2	3
UBP1	1.22637	1.17604	0.764494	0	0	0	0	0	0	0	0	0	0	2
GPR63	1.22627	1.29976	0.777221	0	0	0	0	0	0	0	0	0	1	0
ZNF649	1.22514	1.5977	0.804067	0	0	0	1	0	0	1	1	1	0	3
AAK1	1.22514	1.1486	0.741232	2	0	0	6	2	0	0	0	0	14	2
SNW1	1.22453	1.26576	0.822051	2	1	0	1	0	0	0	0	0	1	2
MCFD2	1.22445	1.18518	0.852216	0	0	0	3	0	0	0	0	0	3	1
CBFB	1.2239	1.23998	0.814789	1	1	0	0	0	0	0	0	0	0	0
PTPLB	1.22377	1.19902	0.715472	0	0	0	0	0	0	0	0	0	1	1
ZCCHC8	1.22347	1.04889	0.846615	3	1	0	2	0	0	0	0	0	1	4
C17orf85	1.22311	1.22409	0.817162	3	3	2	1	1	0	0	0	0	1	2
OGT	1.22304	1.1464	0.892753	0	0	0	1	0	0	0	0	0	2	1
RBM8A	1.22299	1.29174	0.761753	0	0	0	1	0	0	0	0	0	2	0
ZNF251	1.22292	1.16013	0.785393	0	0	0	0	0	0	0	0	0	1	3
UBTD2	1.22284	1.16863	0.713392	1	0	0	1	0	0	0	0	0	3	1
FAM54A	1.22218	1.06246	0.755165	0	0	0	0	0	0	0	0	0	0	2
CCDC104	1.22203	1.21114	0.727969	0	0	0	0	0	0	1	0	0	0	3
MIS18A	1.22172	1.24606	0.723904	0	0	0	1	1	1	0	0	0	1	0
PTGER4	1.22167	1.01155	0.779111	0	0	0	0	0	0	0	0	0	1	1
DDX1	1.2214	1.2365	0.75493	0	0	0	0	0	0	0	0	0	0	4
PCYOX1	1.22112	1.52455	0.778421	1	0	0	2	2	0	0	0	0	4	1
SRP14	1.22109	0.913018	0.7198	2	2	0	1	0	0	0	0	0	0	1
FOXN3	1.22104	1.20533	0.850106	0	0	0	2	1	0	0	0	0	10	1
TTC26	1.22083	1.49197	0.733991	4	1	0	0	0	0	0	0	0	0	3
N4BP1	1.22061	1.21979	0.828207	2	2	0	0	0	0	0	0	0	0	0
GPATCH8	1.22056	1.20918	0.829896	3	2	0	2	1	0	0	0	0	2	8
NSD1	1.2204	1.32814	0.79251	5	3	1	2	0	0	0	0	0	1	11
OSBPL6	1.22036	1.21919	0.844274	1	0	0	4	1	0	0	0	0	3	6
PTGR2	1.22024	1.15152	0.800592	0	0	0	0	0	0	0	0	0	0	2
ZFYVE9	1.22003	1.27174	0.743267	5	2	0	0	0	0	0	0	0	1	3
PPP2R5C	1.2198	1.33804	0.785515	2	1	0	0	0	0	0	0	0	2	3
SPEN	1.21953	1.35721	0.800477	11	6	0	0	0	0	0	0	0	0	22
EVI2A	1.21928	1.21467	0.749676	0	0	0	2	1	0	0	0	0	5	1
ZFHX3	1.21924	1.08321	0.760303	18	13	0	4	1	0	0	0	0	8	21
KIAA0355	1.21904	1.40201	0.704042	4	1	0	2	0	0	0	0	0	3	2
VPS35	1.21875	1.24428	0.827206	2	1	1	0	0	0	0	0	0	1	2
PTCD2	1.21865	1.31057	0.768716	2	1	1	0	0	0	0	0	0	1	2
VPS29	1.21842	1.18902	0.740342	1	1	1	0	0	0	0	0	0	0	1
MUTED	1.2184	1.20792	0.784482
EIF2S2	1.21768	1.31145	0.700586	1	0	0	0	0	0	0	0	0	1	2
USP7	1.21746	1.32792	0.768907	2	1	0	1	1	0	0	0	0	1	5
CFL2	1.21744	1.46631	0.733095	0	0	0	0	0	0	0	0	0	1	0
NBPF3	1.21734	1.11643	0.799074	0	0	0	2	0	0	0	0	0	1	2
ZNF561	1.21722	1.14327	0.818039	0	0	0	3	1	1	0	0	0	3	3
PRDM10	1.21721	1.27155	0.748329	2	2	0	2	2	0	0	0	0	2	4
MED14	1.21693	1.24925	0.854261	1	0	0	0	0	0	0	0	0	1	4
C12orf5	1.21676	1.34498	0.713283	1	0	0	2	0	0	0	0	0	5	0
TFRC	1.21643	1.24528	0.708195	0	0	0	3	1	0	0	0	0	3	2
TMEM71	1.21638	1.07335	0.725401	0	0	0	0	0	0	0	0	0	0	0
ST7	1.21614	1.13999	0.717121	2	2	0	1	0	0	0	0	0	0	3
ANKRD19P	1.21582	1.57435	0.783262	0	0	0	0	0	0	0	0	0	0	1
CHD1L	1.21542	1.14777	0.78766	1	1	0	0	0	0	0	0	0	0	3
SUPT7L	1.21533	1.16237	0.789548	0	0	0	2	1	0	0	0	0	1	1
SEPSECS	1.21525	1.39737	0.835448	1	1	0	2	1	0	0	0	0	5	3
FRY	1.21506	1.31154	0.747167	1	0	0	1	1	0	0	0	0	2	6
SLC39A8	1.21477	1.18547	0.861179	2	1	0	1	1	0	0	0	0	2	1
FAM177A1	1.21439	1.74414	0.770758	1	0	0	0	0	0	0	0	0	2	1
PTPRR	1.21438	1.12755	0.755929	3	1	0	0	0	0	0	0	0	0	2
LOC100128288	1.21438	1.55635	0.745002	0	0	0	0	0	0	0	0	0	0	0
ERMP1	1.21421	1.23304	0.813988	2	2	0	0	0	0	0	0	0	1	1
NFX1	1.21407	1.22642	0.849612	1	0	0	1	0	0	0	0	0	3	6
SLC30A4	1.21388	1.37378	0.707935	1	0	0	0	0	0	0	0	0	0	2
B3GALT1	1.21359	1.37816	0.764353	0	0	0	0	0	0	0	0	0	0	0
LOC442075	1.21339	1.13892	0.927535
RAD51B	1.21335	1.32672	0.831816	1	1	0	2	0	0	0	0	0	2	0
BAZ2B	1.21324	1.37629	0.722905	2	1	0	1	1	0	0	0	0	2	12
PRDM4	1.21295	1.1321	0.768347	2	0	0	2	0	0	0	0	0	2	1
FBN1	1.21291	1.62616	0.712724	1	0	0	3	3	1	0	0	0	10	7
GALK2	1.21288	1.41231	0.760503	0	0	0	0	0	0	0	0	0	0	2
DENND5B	1.21279	1.55102	0.765586	2	0	0	2	0	0	0	0	0	4	1
GBP4	1.21243	1.33626	0.705641	0	0	0	2	1	1	0	0	0	3	2
UBE2N	1.21222	1.10566	0.80091	0	0	0	0	0	0	0	0	0	0	1
HSD17B7	1.21191	1.22889	0.728194	0	0	0	0	0	0	0	0	0	1	2
WDR27	1.21182	1.1533	0.722525	1	1	1	0	0	0	0	0	0	0	1
ELOVL5	1.21173	1.25283	0.743637	0	0	0	1	0	0	0	0	0	2	2
PGM2	1.2113	1.12437	0.825376	1	0	0	0	0	0	0	0	0	0	4
KIAA1217	1.21129	1.33189	0.774747	2	1	0	1	1	0	0	0	0	1	7
PRKAR1A	1.21123	1.35238	0.763818	1	0	0	1	0	0	0	0	0	2	1
PPP2R1B	1.21109	1.13047	0.728813	2	0	0	0	0	0	0	0	0	0	0
SRSF1	1.21104	1.1889	0.88404	0	0	0	3	2	0	0	0	0	5	0
KLHDC10	1.21095	1.48135	0.726226	0	0	0	3	2	2	0	0	0	6	2
ENY2	1.2106	1.05354	0.702695	0	0	0	0	0	0	0	0	0	4	2
GTF2E1	1.21033	1.34695	0.759775	2	2	0	2	1	0	0	0	0	2	3
SCML2	1.21003	1.42939	0.718874	2	2	0	1	0	0	0	0	0	2	1
E2F8	1.20997	1.1836	0.752974	3	2	0	0	0	0	0	0	0	0	5
NBPF9	1.20993	1.14064	0.799222
SUDS3	1.20983	1.38555	0.769429	0	0	0	3	3	0	0	0	0	3	0
CHRNB3	1.20982	1.14393	0.780384	1	0	0	0	0	0	0	0	0	0	3
IQGAP2	1.20956	1.40009	0.766692	5	2	0	0	0	0	0	0	0	0	10
IK	1.20922	1.45495	0.717811	0	0	0	1	0	0	0	0	0	1	2
RBM33	1.20837	1.16598	0.771757	0	0	0	1	0	0	0	0	0	2	2
BICD1	1.2083	1.15321	0.702703	0	0	0	0	0	0	0	0	0	0	7
SERTAD2	1.20809	1.23784	0.753353	0	0	0	4	2	0	0	0	0	3	1
WBP4	1.20806	1.69502	0.801099	2	1	0	1	0	0	0	0	0	2	3
ARHGAP32	1.20764	1.26435	0.84944	2	1	0	0	0	0	0	0	0	1	5
GIMAP8	1.20764	1.4159	0.829339	0	0	0	0	0	0	0	0	0	3	3
SMAP1	1.20758	1.13829	0.702376	2	1	0	0	0	0	0	0	0	0	2
C2orf63	1.20742	1.34386	0.773052	1	1	0	0	0	0	0	0	0	1	3
NRD1	1.2073	1.18247	0.706533	2	0	0	0	0	0	0	0	0	0	3
UBE3C	1.20717	1.176	0.799181	2	1	0	3	2	1	0	0	0	2	2
LRCH1	1.20712	1.55345	0.760897	1	1	0	1	0	0	0	0	0	0	2
USP49	1.20691	1.44911	0.718541	1	0	0	0	0	0	0	0	0	1	3
TTC19	1.20633	1.11078	0.777822	0	0	0	0	0	0	0	0	0	1	0
NUB1	1.20628	1.16321	0.773131	0	0	0	1	1	0	0	0	0	1	2
QRSL1	1.20596	1.14513	0.780892	3	0	0	1	0	0	0	0	0	2	5
C1orf162	1.20549	1.18027	0.73678	0	0	0	1	0	0	0	0	0	1	0
PHKB	1.20526	1.27451	0.77202	2	1	0	1	1	0	0	0	0	2	8
[truncated: 2,431 more rows]
