# Supplementary material for: Transcriptome dynamics of the microRNA inhibition response
Source: Nucleic Acids Res. 2015 Jun 18;43(13):6207–21. doi: 10.1093/nar/gkv603 (PMC4513874; doi:10.1093/nar/gkv603)
Supplement: SUPPLEMENTARY DATA [file supp_gkv603_nar-00720-y-2015-File017.txt]

============================ group1 =========================

----------------C2--------------
REACTOME_CELL_CYCLE_MITOTIC ( 3.2588287226369e-11 ); REACTOME_MITOTIC_PROMETAPHASE ( 2.18350066412014e-10 ); REACTOME_LOSS_OF_NLP_FROM_MITOTIC_CENTROSOMES ( 1.08502306157095e-09 ); REACTOME_CENTROSOME_MATURATION ( 3.17310594253085e-09 ); REACTOME_G2_M_TRANSITION ( 2.40828198067343e-08 ); REACTOME_MITOTIC_M_M_G1_PHASES ( 1.36954697781211e-07 ); BIOCARTA_ATRBRCA_PATHWAY ( 2.80831888338877e-06 ); KEGG_UBIQUITIN_MEDIATED_PROTEOLYSIS ( 5.41999406023845e-06 ); REACTOME_DNA_REPAIR ( 3.17216663971686e-05 ); REACTOME_FORMATION_AND_MATURATION_OF_MRNA_TRANSCRIPT ( 8.75495948044723e-05 ); REACTOME_FANCONI_ANEMIA_PATHWAY ( 0.000163220150883673 ); REACTOME_RNA_POLYMERASE_II_TRANSCRIPTION ( 0.000173219573941149 ); BIOCARTA_ATM_PATHWAY ( 0.000204603987515852 ); REACTOME_DOUBLE_STRAND_BREAK_REPAIR ( 0.000304426394241181 ); REACTOME_ELONGATION_AND_PROCESSING_OF_CAPPED_TRANSCRIPTS ( 0.000372058442359789 ); REACTOME_MRNA_3_END_PROCESSING ( 0.000613680472828743 ); REACTOME_MAPK_TARGETS_NUCLEAR_EVENTS_MEDIATED_BY_MAP_KINASES ( 0.000976636977231024 ); REACTOME_HOMOLOGOUS_RECOMBINATION_REPAIR ( 0.00132057653144015 ); REACTOME_MRNA_SPLICING ( 0.00134155453787806 ); REACTOME_SIGNALLING_BY_NGF ( 0.00181715172343861 ); REACTOME_TRKA_SIGNALLING_FROM_THE_PLASMA_MEMBRANE ( 0.0020489957263709 ); BIOCARTA_NFAT_PATHWAY ( 0.00230160863658018 ); REACTOME_TRANSCRIPTION ( 0.0025434766120213 ); KEGG_BASAL_TRANSCRIPTION_FACTORS ( 0.00257414840203375 ); REACTOME_PROCESSING_OF_CAPPED_INTRON_CONTAINING_PRE_MRNA ( 0.00269626039269221 ); REACTOME_MAP_KINASES_ACTIVATION_IN_TLR_CASCADE ( 0.00292884409886758 ); KEGG_CELL_CYCLE ( 0.0029694463908129 ); REACTOME_G2_M_CHECKPOINTS ( 0.00353819018850373 ); REACTOME_TOLL_LIKE_RECEPTOR_3_CASCADE ( 0.00374276780524188 ); REACTOME_TIE2_SIGNALING ( 0.00386628289851145 ); BIOCARTA_MET_PATHWAY ( 0.00391997538290937 ); BIOCARTA_MAPK_PATHWAY ( 0.00408163974924241 ); REACTOME_NUCLEAR_EVENTS_KINASE_AND_TRANSCRIPTION_FACTOR_ACTIVATION ( 0.00424961291408279 ); REACTOME_TRAF6_MEDIATED_INDUCTION_OF_THE_ANTIVIRAL_CYTOKINE_IFN_ALPHA_BETA_CASCADE ( 0.00437200585266899 ); KEGG_OOCYTE_MEIOSIS ( 0.00439870973390096 ); KEGG_APOPTOSIS ( 0.00459156957351767 ); BIOCARTA_ALK_PATHWAY ( 0.00477204187660673 ); REACTOME_ACTIVATION_OF_ATR_IN_RESPONSE_TO_REPLICATION_STRESS ( 0.00477204187660673 ); KEGG_MTOR_SIGNALING_PATHWAY ( 0.005128483543026 ); BIOCARTA_AKAPCENTROSOME_PATHWAY ( 0.00599028037945897 ); REACTOME_DARPP32_EVENTS ( 0.00688456647631644 ); REACTOME_TOLL_RECEPTOR_CASCADES ( 0.00702085282045863 ); KEGG_PHOSPHATIDYLINOSITOL_SIGNALING_SYSTEM ( 0.00761408374767754 ); KEGG_SPLICEOSOME ( 0.00844766448882181 ); BIOCARTA_HDAC_PATHWAY ( 0.00858273111431678 ); BIOCARTA_CREB_PATHWAY ( 0.00858273111431678 ); BIOCARTA_IGF1_PATHWAY ( 0.00893419820752822 ); BIOCARTA_INSULIN_PATHWAY ( 0.00893419820752822 ); KEGG_NEUROTROPHIN_SIGNALING_PATHWAY ( 0.00921248556825408 ); REACTOME_RHO_GTPASE_CYCLE ( 0.0094383935643466 ); REACTOME_SIGNALING_BY_EGFR ( 0.00958185122271079 );  

----------------C3--------------
TGTTTAC,MIR-30A-5P,MIR-30C,MIR-30D,MIR-30B,MIR-30E-5P ( 9.50219887668302e-19 ); TGCACTT,MIR-519C,MIR-519B,MIR-519A ( 1.21841950461301e-17 ); TGAATGT,MIR-181A,MIR-181B,MIR-181C,MIR-181D ( 3.20692787956333e-17 ); ATGTACA,MIR-493 ( 2.76820662007034e-16 ); TACTTGA,MIR-26A,MIR-26B ( 8.32146919355087e-16 ); TTGCACT,MIR-130A,MIR-301,MIR-130B ( 4.01567046780173e-15 ); TTTGCAC,MIR-19A,MIR-19B ( 3.17800563620292e-14 ); CTTTGTA,MIR-524 ( 4.2965914382807e-13 ); TTTTGAG,MIR-373 ( 5.47798843112198e-13 ); TTTGTAG,MIR-520D ( 7.92602379216515e-13 ); CAGTATT,MIR-200B,MIR-200C,MIR-429 ( 1.01569345854649e-12 ); GCACTTT,MIR-17-5P,MIR-20A,MIR-106A,MIR-106B,MIR-20B,MIR-519D ( 1.15711138819373e-12 ); GCAAAAA,MIR-129 ( 5.10267527924075e-12 ); CTTGTAT,MIR-381 ( 1.32670305382325e-11 ); AAGCCAT,MIR-135A,MIR-135B ( 1.6617658591349e-11 ); TAATGTG,MIR-323 ( 1.84197006824195e-11 ); TGCTGCT,MIR-15A,MIR-16,MIR-15B,MIR-195,MIR-424,MIR-497 ( 1.94294053757968e-11 ); ATATGCA,MIR-448 ( 2.61562097921121e-11 ); GTTATAT,MIR-410 ( 3.22439974014936e-11 ); ACCATTT,MIR-522 ( 3.90924049077809e-11 ); TGCACTG,MIR-148A,MIR-152,MIR-148B ( 6.04905160504677e-11 ); ACACTAC,MIR-142-3P ( 7.31815242138739e-11 ); ATACTGT,MIR-144 ( 9.47740542361083e-11 ); ATCATGA,MIR-433 ( 1.07446186895475e-10 ); TGCTTTG,MIR-330 ( 2.24942295257507e-10 ); ATGTTAA,MIR-302C ( 3.00092275429488e-10 ); ATTCTTT,MIR-186 ( 3.0281846929141e-10 ); ACTGAAA,MIR-30A-3P,MIR-30E-3P ( 3.59430163306239e-10 ); GTGCAAT,MIR-25,MIR-32,MIR-92,MIR-363,MIR-367 ( 4.01938706692552e-10 ); GTTTGTT,MIR-495 ( 4.7468624621494e-10 ); ACTGTAG,MIR-139 ( 5.62552089448753e-10 ); ACATTCC,MIR-1,MIR-206 ( 6.30060690051266e-10 ); AATGTGA,MIR-23A,MIR-23B ( 1.21556393614971e-09 ); ATTACAT,MIR-380-3P ( 1.21654258905794e-09 ); ACTTTAT,MIR-142-5P ( 1.33920738245029e-09 ); RCGCANGCGY_V$NRF1_Q6 ( 1.49398845190976e-09 ); CATTTCA,MIR-203 ( 1.52516041378799e-09 ); AAGCACT,MIR-520F ( 1.68463996846565e-09 ); ATAAGCT,MIR-21 ( 1.75930841505631e-09 ); CAGTGTT,MIR-141,MIR-200A ( 2.4185379423581e-09 ); TTTGCAG,MIR-518A-2 ( 2.51944261210277e-09 ); AACTGGA,MIR-145 ( 3.53523209241332e-09 ); AGTCTTA,MIR-499 ( 4.60470497788624e-09 ); GTGCCAT,MIR-183 ( 1.43363228783719e-08 ); CAGCTTT,MIR-320 ( 4.07927223432929e-08 ); TAGCTTT,MIR-9 ( 4.68573081088661e-08 ); CTACTGT,MIR-199A ( 5.24336290775756e-08 ); CTGTTAC,MIR-194 ( 5.77607391610302e-08 ); GACTGTT,MIR-212,MIR-132 ( 6.17179494102386e-08 ); GTACTGT,MIR-101 ( 6.29215121921423e-08 ); AACATTC,MIR-409-3P ( 7.31157407589926e-08 ); AAAGGGA,MIR-204,MIR-211 ( 9.85880384509389e-08 ); TATTATA,MIR-374 ( 1.19167599045707e-07 ); CATGTAA,MIR-496 ( 1.53577068838211e-07 ); ACATATC,MIR-190 ( 2.26876927433829e-07 ); TGTATGA,MIR-485-3P ( 2.63941651291988e-07 ); CTTTGCA,MIR-527 ( 4.28243072934271e-07 ); TGCCTTA,MIR-124A ( 4.92279922215529e-07 ); TTGCCAA,MIR-182 ( 5.08741544567141e-07 ); ACACTGG,MIR-199A,MIR-199B ( 5.69178693852789e-07 ); AGCACTT,MIR-93,MIR-302A,MIR-302B,MIR-302C,MIR-302D,MIR-372,MIR-373,MIR-520E,MIR-520A,MIR-526B,MIR-520B,MIR-520C,MIR-520D ( 8.96690650513633e-07 ); SCGGAAGY_V$ELK1_02 ( 9.07928947337466e-07 ); ATGCAGT,MIR-217 ( 1.16306736887602e-06 ); GTATGAT,MIR-154,MIR-487 ( 1.23973681851837e-06 ); TGTGTGA,MIR-377 ( 1.24468897609134e-06 ); TGCGCANK_UNKNOWN ( 1.30156651597341e-06 ); ATGCTGC,MIR-103,MIR-107 ( 1.38859819673835e-06 ); TAATAAT,MIR-126 ( 1.59320842797561e-06 ); GTATTAT,MIR-369-3P ( 1.65799391730538e-06 ); GTGCCTT,MIR-506 ( 2.49069311917847e-06 ); GTCTTCC,MIR-7 ( 2.49604864008993e-06 ); TAANNYSGCG_UNKNOWN ( 2.60840822572143e-06 ); GTGTTGA,MIR-505 ( 3.63599907774566e-06 ); GCCATNTTG_V$YY1_Q6 ( 3.95392857903192e-06 ); TGGTGCT,MIR-29A,MIR-29B,MIR-29C ( 5.09224114020422e-06 ); AGGCACT,MIR-515-3P ( 5.92681748522556e-06 ); ACCAAAG,MIR-9 ( 6.14534938443216e-06 ); V$YY1_01 ( 6.1609155297e-06 ); GTGCAAA,MIR-507 ( 6.74925193890643e-06 ); TTGGAGA,MIR-515-5P,MIR-519E ( 7.06491260838788e-06 ); GTGACTT,MIR-224 ( 8.62478604250814e-06 ); ATGTTTC,MIR-494 ( 8.62478604250814e-06 ); TGCAAAC,MIR-452 ( 9.23882095619573e-06 ); ACAACTT,MIR-382 ( 9.36239884535491e-06 ); ACTGCAG,MIR-17-3P ( 1.00499268996315e-05 ); V$NFMUE1_Q6 ( 1.17556876334023e-05 ); CAATGCA,MIR-33 ( 1.31665866933047e-05 ); TTGTTT_V$FOXO4_01 ( 1.39936081306227e-05 ); TCCCRNNRTGC_UNKNOWN ( 1.56995657813559e-05 ); TMTCGCGANR_UNKNOWN ( 1.59647896880135e-05 ); TAGGTCA,MIR-192,MIR-215 ( 1.60629937004117e-05 ); ATAGGAA,MIR-202 ( 1.94019152149546e-05 ); ACTGTGA,MIR-27A,MIR-27B ( 2.11300473949078e-05 ); GGCACTT,MIR-519E ( 2.36476494808398e-05 ); GTAAGAT,MIR-200A ( 2.61426960779412e-05 ); GGGCATT,MIR-365 ( 2.68350475845435e-05 ); CTATGCA,MIR-153 ( 2.80111510679319e-05 ); AACTTT_UNKNOWN ( 3.02935720075954e-05 ); ACTGCCT,MIR-34B ( 3.31953081586546e-05 ); KCCGNSWTTT_UNKNOWN ( 3.3505436813239e-05 ); AACTGAC,MIR-223 ( 3.73307537185806e-05 ); V$YY1_02 ( 4.01046365614742e-05 ); CTACCTC,LET-7A,LET-7B,LET-7C,LET-7D,LET-7E,LET-7F,MIR-98,LET-7G,LET-7I ( 4.61006403739577e-05 ); TCATCTC,MIR-143 ( 5.89173410437211e-05 ); TACAATC,MIR-508 ( 7.57032958970654e-05 ); GCTTGAA,MIR-498 ( 9.35317171005396e-05 ); TCANNTGAY_V$SREBP1_01 ( 9.54331242098323e-05 ); GCACCTT,MIR-18A,MIR-18B ( 0.000106959303849371 ); AGCATTA,MIR-155 ( 0.000124114922676134 ); AAACCAC,MIR-140 ( 0.000125993451785782 ); TCCATTKW_UNKNOWN ( 0.000141021179751347 ); AGGAGTG,MIR-483 ( 0.00014608361616875 ); GAGACTG,MIR-452 ( 0.00016277037975368 ); AAGCAAT,MIR-137 ( 0.000170188304870249 ); ATCTTGC,MIR-31 ( 0.00017969662001471 ); GCATTTG,MIR-105 ( 0.000180626871592359 ); GTGACGY_V$E4F1_Q6 ( 0.000186391666567069 ); V$E2F1_Q4_01 ( 0.000205385542396342 ); AAGCACA,MIR-218 ( 0.000216246786789701 ); YGCANTGCR_UNKNOWN ( 0.00023535265217297 ); AAAGACA,MIR-511 ( 0.000307634289087406 ); WTGAAAT_UNKNOWN ( 0.00033826901810027 ); GCGSCMNTTT_UNKNOWN ( 0.000376603617943904 ); TCTATGA,MIR-376A,MIR-376B ( 0.000414205616529439 ); ATAACCT,MIR-154 ( 0.000464119254222728 ); V$FOXO3_01 ( 0.000470853831024824 ); ATGAAGG,MIR-205 ( 0.00050336930538673 ); CAGCACT,MIR-512-3P ( 0.000565422375592944 ); AGTCAGC,MIR-345 ( 0.0005682673602328 ); TGACAGNY_V$MEIS1_01 ( 0.000615911103321611 ); RGAANNTTC_V$HSF1_01 ( 0.00061978188190473 ); ACTACCT,MIR-196A,MIR-196B ( 0.000645838599887564 ); CACGTG_V$MYC_Q2 ( 0.000662827047077357 ); SMTTTTGT_UNKNOWN ( 0.000663940889797846 ); V$E2F_Q4_01 ( 0.000694066614776936 ); GTACAGG,MIR-486 ( 0.000748243993788705 ); GACAATC,MIR-219 ( 0.000764901659229535 ); V$SREBP1_01 ( 0.000793329692710251 ); ATGCTGG,MIR-338 ( 0.000859559878386365 ); ATACCTC,MIR-202 ( 0.000918703492226808 ); MGGAAGTG_V$GABP_B ( 0.0011376881994446 ); V$USF_01 ( 0.00119797781095899 ); V$CREB_02 ( 0.00130761243655223 ); YYCATTCAWW_UNKNOWN ( 0.00136267608525924 ); V$E2F_Q3_01 ( 0.00147580544938905 ); RTAAACA_V$FREAC2_01 ( 0.00161500849129178 ); TCCAGAT,MIR-516-5P ( 0.00172149929253537 ); GTTAAAG,MIR-302B ( 0.00199795504252753 ); ACTAYRNNNCCCR_UNKNOWN ( 0.00200842333912884 ); GGCACAT,MIR-455 ( 0.00218122630586258 ); V$GABP_B ( 0.00238026557265849 ); V$E4F1_Q6 ( 0.00245925274719984 ); CACTTTG,MIR-520G,MIR-520H ( 0.00245925274719984 ); ATGTCAC,MIR-489 ( 0.002600839085917 ); V$ARNT_02 ( 0.0027018503057962 ); KMCATNNWGGA_UNKNOWN ( 0.00273629521499048 ); V$FREAC2_01 ( 0.00275238710329126 ); GGCNKCCATNK_UNKNOWN ( 0.00282252695916629 ); ACAGGGT,MIR-10A,MIR-10B ( 0.00287674951637551 ); AATGGAG,MIR-136 ( 0.00318141172420965 ); YTATTTTNR_V$MEF2_02 ( 0.00332253211341308 ); CACTGTG,MIR-128A,MIR-128B ( 0.00344279424984569 ); GGGCGGR_V$SP1_Q6 ( 0.0034435159178193 ); V$FAC1_01 ( 0.00344771294118264 ); CGCAAAA,MIR-450 ( 0.00345687190147139 ); V$MEIS1_01 ( 0.00355779549810203 ); V$ARNT_01 ( 0.00388892320131727 ); V$PAX4_02 ( 0.00388892320131727 ); AAAGGAT,MIR-501 ( 0.00396695394811362 ); V$TITF1_Q3 ( 0.00452186033197289 ); AGGTGCA,MIR-500 ( 0.00494221976252767 ); CTTTGT_V$LEF1_Q2 ( 0.00496127972075598 ); GGTAACC,MIR-409-5P ( 0.00521860974716858 ); V$USF_02 ( 0.00523975044978641 ); V$AP3_Q6 ( 0.00523975044978641 ); TGGAAA_V$NFAT_Q4_01 ( 0.00575464054199367 ); AACGGTT,MIR-451 ( 0.00577925033153965 ); V$CREB_Q4 ( 0.00588523830839795 ); GGCAGTG,MIR-324-3P ( 0.00626211923106846 ); V$HFH3_01 ( 0.00636305480256742 ); TCCAGAG,MIR-518C ( 0.00656138407811614 ); V$FOXJ2_02 ( 0.00689591114439258 ); GGTGTGT,MIR-329 ( 0.00717585784478769 ); ATGGYGGA_UNKNOWN ( 0.00724116128511583 ); TTANTCA_UNKNOWN ( 0.00761913795228702 ); CRGAARNNNNCGA_UNKNOWN ( 0.00781290783888237 ); AAGWWRNYGGC_UNKNOWN ( 0.00785138659020072 ); GCGNNANTTCC_UNKNOWN ( 0.00785138659020072 ); CTAGGAA,MIR-384 ( 0.00803121253888177 ); CAAGGAT,MIR-362 ( 0.00803121253888177 ); V$SOX5_01 ( 0.00839256918147082 ); V$ELK1_02 ( 0.00899274518222221 ); V$E2F1_Q6_01 ( 0.00923822993286332 );  

----------------C4--------------
GCM_RAB10 ( 4.61247323867595e-17 ); GCM_ZNF198 ( 6.3164301990864e-15 ); GCM_MLL ( 1.06265908101731e-12 ); GCM_MYST2 ( 2.70683169782611e-12 ); GCM_HBP1 ( 5.85476238376274e-11 ); GCM_DFFA ( 7.1424002350412e-11 ); GCM_MAX ( 9.24037844072148e-11 ); module_277 ( 2.16853299657131e-10 ); GCM_ERBB2IP ( 2.19135983296411e-10 ); module_97 ( 5.98688268591519e-10 ); module_239 ( 2.39730869725228e-09 ); GCM_UBE2N ( 2.50302554143087e-09 ); GNF2_KPNB1 ( 4.39494740691047e-09 ); GCM_GSPT1 ( 6.11399912174622e-09 ); module_182 ( 6.56406899993622e-09 ); MORF_ATRX ( 6.63987367314037e-09 ); GNF2_RBBP6 ( 9.32464673446079e-09 ); GCM_SUFU ( 9.3468466428246e-09 ); module_261 ( 1.32561308361308e-08 ); GCM_NCAM1 ( 2.44425258785282e-08 ); GCM_CSNK1A1 ( 2.7417218362912e-08 ); GCM_RAN ( 7.30839890800766e-08 ); GNF2_DEK ( 7.7387814350477e-08 ); MORF_REV3L ( 7.87137986243941e-08 ); GCM_NF2 ( 9.38303437154565e-08 ); GCM_MAP4K4 ( 1.43391662475678e-07 ); module_358 ( 1.52497939120425e-07 ); GNF2_DDX5 ( 2.15562516730501e-07 ); MORF_BRCA1 ( 3.07866583277056e-07 ); module_98 ( 3.77799000164429e-07 ); MORF_RAP1A ( 1.19582576674514e-06 ); GNF2_SMC4L1 ( 2.36763772725441e-06 ); GCM_CHUK ( 2.60840822572143e-06 ); module_183 ( 2.60840822572143e-06 ); module_252 ( 5.20850015024622e-06 ); GCM_PTK2 ( 6.20332110052196e-06 ); GCM_RBM8A ( 7.34491054841413e-06 ); MORF_BMPR2 ( 9.55917381226215e-06 ); MORF_RFC1 ( 1.11220912148316e-05 ); module_332 ( 1.15168447580601e-05 ); GCM_IL6ST ( 1.27490492831282e-05 ); module_323 ( 1.40984826757373e-05 ); GNF2_HMMR ( 1.4593093735742e-05 ); module_331 ( 1.49452553244787e-05 ); module_198 ( 1.52965443902075e-05 ); GNF2_TTK ( 2.37336859178834e-05 ); module_54 ( 2.63915305088194e-05 ); MORF_CDC10 ( 2.8580549823965e-05 ); module_206 ( 3.69619237864676e-05 ); GCM_PPM1D ( 4.23925765871926e-05 ); MORF_CCNF ( 5.70137253975469e-05 ); GNF2_MLH1 ( 6.20590247128951e-05 ); GNF2_CDC2 ( 9.48414930441201e-05 ); GNF2_CENPF ( 9.48414930441201e-05 ); module_237 ( 9.55018463623082e-05 ); GCM_FANCL ( 0.000133296629900739 ); GNF2_HAT1 ( 0.000192897226490938 ); GCM_RAP2A ( 0.000196569402760329 ); GNF2_SMC2L1 ( 0.000196569402760329 ); module_320 ( 0.000204603987515852 ); MORF_HDAC2 ( 0.000206169237186801 ); MORF_MSH3 ( 0.000217882769436787 ); module_525 ( 0.000219805245621672 ); module_36 ( 0.000257087661717745 ); GNF2_RRM1 ( 0.000316405066077101 ); GNF2_PCNA ( 0.000323656767877845 ); MORF_EIF4E ( 0.000363498862787921 ); GCM_DLG1 ( 0.000389767736701066 ); GNF2_HDAC1 ( 0.000429174822832699 ); GNF2_RPA1 ( 0.000440672526367344 ); module_124 ( 0.000495793312270226 ); MORF_PSMF1 ( 0.000500164289603554 ); MORF_PTEN ( 0.000501644168923194 ); MORF_DCC ( 0.000552982161799793 ); GNF2_CDC20 ( 0.0005682673602328 ); GNF2_BUB1B ( 0.000606453329797785 ); GNF2_CCNB2 ( 0.000691479278117648 ); module_136 ( 0.00080387262058216 ); module_244 ( 0.00091555094364328 ); MORF_PPP5C ( 0.000917035487011176 ); GCM_DDX5 ( 0.00100601277564563 ); GCM_MAP1B ( 0.00100601277564563 ); GNF2_CCNA2 ( 0.00105854837254898 ); MORF_RFC5 ( 0.00126231072848381 ); module_229 ( 0.00126701349288336 ); module_315 ( 0.00132057653144015 ); GNF2_RFC4 ( 0.00143203936552888 ); GCM_BAG5 ( 0.00155193333005254 ); GNF2_MSH2 ( 0.00155193333005254 ); GNF2_MKI67 ( 0.00155193333005254 ); GNF2_MCM5 ( 0.00162117788773441 ); GNF2_ELAC2 ( 0.00162313862102607 ); MORF_ZNF10 ( 0.0018046501594123 ); GNF2_CKS2 ( 0.0018046501594123 ); GNF2_DENR ( 0.00196102852779908 ); module_303 ( 0.00203266751060112 ); MORF_CDC2L5 ( 0.00244209967702718 ); MORF_SS18 ( 0.00272023299484175 ); module_197 ( 0.00277333687892069 ); MORF_PAPSS1 ( 0.00278372491079334 ); module_352 ( 0.00278853704809326 ); MORF_DMPK ( 0.00283753076635837 ); module_69 ( 0.00290301437367551 ); GCM_CALM1 ( 0.00299444998739493 ); GNF2_ESPL1 ( 0.00319163804890303 ); GCM_TPR ( 0.00333958803996565 ); MORF_ERCC2 ( 0.00337073868560085 ); MORF_HAT1 ( 0.00344771294118264 ); GNF2_RRM2 ( 0.00391997538290937 ); GCM_AQP4 ( 0.0042438686651519 ); GCM_CRKL ( 0.00437200585266899 ); GCM_PTPRD ( 0.00437200585266899 ); module_372 ( 0.00522399865210997 ); MORF_ATF2 ( 0.00529503319240333 ); module_308 ( 0.00558628818667016 ); module_205 ( 0.00588469849349694 ); GCM_RAD21 ( 0.00641710012254941 ); GNF2_ANP32B ( 0.00641710012254941 ); MORF_THPO ( 0.00645580472099591 ); GNF2_TDG ( 0.00688456647631644 ); MORF_TPR ( 0.00692955194805772 ); GCM_BMPR2 ( 0.00724116128511583 ); MORF_BUB1B ( 0.00767893273505464 ); module_179 ( 0.00771476120757028 ); MORF_MLLT10 ( 0.00793433818161551 ); MORF_TTN ( 0.0082367146011368 ); GNF2_ATM ( 0.00858273111431678 ); MORF_IL16 ( 0.00876206442172919 ); module_567 ( 0.00884792986779741 ); module_253 ( 0.00893419820752822 ); module_67 ( 0.00944462748142775 );  

----------------C5--------------
NUCLEUS ( 6.75054989665282e-18 ); MICROTUBULE_CYTOSKELETON ( 2.26915236240317e-17 ); INTRACELLULAR_ORGANELLE_PART ( 3.12916155575178e-16 ); ORGANELLE_PART ( 4.88576487917934e-16 ); CENTROSOME ( 1.64330261128464e-15 ); MICROTUBULE_ORGANIZING_CENTER ( 2.58661612468646e-14 ); BIOPOLYMER_METABOLIC_PROCESS ( 1.05115941468373e-13 ); CYTOSKELETAL_PART ( 5.14670665298752e-11 ); NUCLEAR_PART ( 1.15332339739529e-10 ); CYTOSKELETON ( 3.22374563959724e-09 ); NUCLEOBASE__NUCLEOSIDE__NUCLEOTIDE_AND_NUCLEIC_ACID_METABOLIC_PROCESS ( 3.94145517968611e-09 ); NUCLEOPLASM ( 5.66393688528884e-09 ); PROTEIN_SERINE_THREONINE_KINASE_ACTIVITY ( 6.20149997041021e-09 ); NON_MEMBRANE_BOUND_ORGANELLE ( 8.65184892993534e-09 ); INTRACELLULAR_NON_MEMBRANE_BOUND_ORGANELLE ( 8.65184892993534e-09 ); CELL_CYCLE_PROCESS ( 9.33627036616116e-09 ); PHOSPHORYLATION ( 7.17780553679559e-08 ); PROTEIN_AMINO_ACID_PHOSPHORYLATION ( 1.739973041445e-07 ); NUCLEAR_LUMEN ( 2.52456656760351e-07 ); GOLGI_APPARATUS_PART ( 3.72397433170463e-07 ); CYTOPLASM ( 5.06788505163e-07 ); CELL_CYCLE_GO_0007049 ( 5.33510865293782e-07 ); ADENYL_RIBONUCLEOTIDE_BINDING ( 1.23644625701808e-06 ); MICROTUBULE_BASED_PROCESS ( 1.49706718953418e-06 ); PROTEIN_KINASE_ACTIVITY ( 1.50146507904565e-06 ); RNA_METABOLIC_PROCESS ( 1.60699649736129e-06 ); ORGANELLE_LUMEN ( 1.66992522830762e-06 ); MEMBRANE_ENCLOSED_LUMEN ( 1.66992522830762e-06 ); SPINDLE ( 1.91068301577261e-06 ); MACROMOLECULAR_COMPLEX ( 2.05516838475394e-06 ); CELL_CYCLE_PHASE ( 2.23596105713495e-06 ); CYTOPLASMIC_PART ( 2.47972669734166e-06 ); ADENYL_NUCLEOTIDE_BINDING ( 2.60997672368413e-06 ); ATP_BINDING ( 3.52937391522571e-06 ); PHOSPHOTRANSFERASE_ACTIVITY__ALCOHOL_GROUP_AS_ACCEPTOR ( 3.68988319440135e-06 ); GOLGI_APPARATUS ( 7.01053256836137e-06 ); DNA_RECOMBINATION ( 7.0983930889678e-06 ); MITOTIC_CELL_CYCLE ( 7.40286324173495e-06 ); DNA_BINDING ( 1.55881013258239e-05 ); PROTEIN_COMPLEX ( 1.77312533521628e-05 ); PURINE_RIBONUCLEOTIDE_BINDING ( 1.82950448453034e-05 ); MICROTUBULE_CYTOSKELETON_ORGANIZATION_AND_BIOGENESIS ( 2.37336859178834e-05 ); NUCLEOTIDE_BINDING ( 2.47369383050389e-05 ); BIOPOLYMER_MODIFICATION ( 2.971800398268e-05 ); NUCLEOPLASM_PART ( 3.21718464054904e-05 ); PURINE_NUCLEOTIDE_BINDING ( 3.21718464054904e-05 ); DNA_METABOLIC_PROCESS ( 3.25318509978928e-05 ); KINASE_ACTIVITY ( 3.25745779306625e-05 ); REGULATION_OF_NUCLEOBASE__NUCLEOSIDE__NUCLEOTIDE_AND_NUCLEIC_ACID_METABOLIC_PROCESS ( 3.28941673089152e-05 ); TUBULIN_BINDING ( 3.4474578635617e-05 ); NEGATIVE_REGULATION_OF_NUCLEOBASE__NUCLEOSIDE__NUCLEOTIDE_AND_NUCLEIC_ACID_METABOLIC_PROCESS ( 3.58997019325845e-05 ); UBIQUITIN_LIGASE_COMPLEX ( 4.86442009343286e-05 ); M_PHASE ( 5.20655039335077e-05 ); PROTEIN_MODIFICATION_PROCESS ( 5.29535814823649e-05 ); ORGANELLE_ORGANIZATION_AND_BIOGENESIS ( 5.59207527184419e-05 ); CELLULAR_LOCALIZATION ( 5.83189334833986e-05 ); POST_TRANSLATIONAL_PROTEIN_MODIFICATION ( 6.39917333632193e-05 ); DOUBLE_STRAND_BREAK_REPAIR ( 6.59956630203972e-05 ); GOLGI_MEMBRANE ( 7.06353232982804e-05 ); HELICASE_ACTIVITY ( 7.49410550625609e-05 ); INTRACELLULAR_TRANSPORT ( 8.22165899900374e-05 ); RESPONSE_TO_DNA_DAMAGE_STIMULUS ( 8.25100935981995e-05 ); ESTABLISHMENT_OF_CELLULAR_LOCALIZATION ( 0.000102216140735319 ); RNA_PROCESSING ( 0.000111448067658503 ); NEGATIVE_REGULATION_OF_TRANSCRIPTION ( 0.000116851708021644 ); TRANSFERASE_ACTIVITY__TRANSFERRING_PHOSPHORUS_CONTAINING_GROUPS ( 0.000151468906585041 ); TRANSCRIPTION ( 0.000153554259469205 ); NEGATIVE_REGULATION_OF_CELLULAR_METABOLIC_PROCESS ( 0.000158983784086846 ); SPINDLE_MICROTUBULE ( 0.000163220150883673 ); NEGATIVE_REGULATION_OF_METABOLIC_PROCESS ( 0.000189201228259511 ); MICROTUBULE_ASSOCIATED_COMPLEX ( 0.000192897226490938 ); NEGATIVE_REGULATION_OF_CELLULAR_PROCESS ( 0.000212330256595892 ); CHROMOSOME ( 0.00024138598010958 ); DNA_REPAIR ( 0.00024138598010958 ); MICROTUBULE_MOTOR_ACTIVITY ( 0.000267555729611775 ); TRANSCRIPTION_FROM_RNA_POLYMERASE_II_PROMOTER ( 0.000281858947018657 ); REGULATION_OF_DNA_METABOLIC_PROCESS ( 0.000308348674481576 ); TRANSCRIPTION__DNA_DEPENDENT ( 0.000323791878301042 ); NUCLEAR_BODY ( 0.000356915943185314 ); MICROTUBULE_BINDING ( 0.000356915943185314 ); RNA_BIOSYNTHETIC_PROCESS ( 0.00035837613414202 ); M_PHASE_OF_MITOTIC_CELL_CYCLE ( 0.00037040147108864 ); REGULATION_OF_CELLULAR_METABOLIC_PROCESS ( 0.000388771984711019 ); GOLGI_ASSOCIATED_VESICLE ( 0.000410189651249667 ); SPINDLE_POLE ( 0.000419450947350987 ); MEIOTIC_RECOMBINATION ( 0.000419450947350987 ); DNA_DEPENDENT_ATPASE_ACTIVITY ( 0.000440672526367344 ); ENZYME_BINDING ( 0.000470853831024824 ); TRANSCRIPTION_ACTIVATOR_ACTIVITY ( 0.000516269389657978 ); CYTOPLASMIC_VESICLE ( 0.000571218184735879 ); MRNA_METABOLIC_PROCESS ( 0.000586209664707595 ); REGULATION_OF_METABOLIC_PROCESS ( 0.000631496393892869 ); ATPASE_ACTIVITY ( 0.000684526870508278 ); CELL_CYCLE_CHECKPOINT_GO_0000075 ( 0.000748243993788705 ); MITOSIS ( 0.000792514546085821 ); RESPONSE_TO_ENDOGENOUS_STIMULUS ( 0.000814880540377665 ); KINESIN_COMPLEX ( 0.000857633979217556 ); DNA_HELICASE_ACTIVITY ( 0.000860329563291351 ); CYTOPLASMIC_MEMBRANE_BOUND_VESICLE ( 0.000876314013080757 ); NEGATIVE_REGULATION_OF_BIOLOGICAL_PROCESS ( 0.000882914731321244 ); VESICLE ( 0.00103521527594348 ); REGULATION_OF_TRANSCRIPTION ( 0.00107971517215055 ); MEMBRANE_BOUND_VESICLE ( 0.00111268386391153 ); KINETOCHORE ( 0.0011658409871812 ); KINASE_BINDING ( 0.00126231072848381 ); MEIOSIS_I ( 0.00131223697961661 ); ENDOMEMBRANE_SYSTEM ( 0.00132279378708331 ); ATPASE_ACTIVITY__COUPLED ( 0.00133435278942757 ); CYTOSKELETON_ORGANIZATION_AND_BIOGENESIS ( 0.00160131943502103 ); MAGNESIUM_ION_BINDING ( 0.00169557455028798 ); NUCLEAR_UBIQUITIN_LIGASE_COMPLEX ( 0.00174023790600839 ); ENDODEOXYRIBONUCLEASE_ACTIVITY ( 0.00174023790600839 ); MITOTIC_CELL_CYCLE_CHECKPOINT ( 0.00181614227230433 ); REGULATION_OF_GENE_EXPRESSION ( 0.00182390710000087 ); MICROTUBULE_ORGANIZING_CENTER_ORGANIZATION_AND_BIOGENESIS ( 0.00195238901253717 ); CHROMOSOME_ORGANIZATION_AND_BIOGENESIS ( 0.00195433899934745 ); REGULATION_OF_ORGANELLE_ORGANIZATION_AND_BIOGENESIS ( 0.00196102852779908 ); DNA_DIRECTED_RNA_POLYMERASE_II__HOLOENZYME ( 0.00200356861007376 ); PROTEIN_TRANSPORT ( 0.00200599809006758 ); PROTEIN_KINASE_CASCADE ( 0.00237001369625679 ); ER_GOLGI_INTERMEDIATE_COMPARTMENT ( 0.00245802815374158 ); I_KAPPAB_KINASE_NF_KAPPAB_CASCADE ( 0.00257438853333702 ); GOLGI_VESICLE_TRANSPORT ( 0.00261908201232959 ); MOTOR_ACTIVITY ( 0.00262318215442749 ); STRUCTURE_SPECIFIC_DNA_BINDING ( 0.00272023299484175 ); INTRACELLULAR_PROTEIN_TRANSPORT ( 0.00296527045042222 ); PROTEIN_KINASE_BINDING ( 0.00318141172420965 ); INDUCTION_OF_APOPTOSIS_BY_INTRACELLULAR_SIGNALS ( 0.00326107193676862 ); RNA_POLYMERASE_II_TRANSCRIPTION_FACTOR_ACTIVITY ( 0.00344731000812085 ); NUCLEOSIDE_TRIPHOSPHATASE_ACTIVITY ( 0.00386542676972603 ); CYTOSKELETAL_PROTEIN_BINDING ( 0.0040901136890804 ); REGULATION_OF_TRANSCRIPTION__DNA_DEPENDENT ( 0.00413064056832868 ); GOLGI_STACK ( 0.00415719237937275 ); RNA_HELICASE_ACTIVITY ( 0.00424961291408279 ); RAS_GTPASE_BINDING ( 0.00424961291408279 ); CHROMOSOME__PERICENTRIC_REGION ( 0.00521860974716858 ); MICROTUBULE ( 0.00521860974716858 ); CHROMOSOME_SEGREGATION ( 0.00521860974716858 ); REGULATION_OF_RNA_METABOLIC_PROCESS ( 0.00522129711866424 ); MICROTUBULE_ORGANIZING_CENTER_PART ( 0.00522399865210997 ); PYROPHOSPHATASE_ACTIVITY ( 0.00524927209805913 ); PROTEIN_C_TERMINUS_BINDING ( 0.00528004253659741 ); CHROMOSOMAL_PART ( 0.00528748218509377 ); TRANSCRIPTION_COACTIVATOR_ACTIVITY ( 0.00535487552092572 ); ENDONUCLEASE_ACTIVITY ( 0.00544885755232231 ); RNA_SPLICING ( 0.00557069719009706 ); MITOTIC_SPINDLE_ORGANIZATION_AND_BIOGENESIS ( 0.00577925033153965 ); RESPONSE_TO_IONIZING_RADIATION ( 0.00577925033153965 ); REGULATION_OF_TRANSCRIPTION_FROM_RNA_POLYMERASE_II_PROMOTER ( 0.00594866518951618 ); HYDROLASE_ACTIVITY__ACTING_ON_ACID_ANHYDRIDES ( 0.00600456466244579 ); ATP_DEPENDENT_HELICASE_ACTIVITY ( 0.00688456647631644 ); ESTABLISHMENT_OF_PROTEIN_LOCALIZATION ( 0.00711341326134035 ); MRNA_PROCESSING_GO_0006397 ( 0.00724116128511583 ); MACROMOLECULE_LOCALIZATION ( 0.0073064647305998 ); BASOLATERAL_PLASMA_MEMBRANE ( 0.00781290783888237 ); CONDENSED_CHROMOSOME ( 0.00781290783888237 ); TRANSCRIPTION_FACTOR_BINDING ( 0.00787354995908189 ); CYSTEINE_TYPE_PEPTIDASE_ACTIVITY ( 0.00803121253888177 ); CYSTEINE_TYPE_ENDOPEPTIDASE_ACTIVITY ( 0.00820629347495486 ); CENTROSOME_ORGANIZATION_AND_BIOGENESIS ( 0.00832513230346839 ); DNA_REPLICATION_INITIATION ( 0.00832513230346839 ); REGULATION_OF_CELL_CYCLE ( 0.00859925759918801 ); REGULATION_OF_I_KAPPAB_KINASE_NF_KAPPAB_CASCADE ( 0.00875831990738202 ); NUCLEAR_SPECK ( 0.00894851902495657 ); SPINDLE_ORGANIZATION_AND_BIOGENESIS ( 0.00894851902495657 ); DNA_DEPENDENT_DNA_REPLICATION ( 0.00923936066541298 ); GTPASE_BINDING ( 0.00942483381945119 ); CELLULAR_PROTEIN_METABOLIC_PROCESS ( 0.00985374076688834 );  

----------------GOSLIM--------------
GO:0005622 intracellular ( 1.42720507668155e-62 ); GO:0005634 nucleus ( 2.36448906753963e-62 ); GO:0044424 intracellular part ( 5.47788424335496e-52 ); GO:0034960 cellular biopolymer metabolic process ( 1.44232467152528e-30 ); GO:0043283 biopolymer metabolic process ( 3.49621805270322e-29 ); GO:0043229 intracellular organelle ( 7.84287367142734e-27 ); GO:0043226 organelle ( 5.80367248060406e-25 ); GO:0044260 cellular macromolecule metabolic process ( 6.1457003343079e-21 ); GO:0043170 macromolecule metabolic process ( 1.10836992997178e-19 ); GO:0043227 membrane-bounded organelle ( 1.43558771218953e-19 ); GO:0043231 intracellular membrane-bounded organelle ( 2.68470245087577e-18 ); GO:0005488 binding ( 1.29872512424039e-17 ); GO:0006139 nucleobase, nucleoside, nucleotide and nucleic acid metabolic process ( 4.55048731461342e-16 ); GO:0003676 nucleic acid binding ( 4.11042587701609e-15 ); GO:0044238 primary metabolic process ( 4.38960996284535e-15 ); GO:0016070 RNA metabolic process ( 8.72153528439934e-14 ); GO:0000166 nucleotide binding ( 2.02269698582742e-13 ); GO:0044237 cellular metabolic process ( 4.2925175702107e-13 ); GO:0005524 ATP binding ( 1.06335831361759e-11 ); GO:0032559 adenyl ribonucleotide binding ( 2.00351475231391e-11 ); GO:0044428 nuclear part ( 9.64245879063134e-11 ); GO:0030554 adenyl nucleotide binding ( 2.48660202437836e-09 ); GO:0015630 microtubule cytoskeleton ( 8.87131591921154e-09 ); GO:0005815 microtubule organizing center ( 5.91324975023301e-08 ); GO:0032553 ribonucleotide binding ( 1.30319773059641e-06 ); GO:0032555 purine ribonucleotide binding ( 4.1409979360917e-06 ); GO:0005813 centrosome ( 5.44917358044676e-06 ); GO:0010467 gene expression ( 1.41923651087223e-05 ); GO:0017076 purine nucleotide binding ( 4.75036496523854e-05 ); GO:0008152 metabolic process ( 0.00126910184696204 ); GO:0008270 zinc ion binding ( 0.00152609489913708 ); GO:0006974 response to DNA damage stimulus ( 0.0018564249342045 ); GO:0031981 nuclear lumen ( 0.00218049228580985 ); GO:0005654 nucleoplasm ( 0.00698700873892904 ); GO:0044422 organelle part ( 0.00868080801108015 ); GO:0044446 intracellular organelle part ( 1.42720507668155e-62 ); GO:0003677 DNA binding ( 2.36448906753963e-62 ); GO:0005515 protein binding ( 5.47788424335496e-52 ); GO:0006281 DNA repair ( 1.44232467152528e-30 ); GO:0034984 cellular response to DNA damage stimulus ( 3.49621805270322e-29 ); GO:0009987 cellular process ( 7.84287367142734e-27 ); GO:0003674 molecular_function ( 5.80367248060406e-25 ); GO:0044464 cell part ( 6.1457003343079e-21 ); GO:0005623 cell ( 1.10836992997178e-19 ); GO:0070013 intracellular organelle lumen ( 1.43558771218953e-19 ); GO:0034961 cellular biopolymer biosynthetic process ( 2.68470245087577e-18 ); GO:0043284 biopolymer biosynthetic process ( 1.29872512424039e-17 ); GO:0051301 cell division ( 4.55048731461342e-16 ); GO:0006350 transcription ( 4.11042587701609e-15 ); GO:0033554 cellular response to stress ( 4.38960996284535e-15 ); GO:0031974 membrane-enclosed lumen ( 8.72153528439934e-14 ); GO:0003723 RNA binding ( 2.02269698582742e-13 ); GO:0043233 organelle lumen ( 4.2925175702107e-13 ); GO:0009059 macromolecule biosynthetic process ( 1.06335831361759e-11 ); GO:0034645 cellular macromolecule biosynthetic process ( 2.00351475231391e-11 ); GO:0005737 cytoplasm ( 9.64245879063134e-11 ); GO:0007049 cell cycle ( 2.48660202437836e-09 ); GO:0046914 transition metal ion binding ( 8.87131591921154e-09 ); GO:0006396 RNA processing ( 5.91324975023301e-08 ); GO:0006259 DNA metabolic process ( 1.30319773059641e-06 ); GO:0006511 ubiquitin-dependent protein catabolic process ( 4.1409979360917e-06 ); GO:0019941 modification-dependent protein catabolic process ( 5.44917358044676e-06 ); GO:0043632 modification-dependent macromolecule catabolic process ( 1.41923651087223e-05 ); GO:0051603 proteolysis involved in cellular protein catabolic process ( 4.75036496523854e-05 ); GO:0051716 cellular response to stimulus ( 0.00126910184696204 ); GO:0034962 cellular biopolymer catabolic process ( 0.00152609489913708 ); GO:0044257 cellular protein catabolic process ( 0.0018564249342045 ); GO:0004386 helicase activity ( 0.00218049228580985 ); GO:0004674 protein serine/threonine kinase activity ( 0.00698700873892904 ); GO:0043228 non-membrane-bounded organelle ( 0.00868080801108015 ); GO:0043232 intracellular non-membrane-bounded organelle ( 1.42720507668155e-62 ); GO:0060255 regulation of macromolecule metabolic process ( 2.36448906753963e-62 ); GO:0032774 RNA biosynthetic process ( 5.47788424335496e-52 ); GO:0017111 nucleoside-triphosphatase activity ( 1.44232467152528e-30 ); GO:0022403 cell cycle phase ( 3.49621805270322e-29 ); GO:0000279 M phase ( 7.84287367142734e-27 ); GO:0010556 regulation of macromolecule biosynthetic process ( 5.80367248060406e-25 ); GO:0006351 transcription, DNA-dependent ( 6.1457003343079e-21 ); GO:0030163 protein catabolic process ( 1.10836992997178e-19 ); GO:0019219 regulation of nucleobase, nucleoside, nucleotide and nucleic acid metabolic process ( 1.43558771218953e-19 ); GO:0045449 regulation of transcription ( 2.68470245087577e-18 ); GO:0010468 regulation of gene expression ( 1.29872512424039e-17 ); GO:0000087 M phase of mitotic cell cycle ( 4.55048731461342e-16 ); GO:0051252 regulation of RNA metabolic process ( 4.11042587701609e-15 ); GO:0043285 biopolymer catabolic process ( 4.38960996284535e-15 ); GO:0016462 pyrophosphatase activity ( 8.72153528439934e-14 ); GO:0016604 nuclear body ( 2.02269698582742e-13 ); GO:0005694 chromosome ( 4.2925175702107e-13 ); GO:0016818 hydrolase activity, acting on acid anhydrides, in phosphorus-containing anhydrides ( 1.06335831361759e-11 ); GO:0006996 organelle organization ( 2.00351475231391e-11 ); GO:0000280 nuclear division ( 9.64245879063134e-11 ); GO:0007067 mitosis ( 2.48660202437836e-09 ); GO:0048285 organelle fission ( 8.87131591921154e-09 ); GO:0016817 hydrolase activity, acting on acid anhydrides ( 5.91324975023301e-08 ); GO:0006355 regulation of transcription, DNA-dependent ( 1.30319773059641e-06 ); GO:0008380 RNA splicing ( 4.1409979360917e-06 ); GO:0033036 macromolecule localization ( 5.44917358044676e-06 ); GO:0044451 nucleoplasm part ( 1.41923651087223e-05 ); GO:0031323 regulation of cellular metabolic process ( 4.75036496523854e-05 ); GO:0016071 mRNA metabolic process ( 0.00126910184696204 ); GO:0000278 mitotic cell cycle ( 0.00152609489913708 ); GO:0022402 cell cycle process ( 0.0018564249342045 ); GO:0031326 regulation of cellular biosynthetic process ( 0.00218049228580985 ); GO:0009889 regulation of biosynthetic process ( 0.00698700873892904 ); GO:0030695 GTPase regulator activity ( 0.00868080801108015 ); GO:0046907 intracellular transport ( 1.42720507668155e-62 ); GO:0004672 protein kinase activity ( 2.36448906753963e-62 ); GO:0019222 regulation of metabolic process ( 5.47788424335496e-52 ); GO:0006397 mRNA processing ( 1.44232467152528e-30 ); GO:0016772 transferase activity, transferring phosphorus-containing groups ( 3.49621805270322e-29 ); GO:0016607 nuclear speck ( 7.84287367142734e-27 ); GO:0005819 spindle ( 5.80367248060406e-25 ); GO:0051641 cellular localization ( 6.1457003343079e-21 ); GO:0008104 protein localization ( 1.10836992997178e-19 ); GO:0015031 protein transport ( 1.43558771218953e-19 ); GO:0044265 cellular macromolecule catabolic process ( 2.68470245087577e-18 ); GO:0045184 establishment of protein localization ( 1.29872512424039e-17 ); GO:0043412 biopolymer modification ( 4.55048731461342e-16 ); GO:0016773 phosphotransferase activity, alcohol group as acceptor ( 4.11042587701609e-15 ); GO:0003824 catalytic activity ( 4.38960996284535e-15 ); GO:0016301 kinase activity ( 8.72153528439934e-14 ); GO:0008150 biological_process ( 2.02269698582742e-13 ); GO:0051649 establishment of localization in cell ( 4.2925175702107e-13 ); GO:0009057 macromolecule catabolic process ( 1.06335831361759e-11 ); GO:0005856 cytoskeleton ( 2.00351475231391e-11 ); GO:0006464 protein modification process ( 9.64245879063134e-11 ); GO:0006468 protein amino acid phosphorylation ( 2.48660202437836e-09 ); GO:0044430 cytoskeletal part ( 8.87131591921154e-09 ); GO:0000151 ubiquitin ligase complex ( 5.91324975023301e-08 ); GO:0016740 transferase activity ( 1.30319773059641e-06 ); GO:0016310 phosphorylation ( 4.1409979360917e-06 ); GO:0046872 metal ion binding ( 5.44917358044676e-06 ); GO:0043687 post-translational protein modification ( 1.41923651087223e-05 ); GO:0016887 ATPase activity ( 4.75036496523854e-05 ); GO:0044267 cellular protein metabolic process ( 0.00126910184696204 ); GO:0005096 GTPase activator activity ( 0.00152609489913708 ); GO:0006793 phosphorus metabolic process ( 0.0018564249342045 ); GO:0006796 phosphate metabolic process ( 0.00218049228580985 ); GO:0016043 cellular component organization ( 0.00698700873892904 ); GO:0019538 protein metabolic process ( 0.00868080801108015 ); GO:0008026 ATP-dependent helicase activity ( 1.42720507668155e-62 ); GO:0070035 purine NTP-dependent helicase activity ( 2.36448906753963e-62 ); GO:0019899 enzyme binding ( 5.47788424335496e-52 ); GO:0007017 microtubule-based process ( 1.44232467152528e-30 ); GO:0051276 chromosome organization ( 3.49621805270322e-29 ); GO:0044249 cellular biosynthetic process ( 7.84287367142734e-27 ); GO:0009058 biosynthetic process ( 5.80367248060406e-25 ); GO:0004221 ubiquitin thiolesterase activity ( 6.1457003343079e-21 ); GO:0043167 ion binding ( 1.10836992997178e-19 ); GO:0000793 condensed chromosome ( 1.43558771218953e-19 ); GO:0007059 chromosome segregation ( 2.68470245087577e-18 ); GO:0044427 chromosomal part ( 1.29872512424039e-17 ); GO:0043234 protein complex ( 4.55048731461342e-16 ); GO:0000226 microtubule cytoskeleton organization ( 4.11042587701609e-15 ); GO:0042623 ATPase activity, coupled ( 4.38960996284535e-15 ); GO:0005794 Golgi apparatus ( 8.72153528439934e-14 ); GO:0008047 enzyme activator activity ( 2.02269698582742e-13 ); GO:0006310 DNA recombination ( 4.2925175702107e-13 ); GO:0006302 double-strand break repair ( 1.06335831361759e-11 ); GO:0032991 macromolecular complex ( 2.00351475231391e-11 ); GO:0006886 intracellular protein transport ( 9.64245879063134e-11 ); GO:0000075 cell cycle checkpoint ( 2.48660202437836e-09 ); GO:0006260 DNA replication ( 8.87131591921154e-09 ); GO:0000375 RNA splicing, via transesterification reactions ( 5.91324975023301e-08 ); GO:0000377 RNA splicing, via transesterification reactions with bulged adenosine as nucleophile ( 1.30319773059641e-06 ); GO:0000398 nuclear mRNA splicing, via spliceosome ( 4.1409979360917e-06 ); GO:0016790 thiolester hydrolase activity ( 5.44917358044676e-06 ); GO:0043169 cation binding ( 1.41923651087223e-05 ); GO:0034613 cellular protein localization ( 4.75036496523854e-05 ); GO:0044248 cellular catabolic process ( 0.00126910184696204 ); GO:0005730 nucleolus ( 0.00152609489913708 ); GO:0005083 small GTPase regulator activity ( 0.0018564249342045 ); GO:0005874 microtubule ( 0.00218049228580985 ); GO:0045934 negative regulation of nucleobase, nucleoside, nucleotide and nucleic acid metabolic process ( 0.00698700873892904 ); GO:0007094 mitotic cell cycle spindle assembly checkpoint ( 0.00868080801108015 ); GO:0031577 spindle checkpoint ( 1.42720507668155e-62 ); GO:0050794 regulation of cellular process ( 2.36448906753963e-62 ); GO:0031461 cullin-RING ubiquitin ligase complex ( 5.47788424335496e-52 ); GO:0031324 negative regulation of cellular metabolic process ( 1.44232467152528e-30 ); GO:0010605 negative regulation of macromolecule metabolic process ( 3.49621805270322e-29 ); GO:0016787 hydrolase activity ( 7.84287367142734e-27 ); GO:0031119 tRNA pseudouridine synthesis ( 5.80367248060406e-25 ); GO:0008234 cysteine-type peptidase activity ( 6.1457003343079e-21 ); GO:0000228 nuclear chromosome ( 1.10836992997178e-19 ); GO:0005876 spindle microtubule ( 1.43558771218953e-19 ); GO:0031023 microtubule organizing center organization ( 2.68470245087577e-18 ); GO:0051297 centrosome organization ( 1.29872512424039e-17 ); GO:0005099 Ras GTPase activator activity ( 4.55048731461342e-16 ); GO:0051018 protein kinase A binding ( 4.11042587701609e-15 ); GO:0006508 proteolysis ( 4.38960996284535e-15 ); GO:0007093 mitotic cell cycle checkpoint ( 8.72153528439934e-14 ); GO:0015631 tubulin binding ( 2.02269698582742e-13 ); GO:0000775 chromosome, centromeric region ( 4.2925175702107e-13 ); GO:0016591 DNA-directed RNA polymerase II, holoenzyme ( 1.06335831361759e-11 ); GO:0000776 kinetochore ( 2.00351475231391e-11 ); GO:0048523 negative regulation of cellular process ( 9.64245879063134e-11 ); GO:0043087 regulation of GTPase activity ( 2.48660202437836e-09 ); GO:0003777 microtubule motor activity ( 8.87131591921154e-09 ); GO:0051020 GTPase binding ( 5.91324975023301e-08 ); GO:0050789 regulation of biological process ( 1.30319773059641e-06 ); GO:0010558 negative regulation of macromolecule biosynthetic process ( 4.1409979360917e-06 ); GO:0005798 Golgi-associated vesicle ( 5.44917358044676e-06 ); GO:0016563 transcription activator activity ( 1.41923651087223e-05 ); GO:0009056 catabolic process ( 4.75036496523854e-05 ); GO:0009892 negative regulation of metabolic process ( 0.00126910184696204 ); GO:0009890 negative regulation of biosynthetic process ( 0.00152609489913708 ); GO:0030234 enzyme regulator activity ( 0.0018564249342045 ); GO:0007131 reciprocal meiotic recombination ( 0.00218049228580985 ); GO:0003684 damaged DNA binding ( 0.00698700873892904 ); GO:0008094 DNA-dependent ATPase activity ( 0.00868080801108015 ); GO:0007243 protein kinase cascade ( 1.42720507668155e-62 ); GO:0044450 microtubule organizing center part ( 2.36448906753963e-62 ); GO:0031327 negative regulation of cellular biosynthetic process ( 5.47788424335496e-52 ); GO:0005575 cellular_component ( 1.44232467152528e-30 ); GO:0000723 telomere maintenance ( 3.49621805270322e-29 ); GO:0010212 response to ionizing radiation ( 7.84287367142734e-27 ); GO:0032200 telomere organization ( 5.80367248060406e-25 ); GO:0004843 ubiquitin-specific protease activity ( 6.1457003343079e-21 ); GO:0042770 DNA damage response, signal transduction ( 1.10836992997178e-19 ); GO:0016568 chromatin modification ( 1.43558771218953e-19 ); GO:0005875 microtubule associated complex ( 2.68470245087577e-18 ); GO:0050657 nucleic acid transport ( 1.29872512424039e-17 ); GO:0050658 RNA transport ( 4.55048731461342e-16 ); GO:0051236 establishment of RNA localization ( 4.11042587701609e-15 ); GO:0000779 condensed chromosome, centromeric region ( 4.38960996284535e-15 ); GO:0051056 regulation of small GTPase mediated signal transduction ( 8.72153528439934e-14 ); GO:0019783 small conjugating protein-specific protease activity ( 2.02269698582742e-13 ); GO:0031625 ubiquitin protein ligase binding ( 4.2925175702107e-13 ); GO:0005681 spliceosome ( 1.06335831361759e-11 ); GO:0043566 structure-specific DNA binding ( 2.00351475231391e-11 ); GO:0007242 intracellular signaling cascade ( 9.64245879063134e-11 ); GO:0016481 negative regulation of transcription ( 2.48660202437836e-09 ); GO:0000019 regulation of mitotic recombination ( 8.87131591921154e-09 ); GO:0048478 replication fork protection ( 5.91324975023301e-08 ); GO:0000940 outer kinetochore of condensed chromosome ( 1.30319773059641e-06 ); GO:0000405 bubble DNA binding ( 4.1409979360917e-06 ); GO:0006403 RNA localization ( 5.44917358044676e-06 ); GO:0016881 acid-amino acid ligase activity ( 1.41923651087223e-05 ); GO:0000796 condensin complex ( 4.75036496523854e-05 ); GO:0000922 spindle pole ( 0.00126910184696204 ); GO:0048519 negative regulation of biological process ( 0.00152609489913708 ); GO:0005097 Rab GTPase activator activity ( 0.0018564249342045 ); GO:0007010 cytoskeleton organization ( 0.00218049228580985 ); GO:0019787 small conjugating protein ligase activity ( 0.00698700873892904 ); GO:0016303 1-phosphatidylinositol-3-kinase activity ( 0.00868080801108015 ); GO:0016363 nuclear matrix ( 1.42720507668155e-62 ); GO:0000819 sister chromatid segregation ( 2.36448906753963e-62 ); GO:0000794 condensed nuclear chromosome ( 5.47788424335496e-52 ); GO:0044431 Golgi apparatus part ( 1.44232467152528e-30 ); GO:0000781 chromosome, telomeric region ( 3.49621805270322e-29 ); GO:0010629 negative regulation of gene expression ( 7.84287367142734e-27 ); GO:0000777 condensed chromosome kinetochore ( 5.80367248060406e-25 ); GO:0003678 DNA helicase activity ( 6.1457003343079e-21 ); GO:0032318 regulation of Ras GTPase activity ( 1.10836992997178e-19 ); GO:0035004 phosphoinositide 3-kinase activity ( 1.43558771218953e-19 ); GO:0016874 ligase activity ( 2.68470245087577e-18 ); GO:0007018 microtubule-based movement ( 1.29872512424039e-17 ); GO:0000217 DNA secondary structure binding ( 4.55048731461342e-16 ); GO:0034399 nuclear periphery ( 4.11042587701609e-15 ); GO:0006913 nucleocytoplasmic transport ( 4.38960996284535e-15 ); GO:0018209 peptidyl-serine modification ( 8.72153528439934e-14 ); GO:0051052 regulation of DNA metabolic process ( 2.02269698582742e-13 ); GO:0008017 microtubule binding ( 4.2925175702107e-13 ); GO:0006605 protein targeting ( 1.06335831361759e-11 ); GO:0065007 biological regulation ( 2.00351475231391e-11 ); GO:0051169 nuclear transport ( 9.64245879063134e-11 ); GO:0004842 ubiquitin-protein ligase activity ( 2.48660202437836e-09 ); GO:0004003 ATP-dependent DNA helicase activity ( 8.87131591921154e-09 ); GO:0035091 phosphoinositide binding ( 5.91324975023301e-08 ); GO:0044444 cytoplasmic part ( 1.30319773059641e-06 ); GO:0016564 transcription repressor activity ( 4.1409979360917e-06 ); GO:0044454 nuclear chromosome part ( 5.44917358044676e-06 ); GO:0032313 regulation of Rab GTPase activity ( 1.41923651087223e-05 ); GO:0032482 Rab protein signal transduction ( 4.75036496523854e-05 ); GO:0032483 regulation of Rab protein signal transduction ( 0.00126910184696204 ); GO:0000077 DNA damage checkpoint ( 0.00152609489913708 ); GO:0000245 spliceosome assembly ( 0.0018564249342045 ); GO:0000287 magnesium ion binding ( 0.00218049228580985 ); GO:0045898 regulation of transcriptional preinitiation complex assembly ( 0.00698700873892904 ); GO:0005828 kinetochore microtubule ( 0.00868080801108015 ); GO:0005955 calcineurin complex ( 1.42720507668155e-62 ); GO:0003918 DNA topoisomerase (ATP-hydrolyzing) activity ( 2.36448906753963e-62 ); GO:0004694 eukaryotic translation initiation factor 2alpha kinase activity ( 5.47788424335496e-52 ); GO:0010165 response to X-ray ( 1.44232467152528e-30 ); GO:0042826 histone deacetylase binding ( 3.49621805270322e-29 ); GO:0007098 centrosome cycle ( 7.84287367142734e-27 ); GO:0007050 cell cycle arrest ( 5.80367248060406e-25 ); GO:0051325 interphase ( 6.1457003343079e-21 ); GO:0003690 double-stranded DNA binding ( 1.10836992997178e-19 ); GO:0006325 establishment or maintenance of chromatin architecture ( 1.43558771218953e-19 ); GO:0018105 peptidyl-serine phosphorylation ( 2.68470245087577e-18 ); GO:0015931 nucleobase, nucleoside, nucleotide and nucleic acid transport ( 1.29872512424039e-17 ); GO:0006312 mitotic recombination ( 4.55048731461342e-16 ); GO:0051298 centrosome duplication ( 4.11042587701609e-15 ); GO:0004571 mannosyl-oligosaccharide 1,2-alpha-mannosidase activity ( 4.38960996284535e-15 ); GO:0008318 protein prenyltransferase activity ( 8.72153528439934e-14 ); GO:0006366 transcription from RNA polymerase II promoter ( 2.02269698582742e-13 ); GO:0009966 regulation of signal transduction ( 4.2925175702107e-13 ); GO:0043933 macromolecular complex subunit organization ( 1.06335831361759e-11 ); GO:0030705 cytoskeleton-dependent intracellular transport ( 2.00351475231391e-11 ); GO:0000152 nuclear ubiquitin ligase complex ( 9.64245879063134e-11 ); GO:0034621 cellular macromolecular complex subunit organization ( 2.48660202437836e-09 ); GO:0032446 protein modification by small protein conjugation ( 8.87131591921154e-09 ); GO:0051329 interphase of mitotic cell cycle ( 5.91324975023301e-08 ); GO:0006400 tRNA modification ( 1.30319773059641e-06 ); GO:0007026 negative regulation of microtubule depolymerization ( 4.1409979360917e-06 ); GO:0031114 regulation of microtubule depolymerization ( 5.44917358044676e-06 ); GO:0000070 mitotic sister chromatid segregation ( 1.41923651087223e-05 ); GO:0048471 perinuclear region of cytoplasm ( 4.75036496523854e-05 ); GO:0060249 anatomical structure homeostasis ( 0.00126910184696204 ); GO:0007126 meiosis ( 0.00152609489913708 ); GO:0051321 meiotic cell cycle ( 0.0018564249342045 ); GO:0051327 M phase of meiotic cell cycle ( 0.00218049228580985 ); GO:0006261 DNA-dependent DNA replication ( 0.00698700873892904 ); GO:0051028 mRNA transport ( 0.00868080801108015 ); GO:0016192 vesicle-mediated transport ( 1.42720507668155e-62 ); GO:0030528 transcription regulator activity ( 2.36448906753963e-62 ); GO:0003713 transcription coactivator activity ( 5.47788424335496e-52 ); GO:0051640 organelle localization ( 1.44232467152528e-30 ); GO:0005793 ER-Golgi intermediate compartment ( 3.49621805270322e-29 ); GO:0000018 regulation of DNA recombination ( 7.84287367142734e-27 ); GO:0000784 nuclear chromosome, telomeric region ( 5.80367248060406e-25 ); GO:0003682 chromatin binding ( 6.1457003343079e-21 ); GO:0003724 RNA helicase activity ( 1.10836992997178e-19 ); GO:0004402 histone acetyltransferase activity ( 1.43558771218953e-19 ); GO:0004468 lysine N-acetyltransferase activity ( 2.68470245087577e-18 ); GO:0031252 cell leading edge ( 1.29872512424039e-17 ); GO:0005080 protein kinase C binding ( 4.55048731461342e-16 ); GO:0015924 mannosyl-oligosaccharide mannosidase activity ( 4.11042587701609e-15 ); GO:0043122 regulation of I-kappaB kinase/NF-kappaB cascade ( 4.38960996284535e-15 ); GO:0007019 microtubule depolymerization ( 8.72153528439934e-14 ); GO:0031111 negative regulation of microtubule polymerization or depolymerization ( 2.02269698582742e-13 ); GO:0046854 phosphoinositide phosphorylation ( 4.2925175702107e-13 ); GO:0048284 organelle fusion ( 1.06335831361759e-11 ); GO:0006978 DNA damage response, signal transduction by p53 class mediator resulting in transcription of p21 class mediator ( 2.00351475231391e-11 ); GO:0010225 response to UV-C ( 9.64245879063134e-11 ); GO:0042772 DNA damage response, signal transduction resulting in transcription ( 2.48660202437836e-09 ); GO:0051123 transcriptional preinitiation complex assembly ( 8.87131591921154e-09 ); GO:0004652 polynucleotide adenylyltransferase activity ( 5.91324975023301e-08 ); GO:0045502 dynein binding ( 1.30319773059641e-06 ); GO:0031570 DNA integrity checkpoint ( 4.1409979360917e-06 ); GO:0051053 negative regulation of DNA metabolic process ( 5.44917358044676e-06 ); GO:0000139 Golgi membrane ( 1.41923651087223e-05 ); GO:0007249 I-kappaB kinase/NF-kappaB cascade ( 4.75036496523854e-05 ); GO:0030330 DNA damage response, signal transduction by p53 class mediator ( 0.00126910184696204 ); GO:0005635 nuclear envelope ( 0.00152609489913708 ); GO:0008134 transcription factor binding ( 0.0018564249342045 ); GO:0017016 Ras GTPase binding ( 0.00218049228580985 ); GO:0010627 regulation of protein kinase cascade ( 0.00698700873892904 ); GO:0001675 acrosome formation ( 0.00868080801108015 ); GO:0007079 mitotic chromosome movement towards spindle pole ( 1.42720507668155e-62 ); GO:0031297 replication fork processing ( 2.36448906753963e-62 ); GO:0040016 embryonic cleavage ( 5.47788424335496e-52 ); GO:0045899 positive regulation of transcriptional preinitiation complex assembly ( 1.44232467152528e-30 ); GO:0050858 negative regulation of antigen receptor-mediated signaling pathway ( 3.49621805270322e-29 ); GO:0050860 negative regulation of T cell receptor signaling pathway ( 7.84287367142734e-27 ); GO:0051300 spindle pole body organization ( 5.80367248060406e-25 ); GO:0060009 Sertoli cell development ( 6.1457003343079e-21 ); GO:0005968 Rab-protein geranylgeranyltransferase complex ( 1.10836992997178e-19 ); GO:0030056 hemidesmosome ( 1.43558771218953e-19 ); GO:0031088 platelet dense granule membrane ( 2.68470245087577e-18 ); GO:0031436 BRCA1-BARD1 complex ( 1.29872512424039e-17 ); GO:0042382 paraspeckles ( 4.55048731461342e-16 ); GO:0009378 four-way junction helicase activity ( 4.11042587701609e-15 ); GO:0043047 single-stranded telomeric DNA binding ( 4.38960996284535e-15 ); GO:0046578 regulation of Ras protein signal transduction ( 8.72153528439934e-14 ); GO:0000724 double-strand break repair via homologous recombination ( 2.02269698582742e-13 ); GO:0000725 recombinational repair ( 4.2925175702107e-13 ); GO:0046834 lipid phosphorylation ( 1.06335831361759e-11 ); GO:0005871 kinesin complex ( 2.00351475231391e-11 ); GO:0015923 mannosidase activity ( 9.64245879063134e-11 ); GO:0016879 ligase activity, forming carbon-nitrogen bonds ( 2.48660202437836e-09 ); GO:0008565 protein transporter activity ( 8.87131591921154e-09 ); GO:0007286 spermatid development ( 5.91324975023301e-08 ); GO:0043241 protein complex disassembly ( 1.30319773059641e-06 ); GO:0043624 cellular protein complex disassembly ( 4.1409979360917e-06 ); GO:0044419 interspecies interaction between organisms ( 5.44917358044676e-06 ); GO:0031109 microtubule polymerization or depolymerization ( 1.41923651087223e-05 ); GO:0000930 gamma-tubulin complex ( 4.75036496523854e-05 ); GO:0005942 phosphoinositide 3-kinase complex ( 0.00126910184696204 ); GO:0005667 transcription factor complex ( 0.00152609489913708 ); GO:0016788 hydrolase activity, acting on ester bonds ( 0.0018564249342045 ); GO:0046777 protein amino acid autophosphorylation ( 0.00218049228580985 ); GO:0007346 regulation of mitotic cell cycle ( 0.00698700873892904 ); GO:0048193 Golgi vesicle transport ( 0.00868080801108015 ); GO:0016567 protein ubiquitination ( 1.42720507668155e-62 ); GO:0008092 cytoskeletal protein binding ( 2.36448906753963e-62 ); GO:0034623 cellular macromolecular complex disassembly ( 5.47788424335496e-52 );  

----------------GO--------------
GO:0005622 intracellular ( 1.95834713120979e-53 ); GO:0005634 nucleus ( 7.32534912514548e-50 ); GO:0044424 intracellular part ( 1.02764755659175e-46 ); GO:0034960 cellular biopolymer metabolic process ( 1.8488743588602e-40 ); GO:0043283 biopolymer metabolic process ( 7.42674933350889e-40 ); GO:0043229 intracellular organelle ( 5.21194495480305e-39 ); GO:0043226 organelle ( 6.24345501006166e-39 ); GO:0044260 cellular macromolecule metabolic process ( 2.09763046856354e-38 ); GO:0043170 macromolecule metabolic process ( 4.76328162527727e-37 ); GO:0043227 membrane-bounded organelle ( 7.49028428120011e-37 ); GO:0043231 intracellular membrane-bounded organelle ( 1.17720317894028e-36 ); GO:0005488 binding ( 7.89366620595222e-31 ); GO:0006139 nucleobase, nucleoside, nucleotide and nucleic acid metabolic process ( 9.57106756215615e-31 ); GO:0003676 nucleic acid binding ( 1.04669794252127e-30 ); GO:0044238 primary metabolic process ( 1.82466054368784e-25 ); GO:0016070 RNA metabolic process ( 4.36149679273706e-23 ); GO:0000166 nucleotide binding ( 5.06265350948568e-23 ); GO:0044237 cellular metabolic process ( 7.26148027334125e-23 ); GO:0005524 ATP binding ( 1.85829886619656e-22 ); GO:0032559 adenyl ribonucleotide binding ( 2.54292753574687e-22 ); GO:0044428 nuclear part ( 5.44851297393965e-22 ); GO:0030554 adenyl nucleotide binding ( 1.10614488672176e-21 ); GO:0015630 microtubule cytoskeleton ( 2.45591045298981e-21 ); GO:0005815 microtubule organizing center ( 3.28022897287666e-20 ); GO:0032553 ribonucleotide binding ( 5.13866607904546e-20 ); GO:0032555 purine ribonucleotide binding ( 5.13866607904546e-20 ); GO:0005813 centrosome ( 5.53578760304676e-20 ); GO:0010467 gene expression ( 1.84795117853113e-19 ); GO:0017076 purine nucleotide binding ( 1.89238042190409e-19 ); GO:0008152 metabolic process ( 2.09976648205406e-19 ); GO:0008270 zinc ion binding ( 8.16434963383593e-19 ); GO:0006974 response to DNA damage stimulus ( 2.89239098198744e-18 ); GO:0031981 nuclear lumen ( 1.19060135353482e-17 ); GO:0005654 nucleoplasm ( 1.60140933236976e-17 ); GO:0044422 organelle part ( 1.8339696331489e-17 ); GO:0044446 intracellular organelle part ( 2.08304202754317e-17 ); GO:0003677 DNA binding ( 7.18978556829222e-17 ); GO:0005515 protein binding ( 1.3780109138261e-16 ); GO:0006281 DNA repair ( 2.28796729061196e-16 ); GO:0034984 cellular response to DNA damage stimulus ( 1.49236605650227e-15 ); GO:0009987 cellular process ( 1.70878839851706e-15 ); GO:0003674 molecular_function ( 2.35927702800966e-15 ); GO:0044464 cell part ( 5.59865497857238e-15 ); GO:0005623 cell ( 5.80950716245636e-15 ); GO:0070013 intracellular organelle lumen ( 7.18252628134231e-15 ); GO:0034961 cellular biopolymer biosynthetic process ( 9.72391153805682e-15 ); GO:0043284 biopolymer biosynthetic process ( 9.72391153805682e-15 ); GO:0051301 cell division ( 1.21662496740011e-14 ); GO:0006350 transcription ( 1.66876811726808e-14 ); GO:0033554 cellular response to stress ( 2.49157947590545e-14 ); GO:0031974 membrane-enclosed lumen ( 3.11292130064292e-14 ); GO:0003723 RNA binding ( 3.7942043960943e-14 ); GO:0043233 organelle lumen ( 4.10976389090599e-14 ); GO:0009059 macromolecule biosynthetic process ( 4.2005767922508e-14 ); GO:0034645 cellular macromolecule biosynthetic process ( 5.1804688179185e-14 ); GO:0005737 cytoplasm ( 5.36047666288218e-14 ); GO:0007049 cell cycle ( 1.22570722210483e-13 ); GO:0046914 transition metal ion binding ( 2.38030988116051e-13 ); GO:0006396 RNA processing ( 2.95932664587492e-13 ); GO:0006259 DNA metabolic process ( 3.41258621624897e-13 ); GO:0006511 ubiquitin-dependent protein catabolic process ( 9.0035374918952e-13 ); GO:0019941 modification-dependent protein catabolic process ( 1.01316296255834e-12 ); GO:0043632 modification-dependent macromolecule catabolic process ( 1.01316296255834e-12 ); GO:0051603 proteolysis involved in cellular protein catabolic process ( 1.01316296255834e-12 ); GO:0051716 cellular response to stimulus ( 1.09477774792877e-12 ); GO:0034962 cellular biopolymer catabolic process ( 1.28127863975981e-12 ); GO:0044257 cellular protein catabolic process ( 1.28127863975981e-12 ); GO:0004386 helicase activity ( 1.58686961152605e-12 ); GO:0004674 protein serine/threonine kinase activity ( 1.78464478005032e-12 ); GO:0043228 non-membrane-bounded organelle ( 2.64955637280756e-12 ); GO:0043232 intracellular non-membrane-bounded organelle ( 2.64955637280756e-12 ); GO:0060255 regulation of macromolecule metabolic process ( 2.7171610645688e-12 ); GO:0032774 RNA biosynthetic process ( 2.90630721390705e-12 ); GO:0017111 nucleoside-triphosphatase activity ( 3.05126025839487e-12 ); GO:0022403 cell cycle phase ( 3.26130079771107e-12 ); GO:0000279 M phase ( 3.34683285641521e-12 ); GO:0010556 regulation of macromolecule biosynthetic process ( 3.58569082330954e-12 ); GO:0006351 transcription, DNA-dependent ( 3.86590781592367e-12 ); GO:0030163 protein catabolic process ( 3.88281706015398e-12 ); GO:0019219 regulation of nucleobase, nucleoside, nucleotide and nucleic acid metabolic process ( 4.35703098596193e-12 ); GO:0045449 regulation of transcription ( 5.58872643656608e-12 ); GO:0010468 regulation of gene expression ( 9.25730007773328e-12 ); GO:0000087 M phase of mitotic cell cycle ( 1.21301527466369e-11 ); GO:0051252 regulation of RNA metabolic process ( 1.31016548528117e-11 ); GO:0043285 biopolymer catabolic process ( 1.33841648526861e-11 ); GO:0016462 pyrophosphatase activity ( 1.47571164537132e-11 ); GO:0016604 nuclear body ( 1.53485556166108e-11 ); GO:0005694 chromosome ( 1.72334440949154e-11 ); GO:0016818 hydrolase activity, acting on acid anhydrides, in phosphorus-containing anhydrides ( 1.96310151546022e-11 ); GO:0006996 organelle organization ( 2.06197323732549e-11 ); GO:0000280 nuclear division ( 2.3138607307141e-11 ); GO:0007067 mitosis ( 2.3138607307141e-11 ); GO:0048285 organelle fission ( 2.52608557496938e-11 ); GO:0016817 hydrolase activity, acting on acid anhydrides ( 2.60453315604448e-11 ); GO:0006355 regulation of transcription, DNA-dependent ( 2.78009850179651e-11 ); GO:0008380 RNA splicing ( 2.97982436557558e-11 ); GO:0033036 macromolecule localization ( 3.2156391769331e-11 ); GO:0044451 nucleoplasm part ( 3.54833125709913e-11 ); GO:0031323 regulation of cellular metabolic process ( 4.93529790020498e-11 ); GO:0016071 mRNA metabolic process ( 5.72443234585113e-11 ); GO:0000278 mitotic cell cycle ( 6.08101468361678e-11 ); GO:0022402 cell cycle process ( 6.14398377504534e-11 ); GO:0031326 regulation of cellular biosynthetic process ( 7.57021943691972e-11 ); GO:0009889 regulation of biosynthetic process ( 7.7151831476133e-11 ); GO:0030695 GTPase regulator activity ( 2.10674494596867e-10 ); GO:0046907 intracellular transport ( 2.32374646783933e-10 ); GO:0004672 protein kinase activity ( 3.15985344632788e-10 ); GO:0019222 regulation of metabolic process ( 3.30754230014155e-10 ); GO:0006397 mRNA processing ( 4.65570335006245e-10 ); GO:0016772 transferase activity, transferring phosphorus-containing groups ( 5.0383108751501e-10 ); GO:0016607 nuclear speck ( 6.65455814053353e-10 ); GO:0005819 spindle ( 8.03434721874345e-10 ); GO:0051641 cellular localization ( 1.31019690486544e-09 ); GO:0008104 protein localization ( 1.36743357326779e-09 ); GO:0015031 protein transport ( 1.37554664327516e-09 ); GO:0044265 cellular macromolecule catabolic process ( 1.45272714528856e-09 ); GO:0045184 establishment of protein localization ( 1.61962836568055e-09 ); GO:0043412 biopolymer modification ( 1.77400736543128e-09 ); GO:0016773 phosphotransferase activity, alcohol group as acceptor ( 2.0735780446759e-09 ); GO:0003824 catalytic activity ( 2.59039626063196e-09 ); GO:0016301 kinase activity ( 2.96133761700789e-09 ); GO:0008150 biological_process ( 3.10259551367731e-09 ); GO:0051649 establishment of localization in cell ( 3.94521050709656e-09 ); GO:0009057 macromolecule catabolic process ( 4.93911908590032e-09 ); GO:0005856 cytoskeleton ( 6.00008417638911e-09 ); GO:0006464 protein modification process ( 6.15643093868859e-09 ); GO:0006468 protein amino acid phosphorylation ( 6.83945738655467e-09 ); GO:0044430 cytoskeletal part ( 1.33362243073885e-08 ); GO:0000151 ubiquitin ligase complex ( 1.54567064629843e-08 ); GO:0016740 transferase activity ( 1.56153157352331e-08 ); GO:0016310 phosphorylation ( 1.79275412255378e-08 ); GO:0046872 metal ion binding ( 2.11473494590253e-08 ); GO:0043687 post-translational protein modification ( 3.10841583406933e-08 ); GO:0016887 ATPase activity ( 3.27501691667908e-08 ); GO:0044267 cellular protein metabolic process ( 3.32688806168771e-08 ); GO:0005096 GTPase activator activity ( 3.51787681637356e-08 ); GO:0006793 phosphorus metabolic process ( 3.6678754311008e-08 ); GO:0006796 phosphate metabolic process ( 3.6678754311008e-08 ); GO:0016043 cellular component organization ( 4.6188550953386e-08 ); GO:0019538 protein metabolic process ( 5.46193667981623e-08 ); GO:0008026 ATP-dependent helicase activity ( 5.77607391610302e-08 ); GO:0070035 purine NTP-dependent helicase activity ( 5.77607391610302e-08 ); GO:0019899 enzyme binding ( 7.14271425232449e-08 ); GO:0007017 microtubule-based process ( 8.58477710944845e-08 ); GO:0051276 chromosome organization ( 9.98704691996834e-08 ); GO:0044249 cellular biosynthetic process ( 1.20506616430455e-07 ); GO:0009058 biosynthetic process ( 1.4465395639253e-07 ); GO:0004221 ubiquitin thiolesterase activity ( 1.44908305389568e-07 ); GO:0043167 ion binding ( 1.55949262014001e-07 ); GO:0000793 condensed chromosome ( 4.66452607373661e-07 ); GO:0007059 chromosome segregation ( 4.76469344112907e-07 ); GO:0044427 chromosomal part ( 8.6024985089859e-07 ); GO:0043234 protein complex ( 1.03030614708344e-06 ); GO:0000226 microtubule cytoskeleton organization ( 1.28999519446177e-06 ); GO:0042623 ATPase activity, coupled ( 1.33111708575847e-06 ); GO:0005794 Golgi apparatus ( 1.41430613765349e-06 ); GO:0008047 enzyme activator activity ( 1.49655110101934e-06 ); GO:0006310 DNA recombination ( 1.68081230452582e-06 ); GO:0006302 double-strand break repair ( 2.7742506381529e-06 ); GO:0032991 macromolecular complex ( 2.86716348498798e-06 ); GO:0006886 intracellular protein transport ( 3.1733414590772e-06 ); GO:0000075 cell cycle checkpoint ( 4.43611496594585e-06 ); GO:0006260 DNA replication ( 4.94262850330902e-06 ); GO:0000375 RNA splicing, via transesterification reactions ( 5.52007918830702e-06 ); GO:0000377 RNA splicing, via transesterification reactions with bulged adenosine as nucleophile ( 5.52007918830702e-06 ); GO:0000398 nuclear mRNA splicing, via spliceosome ( 5.52007918830702e-06 ); GO:0016790 thiolester hydrolase activity ( 5.781859381284e-06 ); GO:0043169 cation binding ( 6.21586847129422e-06 ); GO:0034613 cellular protein localization ( 7.22283498647512e-06 ); GO:0044248 cellular catabolic process ( 1.20843810992748e-05 ); GO:0005730 nucleolus ( 1.56525098617631e-05 ); GO:0005083 small GTPase regulator activity ( 2.3836473612673e-05 ); GO:0005874 microtubule ( 2.54112004273213e-05 ); GO:0045934 negative regulation of nucleobase, nucleoside, nucleotide and nucleic acid metabolic process ( 3.07479875511068e-05 ); GO:0007094 mitotic cell cycle spindle assembly checkpoint ( 3.33027650231735e-05 ); GO:0031577 spindle checkpoint ( 3.33027650231735e-05 ); GO:0050794 regulation of cellular process ( 4.49247959931558e-05 ); GO:0031461 cullin-RING ubiquitin ligase complex ( 5.12127666422882e-05 ); GO:0031324 negative regulation of cellular metabolic process ( 5.38098036314407e-05 ); GO:0010605 negative regulation of macromolecule metabolic process ( 6.12057131253371e-05 ); GO:0016787 hydrolase activity ( 6.61360673776728e-05 ); GO:0031119 tRNA pseudouridine synthesis ( 6.65332006347272e-05 ); GO:0008234 cysteine-type peptidase activity ( 6.76740839196375e-05 ); GO:0000228 nuclear chromosome ( 6.9430271045981e-05 ); GO:0005876 spindle microtubule ( 8.38026046416749e-05 ); GO:0031023 microtubule organizing center organization ( 9.97469380136552e-05 ); GO:0051297 centrosome organization ( 9.97469380136552e-05 ); GO:0005099 Ras GTPase activator activity ( 0.000102169149293558 ); GO:0051018 protein kinase A binding ( 0.000107822612003001 ); GO:0006508 proteolysis ( 0.000116594593433929 ); GO:0007093 mitotic cell cycle checkpoint ( 0.000128472525655409 ); GO:0015631 tubulin binding ( 0.000137067809909272 ); GO:0000775 chromosome, centromeric region ( 0.000143790107199141 ); GO:0016591 DNA-directed RNA polymerase II, holoenzyme ( 0.000143790107199141 ); GO:0000776 kinetochore ( 0.000151674936192512 ); GO:0048523 negative regulation of cellular process ( 0.000154663190835004 ); GO:0043087 regulation of GTPase activity ( 0.000173807984469668 ); GO:0003777 microtubule motor activity ( 0.000182412443935262 ); GO:0051020 GTPase binding ( 0.000182412443935262 ); GO:0050789 regulation of biological process ( 0.000182580891328527 ); GO:0010558 negative regulation of macromolecule biosynthetic process ( 0.000185923260444854 ); GO:0005798 Golgi-associated vesicle ( 0.000192897226490938 ); GO:0016563 transcription activator activity ( 0.000197356139052344 ); GO:0009056 catabolic process ( 0.000205666100743203 ); GO:0009892 negative regulation of metabolic process ( 0.000245625370329963 ); GO:0009890 negative regulation of biosynthetic process ( 0.000264794149269259 ); GO:0030234 enzyme regulator activity ( 0.000282169911017565 ); GO:0007131 reciprocal meiotic recombination ( 0.000304426394241181 ); GO:0003684 damaged DNA binding ( 0.000308348674481576 ); GO:0008094 DNA-dependent ATPase activity ( 0.000308348674481576 ); GO:0007243 protein kinase cascade ( 0.000309544346888349 ); GO:0044450 microtubule organizing center part ( 0.000356915943185314 ); GO:0031327 negative regulation of cellular biosynthetic process ( 0.000360305072080511 ); GO:0005575 cellular_component ( 0.000391128222531816 ); GO:0000723 telomere maintenance ( 0.000410189651249667 ); GO:0010212 response to ionizing radiation ( 0.000410189651249667 ); GO:0032200 telomere organization ( 0.000410189651249667 ); GO:0004843 ubiquitin-specific protease activity ( 0.000419450947350987 ); GO:0042770 DNA damage response, signal transduction ( 0.000464119254222728 ); GO:0016568 chromatin modification ( 0.000471701518998181 ); GO:0005875 microtubule associated complex ( 0.000530168015938022 ); GO:0050657 nucleic acid transport ( 0.000586209664707595 ); GO:0050658 RNA transport ( 0.000586209664707595 ); GO:0051236 establishment of RNA localization ( 0.000586209664707595 ); GO:0000779 condensed chromosome, centromeric region ( 0.000625566247801108 ); GO:0051056 regulation of small GTPase mediated signal transduction ( 0.000632947545295814 ); GO:0019783 small conjugating protein-specific protease activity ( 0.000633045347256913 ); GO:0031625 ubiquitin protein ligase binding ( 0.000633045347256913 ); GO:0005681 spliceosome ( 0.000634046529003444 ); GO:0043566 structure-specific DNA binding ( 0.00065625018914116 ); GO:0007242 intracellular signaling cascade ( 0.000690328997579043 ); GO:0016481 negative regulation of transcription ( 0.00072581592092987 ); GO:0000019 regulation of mitotic recombination ( 0.000737239755222687 ); GO:0048478 replication fork protection ( 0.000737239755222687 ); GO:0000940 outer kinetochore of condensed chromosome ( 0.000737239755222687 ); GO:0000405 bubble DNA binding ( 0.000737239755222687 ); GO:0006403 RNA localization ( 0.000792514546085821 ); GO:0016881 acid-amino acid ligase activity ( 0.00084050978384992 ); GO:0000796 condensin complex ( 0.00085937645336644 ); GO:0000922 spindle pole ( 0.000860329563291351 ); GO:0048519 negative regulation of biological process ( 0.000882090118022632 ); GO:0005097 Rab GTPase activator activity ( 0.000916700485733305 ); GO:0007010 cytoskeleton organization ( 0.000930257610187532 ); GO:0019787 small conjugating protein ligase activity ( 0.000986240235183624 ); GO:0016303 1-phosphatidylinositol-3-kinase activity ( 0.00102534729141427 ); GO:0016363 nuclear matrix ( 0.00111557075440377 ); GO:0000819 sister chromatid segregation ( 0.00126701349288336 ); GO:0000794 condensed nuclear chromosome ( 0.00126701349288336 ); GO:0044431 Golgi apparatus part ( 0.0015021627776372 ); GO:0000781 chromosome, telomeric region ( 0.00155193333005254 ); GO:0010629 negative regulation of gene expression ( 0.00157475537843581 ); GO:0000777 condensed chromosome kinetochore ( 0.00158471222735257 ); GO:0003678 DNA helicase activity ( 0.00158471222735257 ); GO:0032318 regulation of Ras GTPase activity ( 0.00159511831342822 ); GO:0035004 phosphoinositide 3-kinase activity ( 0.00174023790600839 ); GO:0016874 ligase activity ( 0.0017810417245539 ); GO:0007018 microtubule-based movement ( 0.00182220101530343 ); GO:0000217 DNA secondary structure binding ( 0.00186144824185103 ); GO:0034399 nuclear periphery ( 0.00193705104598489 ); GO:0006913 nucleocytoplasmic transport ( 0.00198731618253849 ); GO:0018209 peptidyl-serine modification ( 0.00203266751060112 ); GO:0051052 regulation of DNA metabolic process ( 0.00217691908122228 ); GO:0008017 microtubule binding ( 0.00218122630586258 ); GO:0006605 protein targeting ( 0.00219729353564163 ); GO:0065007 biological regulation ( 0.00229791405901551 ); GO:0051169 nuclear transport ( 0.00238026557265849 ); GO:0004842 ubiquitin-protein ligase activity ( 0.0024172802003974 ); GO:0004003 ATP-dependent DNA helicase activity ( 0.00245802815374158 ); GO:0035091 phosphoinositide binding ( 0.00248234540709165 ); GO:0044444 cytoplasmic part ( 0.00252415428094046 ); GO:0016564 transcription repressor activity ( 0.00254597698500492 ); GO:0044454 nuclear chromosome part ( 0.002600839085917 ); GO:0032313 regulation of Rab GTPase activity ( 0.00261908201232959 ); GO:0032482 Rab protein signal transduction ( 0.00261908201232959 ); GO:0032483 regulation of Rab protein signal transduction ( 0.00261908201232959 ); GO:0000077 DNA damage checkpoint ( 0.00262318215442749 ); GO:0000245 spliceosome assembly ( 0.00262318215442749 ); GO:0000287 magnesium ion binding ( 0.0027491105826597 ); GO:0045898 regulation of transcriptional preinitiation complex assembly ( 0.00274935941898657 ); GO:0005828 kinetochore microtubule ( 0.00274935941898657 ); GO:0005955 calcineurin complex ( 0.00274935941898657 ); GO:0003918 DNA topoisomerase (ATP-hydrolyzing) activity ( 0.00274935941898657 ); GO:0004694 eukaryotic translation initiation factor 2alpha kinase activity ( 0.00274935941898657 ); GO:0010165 response to X-ray ( 0.00276232694276326 ); GO:0042826 histone deacetylase binding ( 0.00276232694276326 ); GO:0007098 centrosome cycle ( 0.00278853704809326 ); GO:0007050 cell cycle arrest ( 0.00299444998739493 ); GO:0051325 interphase ( 0.00299444998739493 ); GO:0003690 double-stranded DNA binding ( 0.00319862003275693 ); GO:0006325 establishment or maintenance of chromatin architecture ( 0.00323069889256885 ); GO:0018105 peptidyl-serine phosphorylation ( 0.00326107193676862 ); GO:0015931 nucleobase, nucleoside, nucleotide and nucleic acid transport ( 0.00337073868560085 ); GO:0006312 mitotic recombination ( 0.00345687190147139 ); GO:0051298 centrosome duplication ( 0.00345687190147139 ); GO:0004571 mannosyl-oligosaccharide 1,2-alpha-mannosidase activity ( 0.00345687190147139 ); GO:0008318 protein prenyltransferase activity ( 0.00345687190147139 ); GO:0006366 transcription from RNA polymerase II promoter ( 0.0034908534955765 ); GO:0009966 regulation of signal transduction ( 0.00355214688332258 ); GO:0043933 macromolecular complex subunit organization ( 0.003611366669944 ); GO:0030705 cytoskeleton-dependent intracellular transport ( 0.00362372672983845 ); GO:0000152 nuclear ubiquitin ligase complex ( 0.00386628289851145 ); GO:0034621 cellular macromolecular complex subunit organization ( 0.00388297937863627 ); GO:0032446 protein modification by small protein conjugation ( 0.00389883412086555 ); GO:0051329 interphase of mitotic cell cycle ( 0.00408163974924241 ); GO:0006400 tRNA modification ( 0.00415719237937275 ); GO:0007026 negative regulation of microtubule depolymerization ( 0.00415719237937275 ); GO:0031114 regulation of microtubule depolymerization ( 0.00415719237937275 ); GO:0000070 mitotic sister chromatid segregation ( 0.00419884297186915 ); GO:0048471 perinuclear region of cytoplasm ( 0.00424091436427446 ); GO:0060249 anatomical structure homeostasis ( 0.00434382692920028 ); GO:0007126 meiosis ( 0.00437245164274082 ); GO:0051321 meiotic cell cycle ( 0.00437245164274082 ); GO:0051327 M phase of meiotic cell cycle ( 0.00437245164274082 ); GO:0006261 DNA-dependent DNA replication ( 0.00464488515713055 ); GO:0051028 mRNA transport ( 0.00464488515713055 ); GO:0016192 vesicle-mediated transport ( 0.00479101308328781 ); GO:0030528 transcription regulator activity ( 0.00484172583795543 ); GO:0003713 transcription coactivator activity ( 0.00488830289207356 ); GO:0051640 organelle localization ( 0.00505375879640873 ); GO:0005793 ER-Golgi intermediate compartment ( 0.00505595412928649 ); GO:0000018 regulation of DNA recombination ( 0.00522399865210997 ); GO:0000784 nuclear chromosome, telomeric region ( 0.00522399865210997 ); GO:0003682 chromatin binding ( 0.00535946806525681 ); GO:0003724 RNA helicase activity ( 0.00544885755232231 ); GO:0004402 histone acetyltransferase activity ( 0.00544885755232231 ); GO:0004468 lysine N-acetyltransferase activity ( 0.00544885755232231 ); GO:0031252 cell leading edge ( 0.00558628818667016 ); GO:0005080 protein kinase C binding ( 0.00577925033153965 ); GO:0015924 mannosyl-oligosaccharide mannosidase activity ( 0.00577925033153965 ); GO:0043122 regulation of I-kappaB kinase/NF-kappaB cascade ( 0.00588467596748649 ); GO:0007019 microtubule depolymerization ( 0.00599028037945897 ); GO:0031111 negative regulation of microtubule polymerization or depolymerization ( 0.00599028037945897 ); GO:0046854 phosphoinositide phosphorylation ( 0.00599028037945897 ); GO:0048284 organelle fusion ( 0.00599028037945897 ); GO:0006978 DNA damage response, signal transduction by p53 class mediator resulting in transcription of p21 class mediator ( 0.00641040755576003 ); GO:0010225 response to UV-C ( 0.00641040755576003 ); GO:0042772 DNA damage response, signal transduction resulting in transcription ( 0.00641040755576003 ); GO:0051123 transcriptional preinitiation complex assembly ( 0.00641040755576003 ); GO:0004652 polynucleotide adenylyltransferase activity ( 0.00641040755576003 ); GO:0045502 dynein binding ( 0.00641040755576003 ); GO:0031570 DNA integrity checkpoint ( 0.00641710012254941 ); GO:0051053 negative regulation of DNA metabolic process ( 0.00641710012254941 ); GO:0000139 Golgi membrane ( 0.00669136489592811 ); GO:0007249 I-kappaB kinase/NF-kappaB cascade ( 0.00675965484273185 ); GO:0030330 DNA damage response, signal transduction by p53 class mediator ( 0.0069004679403214 ); GO:0005635 nuclear envelope ( 0.00696286676531309 ); GO:0008134 transcription factor binding ( 0.00747236942305683 ); GO:0017016 Ras GTPase binding ( 0.00767893273505464 ); GO:0010627 regulation of protein kinase cascade ( 0.00774696238728546 ); GO:0001675 acrosome formation ( 0.00816505343604369 ); GO:0007079 mitotic chromosome movement towards spindle pole ( 0.00816505343604369 ); GO:0031297 replication fork processing ( 0.00816505343604369 ); GO:0040016 embryonic cleavage ( 0.00816505343604369 ); GO:0045899 positive regulation of transcriptional preinitiation complex assembly ( 0.00816505343604369 ); GO:0050858 negative regulation of antigen receptor-mediated signaling pathway ( 0.00816505343604369 ); GO:0050860 negative regulation of T cell receptor signaling pathway ( 0.00816505343604369 ); GO:0051300 spindle pole body organization ( 0.00816505343604369 ); GO:0060009 Sertoli cell development ( 0.00816505343604369 ); GO:0005968 Rab-protein geranylgeranyltransferase complex ( 0.00816505343604369 ); GO:0030056 hemidesmosome ( 0.00816505343604369 ); GO:0031088 platelet dense granule membrane ( 0.00816505343604369 ); GO:0031436 BRCA1-BARD1 complex ( 0.00816505343604369 ); GO:0042382 paraspeckles ( 0.00816505343604369 ); GO:0009378 four-way junction helicase activity ( 0.00816505343604369 ); GO:0043047 single-stranded telomeric DNA binding ( 0.00816505343604369 ); GO:0046578 regulation of Ras protein signal transduction ( 0.00821128610935454 ); GO:0000724 double-strand break repair via homologous recombination ( 0.00832513230346839 ); GO:0000725 recombinational repair ( 0.00832513230346839 ); GO:0046834 lipid phosphorylation ( 0.00832513230346839 ); GO:0005871 kinesin complex ( 0.00832513230346839 ); GO:0015923 mannosidase activity ( 0.00832513230346839 ); GO:0016879 ligase activity, forming carbon-nitrogen bonds ( 0.00854322200243013 ); GO:0008565 protein transporter activity ( 0.00855214405424902 ); GO:0007286 spermatid development ( 0.00858273111431678 ); GO:0043241 protein complex disassembly ( 0.00875833777765744 ); GO:0043624 cellular protein complex disassembly ( 0.00875833777765744 ); GO:0044419 interspecies interaction between organisms ( 0.00888556502170458 ); GO:0031109 microtubule polymerization or depolymerization ( 0.00893419820752822 ); GO:0000930 gamma-tubulin complex ( 0.00894851902495657 ); GO:0005942 phosphoinositide 3-kinase complex ( 0.00894851902495657 ); GO:0005667 transcription factor complex ( 0.00905562596364231 ); GO:0016788 hydrolase activity, acting on ester bonds ( 0.00909381276298186 ); GO:0046777 protein amino acid autophosphorylation ( 0.00923936066541298 ); GO:0007346 regulation of mitotic cell cycle ( 0.00962017058151154 ); GO:0048193 Golgi vesicle transport ( 0.00974635092670731 ); GO:0016567 protein ubiquitination ( 0.00979295868903289 ); GO:0008092 cytoskeletal protein binding ( 0.00980077029875042 ); GO:0034623 cellular macromolecular complex disassembly ( 0.00995237599630461 );  

----------------KEGG--------------
hsa04120 Ubiquitin mediated proteolysis ( 4.62323272084547e-06 ); hsa03022 Basal transcription factors ( 0.00205520100900888 ); hsa04210 Apoptosis ( 0.00515229670887518 ); hsa05210 Colorectal cancer ( 0.00785138659020072 ); hsa04150 mTOR signaling pathway ( 0.0082367146011368 ); hsa04070 Phosphatidylinositol signaling system ( 0.018028392484555 ); hsa05211 Renal cell carcinoma ( 0.0199562592831228 ); hsa00280 Valine, leucine and isoleucine degradation ( 0.0203013661107975 ); hsa05223 Non-small cell lung cancer ( 0.0214363862985309 ); hsa05222 Small cell lung cancer ( 0.0216695518635799 ); hsa04110 Cell cycle ( 0.0233043784259323 ); hsa03450 Non-homologous end-joining ( 0.0244703414550216 ); hsa04662 B cell receptor signaling pathway ( 0.0302925800978809 ); hsa05220 Chronic myeloid leukemia ( 0.0328511940561736 ); hsa03440 Homologous recombination ( 0.0360694576381244 ); hsa05213 Endometrial cancer ( 0.0418092412304966 ); hsa04660 T cell receptor signaling pathway ( 0.0426705582477957 );  

----------------CARTA--------------
g2pathway ( 0.000410189651249667 ); gspathway ( 0.00816505343604369 ); tnfr2pathway ( 0.00816505343604369 ); tollpathway ( 0.0155085177109938 ); eif4pathway ( 0.017546371684831 ); ghpathway ( 0.0185097408671095 ); g1pathway ( 0.0189162553484671 ); salmonellapathway ( 0.0189162553484671 ); fmlppathway ( 0.0282995906400911 ); p38mapkpathway ( 0.0322833767799584 ); par1pathway ( 0.0404213599149842 ); nos1pathway ( 0.0408866256518193 ); integrinpathway ( 0.043052407882356 );  

----------------RBP--------------
ELAVL1_PAR-CLIP_(Mukherjee_2011) ( 3.02316306174459e-247 ); IGF2BP1-3_PAR-CLIP_(Hafner_2010) ( 1.16667581260376e-129 ); SF2/ASF_CLIP-SEQ_(Sanford_2009) ( 7.52659685293498e-105 ); TDP-43_iCLIP_(Tollervey_2011) ( 1.29595077879072e-91 ); ELAVL1_PAR-CLIP_(Lebedeva_2011) ( 6.09156564246292e-87 ); AGO1-4_PAR-CLIP_(Hafner_2010) ( 1.7080092415521e-66 ); TIAL1_iCLIP_(Wang_2010) ( 8.23216358381015e-48 ); QKI_PAR-CLIP_(Hafner_2010) ( 3.79186798138539e-40 ); PUM2_PAR-CLIP_(Hafner_2010) ( 1.73567083302904e-32 ); hnRNPC_iCLIP_(Koenig_2010) ( 5.72744547007345e-20 ); TIA1_iCLIP_(Wang_2010) ( 5.74748860593362e-13 );  

----------------immu--------------
 (  );  

----------------ARE--------------
ARE_ALL ( 5.82053386303399e-40 ); ARE_C5 ( 1.45257329526863e-33 ); ARE_C4 ( 7.21301510305443e-05 ); ARE_C3 ( 0.000594690345134697 );  

============================ group15 =========================

----------------C2--------------
REACTOME_NCAM1_INTERACTIONS ( 8.62480275805637e-05 ); REACTOME_GPCR_LIGAND_BINDING ( 0.000190819045613125 ); KEGG_BASAL_CELL_CARCINOMA ( 0.00021651774375023 ); KEGG_ECM_RECEPTOR_INTERACTION ( 0.000524732614107271 ); REACTOME_CLASS_B2_SECRETIN_FAMILY_RECEPTORS ( 0.000690212290006888 ); KEGG_PROXIMAL_TUBULE_BICARBONATE_RECLAMATION ( 0.00129292499232006 ); REACTOME_NCAM_SIGNALING_FOR_NEURITE_OUT_GROWTH ( 0.00210630113118491 ); BIOCARTA_PLATELETAPP_PATHWAY ( 0.00298743255178353 ); REACTOME_SIGNAL_ATTENUATION ( 0.00504386451831126 ); REACTOME_PEPTIDE_LIGAND_BINDING_RECEPTORS ( 0.00540092727401403 ); BIOCARTA_VITCB_PATHWAY ( 0.00744706219239955 ); KEGG_HEDGEHOG_SIGNALING_PATHWAY ( 0.00971553829500979 );  

----------------C3--------------
CAGGTG_V$E12_Q6 ( 8.08465296951071e-06 ); GGGAGGRR_V$MAZ_Q6 ( 7.8977863745478e-05 ); V$NRSF_01 ( 0.000183232786986874 ); V$TFIII_Q6 ( 0.000538265118762829 ); CCANNAGRKGGC_UNKNOWN ( 0.000690212290006888 ); GGGTGGRR_V$PAX4_03 ( 0.000716969450673125 ); GCANCTGNY_V$MYOD_Q6 ( 0.00128599350388383 ); GGGGCCC,MIR-296 ( 0.00181762806845668 ); CTGCAGY_UNKNOWN ( 0.00443519452683727 ); V$LMO2COM_01 ( 0.00556056234714636 ); V$AR_01 ( 0.00587084317316285 ); CAGNWMCNNNGAC_UNKNOWN ( 0.00604028593400901 ); V$AP2ALPHA_01 ( 0.00820525021253403 );  

----------------C4--------------
module_60 ( 2.29702495850305e-07 ); module_55 ( 3.07033627416543e-07 ); module_88 ( 6.65483950937505e-07 ); module_100 ( 2.76961583882598e-06 ); module_137 ( 2.96660156946777e-06 ); module_66 ( 4.45234655878824e-06 ); module_190 ( 8.88487576674733e-06 ); module_474 ( 8.91990317758825e-06 ); module_23 ( 3.70582567670646e-05 ); module_38 ( 4.29148121166591e-05 ); module_41 ( 5.04034306948531e-05 ); module_379 ( 0.000158559248000845 ); module_104 ( 0.000289118688829713 ); module_242 ( 0.000389650249822376 ); MORF_WNT1 ( 0.000448735124091765 ); module_24 ( 0.000474570894636415 ); module_501 ( 0.000563013655438204 ); MORF_LCAT ( 0.00081991246118548 ); module_181 ( 0.000841589995734347 ); module_99 ( 0.000896539074236494 ); module_274 ( 0.00119307150400916 ); module_174 ( 0.00147677497707454 ); module_12 ( 0.00225162272030119 ); module_316 ( 0.00240793838402454 ); GNF2_TTN ( 0.00282921779486201 ); module_1 ( 0.00325584728495939 ); module_13 ( 0.00353201768965371 ); module_11 ( 0.00373479767205739 ); module_47 ( 0.00434441151480641 ); module_122 ( 0.0045112099800126 ); module_154 ( 0.00851456389905284 ); MORF_TNFRSF25 ( 0.00891478383143505 );  

----------------C5--------------
SYSTEM_DEVELOPMENT ( 1.20874146312981e-05 ); ANATOMICAL_STRUCTURE_DEVELOPMENT ( 1.2737741601108e-05 ); MULTICELLULAR_ORGANISMAL_DEVELOPMENT ( 2.01876548715712e-05 ); AXONOGENESIS ( 6.74129780093751e-05 ); POTASSIUM_CHANNEL_ACTIVITY ( 7.60158315546019e-05 ); POTASSIUM_ION_TRANSPORT ( 9.81717543554564e-05 ); NEURITE_DEVELOPMENT ( 0.000145060455971555 ); ANATOMICAL_STRUCTURE_MORPHOGENESIS ( 0.000167101268476276 ); GLAND_DEVELOPMENT ( 0.000220822928686767 ); NERVOUS_SYSTEM_DEVELOPMENT ( 0.000230006736400077 ); SUBSTRATE_SPECIFIC_TRANSMEMBRANE_TRANSPORTER_ACTIVITY ( 0.000255768089256412 ); CELLULAR_MORPHOGENESIS_DURING_DIFFERENTIATION ( 0.00026332205489207 ); PLASMA_MEMBRANE_PART ( 0.00029258699378109 ); ION_TRANSMEMBRANE_TRANSPORTER_ACTIVITY ( 0.000296578737569583 ); SUBSTRATE_SPECIFIC_TRANSPORTER_ACTIVITY ( 0.000399017821545776 ); TRANSMEMBRANE_TRANSPORTER_ACTIVITY ( 0.000482409475071834 ); METAL_ION_TRANSPORT ( 0.000525439911234913 ); CATION_CHANNEL_ACTIVITY ( 0.000588764445711385 ); NEURON_DIFFERENTIATION ( 0.000598056083044766 ); NEURON_DEVELOPMENT ( 0.000635588214931367 ); SUBSTRATE_SPECIFIC_CHANNEL_ACTIVITY ( 0.000649866533187783 ); ION_CHANNEL_ACTIVITY ( 0.000784523275101251 ); ION_TRANSPORT ( 0.000822677819745478 ); PLASMA_MEMBRANE ( 0.000838252464063026 ); FOCAL_ADHESION ( 0.000838268588656738 ); VOLTAGE_GATED_CHANNEL_ACTIVITY ( 0.00120742354157406 ); ORGAN_DEVELOPMENT ( 0.00125270846683088 ); COLLAGEN ( 0.00129292499232006 ); VOLTAGE_GATED_POTASSIUM_CHANNEL_ACTIVITY ( 0.00130199114975198 ); VOLTAGE_GATED_CATION_CHANNEL_ACTIVITY ( 0.00138180774953189 ); METAL_ION_TRANSMEMBRANE_TRANSPORTER_ACTIVITY ( 0.0015193796365731 ); GENERATION_OF_NEURONS ( 0.00154201937008571 ); CATION_TRANSMEMBRANE_TRANSPORTER_ACTIVITY ( 0.00155855056656461 ); MONOVALENT_INORGANIC_CATION_TRANSPORT ( 0.00166246037487698 ); CATION_TRANSPORT ( 0.00166383889203909 ); REGULATION_OF_ANATOMICAL_STRUCTURE_MORPHOGENESIS ( 0.00170519727747271 ); NEUROGENESIS ( 0.00186733241655611 ); CELL_FATE_COMMITMENT ( 0.00204952342470418 ); VOLTAGE_GATED_POTASSIUM_CHANNEL_COMPLEX ( 0.00286181586199106 ); CELL_SUBSTRATE_ADHERENS_JUNCTION ( 0.00298743255178353 ); MEMBRANE_PART ( 0.00315095676189665 ); G_PROTEIN_SIGNALING__ADENYLATE_CYCLASE_INHIBITING_PATHWAY ( 0.00322158472818713 ); INTEGRAL_TO_PLASMA_MEMBRANE ( 0.00413580771223518 ); POSITIVE_REGULATION_OF_CELLULAR_COMPONENT_ORGANIZATION_AND_BIOGENESIS ( 0.00436785431765054 ); INTRINSIC_TO_PLASMA_MEMBRANE ( 0.00446057372997183 ); REGULATION_OF_AXONOGENESIS ( 0.00504386451831126 ); CENTRAL_NERVOUS_SYSTEM_DEVELOPMENT ( 0.00519155348740569 ); AXON_GUIDANCE ( 0.00526071390341787 ); CELL_MATRIX_JUNCTION ( 0.00572567275918407 ); TRANSFERASE_ACTIVITY__TRANSFERRING_SULFUR_CONTAINING_GROUPS ( 0.00668094469292409 ); ORGAN_MORPHOGENESIS ( 0.00672878512736896 ); PROTEINACEOUS_EXTRACELLULAR_MATRIX ( 0.0071498477836468 ); MEMBRANE ( 0.00810309160797717 ); EXTRACELLULAR_MATRIX ( 0.00861955903177989 ); EXTRACELLULAR_MATRIX_PART ( 0.00971553829500979 );  

----------------GOSLIM--------------
GO:0005576 extracellular region ( 4.14938538693213e-14 ); GO:0048856 anatomical structure development ( 2.69149844232712e-11 ); GO:0048731 system development ( 5.13931410843501e-10 ); GO:0007275 multicellular organismal development ( 3.16752794728306e-08 ); GO:0048869 cellular developmental process ( 6.88604953983364e-06 ); GO:0005578 proteinaceous extracellular matrix ( 0.000909735730545878 ); GO:0048468 cell development ( 0.00124372125917679 ); GO:0030154 cell differentiation ( 0.00266594127037729 ); GO:0032501 multicellular organismal process ( 0.0026938050909277 ); GO:0048513 organ development ( 0.00290997032417904 ); GO:0031012 extracellular matrix ( 0.00296938699814651 ); GO:0005520 insulin-like growth factor binding ( 0.00315644488685318 ); GO:0007399 nervous system development ( 0.00410354645919316 ); GO:0050767 regulation of neurogenesis ( 0.00632104655082788 ); GO:0009653 anatomical structure morphogenesis ( 0.0084002663665815 ); GO:0060284 regulation of cell development ( 4.14938538693213e-14 ); GO:0051960 regulation of nervous system development ( 2.69149844232712e-11 ); GO:0045664 regulation of neuron differentiation ( 5.13931410843501e-10 ); GO:0044421 extracellular region part ( 3.16752794728306e-08 ); GO:0022008 neurogenesis ( 6.88604953983364e-06 ); GO:0043565 sequence-specific DNA binding ( 0.000909735730545878 ); GO:0048699 generation of neurons ( 0.00124372125917679 ); GO:0015267 channel activity ( 0.00266594127037729 ); GO:0022803 passive transmembrane transporter activity ( 0.0026938050909277 ); GO:0030182 neuron differentiation ( 0.00290997032417904 ); GO:0045666 positive regulation of neuron differentiation ( 0.00296938699814651 ); GO:0022838 substrate specific channel activity ( 0.00315644488685318 ); GO:0005581 collagen ( 0.00410354645919316 ); GO:0032502 developmental process ( 0.00632104655082788 ); GO:0005216 ion channel activity ( 0.0084002663665815 ); GO:0005244 voltage-gated ion channel activity ( 4.14938538693213e-14 ); GO:0022832 voltage-gated channel activity ( 2.69149844232712e-11 ); GO:0031224 intrinsic to membrane ( 5.13931410843501e-10 ); GO:0022836 gated channel activity ( 3.16752794728306e-08 ); GO:0007155 cell adhesion ( 6.88604953983364e-06 ); GO:0022610 biological adhesion ( 0.000909735730545878 ); GO:0044420 extracellular matrix part ( 0.00124372125917679 ); GO:0003700 transcription factor activity ( 0.00266594127037729 ); GO:0022857 transmembrane transporter activity ( 0.0026938050909277 ); GO:0016021 integral to membrane ( 0.00290997032417904 ); GO:0031420 alkali metal ion binding ( 0.00296938699814651 ); GO:0007417 central nervous system development ( 0.00315644488685318 ); GO:0007398 ectoderm development ( 0.00410354645919316 ); GO:0022891 substrate-specific transmembrane transporter activity ( 0.00632104655082788 ); GO:0044425 membrane part ( 0.0084002663665815 ); GO:0004252 serine-type endopeptidase activity ( 4.14938538693213e-14 ); GO:0015075 ion transmembrane transporter activity ( 2.69149844232712e-11 ); GO:0031344 regulation of cell projection organization ( 5.13931410843501e-10 ); GO:0030934 anchoring collagen ( 3.16752794728306e-08 ); GO:0006813 potassium ion transport ( 6.88604953983364e-06 ); GO:0005267 potassium channel activity ( 0.000909735730545878 ); GO:0009887 organ morphogenesis ( 0.00124372125917679 ); GO:0022892 substrate-specific transporter activity ( 0.00266594127037729 ); GO:0000902 cell morphogenesis ( 0.0026938050909277 ); GO:0032989 cellular structure morphogenesis ( 0.00290997032417904 ); GO:0048663 neuron fate commitment ( 0.00296938699814651 ); GO:0031346 positive regulation of cell projection organization ( 0.00315644488685318 ); GO:0031175 neurite development ( 0.00410354645919316 ); GO:0032922 circadian regulation of gene expression ( 0.00632104655082788 ); GO:0019838 growth factor binding ( 0.0084002663665815 ); GO:0008544 epidermis development ( 4.14938538693213e-14 ); GO:0048812 neurite morphogenesis ( 2.69149844232712e-11 ); GO:0005215 transporter activity ( 5.13931410843501e-10 ); GO:0015672 monovalent inorganic cation transport ( 3.16752794728306e-08 ); GO:0005261 cation channel activity ( 6.88604953983364e-06 ); GO:0001558 regulation of cell growth ( 0.000909735730545878 ); GO:0050772 positive regulation of axonogenesis ( 0.00124372125917679 ); GO:0022843 voltage-gated cation channel activity ( 0.00266594127037729 ); GO:0048667 cell morphogenesis involved in neuron differentiation ( 0.0026938050909277 ); GO:0007154 cell communication ( 0.00290997032417904 ); GO:0006811 ion transport ( 0.00296938699814651 ); GO:0010628 positive regulation of gene expression ( 0.00315644488685318 ); GO:0010769 regulation of cell morphogenesis involved in differentiation ( 0.00410354645919316 ); GO:0040008 regulation of growth ( 0.00632104655082788 ); GO:0045941 positive regulation of transcription ( 0.0084002663665815 ); GO:0005201 extracellular matrix structural constituent ( 4.14938538693213e-14 ); GO:0032990 cell part morphogenesis ( 2.69149844232712e-11 ); GO:0048858 cell projection morphogenesis ( 5.13931410843501e-10 ); GO:0010551 regulation of specific transcription from RNA polymerase II promoter ( 3.16752794728306e-08 ); GO:0032569 specific transcription from RNA polymerase II promoter ( 6.88604953983364e-06 ); GO:0016055 Wnt receptor signaling pathway ( 0.000909735730545878 ); GO:0045596 negative regulation of cell differentiation ( 0.00124372125917679 ); GO:0008236 serine-type peptidase activity ( 0.00266594127037729 ); GO:0042063 gliogenesis ( 0.0026938050909277 ); GO:0005886 plasma membrane ( 0.00290997032417904 ); GO:0017171 serine hydrolase activity ( 0.00296938699814651 ); GO:0050768 negative regulation of neurogenesis ( 0.00315644488685318 ); GO:0050793 regulation of developmental process ( 0.00410354645919316 ); GO:0048666 neuron development ( 0.00632104655082788 ); GO:0014014 negative regulation of gliogenesis ( 0.0084002663665815 ); GO:0045686 negative regulation of glial cell differentiation ( 4.14938538693213e-14 ); GO:0045935 positive regulation of nucleobase, nucleoside, nucleotide and nucleic acid metabolic process ( 2.69149844232712e-11 ); GO:0035270 endocrine system development ( 5.13931410843501e-10 ); GO:0050770 regulation of axonogenesis ( 3.16752794728306e-08 ); GO:0045893 positive regulation of transcription, DNA-dependent ( 6.88604953983364e-06 ); GO:0007409 axonogenesis ( 0.000909735730545878 ); GO:0030030 cell projection organization ( 0.00124372125917679 ); GO:0010721 negative regulation of cell development ( 0.00266594127037729 ); GO:0051254 positive regulation of RNA metabolic process ( 0.0026938050909277 ); GO:0030955 potassium ion binding ( 0.00290997032417904 ); GO:0007420 brain development ( 0.00296938699814651 ); GO:0022604 regulation of cell morphogenesis ( 0.00315644488685318 ); GO:0031328 positive regulation of cellular biosynthetic process ( 0.00410354645919316 ); GO:0045595 regulation of cell differentiation ( 0.00632104655082788 ); GO:0000904 cell morphogenesis involved in differentiation ( 0.0084002663665815 ); GO:0030001 metal ion transport ( 4.14938538693213e-14 ); GO:0048709 oligodendrocyte differentiation ( 2.69149844232712e-11 ); GO:0004090 carbonyl reductase (NADPH) activity ( 5.13931410843501e-10 ); GO:0016782 transferase activity, transferring sulfur-containing groups ( 3.16752794728306e-08 ); GO:0005249 voltage-gated potassium channel activity ( 6.88604953983364e-06 ); GO:0010604 positive regulation of macromolecule metabolic process ( 0.000909735730545878 ); GO:0046873 metal ion transmembrane transporter activity ( 0.00124372125917679 ); GO:0032799 low-density lipoprotein receptor metabolic process ( 0.00266594127037729 ); GO:0005031 tumor necrosis factor receptor activity ( 0.0026938050909277 ); GO:0044459 plasma membrane part ( 0.00290997032417904 ); GO:0010557 positive regulation of macromolecule biosynthetic process ( 0.00296938699814651 ); GO:0045944 positive regulation of transcription from RNA polymerase II promoter ( 0.00315644488685318 ); GO:0007267 cell-cell signaling ( 0.00410354645919316 ); GO:0048522 positive regulation of cellular process ( 0.00632104655082788 ); GO:0045095 keratin filament ( 0.0084002663665815 ); GO:0009891 positive regulation of biosynthetic process ( 4.14938538693213e-14 ); GO:0051128 regulation of cellular component organization ( 2.69149844232712e-11 ); GO:0048878 chemical homeostasis ( 5.13931410843501e-10 ); GO:0007223 Wnt receptor signaling pathway, calcium modulating pathway ( 3.16752794728306e-08 ); GO:0021536 diencephalon development ( 6.88604953983364e-06 ); GO:0005184 neuropeptide hormone activity ( 0.000909735730545878 ); GO:0065008 regulation of biological quality ( 0.00124372125917679 ); GO:0008324 cation transmembrane transporter activity ( 0.00266594127037729 ); GO:0031325 positive regulation of cellular metabolic process ( 0.0026938050909277 ); GO:0031424 keratinization ( 0.00290997032417904 ); GO:0006936 muscle contraction ( 0.00296938699814651 ); GO:0009893 positive regulation of metabolic process ( 0.00315644488685318 ); GO:0048741 skeletal muscle fiber development ( 0.00410354645919316 ); GO:0007389 pattern specification process ( 0.00632104655082788 ); GO:0006814 sodium ion transport ( 0.0084002663665815 ); GO:0031226 intrinsic to plasma membrane ( 4.14938538693213e-14 ); GO:0035050 embryonic heart tube development ( 2.69149844232712e-11 ); GO:0043120 tumor necrosis factor binding ( 5.13931410843501e-10 ); GO:0003018 vascular process in circulatory system ( 3.16752794728306e-08 ); GO:0030528 transcription regulator activity ( 6.88604953983364e-06 ); GO:0010001 glial cell differentiation ( 0.000909735730545878 ); GO:0008307 structural constituent of muscle ( 0.00124372125917679 ); GO:0034703 cation channel complex ( 0.00266594127037729 ); GO:0031402 sodium ion binding ( 0.0026938050909277 ); GO:0048747 muscle fiber development ( 0.00290997032417904 ); GO:0005887 integral to plasma membrane ( 0.00296938699814651 ); GO:0043292 contractile fiber ( 0.00315644488685318 ); GO:0051239 regulation of multicellular organismal process ( 0.00410354645919316 ); GO:0048729 tissue morphogenesis ( 0.00632104655082788 ); GO:0048535 lymph node development ( 0.0084002663665815 ); GO:0017049 GTP-Rho binding ( 4.14938538693213e-14 ); GO:0005158 insulin receptor binding ( 2.69149844232712e-11 ); GO:0005604 basement membrane ( 5.13931410843501e-10 ); GO:0045165 cell fate commitment ( 3.16752794728306e-08 ); GO:0048515 spermatid differentiation ( 6.88604953983364e-06 ); GO:0050769 positive regulation of neurogenesis ( 0.000909735730545878 ); GO:0022603 regulation of anatomical structure morphogenesis ( 0.00124372125917679 ); GO:0031404 chloride ion binding ( 0.00266594127037729 ); GO:0043168 anion binding ( 0.0026938050909277 ); GO:0030900 forebrain development ( 0.00290997032417904 ); GO:0005254 chloride channel activity ( 0.00296938699814651 ); GO:0009888 tissue development ( 0.00315644488685318 ); GO:0007166 cell surface receptor linked signal transduction ( 0.00410354645919316 ); GO:0016020 membrane ( 0.00632104655082788 ); GO:0014902 myotube differentiation ( 0.0084002663665815 ); GO:0030901 midbrain development ( 4.14938538693213e-14 ); GO:0046717 acid secretion ( 2.69149844232712e-11 ); GO:0005035 death receptor activity ( 5.13931410843501e-10 ); GO:0004175 endopeptidase activity ( 3.16752794728306e-08 ); GO:0010552 positive regulation of specific transcription from RNA polymerase II promoter ( 6.88604953983364e-06 ); GO:0032102 negative regulation of response to external stimulus ( 0.000909735730545878 ); GO:0003012 muscle system process ( 0.00124372125917679 ); GO:0030016 myofibril ( 0.00266594127037729 ); GO:0021869 forebrain ventricular zone progenitor cell division ( 0.0026938050909277 ); GO:0030853 negative regulation of granulocyte differentiation ( 0.00290997032417904 ); GO:0048755 branching morphogenesis of a nerve ( 0.00296938699814651 ); GO:0055011 atrial cardiac muscle cell differentiation ( 0.00315644488685318 ); GO:0055014 atrial cardiac muscle cell development ( 0.00410354645919316 ); GO:0055098 response to low density lipoprotein stimulus ( 0.00632104655082788 ); GO:0060159 regulation of dopamine receptor signaling pathway ( 0.0084002663665815 ); GO:0005185 neurohypophyseal hormone activity ( 4.14938538693213e-14 ); GO:0034702 ion channel complex ( 2.69149844232712e-11 ); GO:0009790 embryonic development ( 5.13931410843501e-10 ); GO:0050794 regulation of cellular process ( 3.16752794728306e-08 ); GO:0044449 contractile fiber part ( 6.88604953983364e-06 ); GO:0048730 epidermis morphogenesis ( 0.000909735730545878 ); GO:0001763 morphogenesis of a branching structure ( 0.00124372125917679 ); GO:0004890 GABA-A receptor activity ( 0.00266594127037729 ); GO:0030017 sarcomere ( 0.0026938050909277 ); GO:0016049 cell growth ( 0.00290997032417904 ); GO:0048518 positive regulation of biological process ( 0.00296938699814651 ); GO:0014013 regulation of gliogenesis ( 0.00315644488685318 ); GO:0045685 regulation of glial cell differentiation ( 0.00410354645919316 ); GO:0008509 anion transmembrane transporter activity ( 0.00632104655082788 ); GO:0008146 sulfotransferase activity ( 0.0084002663665815 ); GO:0021854 hypothalamus development ( 4.14938538693213e-14 ); GO:0021895 cerebral cortex neuron differentiation ( 2.69149844232712e-11 ); GO:0030212 hyaluronan metabolic process ( 5.13931410843501e-10 ); GO:0030851 granulocyte differentiation ( 3.16752794728306e-08 ); GO:0043586 tongue development ( 6.88604953983364e-06 ); GO:0005587 collagen type IV ( 0.000909735730545878 ); GO:0005593 FACIT collagen ( 0.00124372125917679 ); GO:0008493 tetracycline transporter activity ( 0.00266594127037729 ); GO:0031490 chromatin DNA binding ( 0.0026938050909277 ); GO:0042895 antibiotic transporter activity ( 0.00290997032417904 ); GO:0043009 chordate embryonic development ( 0.00296938699814651 ); GO:0010720 positive regulation of cell development ( 0.00315644488685318 ); GO:0005272 sodium channel activity ( 0.00410354645919316 ); GO:0045665 negative regulation of neuron differentiation ( 0.00632104655082788 ); GO:0005253 anion channel activity ( 0.0084002663665815 ); GO:0032583 regulation of gene-specific transcription ( 4.14938538693213e-14 ); GO:0035150 regulation of tube size ( 2.69149844232712e-11 ); GO:0050880 regulation of blood vessel size ( 5.13931410843501e-10 ); GO:0008076 voltage-gated potassium channel complex ( 3.16752794728306e-08 ); GO:0034705 potassium channel complex ( 6.88604953983364e-06 ); GO:0050789 regulation of biological process ( 0.000909735730545878 ); GO:0005509 calcium ion binding ( 0.00124372125917679 ); GO:0003013 circulatory system process ( 0.00266594127037729 ); GO:0008015 blood circulation ( 0.0026938050909277 ); GO:0009792 embryonic development ending in birth or egg hatching ( 0.00290997032417904 );  

----------------GO--------------
GO:0005576 extracellular region ( 1.78537221988405e-12 ); GO:0048856 anatomical structure development ( 5.76204424282835e-11 ); GO:0048731 system development ( 1.19265337308525e-10 ); GO:0007275 multicellular organismal development ( 6.19802394173693e-10 ); GO:0048869 cellular developmental process ( 1.27921485287356e-09 ); GO:0005578 proteinaceous extracellular matrix ( 2.90942966329853e-09 ); GO:0048468 cell development ( 4.62249490128854e-09 ); GO:0030154 cell differentiation ( 7.1954906545096e-09 ); GO:0032501 multicellular organismal process ( 7.51869697546493e-09 ); GO:0048513 organ development ( 9.20456084943016e-09 ); GO:0031012 extracellular matrix ( 1.56347158450267e-08 ); GO:0005520 insulin-like growth factor binding ( 4.70881405018117e-08 ); GO:0007399 nervous system development ( 7.87453886618328e-08 ); GO:0050767 regulation of neurogenesis ( 1.19718282770222e-07 ); GO:0009653 anatomical structure morphogenesis ( 1.78952959578064e-07 ); GO:0060284 regulation of cell development ( 2.81458233810246e-07 ); GO:0051960 regulation of nervous system development ( 4.16092874084702e-07 ); GO:0045664 regulation of neuron differentiation ( 4.9512587471886e-07 ); GO:0044421 extracellular region part ( 7.63334880062954e-07 ); GO:0022008 neurogenesis ( 1.43542038183346e-06 ); GO:0043565 sequence-specific DNA binding ( 1.69769069343875e-06 ); GO:0048699 generation of neurons ( 1.94806773039558e-06 ); GO:0015267 channel activity ( 2.32671115818091e-06 ); GO:0022803 passive transmembrane transporter activity ( 2.32671115818091e-06 ); GO:0030182 neuron differentiation ( 4.56148481260597e-06 ); GO:0045666 positive regulation of neuron differentiation ( 4.78379012021819e-06 ); GO:0022838 substrate specific channel activity ( 5.11148865226377e-06 ); GO:0005581 collagen ( 6.53700673351499e-06 ); GO:0032502 developmental process ( 6.6734236400842e-06 ); GO:0005216 ion channel activity ( 1.11154968995865e-05 ); GO:0005244 voltage-gated ion channel activity ( 1.11307593892093e-05 ); GO:0022832 voltage-gated channel activity ( 1.11307593892093e-05 ); GO:0031224 intrinsic to membrane ( 2.58474111669576e-05 ); GO:0022836 gated channel activity ( 3.25715011520945e-05 ); GO:0007155 cell adhesion ( 7.60517030366773e-05 ); GO:0022610 biological adhesion ( 7.60517030366773e-05 ); GO:0044420 extracellular matrix part ( 9.85171926904744e-05 ); GO:0003700 transcription factor activity ( 9.91429809059231e-05 ); GO:0022857 transmembrane transporter activity ( 0.00010351732977197 ); GO:0016021 integral to membrane ( 0.000109819990056022 ); GO:0031420 alkali metal ion binding ( 0.000117716054568172 ); GO:0007417 central nervous system development ( 0.000133478373750194 ); GO:0007398 ectoderm development ( 0.000137303741666426 ); GO:0022891 substrate-specific transmembrane transporter activity ( 0.000160792875585497 ); GO:0044425 membrane part ( 0.000187103355578842 ); GO:0004252 serine-type endopeptidase activity ( 0.000209886401569737 ); GO:0015075 ion transmembrane transporter activity ( 0.000226602396703374 ); GO:0031344 regulation of cell projection organization ( 0.000250340725782696 ); GO:0030934 anchoring collagen ( 0.000260628255086119 ); GO:0006813 potassium ion transport ( 0.00026900202661731 ); GO:0005267 potassium channel activity ( 0.000278136580248028 ); GO:0009887 organ morphogenesis ( 0.00029868706014163 ); GO:0022892 substrate-specific transporter activity ( 0.00032733356258142 ); GO:0000902 cell morphogenesis ( 0.000363518545217938 ); GO:0032989 cellular structure morphogenesis ( 0.000363518545217938 ); GO:0048663 neuron fate commitment ( 0.000395635455325092 ); GO:0031346 positive regulation of cell projection organization ( 0.000400182666253782 ); GO:0031175 neurite development ( 0.000405160969066072 ); GO:0032922 circadian regulation of gene expression ( 0.000455921461593215 ); GO:0019838 growth factor binding ( 0.000456388016202699 ); GO:0008544 epidermis development ( 0.000484842572639588 ); GO:0048812 neurite morphogenesis ( 0.000484842572639588 ); GO:0005215 transporter activity ( 0.000495106556942058 ); GO:0015672 monovalent inorganic cation transport ( 0.00050961211446596 ); GO:0005261 cation channel activity ( 0.000511323875769407 ); GO:0001558 regulation of cell growth ( 0.000551880641343305 ); GO:0050772 positive regulation of axonogenesis ( 0.000563013655438204 ); GO:0022843 voltage-gated cation channel activity ( 0.000571015569083415 ); GO:0048667 cell morphogenesis involved in neuron differentiation ( 0.000590123081176727 ); GO:0007154 cell communication ( 0.000591242358440063 ); GO:0006811 ion transport ( 0.000634889290091123 ); GO:0010628 positive regulation of gene expression ( 0.000635011021511737 ); GO:0010769 regulation of cell morphogenesis involved in differentiation ( 0.000657865491263916 ); GO:0040008 regulation of growth ( 0.000668196400332798 ); GO:0045941 positive regulation of transcription ( 0.000679912486283734 ); GO:0005201 extracellular matrix structural constituent ( 0.000748371034718466 ); GO:0032990 cell part morphogenesis ( 0.000785320077800384 ); GO:0048858 cell projection morphogenesis ( 0.000785320077800384 ); GO:0010551 regulation of specific transcription from RNA polymerase II promoter ( 0.000834216531726923 ); GO:0032569 specific transcription from RNA polymerase II promoter ( 0.000834216531726923 ); GO:0016055 Wnt receptor signaling pathway ( 0.000844007291214631 ); GO:0045596 negative regulation of cell differentiation ( 0.000844007291214631 ); GO:0008236 serine-type peptidase activity ( 0.000853634813997588 ); GO:0042063 gliogenesis ( 0.000861785154503021 ); GO:0005886 plasma membrane ( 0.000910368472543958 ); GO:0017171 serine hydrolase activity ( 0.000933093696634976 ); GO:0050768 negative regulation of neurogenesis ( 0.000962870706229289 ); GO:0050793 regulation of developmental process ( 0.000981799443696996 ); GO:0048666 neuron development ( 0.000982810174071848 ); GO:0014014 negative regulation of gliogenesis ( 0.00101465391417192 ); GO:0045686 negative regulation of glial cell differentiation ( 0.00101465391417192 ); GO:0045935 positive regulation of nucleobase, nucleoside, nucleotide and nucleic acid metabolic process ( 0.00102364234399278 ); GO:0035270 endocrine system development ( 0.00103502447281145 ); GO:0050770 regulation of axonogenesis ( 0.00120388379041864 ); GO:0045893 positive regulation of transcription, DNA-dependent ( 0.00122272156902941 ); GO:0007409 axonogenesis ( 0.00126234817561597 ); GO:0030030 cell projection organization ( 0.00129125043867114 ); GO:0010721 negative regulation of cell development ( 0.00129292499232006 ); GO:0051254 positive regulation of RNA metabolic process ( 0.00137571676783235 ); GO:0030955 potassium ion binding ( 0.00137884360670965 ); GO:0007420 brain development ( 0.00150910050317553 ); GO:0022604 regulation of cell morphogenesis ( 0.00154374017716309 ); GO:0031328 positive regulation of cellular biosynthetic process ( 0.00161830409801819 ); GO:0045595 regulation of cell differentiation ( 0.00167926789590682 ); GO:0000904 cell morphogenesis involved in differentiation ( 0.00169103245820743 ); GO:0030001 metal ion transport ( 0.00170805409194508 ); GO:0048709 oligodendrocyte differentiation ( 0.00170817630985508 ); GO:0004090 carbonyl reductase (NADPH) activity ( 0.00171854196782444 ); GO:0016782 transferase activity, transferring sulfur-containing groups ( 0.00173438763635241 ); GO:0005249 voltage-gated potassium channel activity ( 0.00186733241655611 ); GO:0010604 positive regulation of macromolecule metabolic process ( 0.00187639063774351 ); GO:0046873 metal ion transmembrane transporter activity ( 0.00190455073673103 ); GO:0032799 low-density lipoprotein receptor metabolic process ( 0.00190560407347557 ); GO:0005031 tumor necrosis factor receptor activity ( 0.00190560407347557 ); GO:0044459 plasma membrane part ( 0.00193146953258704 ); GO:0010557 positive regulation of macromolecule biosynthetic process ( 0.00197326233888784 ); GO:0045944 positive regulation of transcription from RNA polymerase II promoter ( 0.00200226746069712 ); GO:0007267 cell-cell signaling ( 0.00200644692455532 ); GO:0048522 positive regulation of cellular process ( 0.0020136488815206 ); GO:0045095 keratin filament ( 0.00205620230436247 ); GO:0009891 positive regulation of biosynthetic process ( 0.00214361884143031 ); GO:0051128 regulation of cellular component organization ( 0.002208311190907 ); GO:0048878 chemical homeostasis ( 0.0023313327076522 ); GO:0007223 Wnt receptor signaling pathway, calcium modulating pathway ( 0.00233538293502404 ); GO:0021536 diencephalon development ( 0.00233538293502404 ); GO:0005184 neuropeptide hormone activity ( 0.00233538293502404 ); GO:0065008 regulation of biological quality ( 0.00242447817047431 ); GO:0008324 cation transmembrane transporter activity ( 0.00254958426515995 ); GO:0031325 positive regulation of cellular metabolic process ( 0.00263376961759853 ); GO:0031424 keratinization ( 0.00286181586199106 ); GO:0006936 muscle contraction ( 0.00293883979707899 ); GO:0009893 positive regulation of metabolic process ( 0.0030032952073623 ); GO:0048741 skeletal muscle fiber development ( 0.00312061187712514 ); GO:0007389 pattern specification process ( 0.0031519782672653 ); GO:0006814 sodium ion transport ( 0.00320721089166079 ); GO:0031226 intrinsic to plasma membrane ( 0.00321809634216457 ); GO:0035050 embryonic heart tube development ( 0.00322158472818713 ); GO:0043120 tumor necrosis factor binding ( 0.00322158472818713 ); GO:0003018 vascular process in circulatory system ( 0.00322162391271987 ); GO:0030528 transcription regulator activity ( 0.00333754542805122 ); GO:0010001 glial cell differentiation ( 0.00342054813394637 ); GO:0008307 structural constituent of muscle ( 0.00342054813394637 ); GO:0034703 cation channel complex ( 0.00361415767699268 ); GO:0031402 sodium ion binding ( 0.00361415767699268 ); GO:0048747 muscle fiber development ( 0.00365537787823121 ); GO:0005887 integral to plasma membrane ( 0.00370547792206945 ); GO:0043292 contractile fiber ( 0.00375750899186695 ); GO:0051239 regulation of multicellular organismal process ( 0.00395313678404052 ); GO:0048729 tissue morphogenesis ( 0.00399248452961569 ); GO:0048535 lymph node development ( 0.00404965087168138 ); GO:0017049 GTP-Rho binding ( 0.00404965087168138 ); GO:0005158 insulin receptor binding ( 0.00408857484963917 ); GO:0005604 basement membrane ( 0.00427779550874713 ); GO:0045165 cell fate commitment ( 0.00439347967771699 ); GO:0048515 spermatid differentiation ( 0.00444749717310088 ); GO:0050769 positive regulation of neurogenesis ( 0.00444749717310088 ); GO:0022603 regulation of anatomical structure morphogenesis ( 0.00446295985523933 ); GO:0031404 chloride ion binding ( 0.00449282257428129 ); GO:0043168 anion binding ( 0.00449282257428129 ); GO:0030900 forebrain development ( 0.00469918762876364 ); GO:0005254 chloride channel activity ( 0.00473499648710814 ); GO:0009888 tissue development ( 0.00474424643608004 ); GO:0007166 cell surface receptor linked signal transduction ( 0.00496497597276478 ); GO:0016020 membrane ( 0.00503574205176328 ); GO:0014902 myotube differentiation ( 0.00504386451831126 ); GO:0030901 midbrain development ( 0.00504386451831126 ); GO:0046717 acid secretion ( 0.00504386451831126 ); GO:0005035 death receptor activity ( 0.00504386451831126 ); GO:0004175 endopeptidase activity ( 0.0052363631140659 ); GO:0010552 positive regulation of specific transcription from RNA polymerase II promoter ( 0.00526071390341787 ); GO:0032102 negative regulation of response to external stimulus ( 0.00526071390341787 ); GO:0003012 muscle system process ( 0.00540092727401403 ); GO:0030016 myofibril ( 0.0056543216162588 ); GO:0021869 forebrain ventricular zone progenitor cell division ( 0.0059272769885952 ); GO:0030853 negative regulation of granulocyte differentiation ( 0.0059272769885952 ); GO:0048755 branching morphogenesis of a nerve ( 0.0059272769885952 ); GO:0055011 atrial cardiac muscle cell differentiation ( 0.0059272769885952 ); GO:0055014 atrial cardiac muscle cell development ( 0.0059272769885952 ); GO:0055098 response to low density lipoprotein stimulus ( 0.0059272769885952 ); GO:0060159 regulation of dopamine receptor signaling pathway ( 0.0059272769885952 ); GO:0005185 neurohypophyseal hormone activity ( 0.0059272769885952 ); GO:0034702 ion channel complex ( 0.00597387211846744 ); GO:0009790 embryonic development ( 0.00605008273060611 ); GO:0050794 regulation of cellular process ( 0.00611885470858374 ); GO:0044449 contractile fiber part ( 0.00631878254732222 ); GO:0048730 epidermis morphogenesis ( 0.00635901348092276 ); GO:0001763 morphogenesis of a branching structure ( 0.00655730012952787 ); GO:0004890 GABA-A receptor activity ( 0.00666110998968769 ); GO:0030017 sarcomere ( 0.00679180611676441 ); GO:0016049 cell growth ( 0.00692137247039925 ); GO:0048518 positive regulation of biological process ( 0.00720845721556521 ); GO:0014013 regulation of gliogenesis ( 0.00744706219239955 ); GO:0045685 regulation of glial cell differentiation ( 0.00744706219239955 ); GO:0008509 anion transmembrane transporter activity ( 0.00759780614937834 ); GO:0008146 sulfotransferase activity ( 0.00760795424561911 ); GO:0021854 hypothalamus development ( 0.00763613756096718 ); GO:0021895 cerebral cortex neuron differentiation ( 0.00763613756096718 ); GO:0030212 hyaluronan metabolic process ( 0.00763613756096718 ); GO:0030851 granulocyte differentiation ( 0.00763613756096718 ); GO:0043586 tongue development ( 0.00763613756096718 ); GO:0005587 collagen type IV ( 0.00763613756096718 ); GO:0005593 FACIT collagen ( 0.00763613756096718 ); GO:0008493 tetracycline transporter activity ( 0.00763613756096718 ); GO:0031490 chromatin DNA binding ( 0.00763613756096718 ); GO:0042895 antibiotic transporter activity ( 0.00763613756096718 ); GO:0043009 chordate embryonic development ( 0.00771612590838319 ); GO:0010720 positive regulation of cell development ( 0.00806738344075012 ); GO:0005272 sodium channel activity ( 0.00806738344075012 ); GO:0045665 negative regulation of neuron differentiation ( 0.00831308089375933 ); GO:0005253 anion channel activity ( 0.00851456389905284 ); GO:0032583 regulation of gene-specific transcription ( 0.00855591072674372 ); GO:0035150 regulation of tube size ( 0.00855591072674372 ); GO:0050880 regulation of blood vessel size ( 0.00855591072674372 ); GO:0008076 voltage-gated potassium channel complex ( 0.00869075220835651 ); GO:0034705 potassium channel complex ( 0.00869075220835651 ); GO:0050789 regulation of biological process ( 0.0090974822941987 ); GO:0005509 calcium ion binding ( 0.00923951605979847 ); GO:0003013 circulatory system process ( 0.00936892010678337 ); GO:0008015 blood circulation ( 0.00936892010678337 ); GO:0009792 embryonic development ending in birth or egg hatching ( 0.00936892010678337 );  

----------------KEGG--------------
hsa01430 Cell junctions ( 4.32852873953926e-05 ); hsa05217 Basal cell carcinoma ( 0.00021651774375023 ); hsa04512 ECM-receptor interaction ( 0.000524732614107271 ); hsa04340 Hedgehog signaling pathway ( 0.010991212077954 ); hsa04310 Wnt signaling pathway ( 0.0120596934412359 ); hsa04510 Focal adhesion ( 0.0314540390050612 );  

----------------CARTA--------------
setpathway ( 0.0126022502960636 ); mitochondriapathway ( 0.0301608075164541 ); rbpathway ( 0.0320214341173738 ); raccycdpathway ( 0.0391644286738383 );  

----------------RBP--------------
 (  );  

----------------immu--------------
 ( 0.02921316153155 );  

----------------ARE--------------
 (  );  

============================ group14 =========================

----------------C2--------------
REACTOME_DIABETES_PATHWAYS ( 0.00143776794171619 ); REACTOME_GENE_EXPRESSION ( 0.00176079549795236 ); REACTOME_METABOLISM_OF_VITAMINS_AND_COFACTORS ( 0.00234678137899265 ); BIOCARTA_CERAMIDE_PATHWAY ( 0.00301613367671284 ); REACTOME_PEPTIDE_CHAIN_ELONGATION ( 0.00538676781979498 ); REACTOME_VIRAL_MRNA_TRANSLATION ( 0.00538676781979498 ); KEGG_RIBOSOME ( 0.00624309638556485 ); KEGG_SPLICEOSOME ( 0.0067452037577902 ); REACTOME_INSULIN_SYNTHESIS_AND_SECRETION ( 0.00754698274664299 ); KEGG_CITRATE_CYCLE_TCA_CYCLE ( 0.00805907438714588 ); REACTOME_METABOLISM_OF_RNA ( 0.00823460759082313 ); REACTOME_FORMATION_OF_A_POOL_OF_FREE_40S_SUBUNITS ( 0.00860469001187016 ); REACTOME_MRNA_DECAY_BY_3_TO_5_EXORIBONUCLEASE ( 0.00904740753050574 ); KEGG_PORPHYRIN_AND_CHLOROPHYLL_METABOLISM ( 0.00959255113200796 ); BIOCARTA_MPR_PATHWAY ( 0.00959255113200796 );  

----------------C3--------------
GGGCGGR_V$SP1_Q6 ( 2.17528730609444e-05 ); SCGGAAGY_V$ELK1_02 ( 5.17414231955387e-05 ); GCGNNANTTCC_UNKNOWN ( 0.000918539009505876 ); RCGCANGCGY_V$NRF1_Q6 ( 0.00209333821998746 ); MGGAAGTG_V$GABP_B ( 0.00369859951266003 ); RNGTGGGC_UNKNOWN ( 0.00802280606262878 );  

----------------C4--------------
MORF_RAN ( 1.15526056291284e-06 ); MORF_IKBKG ( 3.62797571586473e-06 ); GCM_ING1 ( 4.31782478867886e-06 ); MORF_DAP3 ( 4.60013546143378e-06 ); MORF_CSNK2B ( 1.05820181117605e-05 ); MORF_HDAC1 ( 1.12558883279115e-05 ); MORF_RPA2 ( 1.78155764160516e-05 ); MORF_DDB1 ( 4.30984345795184e-05 ); module_388 ( 6.4852433299408e-05 ); MORF_XPC ( 9.04363328925088e-05 ); MORF_SOD1 ( 0.000135217813026612 ); MORF_G22P1 ( 0.000173658597859907 ); MORF_PRKAG1 ( 0.000390206500809802 ); MORF_AATF ( 0.000675030735391148 ); MORF_PHB ( 0.000735506712704235 ); MORF_NME2 ( 0.000757269538671419 ); GCM_TINF2 ( 0.000942528816977121 ); GCM_NF2 ( 0.00114137227018074 ); MORF_RAD23A ( 0.00121597058763544 ); GCM_CSNK2B ( 0.00131650387167375 ); MORF_AP2M1 ( 0.00137911735352599 ); MORF_PML ( 0.00154441160830326 ); MORF_CSNK1D ( 0.00176842110016661 ); MORF_PRKAR1A ( 0.00201524086364828 ); MORF_UBE2I ( 0.00213625314503804 ); MORF_TPT1 ( 0.00225685558343185 ); GCM_MYST2 ( 0.00248655968387323 ); GCM_NUMA1 ( 0.0025606468543696 ); MORF_ANP32B ( 0.00268945641136191 ); MORF_ERH ( 0.00274877700081026 ); GCM_NPM1 ( 0.00347174566230439 ); MORF_EIF3S6 ( 0.00363183091866847 ); MORF_FANCG ( 0.00367961150787562 ); module_32 ( 0.00391234181785084 ); MORF_CTBP1 ( 0.00411077400883715 ); MORF_NPM1 ( 0.0045791760874998 ); MORF_RAC1 ( 0.00483188583378213 ); MORF_RAD23B ( 0.00526504523786006 ); MORF_AP3D1 ( 0.00532968438576126 ); module_265 ( 0.00545390706802015 ); module_256 ( 0.00547587634661699 ); GNF2_FBL ( 0.00600709288851094 ); MORF_FBL ( 0.00624623826288079 ); GCM_UBE2N ( 0.00649223859262049 ); GNF2_ST13 ( 0.00708681125754083 ); module_337 ( 0.00753337775335196 ); MORF_FEN1 ( 0.00799808198994536 ); MORF_RAD54L ( 0.00823460759082313 ); GCM_PRKCG ( 0.00848121366841034 ); MORF_MTA1 ( 0.00860469001187016 ); MORF_RFC1 ( 0.00937907703234281 ); MORF_RAB1A ( 0.00962031462351026 ); MORF_EIF3S2 ( 0.00997879069225186 );  

----------------C5--------------
CYTOPLASM ( 7.87913984758816e-06 ); CYTOPLASMIC_PART ( 8.90576428485604e-06 ); INTRACELLULAR_ORGANELLE_PART ( 0.000333978208790237 ); ORGANELLE_PART ( 0.000359214799875217 ); STRUCTURAL_MOLECULE_ACTIVITY ( 0.000435679304077822 ); ACTIN_BINDING ( 0.000539860983533807 ); STRUCTURAL_CONSTITUENT_OF_RIBOSOME ( 0.000709840812410817 ); MACROMOLECULAR_COMPLEX ( 0.00123401176103156 ); ACTIN_CYTOSKELETON ( 0.00161623921273538 ); NON_MEMBRANE_BOUND_ORGANELLE ( 0.00387246416501707 ); INTRACELLULAR_NON_MEMBRANE_BOUND_ORGANELLE ( 0.00387246416501707 ); OXIDOREDUCTASE_ACTIVITY__ACTING_ON_NADH_OR_NADPH ( 0.00388680321921796 ); NUCLEUS ( 0.0043429255819367 ); ACTIN_FILAMENT_BINDING ( 0.00437361221890606 ); MITOCHONDRION ( 0.00528202776854626 ); CYTOSKELETAL_PROTEIN_BINDING ( 0.00544795513399233 ); ORGANELLE_LUMEN ( 0.00619454733800611 ); MEMBRANE_ENCLOSED_LUMEN ( 0.00619454733800611 ); NUCLEAR_PART ( 0.00673498847574399 ); RIBONUCLEOPROTEIN_COMPLEX ( 0.00782890003640445 ); HEMATOPOIETIN_INTERFERON_CLASS__D200_DOMAIN__CYTOKINE_RECEPTOR_ACTIVITY ( 0.00880618546700515 ); 3__5__EXONUCLEASE_ACTIVITY ( 0.00904740753050574 ); CYTOSKELETON ( 0.00925406035765979 );  

----------------GOSLIM--------------
GO:0043229 intracellular organelle ( 4.38042364481784e-10 ); GO:0043226 organelle ( 4.97583251369583e-09 ); GO:0044424 intracellular part ( 3.63639116911367e-07 ); GO:0005737 cytoplasm ( 1.38668224061507e-05 ); GO:0005622 intracellular ( 0.000407112679263163 ); GO:0044444 cytoplasmic part ( 0.000837598921763873 ); GO:0043231 intracellular membrane-bounded organelle ( 0.000864857419776728 ); GO:0043227 membrane-bounded organelle ( 0.00287340184408879 ); GO:0032991 macromolecular complex ( 0.00348733654901405 ); GO:0044446 intracellular organelle part ( 0.00396283972412636 ); GO:0044422 organelle part ( 0.00647263848529266 ); GO:0042809 vitamin D receptor binding ( 0.00915578133316703 ); GO:0005739 mitochondrion ( 0.00915743614971296 ); GO:0008152 metabolic process ( 4.38042364481784e-10 ); GO:0051015 actin filament binding ( 4.97583251369583e-09 ); GO:0045010 actin nucleation ( 3.63639116911367e-07 ); GO:0010861 thyroid hormone receptor activator activity ( 1.38668224061507e-05 ); GO:0030375 thyroid hormone receptor coactivator activity ( 0.000407112679263163 ); GO:0046966 thyroid hormone receptor binding ( 0.000837598921763873 ); GO:0051186 cofactor metabolic process ( 0.000864857419776728 ); GO:0030374 ligand-dependent nuclear receptor transcription coactivator activity ( 0.00287340184408879 ); GO:0030546 receptor activator activity ( 0.00348733654901405 ); GO:0015629 actin cytoskeleton ( 0.00396283972412636 ); GO:0005515 protein binding ( 0.00647263848529266 ); GO:0065003 macromolecular complex assembly ( 0.00915578133316703 ); GO:0000049 tRNA binding ( 0.00915743614971296 ); GO:0043933 macromolecular complex subunit organization ( 4.38042364481784e-10 ); GO:0030529 ribonucleoprotein complex ( 4.97583251369583e-09 ); GO:0016071 mRNA metabolic process ( 3.63639116911367e-07 ); GO:0006732 coenzyme metabolic process ( 1.38668224061507e-05 ); GO:0007015 actin filament organization ( 0.000407112679263163 ); GO:0006414 translational elongation ( 0.000837598921763873 ); GO:0022607 cellular component assembly ( 0.000864857419776728 ); GO:0016651 oxidoreductase activity, acting on NADH or NADPH ( 0.00287340184408879 ); GO:0043234 protein complex ( 0.00348733654901405 ); GO:0042301 phosphate binding ( 0.00396283972412636 ); GO:0044237 cellular metabolic process ( 0.00647263848529266 ); GO:0006099 tricarboxylic acid cycle ( 0.00915578133316703 ); GO:0046356 acetyl-CoA catabolic process ( 0.00915743614971296 ); GO:0000375 RNA splicing, via transesterification reactions ( 4.38042364481784e-10 ); GO:0000377 RNA splicing, via transesterification reactions with bulged adenosine as nucleophile ( 4.97583251369583e-09 ); GO:0000398 nuclear mRNA splicing, via spliceosome ( 3.63639116911367e-07 ); GO:0004128 cytochrome-b5 reductase activity ( 1.38668224061507e-05 ); GO:0008565 protein transporter activity ( 0.000407112679263163 ); GO:0006084 acetyl-CoA metabolic process ( 0.000837598921763873 ); GO:0030545 receptor regulator activity ( 0.000864857419776728 ); GO:0016788 hydrolase activity, acting on ester bonds ( 0.00287340184408879 ); GO:0016615 malate dehydrogenase activity ( 0.00348733654901405 ); GO:0016653 oxidoreductase activity, acting on NADH or NADPH, heme protein as acceptor ( 0.00396283972412636 ); GO:0009109 coenzyme catabolic process ( 0.00647263848529266 ); GO:0004091 carboxylesterase activity ( 0.00915578133316703 ); GO:0031290 retinal ganglion cell axon guidance ( 0.00915743614971296 ); GO:0042177 negative regulation of protein catabolic process ( 4.38042364481784e-10 ); GO:0044238 primary metabolic process ( 4.97583251369583e-09 ); GO:0006397 mRNA processing ( 3.63639116911367e-07 ); GO:0006396 RNA processing ( 1.38668224061507e-05 ); GO:0004886 retinoid-X receptor activity ( 0.000407112679263163 ); GO:0030036 actin cytoskeleton organization ( 0.000837598921763873 ); GO:0000323 lytic vacuole ( 0.000864857419776728 ); GO:0005764 lysosome ( 0.00287340184408879 ); GO:0051187 cofactor catabolic process ( 0.00348733654901405 ); GO:0022613 ribonucleoprotein complex biogenesis ( 0.00396283972412636 ); GO:0005681 spliceosome ( 0.00647263848529266 ); GO:0031090 organelle membrane ( 0.00915578133316703 ); GO:0034621 cellular macromolecular complex subunit organization ( 0.00915743614971296 ); GO:0003713 transcription coactivator activity ( 4.38042364481784e-10 );  

----------------GO--------------
GO:0043229 intracellular organelle ( 7.67623870013189e-08 ); GO:0043226 organelle ( 7.89089080423888e-08 ); GO:0044424 intracellular part ( 1.48267497623988e-07 ); GO:0005737 cytoplasm ( 5.17500807868112e-07 ); GO:0005622 intracellular ( 7.28423919790888e-07 ); GO:0044444 cytoplasmic part ( 1.13318117002752e-06 ); GO:0043231 intracellular membrane-bounded organelle ( 2.36278866918346e-05 ); GO:0043227 membrane-bounded organelle ( 2.41635741141516e-05 ); GO:0032991 macromolecular complex ( 4.40316687816031e-05 ); GO:0044446 intracellular organelle part ( 6.07328126707986e-05 ); GO:0044422 organelle part ( 7.06293100532313e-05 ); GO:0042809 vitamin D receptor binding ( 8.25076508557101e-05 ); GO:0005739 mitochondrion ( 0.00011376726610557 ); GO:0008152 metabolic process ( 0.000146391975367722 ); GO:0051015 actin filament binding ( 0.000163428550968742 ); GO:0045010 actin nucleation ( 0.000178134802815817 ); GO:0010861 thyroid hormone receptor activator activity ( 0.000264628129229448 ); GO:0030375 thyroid hormone receptor coactivator activity ( 0.000264628129229448 ); GO:0046966 thyroid hormone receptor binding ( 0.000316870554838529 ); GO:0051186 cofactor metabolic process ( 0.000325429065427651 ); GO:0030374 ligand-dependent nuclear receptor transcription coactivator activity ( 0.000430475572046828 ); GO:0030546 receptor activator activity ( 0.000612211763711961 ); GO:0015629 actin cytoskeleton ( 0.000660248759417621 ); GO:0005515 protein binding ( 0.000747722193476917 ); GO:0065003 macromolecular complex assembly ( 0.00114205562912196 ); GO:0000049 tRNA binding ( 0.00116366957892382 ); GO:0043933 macromolecular complex subunit organization ( 0.00118509967915016 ); GO:0030529 ribonucleoprotein complex ( 0.00128636548088668 ); GO:0016071 mRNA metabolic process ( 0.00162167588443859 ); GO:0006732 coenzyme metabolic process ( 0.00184741508298364 ); GO:0007015 actin filament organization ( 0.00203736379135442 ); GO:0006414 translational elongation ( 0.00214499170406702 ); GO:0022607 cellular component assembly ( 0.00236931280851757 ); GO:0016651 oxidoreductase activity, acting on NADH or NADPH ( 0.00245509835072763 ); GO:0043234 protein complex ( 0.00264280118342245 ); GO:0042301 phosphate binding ( 0.00301613367671284 ); GO:0044237 cellular metabolic process ( 0.0034327739631471 ); GO:0006099 tricarboxylic acid cycle ( 0.00343457563513303 ); GO:0046356 acetyl-CoA catabolic process ( 0.00343457563513303 ); GO:0000375 RNA splicing, via transesterification reactions ( 0.00354382892508647 ); GO:0000377 RNA splicing, via transesterification reactions with bulged adenosine as nucleophile ( 0.00354382892508647 ); GO:0000398 nuclear mRNA splicing, via spliceosome ( 0.00354382892508647 ); GO:0004128 cytochrome-b5 reductase activity ( 0.00357858044260412 ); GO:0008565 protein transporter activity ( 0.00371680079368733 ); GO:0006084 acetyl-CoA metabolic process ( 0.00437361221890606 ); GO:0030545 receptor regulator activity ( 0.00437361221890606 ); GO:0016788 hydrolase activity, acting on ester bonds ( 0.0044731887675826 ); GO:0016615 malate dehydrogenase activity ( 0.00472945036965689 ); GO:0016653 oxidoreductase activity, acting on NADH or NADPH, heme protein as acceptor ( 0.00472945036965689 ); GO:0009109 coenzyme catabolic process ( 0.00489574801291201 ); GO:0004091 carboxylesterase activity ( 0.00566235258171992 ); GO:0031290 retinal ganglion cell axon guidance ( 0.00602726818430268 ); GO:0042177 negative regulation of protein catabolic process ( 0.00602726818430268 ); GO:0044238 primary metabolic process ( 0.00609355647029194 ); GO:0006397 mRNA processing ( 0.00627719317225484 ); GO:0006396 RNA processing ( 0.00669894856542372 ); GO:0004886 retinoid-X receptor activity ( 0.00746792819807098 ); GO:0030036 actin cytoskeleton organization ( 0.00787541134386425 ); GO:0000323 lytic vacuole ( 0.00803266960925575 ); GO:0005764 lysosome ( 0.00803266960925575 ); GO:0051187 cofactor catabolic process ( 0.00805907438714588 ); GO:0022613 ribonucleoprotein complex biogenesis ( 0.00831099385803725 ); GO:0005681 spliceosome ( 0.00841537051208045 ); GO:0031090 organelle membrane ( 0.00906479914016846 ); GO:0034621 cellular macromolecular complex subunit organization ( 0.00931206840047211 ); GO:0003713 transcription coactivator activity ( 0.009905702902834 );  

----------------KEGG--------------
hsa00720 Reductive carboxylate cycle (CO2 fixation) ( 0.000264628129229448 ); hsa00020 Citrate cycle (TCA cycle) ( 0.00805907438714588 ); hsa00860 Porphyrin and chlorophyll metabolism ( 0.00959255113200796 ); hsa03010 Ribosome ( 0.0158112540617913 ); hsa05210 Colorectal cancer ( 0.0262228691517443 ); hsa00480 Glutathione metabolism ( 0.0292133791443643 ); hsa05221 Acute myeloid leukemia ( 0.0389950910646999 );  

----------------CARTA--------------
pcafpathway ( 0.00746792819807098 ); il4pathway ( 0.0166758772519185 ); gabapathway ( 0.0188919069194892 ); ppargpathway ( 0.0395825730367075 );  

----------------RBP--------------
ELAVL1-MNASE_PAR-CLIP_(Kishore_2011) ( 7.65942066073317e-18 ); AGO2_PAR-CLIP_(Kishore_2011) ( 4.3037062098213e-17 ); AGO2_CLIP-SEQ_(Kishore_2011) ( 6.95685653431989e-16 ); AGO2-MNASE_PAR-CLIP_(Kishore_2011) ( 7.11587181329795e-14 ); SF2/ASF_CLIP-SEQ_(Sanford_2009) ( 8.95046578194936e-14 ); AGO1-4_PAR-CLIP_(Hafner_2010) ( 3.21007640088364e-05 ); TIA1_iCLIP_(Wang_2010) ( 0.000828430143530244 ); TIAL1_iCLIP_(Wang_2010) ( 0.00135839209447758 ); IGF2BP1-3_PAR-CLIP_(Hafner_2010) ( 0.00673393191683997 ); ELAVL1_PAR-CLIP_(Kishore_2011) ( 0.0274526531942918 );  

----------------immu--------------
 (  );  

----------------ARE--------------
 (  );  

============================ group16 =========================

----------------C2--------------
REACTOME_INTEGRIN_CELL_SURFACE_INTERACTIONS ( 0.00068243286758512 ); KEGG_ECM_RECEPTOR_INTERACTION ( 0.000829343346902527 ); KEGG_FOCAL_ADHESION ( 0.00135584365399445 ); REACTOME_ADENYLATE_CYCLASE_ACTIVATING_PATHWAY ( 0.00891699052975327 ); KEGG_CALCIUM_SIGNALING_PATHWAY ( 0.00952857854867493 );  

----------------C3--------------
V$CP2_01 ( 0.00121936350087622 ); V$FREAC4_01 ( 0.00350033266535026 ); V$ERR1_Q2 ( 0.00395484481352602 ); GGATCCG,MIR-127 ( 0.00466034518069848 ); GGGAGGRR_V$MAZ_Q6 ( 0.00580522120154216 ); V$AP4_Q6 ( 0.00703134742881372 ); V$ISRE_01 ( 0.00772239037547266 ); V$NFKB_Q6_01 ( 0.00772239037547266 ); ARGGGTTAA_UNKNOWN ( 0.00909693260850282 ); V$PEA3_Q6 ( 0.00952857854867493 );  

----------------C4--------------
module_2 ( 0.0014104162624921 ); module_274 ( 0.00447274979372024 );  

----------------C5--------------
EXTRACELLULAR_REGION ( 7.91194239203218e-08 ); EXTRACELLULAR_REGION_PART ( 4.57155891181835e-07 ); EXTRACELLULAR_SPACE ( 1.88730421829786e-05 ); RECEPTOR_BINDING ( 0.00127991982231193 ); PROTEINACEOUS_EXTRACELLULAR_MATRIX ( 0.00186184227135208 ); EXTRACELLULAR_MATRIX ( 0.0020654463856712 ); LIPID_TRANSPORTER_ACTIVITY ( 0.00534095533374148 ); EXTRACELLULAR_MATRIX_STRUCTURAL_CONSTITUENT ( 0.00534095533374148 ); CELLULAR_DEFENSE_RESPONSE ( 0.00570051542330635 ); GROWTH_FACTOR_ACTIVITY ( 0.00570051542330635 ); FUCOSYLTRANSFERASE_ACTIVITY ( 0.00735979027389661 ); NEUROPEPTIDE_HORMONE_ACTIVITY ( 0.00891699052975327 );  

----------------GOSLIM--------------
GO:0005576 extracellular region ( 5.70614463694503e-07 ); GO:0044421 extracellular region part ( 1.09681987001946e-05 ); GO:0045202 synapse ( 0.000915490834175438 ); GO:0005578 proteinaceous extracellular matrix ( 0.0057600092932232 ); GO:0031012 extracellular matrix ( 5.70614463694503e-07 ); GO:0015872 dopamine transport ( 1.09681987001946e-05 ); GO:0004992 platelet activating factor receptor activity ( 0.000915490834175438 ); GO:0045095 keratin filament ( 0.0057600092932232 ); GO:0005882 intermediate filament ( 5.70614463694503e-07 ); GO:0006004 fucose metabolic process ( 1.09681987001946e-05 ); GO:0005201 extracellular matrix structural constituent ( 0.000915490834175438 ); GO:0045111 intermediate filament cytoskeleton ( 0.0057600092932232 ); GO:0051937 catecholamine transport ( 5.70614463694503e-07 ); GO:0042053 regulation of dopamine metabolic process ( 1.09681987001946e-05 ); GO:0042069 regulation of catecholamine metabolic process ( 0.000915490834175438 ); GO:0048385 regulation of retinoic acid receptor signaling pathway ( 0.0057600092932232 ); GO:0008035 high-density lipoprotein binding ( 5.70614463694503e-07 ); GO:0005615 extracellular space ( 1.09681987001946e-05 ); GO:0046903 secretion ( 0.000915490834175438 ); GO:0006816 calcium ion transport ( 0.0057600092932232 ); GO:0005102 receptor binding ( 5.70614463694503e-07 ); GO:0007631 feeding behavior ( 1.09681987001946e-05 ); GO:0021546 rhombomere development ( 0.000915490834175438 ); GO:0033238 regulation of cellular amine metabolic process ( 0.0057600092932232 ); GO:0060078 regulation of postsynaptic membrane potential ( 5.70614463694503e-07 ); GO:0005606 laminin-1 complex ( 1.09681987001946e-05 ); GO:0043256 laminin complex ( 0.000915490834175438 ); GO:0044456 synapse part ( 0.0057600092932232 ); GO:0005230 extracellular ligand-gated ion channel activity ( 5.70614463694503e-07 ); GO:0032940 secretion by cell ( 1.09681987001946e-05 ); GO:0005125 cytokine activity ( 0.000915490834175438 ); GO:0005231 excitatory extracellular ligand-gated ion channel activity ( 0.0057600092932232 ); GO:0051046 regulation of secretion ( 5.70614463694503e-07 ); GO:0016812 hydrolase activity, acting on carbon-nitrogen (but not peptide) bonds, in cyclic amides ( 1.09681987001946e-05 ); GO:0030054 cell junction ( 0.000915490834175438 ); GO:0015844 monoamine transport ( 0.0057600092932232 ); GO:0006836 neurotransmitter transport ( 5.70614463694503e-07 ); GO:0008343 adult feeding behavior ( 1.09681987001946e-05 ); GO:0006584 catecholamine metabolic process ( 0.000915490834175438 ); GO:0045211 postsynaptic membrane ( 0.0057600092932232 ); GO:0018958 phenol metabolic process ( 5.70614463694503e-07 ); GO:0060341 regulation of cellular localization ( 1.09681987001946e-05 ); GO:0019317 fucose catabolic process ( 0.000915490834175438 ); GO:0042355 L-fucose catabolic process ( 0.0057600092932232 ); GO:0042423 catecholamine biosynthetic process ( 5.70614463694503e-07 ); GO:0006968 cellular defense response ( 1.09681987001946e-05 ); GO:0030168 platelet activation ( 0.000915490834175438 ); GO:0015674 di-, tri-valent inorganic cation transport ( 0.0057600092932232 ); GO:0001662 behavioral fear response ( 5.70614463694503e-07 ); GO:0001964 startle response ( 1.09681987001946e-05 ); GO:0002209 behavioral defense response ( 0.000915490834175438 ); GO:0004016 adenylate cyclase activity ( 0.0057600092932232 ); GO:0044420 extracellular matrix part ( 5.70614463694503e-07 ); GO:0001505 regulation of neurotransmitter levels ( 1.09681987001946e-05 ); GO:0042354 L-fucose metabolic process ( 0.000915490834175438 ); GO:0048384 retinoic acid receptor signaling pathway ( 0.0057600092932232 ); GO:0048483 autonomic nervous system development ( 5.70614463694503e-07 ); GO:0005583 fibrillar collagen ( 1.09681987001946e-05 ); GO:0032879 regulation of localization ( 0.000915490834175438 );  

----------------GO--------------
GO:0005576 extracellular region ( 3.12822559453018e-06 ); GO:0044421 extracellular region part ( 6.66948547653274e-06 ); GO:0045202 synapse ( 1.1561790160038e-05 ); GO:0005578 proteinaceous extracellular matrix ( 0.000142375989896592 ); GO:0031012 extracellular matrix ( 0.000225979914034205 ); GO:0015872 dopamine transport ( 0.000465251287750833 ); GO:0004992 platelet activating factor receptor activity ( 0.000521761141280054 ); GO:0045095 keratin filament ( 0.000556522229410717 ); GO:0005882 intermediate filament ( 0.00136287749451752 ); GO:0006004 fucose metabolic process ( 0.00136913681211692 ); GO:0005201 extracellular matrix structural constituent ( 0.00138423452199492 ); GO:0045111 intermediate filament cytoskeleton ( 0.00141803851282463 ); GO:0051937 catecholamine transport ( 0.00162693799356522 ); GO:0042053 regulation of dopamine metabolic process ( 0.00170884197070771 ); GO:0042069 regulation of catecholamine metabolic process ( 0.00170884197070771 ); GO:0048385 regulation of retinoic acid receptor signaling pathway ( 0.00170884197070771 ); GO:0008035 high-density lipoprotein binding ( 0.00170884197070771 ); GO:0005615 extracellular space ( 0.00172552270936678 ); GO:0046903 secretion ( 0.00193574608584434 ); GO:0006816 calcium ion transport ( 0.00219399267473149 ); GO:0005102 receptor binding ( 0.00244531948033036 ); GO:0007631 feeding behavior ( 0.00249182571008305 ); GO:0021546 rhombomere development ( 0.00254082684014569 ); GO:0033238 regulation of cellular amine metabolic process ( 0.00254082684014569 ); GO:0060078 regulation of postsynaptic membrane potential ( 0.00254082684014569 ); GO:0005606 laminin-1 complex ( 0.00254082684014569 ); GO:0043256 laminin complex ( 0.00254082684014569 ); GO:0044456 synapse part ( 0.00256778383169503 ); GO:0005230 extracellular ligand-gated ion channel activity ( 0.00268891303343675 ); GO:0032940 secretion by cell ( 0.00275174098068772 ); GO:0005125 cytokine activity ( 0.00325680179121536 ); GO:0005231 excitatory extracellular ligand-gated ion channel activity ( 0.00345562332663504 ); GO:0051046 regulation of secretion ( 0.00350033266535026 ); GO:0016812 hydrolase activity, acting on carbon-nitrogen (but not peptide) bonds, in cyclic amides ( 0.00352605556621119 ); GO:0030054 cell junction ( 0.00364694946757588 ); GO:0015844 monoamine transport ( 0.00380546281342716 ); GO:0006836 neurotransmitter transport ( 0.00401920047100075 ); GO:0008343 adult feeding behavior ( 0.00466034518069848 ); GO:0006584 catecholamine metabolic process ( 0.00479400210817239 ); GO:0045211 postsynaptic membrane ( 0.00514051443008411 ); GO:0018958 phenol metabolic process ( 0.00534095533374148 ); GO:0060341 regulation of cellular localization ( 0.00535241330085774 ); GO:0019317 fucose catabolic process ( 0.00593959602189731 ); GO:0042355 L-fucose catabolic process ( 0.00593959602189731 ); GO:0042423 catecholamine biosynthetic process ( 0.00593959602189731 ); GO:0006968 cellular defense response ( 0.00608469144295132 ); GO:0030168 platelet activation ( 0.00654344665106475 ); GO:0015674 di-, tri-valent inorganic cation transport ( 0.00681153903699354 ); GO:0001662 behavioral fear response ( 0.00735979027389661 ); GO:0001964 startle response ( 0.00735979027389661 ); GO:0002209 behavioral defense response ( 0.00735979027389661 ); GO:0004016 adenylate cyclase activity ( 0.00735979027389661 ); GO:0044420 extracellular matrix part ( 0.00871510967742893 ); GO:0001505 regulation of neurotransmitter levels ( 0.00875385867869655 ); GO:0042354 L-fucose metabolic process ( 0.00891699052975327 ); GO:0048384 retinoic acid receptor signaling pathway ( 0.00891699052975327 ); GO:0048483 autonomic nervous system development ( 0.00891699052975327 ); GO:0005583 fibrillar collagen ( 0.00891699052975327 ); GO:0032879 regulation of localization ( 0.00930311459940166 );  

----------------KEGG--------------
hsa01430 Cell junctions ( 0.000495490309242555 ); hsa04512 ECM-receptor interaction ( 0.000829343346902527 ); hsa04510 Focal adhesion ( 0.00135584365399445 ); hsa04020 Calcium signaling pathway ( 0.0098098090779758 ); hsa05014 Amyotrophic lateral sclerosis (ALS) ( 0.0365648635762778 ); hsa00601 Glycosphingolipid biosynthesis - lacto and neolacto series ( 0.0462685049035197 );  

----------------CARTA--------------
eponfkbpathway ( 0.0263665385602233 ); ppargpathway ( 0.0392889272696947 ); il1rpathway ( 0.0495427088691021 );  

----------------RBP--------------
 (  );  

----------------immu--------------
 ( 0.00593453246719551 );  

----------------ARE--------------
 (  );  

============================ group18 =========================

----------------C2--------------
KEGG_FOCAL_ADHESION ( 0.000534788913552973 ); KEGG_RENAL_CELL_CARCINOMA ( 0.00154352243211518 ); REACTOME_OPIOID_SIGNALLING ( 0.00275812649814569 ); REACTOME_INTEGRATION_OF_ENERGY_METABOLISM ( 0.00425421046125625 ); KEGG_ALZHEIMERS_DISEASE ( 0.00498016827972087 ); REACTOME_AXON_GUIDANCE ( 0.00554077640621086 ); BIOCARTA_PTEN_PATHWAY ( 0.00708510593819833 ); BIOCARTA_TGFB_PATHWAY ( 0.00708510593819833 ); BIOCARTA_MAL_PATHWAY ( 0.00788208300445034 ); REACTOME_ADP_SIGNALLING_THROUGH_P2Y_PURINOCEPTOR_12 ( 0.00959063897026685 );  

----------------C3--------------
V$NERF_Q2 ( 0.000322490087919308 ); GGGCGGR_V$SP1_Q6 ( 0.000365882864465851 ); GGCAGAC,MIR-346 ( 0.00148726542410574 ); V$TEL2_Q6 ( 0.00498016827972087 ); RGTTAMWNATT_V$HNF1_01 ( 0.00630397230468749 ); V$LXR_Q3 ( 0.00698777810176837 ); V$MYB_Q6 ( 0.00882214144636585 ); ACTWSNACTNY_UNKNOWN ( 0.00888394760320588 );  

----------------C4--------------
MORF_AP2M1 ( 1.62910246916335e-07 ); MORF_DDB1 ( 3.90136970513631e-06 ); MORF_PRKAG1 ( 1.36023077960433e-05 ); MORF_GPX4 ( 0.000400056659999869 ); MORF_CSNK2B ( 0.000515665013897544 ); module_60 ( 0.000587575706929614 ); MORF_NME2 ( 0.000591292831972063 ); module_42 ( 0.000715105846246239 ); module_77 ( 0.00100285502957631 ); MORF_PHB ( 0.00116988302877669 ); MORF_AP3D1 ( 0.00159366961237257 ); MORF_ANP32B ( 0.00165878664592927 ); MORF_DAP ( 0.00171310636376747 ); MORF_SOD1 ( 0.001974690790788 ); MORF_RBBP8 ( 0.00224736782746029 ); MORF_TPR ( 0.00242740423419129 ); MORF_RAB5A ( 0.00275812649814569 ); MORF_DDX11 ( 0.00294606339417092 ); MORF_FDXR ( 0.00320945778975245 ); module_25 ( 0.00369672035303742 ); MORF_GNB1 ( 0.00379709620660605 ); module_22 ( 0.00397888236937925 ); MORF_FANCG ( 0.00398174407982126 ); MORF_USP5 ( 0.00423462579279568 ); MORF_TERF2IP ( 0.00541277006995731 ); MORF_HDAC1 ( 0.00541551233564324 ); MORF_PSMC1 ( 0.00583717820959829 ); MORF_SS18 ( 0.00664061714670043 );  

----------------C5--------------
PROTEIN_SERINE_THREONINE_PHOSPHATASE_ACTIVITY ( 0.000632563106717915 ); SIGNAL_TRANSDUCTION ( 0.000761185483116143 ); PROTEIN_METABOLIC_PROCESS ( 0.0019350742311021 ); INTRACELLULAR_SIGNALING_CASCADE ( 0.00205634074884003 ); CYTOPLASM ( 0.00219152291865487 ); PHOSPHOPROTEIN_PHOSPHATASE_ACTIVITY ( 0.0025213094873456 ); GLYCEROPHOSPHOLIPID_METABOLIC_PROCESS ( 0.00326912383311879 ); RESPONSE_TO_OXIDATIVE_STRESS ( 0.00397888236937925 ); CELLULAR_PROTEIN_METABOLIC_PROCESS ( 0.00416953516195917 ); NADH_DEHYDROGENASE_COMPLEX ( 0.00429286978852534 ); MITOCHONDRIAL_RESPIRATORY_CHAIN_COMPLEX_I ( 0.00429286978852534 ); RESPIRATORY_CHAIN_COMPLEX_I ( 0.00429286978852534 ); CELL_SURFACE_RECEPTOR_LINKED_SIGNAL_TRANSDUCTION_GO_0007166 ( 0.00442778585589433 ); CELLULAR_MACROMOLECULE_METABOLIC_PROCESS ( 0.00471540469473267 ); GTPASE_ACTIVITY ( 0.00522229744586491 ); POST_TRANSLATIONAL_PROTEIN_MODIFICATION ( 0.00557651994867056 ); PHOSPHORIC_MONOESTER_HYDROLASE_ACTIVITY ( 0.00757789172676567 ); G_PROTEIN_COUPLED_RECEPTOR_PROTEIN_SIGNALING_PATHWAY ( 0.00815514357963378 ); POSITIVE_REGULATION_OF_SIGNAL_TRANSDUCTION ( 0.0099568524345895 );  

----------------GOSLIM--------------
GO:0002478 antigen processing and presentation of exogenous peptide antigen ( 0.000447840175966972 ); GO:0002495 antigen processing and presentation of peptide antigen via MHC class II ( 0.000447840175966972 ); GO:0019886 antigen processing and presentation of exogenous peptide antigen via MHC class II ( 0.000447840175966972 ); GO:0048002 antigen processing and presentation of peptide antigen ( 0.000447840175966972 ); GO:0019882 antigen processing and presentation ( 0.000447840175966972 ); GO:0019884 antigen processing and presentation of exogenous antigen ( 0.000447840175966972 ); GO:0044444 cytoplasmic part ( 0.000447840175966972 ); GO:0030176 integral to endoplasmic reticulum membrane ( 0.000447840175966972 ); GO:0006120 mitochondrial electron transport, NADH to ubiquinone ( 0.000447840175966972 ); GO:0005747 mitochondrial respiratory chain complex I ( 0.000447840175966972 ); GO:0030964 NADH dehydrogenase complex ( 0.000447840175966972 ); GO:0045271 respiratory chain complex I ( 0.000447840175966972 ); GO:0006793 phosphorus metabolic process ( 0.000447840175966972 ); GO:0006796 phosphate metabolic process ( 0.000447840175966972 ); GO:0003954 NADH dehydrogenase activity ( 0.000447840175966972 ); GO:0008137 NADH dehydrogenase (ubiquinone) activity ( 0.000447840175966972 ); GO:0050136 NADH dehydrogenase (quinone) activity ( 0.000447840175966972 ); GO:0016655 oxidoreductase activity, acting on NADH or NADPH, quinone or similar compound as acceptor ( 0.000447840175966972 ); GO:0042773 ATP synthesis coupled electron transport ( 0.000447840175966972 ); GO:0042775 mitochondrial ATP synthesis coupled electron transport ( 0.000447840175966972 ); GO:0048869 cellular developmental process ( 0.000447840175966972 ); GO:0015457 auxiliary transport protein activity ( 0.000447840175966972 ); GO:0044267 cellular protein metabolic process ( 0.000447840175966972 ); GO:0022904 respiratory electron transport chain ( 0.000447840175966972 ); GO:0019538 protein metabolic process ( 0.000447840175966972 ); GO:0005829 cytosol ( 0.000447840175966972 ); GO:0031227 intrinsic to endoplasmic reticulum membrane ( 0.000447840175966972 ); GO:0002504 antigen processing and presentation of peptide or polysaccharide antigen via MHC class II ( 0.000447840175966972 ); GO:0035137 hindlimb morphogenesis ( 0.000447840175966972 ); GO:0006696 ergosterol biosynthetic process ( 0.000447840175966972 ); GO:0008204 ergosterol metabolic process ( 0.000447840175966972 ); GO:0021759 globus pallidus development ( 0.000447840175966972 ); GO:0021831 embryonic olfactory bulb interneuron precursor migration ( 0.000447840175966972 ); GO:0021889 olfactory bulb interneuron differentiation ( 0.000447840175966972 ); GO:0021891 olfactory bulb interneuron development ( 0.000447840175966972 ); GO:0022028 tangential migration from the subventricular zone to the olfactory bulb ( 0.000447840175966972 ); GO:0035120 post-embryonic appendage morphogenesis ( 0.000447840175966972 ); GO:0035127 post-embryonic limb morphogenesis ( 0.000447840175966972 ); GO:0035129 post-embryonic hindlimb morphogenesis ( 0.000447840175966972 ); GO:0050855 regulation of B cell receptor signaling pathway ( 0.000447840175966972 ); GO:0050861 positive regulation of B cell receptor signaling pathway ( 0.000447840175966972 ); GO:0002055 adenine binding ( 0.000447840175966972 ); GO:0003999 adenine phosphoribosyltransferase activity ( 0.000447840175966972 ); GO:0008389 coumarin 7-hydroxylase activity ( 0.000447840175966972 ); GO:0015367 oxoglutarate:malate antiporter activity ( 0.000447840175966972 ); GO:0031997 N-terminal myristoylation domain binding ( 0.000447840175966972 ); GO:0006903 vesicle targeting ( 0.000447840175966972 ); GO:0019370 leukotriene biosynthetic process ( 0.000447840175966972 ); GO:0022898 regulation of transmembrane transporter activity ( 0.000447840175966972 ); GO:0032409 regulation of transporter activity ( 0.000447840175966972 ); GO:0032412 regulation of ion transmembrane transporter activity ( 0.000447840175966972 ); GO:0043450 alkene biosynthetic process ( 0.000447840175966972 ); GO:0030154 cell differentiation ( 0.000447840175966972 ); GO:0016310 phosphorylation ( 0.000447840175966972 ); GO:0031090 organelle membrane ( 0.000447840175966972 ); GO:0007584 response to nutrient ( 0.000447840175966972 ); GO:0005925 focal adhesion ( 0.000447840175966972 ); GO:0005746 mitochondrial respiratory chain ( 0.000447840175966972 ); GO:0005924 cell-substrate adherens junction ( 0.000447840175966972 );  

----------------GO--------------
GO:0002478 antigen processing and presentation of exogenous peptide antigen ( 0.000491912432025428 ); GO:0002495 antigen processing and presentation of peptide antigen via MHC class II ( 0.000491912432025428 ); GO:0019886 antigen processing and presentation of exogenous peptide antigen via MHC class II ( 0.000491912432025428 ); GO:0048002 antigen processing and presentation of peptide antigen ( 0.000556369728241698 ); GO:0019882 antigen processing and presentation ( 0.000713892583216359 ); GO:0019884 antigen processing and presentation of exogenous antigen ( 0.00073443677438321 ); GO:0044444 cytoplasmic part ( 0.00190233172361202 ); GO:0030176 integral to endoplasmic reticulum membrane ( 0.00193233995689499 ); GO:0006120 mitochondrial electron transport, NADH to ubiquinone ( 0.00209714884279017 ); GO:0005747 mitochondrial respiratory chain complex I ( 0.00209714884279017 ); GO:0030964 NADH dehydrogenase complex ( 0.00209714884279017 ); GO:0045271 respiratory chain complex I ( 0.00209714884279017 ); GO:0006793 phosphorus metabolic process ( 0.00214719131236145 ); GO:0006796 phosphate metabolic process ( 0.00214719131236145 ); GO:0003954 NADH dehydrogenase activity ( 0.00227043962357102 ); GO:0008137 NADH dehydrogenase (ubiquinone) activity ( 0.00227043962357102 ); GO:0050136 NADH dehydrogenase (quinone) activity ( 0.00227043962357102 ); GO:0016655 oxidoreductase activity, acting on NADH or NADPH, quinone or similar compound as acceptor ( 0.00305130134174511 ); GO:0042773 ATP synthesis coupled electron transport ( 0.0037327943090346 ); GO:0042775 mitochondrial ATP synthesis coupled electron transport ( 0.0037327943090346 ); GO:0048869 cellular developmental process ( 0.00390199808525138 ); GO:0015457 auxiliary transport protein activity ( 0.00397888236937925 ); GO:0044267 cellular protein metabolic process ( 0.00456663018814857 ); GO:0022904 respiratory electron transport chain ( 0.00506087208405462 ); GO:0019538 protein metabolic process ( 0.0051730272771286 ); GO:0005829 cytosol ( 0.00522338522763532 ); GO:0031227 intrinsic to endoplasmic reticulum membrane ( 0.00535630206153778 ); GO:0002504 antigen processing and presentation of peptide or polysaccharide antigen via MHC class II ( 0.00560866637095689 ); GO:0035137 hindlimb morphogenesis ( 0.00560866637095689 ); GO:0006696 ergosterol biosynthetic process ( 0.0070879203740013 ); GO:0008204 ergosterol metabolic process ( 0.0070879203740013 ); GO:0021759 globus pallidus development ( 0.0070879203740013 ); GO:0021831 embryonic olfactory bulb interneuron precursor migration ( 0.0070879203740013 ); GO:0021889 olfactory bulb interneuron differentiation ( 0.0070879203740013 ); GO:0021891 olfactory bulb interneuron development ( 0.0070879203740013 ); GO:0022028 tangential migration from the subventricular zone to the olfactory bulb ( 0.0070879203740013 ); GO:0035120 post-embryonic appendage morphogenesis ( 0.0070879203740013 ); GO:0035127 post-embryonic limb morphogenesis ( 0.0070879203740013 ); GO:0035129 post-embryonic hindlimb morphogenesis ( 0.0070879203740013 ); GO:0050855 regulation of B cell receptor signaling pathway ( 0.0070879203740013 ); GO:0050861 positive regulation of B cell receptor signaling pathway ( 0.0070879203740013 ); GO:0002055 adenine binding ( 0.0070879203740013 ); GO:0003999 adenine phosphoribosyltransferase activity ( 0.0070879203740013 ); GO:0008389 coumarin 7-hydroxylase activity ( 0.0070879203740013 ); GO:0015367 oxoglutarate:malate antiporter activity ( 0.0070879203740013 ); GO:0031997 N-terminal myristoylation domain binding ( 0.0070879203740013 ); GO:0006903 vesicle targeting ( 0.00788208300445034 ); GO:0019370 leukotriene biosynthetic process ( 0.00788208300445034 ); GO:0022898 regulation of transmembrane transporter activity ( 0.00788208300445034 ); GO:0032409 regulation of transporter activity ( 0.00788208300445034 ); GO:0032412 regulation of ion transmembrane transporter activity ( 0.00788208300445034 ); GO:0043450 alkene biosynthetic process ( 0.00788208300445034 ); GO:0030154 cell differentiation ( 0.0079218099913595 ); GO:0016310 phosphorylation ( 0.00838856498930827 ); GO:0031090 organelle membrane ( 0.00872573449641711 ); GO:0007584 response to nutrient ( 0.00888394760320588 ); GO:0005925 focal adhesion ( 0.00929573423890937 ); GO:0005746 mitochondrial respiratory chain ( 0.00971851721439173 ); GO:0005924 cell-substrate adherens junction ( 0.00971851721439173 );  

----------------KEGG--------------
hsa04510 Focal adhesion ( 0.000534788913552973 ); hsa05211 Renal cell carcinoma ( 0.00146328012712838 ); hsa05010 Alzheimer's disease ( 0.00554077640621086 ); hsa04360 Axon guidance ( 0.013462669892133 ); hsa04720 Long-term potentiation ( 0.014026744475264 ); hsa05212 Pancreatic cancer ( 0.0145621200453291 ); hsa04810 Regulation of actin cytoskeleton ( 0.0170243974328025 ); hsa04350 TGF-beta signaling pathway ( 0.0232699049605943 ); hsa05219 Bladder cancer ( 0.0357053217545 ); hsa04916 Melanogenesis ( 0.0360040794192123 ); hsa04150 mTOR signaling pathway ( 0.0438182279756965 ); hsa05012 Parkinson's disease ( 0.0464505997359535 ); hsa00190 Oxidative phosphorylation ( 0.0474669113184959 ); hsa00232 Caffeine metabolism ( 0.0485799780590498 );  

----------------CARTA--------------
skp2e2fpathway ( 0.028053764550949 ); extrinsicpathway ( 0.028053764550949 ); vifpathway ( 0.0349442275806797 ); prc2pathway ( 0.0349442275806797 ); erkpathway ( 0.0349442275806797 ); p38mapkpathway ( 0.0357053217545 ); fbw7pathway ( 0.0417861857419389 ); p27pathway ( 0.0485799780590498 );  

----------------RBP--------------
AGO2-MNASE_PAR-CLIP_(Kishore_2011) ( 1.6741376335955e-09 ); ELAVL1-MNASE_PAR-CLIP_(Kishore_2011) ( 1.03744799819302e-08 ); AGO2_PAR-CLIP_(Kishore_2011) ( 1.06211115902994e-08 ); AGO2_CLIP-SEQ_(Kishore_2011) ( 8.35243737192499e-08 ); ELAVL1_CLIP-SEQ_(Kishore_2011) ( 0.00128210290982341 ); SF2/ASF_CLIP-SEQ_(Sanford_2009) ( 0.00214918842350866 ); ELAVL1_PAR-CLIP_(Kishore_2011) ( 0.00701244427772392 );  

----------------immu--------------
 ( 0.00333355114263546 );  

----------------ARE--------------
 (  );  

============================ group10 =========================

----------------C2--------------
 (  );  

----------------C3--------------
V$HEB_Q6 ( 0.00206411872727607 ); GTACTGT,MIR-101 ( 0.00373957980957067 ); V$LEF1_Q2 ( 0.00506481489102905 ); V$AP4_Q6 ( 0.00532687021008668 ); V$SREBP_Q3 ( 0.00777870260228296 ); TGACCTTG_V$SF1_Q6 ( 0.00795408880257766 ); V$SF1_Q6 ( 0.00831308135056152 );  

----------------C4--------------
 ( 0.00500684178910281 );  

----------------C5--------------
HYDROLASE_ACTIVITY__ACTING_ON_ACID_ANHYDRIDES__CATALYZING_TRANSMEMBRANE_MOVEMENT_OF_SUBSTANCES ( 0.0022393732544492 ); PRIMARY_ACTIVE_TRANSMEMBRANE_TRANSPORTER_ACTIVITY ( 0.00240920299665768 ); ATPASE_ACTIVITY__COUPLED_TO_MOVEMENT_OF_SUBSTANCES ( 0.00240920299665768 );  

----------------GOSLIM--------------
GO:0005697 telomerase holoenzyme complex ( 0.00479996705751333 ); GO:0005578 proteinaceous extracellular matrix ( 0.00904543746986282 ); GO:0031012 extracellular matrix ( 0.00479996705751333 ); GO:0000722 telomere maintenance via recombination ( 0.00904543746986282 ); GO:0006196 AMP catabolic process ( 0.00479996705751333 ); GO:0009125 nucleoside monophosphate catabolic process ( 0.00904543746986282 ); GO:0009128 purine nucleoside monophosphate catabolic process ( 0.00479996705751333 ); GO:0009158 ribonucleoside monophosphate catabolic process ( 0.00904543746986282 ); GO:0009169 purine ribonucleoside monophosphate catabolic process ( 0.00479996705751333 ); GO:0021703 locus ceruleus development ( 0.00904543746986282 ); GO:0030037 actin filament reorganization during cell cycle ( 0.00479996705751333 ); GO:0051823 regulation of synapse structural plasticity ( 0.00904543746986282 ); GO:0009673 low affinity phosphate transmembrane transporter activity ( 0.00479996705751333 ); GO:0009917 sterol 5-alpha reductase activity ( 0.00904543746986282 ); GO:0015633 zinc transporting ATPase activity ( 0.00479996705751333 ); GO:0043890 N-acetylgalactosamine-6-sulfatase activity ( 0.00904543746986282 ); GO:0050265 RNA uridylyltransferase activity ( 0.00479996705751333 ); GO:0005891 voltage-gated calcium channel complex ( 0.00904543746986282 ); GO:0032403 protein complex binding ( 0.00479996705751333 );  

----------------GO--------------
GO:0005697 telomerase holoenzyme complex ( 0.000437841337863313 ); GO:0005578 proteinaceous extracellular matrix ( 0.00339949315808972 ); GO:0031012 extracellular matrix ( 0.00439544766775135 ); GO:0000722 telomere maintenance via recombination ( 0.00668576886341921 ); GO:0006196 AMP catabolic process ( 0.00668576886341921 ); GO:0009125 nucleoside monophosphate catabolic process ( 0.00668576886341921 ); GO:0009128 purine nucleoside monophosphate catabolic process ( 0.00668576886341921 ); GO:0009158 ribonucleoside monophosphate catabolic process ( 0.00668576886341921 ); GO:0009169 purine ribonucleoside monophosphate catabolic process ( 0.00668576886341921 ); GO:0021703 locus ceruleus development ( 0.00668576886341921 ); GO:0030037 actin filament reorganization during cell cycle ( 0.00668576886341921 ); GO:0051823 regulation of synapse structural plasticity ( 0.00668576886341921 ); GO:0009673 low affinity phosphate transmembrane transporter activity ( 0.00668576886341921 ); GO:0009917 sterol 5-alpha reductase activity ( 0.00668576886341921 ); GO:0015633 zinc transporting ATPase activity ( 0.00668576886341921 ); GO:0043890 N-acetylgalactosamine-6-sulfatase activity ( 0.00668576886341921 ); GO:0050265 RNA uridylyltransferase activity ( 0.00668576886341921 ); GO:0005891 voltage-gated calcium channel complex ( 0.00857286987185933 ); GO:0032403 protein complex binding ( 0.0086355849377486 );  

----------------KEGG--------------
hsa00150 Androgen and estrogen metabolism ( 0.0293240443432064 ); hsa02010 ABC transporters - General ( 0.0349570768392989 );  

----------------CARTA--------------
 (  );  

----------------RBP--------------
 (  );  

----------------immu--------------
 (  );  

----------------ARE--------------
 (  );  

============================ group2981 =========================

----------------C2--------------
KEGG_PROTEIN_EXPORT ( 0.00502473806660315 ); KEGG_MISMATCH_REPAIR ( 0.00502473806660315 );  

----------------C3--------------
 (  );  

----------------C4--------------
MORF_RAD23A ( 0.00067242529657006 ); MORF_RAD21 ( 0.000790113639246789 ); MORF_RAD23B ( 0.000813160178548522 ); GNF2_S100A4 ( 0.00103324424285847 ); GNF2_PECAM1 ( 0.00160314318772916 ); GNF2_ITGB2 ( 0.0020019442173024 ); GNF2_TNFRSF1B ( 0.00270732142234626 ); GNF2_BUB3 ( 0.00460158942920783 ); module_82 ( 0.00546511698662106 ); module_371 ( 0.00592256131614645 ); MORF_BUB3 ( 0.00706029879124579 ); module_281 ( 0.00739565490286539 ); GNF2_HCK ( 0.0079119681385504 ); GNF2_FGR ( 0.00901650922038195 ); MORF_SKP1A ( 0.00904576111030175 ); MORF_GNB1 ( 0.00956022119451124 ); GNF2_PCAF ( 0.00958888883761253 );  

----------------C5--------------
PROTEIN_AMINO_ACID_AUTOPHOSPHORYLATION ( 0.00846007209730305 ); PROTEIN_AUTOPROCESSING ( 0.00901650922038195 ); GROWTH_FACTOR_BINDING ( 0.00901650922038195 );  

----------------GOSLIM--------------
GO:0051656 establishment of organelle localization (  ); GO:0051640 organelle localization (  ); GO:0006890 retrograde vesicle-mediated transport, Golgi to ER (  ); GO:0001802 type III hypersensitivity (  ); GO:0001803 regulation of type III hypersensitivity (  ); GO:0001805 positive regulation of type III hypersensitivity (  ); GO:0033026 negative regulation of mast cell apoptosis (  ); GO:0033182 regulation of histone ubiquitination (  ); GO:0042590 antigen processing and presentation of exogenous peptide antigen via MHC class I (  ); GO:0045993 negative regulation of translational initiation by iron (  ); GO:0004506 squalene monooxygenase activity (  ); GO:0005139 interleukin-7 receptor binding (  ); GO:0048408 epidermal growth factor binding (  ); GO:0050353 trimethyllysine dioxygenase activity (  ); GO:0002429 immune response-activating cell surface receptor signaling pathway (  ); GO:0002768 immune response-regulating cell surface receptor signaling pathway (  ); GO:0051650 establishment of vesicle localization (  ); GO:0051648 vesicle localization (  ); GO:0048193 Golgi vesicle transport (  ); GO:0002757 immune response-activating signal transduction (  ); GO:0002764 immune response-regulating signal transduction (  ); GO:0000729 DNA double-strand break processing (  ); GO:0001794 type IIa hypersensitivity (  ); GO:0001796 regulation of type IIa hypersensitivity (  ); GO:0001798 positive regulation of type IIa hypersensitivity (  ); GO:0001810 regulation of type I hypersensitivity (  ); GO:0001812 positive regulation of type I hypersensitivity (  ); GO:0002431 Fc receptor mediated stimulatory signaling pathway (  ); GO:0002445 type II hypersensitivity (  ); GO:0002888 positive regulation of myeloid leukocyte mediated immunity (  ); GO:0002892 regulation of type II hypersensitivity (  ); GO:0002894 positive regulation of type II hypersensitivity (  ); GO:0006447 regulation of translational initiation by iron (  ); GO:0016068 type I hypersensitivity (  ); GO:0016090 prenol metabolic process (  ); GO:0016093 polyprenol metabolic process (  ); GO:0019348 dolichol metabolic process (  ); GO:0032765 positive regulation of mast cell cytokine production (  ); GO:0033023 mast cell homeostasis (  ); GO:0033024 mast cell apoptosis (  ); GO:0033025 regulation of mast cell apoptosis (  ); GO:0045329 carnitine biosynthetic process (  ); GO:0031094 platelet dense tubular network (  ); GO:0031372 UBC13-MMS2 complex (  ); GO:0032997 Fc receptor complex (  ); GO:0032998 Fc-epsilon receptor I complex (  ); GO:0033185 dolichol-phosphate-mannose synthase complex (  ); GO:0004914 interleukin-5 receptor activity (  ); GO:0019767 IgE receptor activity (  ); GO:0019980 interleukin-5 binding (  );  

----------------GO--------------
GO:0051656 establishment of organelle localization ( 0.0013396016400879 ); GO:0051640 organelle localization ( 0.00245747122525543 ); GO:0006890 retrograde vesicle-mediated transport, Golgi to ER ( 0.00308463500996773 ); GO:0001802 type III hypersensitivity ( 0.00462474237168853 ); GO:0001803 regulation of type III hypersensitivity ( 0.00462474237168853 ); GO:0001805 positive regulation of type III hypersensitivity ( 0.00462474237168853 ); GO:0033026 negative regulation of mast cell apoptosis ( 0.00462474237168853 ); GO:0033182 regulation of histone ubiquitination ( 0.00462474237168853 ); GO:0042590 antigen processing and presentation of exogenous peptide antigen via MHC class I ( 0.00462474237168853 ); GO:0045993 negative regulation of translational initiation by iron ( 0.00462474237168853 ); GO:0004506 squalene monooxygenase activity ( 0.00462474237168853 ); GO:0005139 interleukin-7 receptor binding ( 0.00462474237168853 ); GO:0048408 epidermal growth factor binding ( 0.00462474237168853 ); GO:0050353 trimethyllysine dioxygenase activity ( 0.00462474237168853 ); GO:0002429 immune response-activating cell surface receptor signaling pathway ( 0.00592256131614645 ); GO:0002768 immune response-regulating cell surface receptor signaling pathway ( 0.00639690730956514 ); GO:0051650 establishment of vesicle localization ( 0.00688799234204692 ); GO:0051648 vesicle localization ( 0.00739565490286539 ); GO:0048193 Golgi vesicle transport ( 0.00742768586589165 ); GO:0002757 immune response-activating signal transduction ( 0.00791973458875474 ); GO:0002764 immune response-regulating signal transduction ( 0.00846007209730305 ); GO:0000729 DNA double-strand break processing ( 0.00922832791873329 ); GO:0001794 type IIa hypersensitivity ( 0.00922832791873329 ); GO:0001796 regulation of type IIa hypersensitivity ( 0.00922832791873329 ); GO:0001798 positive regulation of type IIa hypersensitivity ( 0.00922832791873329 ); GO:0001810 regulation of type I hypersensitivity ( 0.00922832791873329 ); GO:0001812 positive regulation of type I hypersensitivity ( 0.00922832791873329 ); GO:0002431 Fc receptor mediated stimulatory signaling pathway ( 0.00922832791873329 ); GO:0002445 type II hypersensitivity ( 0.00922832791873329 ); GO:0002888 positive regulation of myeloid leukocyte mediated immunity ( 0.00922832791873329 ); GO:0002892 regulation of type II hypersensitivity ( 0.00922832791873329 ); GO:0002894 positive regulation of type II hypersensitivity ( 0.00922832791873329 ); GO:0006447 regulation of translational initiation by iron ( 0.00922832791873329 ); GO:0016068 type I hypersensitivity ( 0.00922832791873329 ); GO:0016090 prenol metabolic process ( 0.00922832791873329 ); GO:0016093 polyprenol metabolic process ( 0.00922832791873329 ); GO:0019348 dolichol metabolic process ( 0.00922832791873329 ); GO:0032765 positive regulation of mast cell cytokine production ( 0.00922832791873329 ); GO:0033023 mast cell homeostasis ( 0.00922832791873329 ); GO:0033024 mast cell apoptosis ( 0.00922832791873329 ); GO:0033025 regulation of mast cell apoptosis ( 0.00922832791873329 ); GO:0045329 carnitine biosynthetic process ( 0.00922832791873329 ); GO:0031094 platelet dense tubular network ( 0.00922832791873329 ); GO:0031372 UBC13-MMS2 complex ( 0.00922832791873329 ); GO:0032997 Fc receptor complex ( 0.00922832791873329 ); GO:0032998 Fc-epsilon receptor I complex ( 0.00922832791873329 ); GO:0033185 dolichol-phosphate-mannose synthase complex ( 0.00922832791873329 ); GO:0004914 interleukin-5 receptor activity ( 0.00922832791873329 ); GO:0019767 IgE receptor activity ( 0.00922832791873329 ); GO:0019980 interleukin-5 binding ( 0.00922832791873329 );  

----------------KEGG--------------
hsa03430 Mismatch repair ( 0.00502473806660315 ); hsa04120 Ubiquitin mediated proteolysis ( 0.0229147612129258 ); hsa00900 Terpenoid biosynthesis ( 0.0274330099951938 ); hsa04060 Cytokine-cytokine receptor interaction ( 0.0306668224514731 ); hsa03060 Protein export ( 0.0453067644227831 ); hsa04664 Fc epsilon RI signaling pathway ( 0.0483548896603272 );  

----------------CARTA--------------
plcdpathway ( 0.0183724110202476 ); plateletapppathway ( 0.0274330099951938 ); vobesitypathway ( 0.0274330099951938 ); ifngpathway ( 0.0364108787411853 ); hifpathway ( 0.0497241952769356 );  

----------------RBP--------------
AGO1-4_PAR-CLIP_(Hafner_2010) ( 0.0108734206557309 ); ELAVL1_PAR-CLIP_(Mukherjee_2011) ( 0.0120403267893723 ); ELAVL1_CLIP-SEQ_(Kishore_2011) ( 0.0122814089285657 ); IGF2BP1-3_PAR-CLIP_(Hafner_2010) ( 0.0126814767265951 ); TDP-43_iCLIP_(Tollervey_2011) ( 0.0429582444088847 );  

----------------immu--------------
 (  );  

----------------ARE--------------
 (  );  

============================ group11 =========================

----------------C2--------------
 ( 0.00809697451029487 );  

----------------C3--------------
V$AP2_Q6_01 ( 0.00116455134544272 ); CAGGTCC,MIR-492 ( 0.00121223053844699 ); CACTGTG,MIR-128A,MIR-128B ( 0.00133329744634464 ); V$SRY_02 ( 0.00147937428308537 ); V$DBP_Q6 ( 0.00154918765213014 ); V$PAX5_01 ( 0.00157941066574199 ); V$SOX5_01 ( 0.00158499029803464 ); TTGGAGA,MIR-515-5P,MIR-519E ( 0.00190614488902958 ); V$GATA_C ( 0.00193520959236608 ); GAGCCTG,MIR-484 ( 0.00636680249145188 ); TGAGATT,MIR-216 ( 0.00699915728484927 ); CTCAGGG,MIR-125B,MIR-125A ( 0.00726870287056339 ); V$HMGIY_Q6 ( 0.00836776456120499 ); V$GATA4_Q3 ( 0.00852674929785114 ); GCANCTGNY_V$MYOD_Q6 ( 0.00853337667109636 ); AAAYRNCTG_UNKNOWN ( 0.00877106411987754 ); CAGCTG_V$AP4_Q5 ( 0.00897230811196685 ); V$AP2_Q6 ( 0.00935140005818341 ); AACTGGA,MIR-145 ( 0.00952234165443236 );  

----------------C4--------------
module_13 ( 5.78746045333883e-05 ); module_18 ( 0.000615059269736248 ); module_41 ( 0.0023340732351221 ); module_104 ( 0.00335939058475035 ); MORF_PDCD1 ( 0.0034377132099257 ); module_226 ( 0.00618145218955928 ); MORF_CASP2 ( 0.00636680249145188 ); module_281 ( 0.00663813676749491 ); module_11 ( 0.00743718153235173 ); MORF_CNTN1 ( 0.00766755661449325 ); module_66 ( 0.00814087100834602 ); MORF_PTPRR ( 0.00886290526997151 ); module_52 ( 0.00929216027285372 ); module_153 ( 0.00968616255143216 );  

----------------C5--------------
TISSUE_DEVELOPMENT ( 0.00308100529432333 ); EPIDERMIS_DEVELOPMENT ( 0.00358039794599907 ); PROTEIN_SERINE_THREONINE_PHOSPHATASE_ACTIVITY ( 0.00490209710301536 ); SOLUBLE_FRACTION ( 0.00500343092430214 ); ECTODERM_DEVELOPMENT ( 0.00502857483718442 ); GOLGI_APPARATUS_PART ( 0.00911431880553114 );  

----------------GOSLIM--------------
GO:0015826 threonine transport ( 0.00943127219383938 ); GO:0034589 hydroxyproline transport ( 0.00943127219383938 ); GO:0042766 nucleosome mobilization ( 0.00943127219383938 ); GO:0043133 hindgut contraction ( 0.00943127219383938 ); GO:0043134 regulation of hindgut contraction ( 0.00943127219383938 ); GO:0001616 growth hormone secretagogue receptor activity ( 0.00943127219383938 ); GO:0015195 L-threonine transmembrane transporter activity ( 0.00943127219383938 ); GO:0016843 amine-lyase activity ( 0.00943127219383938 ); GO:0016844 strictosidine synthase activity ( 0.00943127219383938 ); GO:0034590 L-hydroxyproline transmembrane transporter activity ( 0.00943127219383938 ); GO:0016790 thiolester hydrolase activity ( 0.00943127219383938 ); GO:0019233 sensory perception of pain ( 0.00943127219383938 ); GO:0015837 amine transport ( 0.00943127219383938 ); GO:0007270 nerve-nerve synaptic transmission ( 0.00943127219383938 ); GO:0006003 fructose 2,6-bisphosphate metabolic process ( 0.00943127219383938 ); GO:0015825 L-serine transport ( 0.00943127219383938 ); GO:0016266 O-glycan processing ( 0.00943127219383938 ); GO:0032226 positive regulation of synaptic transmission, dopaminergic ( 0.00943127219383938 ); GO:0033603 positive regulation of dopamine secretion ( 0.00943127219383938 ); GO:0046498 S-adenosylhomocysteine metabolic process ( 0.00943127219383938 ); GO:0004021 alanine transaminase activity ( 0.00943127219383938 ); GO:0008119 thiopurine S-methyltransferase activity ( 0.00943127219383938 ); GO:0008474 palmitoyl-(protein) hydrolase activity ( 0.00943127219383938 ); GO:0015181 arginine transmembrane transporter activity ( 0.00943127219383938 ); GO:0046922 peptide-O-fucosyltransferase activity ( 0.00943127219383938 ); GO:0044431 Golgi apparatus part ( 0.00943127219383938 ); GO:0015179 L-amino acid transmembrane transporter activity ( 0.00943127219383938 );  

----------------GO--------------
GO:0015826 threonine transport ( 0.00437339767757505 ); GO:0034589 hydroxyproline transport ( 0.00437339767757505 ); GO:0042766 nucleosome mobilization ( 0.00437339767757505 ); GO:0043133 hindgut contraction ( 0.00437339767757505 ); GO:0043134 regulation of hindgut contraction ( 0.00437339767757505 ); GO:0001616 growth hormone secretagogue receptor activity ( 0.00437339767757505 ); GO:0015195 L-threonine transmembrane transporter activity ( 0.00437339767757505 ); GO:0016843 amine-lyase activity ( 0.00437339767757505 ); GO:0016844 strictosidine synthase activity ( 0.00437339767757505 ); GO:0034590 L-hydroxyproline transmembrane transporter activity ( 0.00437339767757505 ); GO:0016790 thiolester hydrolase activity ( 0.00520817001465046 ); GO:0019233 sensory perception of pain ( 0.00531329426277262 ); GO:0015837 amine transport ( 0.00789844800879177 ); GO:0007270 nerve-nerve synaptic transmission ( 0.00809697451029487 ); GO:0006003 fructose 2,6-bisphosphate metabolic process ( 0.00872788764349375 ); GO:0015825 L-serine transport ( 0.00872788764349375 ); GO:0016266 O-glycan processing ( 0.00872788764349375 ); GO:0032226 positive regulation of synaptic transmission, dopaminergic ( 0.00872788764349375 ); GO:0033603 positive regulation of dopamine secretion ( 0.00872788764349375 ); GO:0046498 S-adenosylhomocysteine metabolic process ( 0.00872788764349375 ); GO:0004021 alanine transaminase activity ( 0.00872788764349375 ); GO:0008119 thiopurine S-methyltransferase activity ( 0.00872788764349375 ); GO:0008474 palmitoyl-(protein) hydrolase activity ( 0.00872788764349375 ); GO:0015181 arginine transmembrane transporter activity ( 0.00872788764349375 ); GO:0046922 peptide-O-fucosyltransferase activity ( 0.00872788764349375 ); GO:0044431 Golgi apparatus part ( 0.00960962586790805 ); GO:0015179 L-amino acid transmembrane transporter activity ( 0.00968616255143216 );  

----------------KEGG--------------
hsa00561 Glycerolipid metabolism ( 0.0202187993738326 ); hsa00053 Ascorbate and aldarate metabolism ( 0.0386866457050762 ); hsa00062 Fatty acid elongation in mitochondria ( 0.0428927542256788 );  

----------------CARTA--------------
 ( 0.00872788764349375 );  

----------------RBP--------------
SF2/ASF_CLIP-SEQ_(Sanford_2009) ( 0.00617869043165894 ); IGF2BP1-3_PAR-CLIP_(Hafner_2010) ( 0.00630503321754072 );  

----------------immu--------------
 (  );  

----------------ARE--------------
 (  );  

============================ group13 =========================

----------------C2--------------
REACTOME_GOLGI_ASSOCIATED_VESICLE_BIOGENESIS ( 3.61406125621404e-05 ); REACTOME_CLATHRIN_DERIVED_VESICLE_BUDDING ( 5.9078695474075e-05 ); REACTOME_LYSOSOME_VESICLE_BIOGENESIS ( 7.02577998859902e-05 ); REACTOME_MEMBRANE_TRAFFICKING ( 0.000156742332514389 ); REACTOME_GAP_JUNCTION_DEGRADATION ( 0.000539337239321778 ); REACTOME_METABOLISM_OF_NITRIC_OXIDE ( 0.00092848818323316 ); REACTOME_AKT_PHOSPHORYLATES_TARGETS_IN_THE_CYTOSOL ( 0.00108077417908612 ); KEGG_GLYCOSPHINGOLIPID_BIOSYNTHESIS_GANGLIO_SERIES ( 0.00124421348726135 ); REACTOME_COSTIMULATION_BY_THE_CD28_FAMILY ( 0.00162921195519091 ); REACTOME_CD28_DEPENDENT_PI3K_AKT_SIGNALING ( 0.00200794747832779 ); KEGG_VEGF_SIGNALING_PATHWAY ( 0.00235048230626851 ); REACTOME_CTLA4_INHIBITORY_SIGNALING ( 0.00245472214861611 ); REACTOME_COLLAGEN_MEDIATED_ACTIVATION_CASCADE ( 0.002943956387775 ); REACTOME_G_BETA_GAMMA_SIGNALLING_THROUGH_PI3KGAMMA ( 0.00347504879914701 ); REACTOME_G_PROTEIN_BETA_GAMMA_SIGNALLING ( 0.00434887104297897 ); REACTOME_GAP_JUNCTION_TRAFFICKING ( 0.00434887104297897 ); KEGG_FC_GAMMA_R_MEDIATED_PHAGOCYTOSIS ( 0.004582934641455 ); REACTOME_CD28_CO_STIMULATION ( 0.00466043322236566 ); REACTOME_TRKA_SIGNALLING_FROM_THE_PLASMA_MEMBRANE ( 0.00573974351269187 ); REACTOME_SIGNALLING_BY_NGF ( 0.00697502521189125 ); REACTOME_PI3K_AKT_SIGNALLING ( 0.00750771409424377 );  

----------------C3--------------
V$FAC1_01 ( 0.0022326006045414 ); RACCACAR_V$AML_Q6 ( 0.0042771477094069 );  

----------------C4--------------
module_98 ( 0.000374307796780803 ); module_177 ( 0.000443848334929066 ); module_257 ( 0.00138848546422907 ); MORF_PHB ( 0.00705684018778446 );  

----------------C5--------------
GLYCOSPHINGOLIPID_METABOLIC_PROCESS ( 0.000787434015709663 ); GLYCOLIPID_METABOLIC_PROCESS ( 0.00141872799153841 ); PROTEIN_KINASE_ACTIVITY ( 0.00287802698870905 ); SPHINGOLIPID_METABOLIC_PROCESS ( 0.00434887104297897 ); PROTEIN_MODIFICATION_PROCESS ( 0.00541285346108822 ); POST_TRANSLATIONAL_PROTEIN_MODIFICATION ( 0.00557129256266615 ); PHOSPHOTRANSFERASE_ACTIVITY__ALCOHOL_GROUP_AS_ACCEPTOR ( 0.00566905666454604 ); BIOPOLYMER_MODIFICATION ( 0.00627236435939956 ); KINASE_ACTIVITY ( 0.00845049168401132 ); PROTEIN_UBIQUITINATION ( 0.00873337715251606 ); CYSTEINE_TYPE_ENDOPEPTIDASE_ACTIVITY ( 0.00873337715251606 );  

----------------GOSLIM--------------
GO:0045787 positive regulation of cell cycle ( 6.46956567480566e-05 ); GO:0006688 glycosphingolipid biosynthetic process ( 0.000214896081660885 ); GO:0043231 intracellular membrane-bounded organelle ( 0.00161002327451014 ); GO:0043227 membrane-bounded organelle ( 0.00471885134429305 ); GO:0009247 glycolipid biosynthetic process ( 0.00490092339502792 ); GO:0005622 intracellular ( 0.00565580708574913 ); GO:0006687 glycosphingolipid metabolic process ( 6.46956567480566e-05 ); GO:0044424 intracellular part ( 0.000214896081660885 ); GO:0030148 sphingolipid biosynthetic process ( 0.00161002327451014 ); GO:0006511 ubiquitin-dependent protein catabolic process ( 0.00471885134429305 ); GO:0019941 modification-dependent protein catabolic process ( 0.00490092339502792 ); GO:0043632 modification-dependent macromolecule catabolic process ( 0.00565580708574913 ); GO:0051603 proteolysis involved in cellular protein catabolic process ( 6.46956567480566e-05 ); GO:0034962 cellular biopolymer catabolic process ( 0.000214896081660885 ); GO:0044257 cellular protein catabolic process ( 0.00161002327451014 ); GO:0043229 intracellular organelle ( 0.00471885134429305 ); GO:0043226 organelle ( 0.00490092339502792 ); GO:0030163 protein catabolic process ( 0.00565580708574913 ); GO:0006858 extracellular transport ( 6.46956567480566e-05 ); GO:0006860 extracellular amino acid transport ( 0.000214896081660885 ); GO:0016480 negative regulation of transcription from RNA polymerase III promoter ( 0.00161002327451014 ); GO:0019042 latent virus infection ( 0.00471885134429305 ); GO:0019046 reactivation of latent virus ( 0.00490092339502792 ); GO:0002102 podosome ( 0.00565580708574913 ); GO:0003947 (N-acetylneuraminyl)-galactosylglucosylceramide N-acetylgalactosaminyltransferase activity ( 6.46956567480566e-05 ); GO:0004081 bis(5'-nucleosyl)-tetraphosphatase (asymmetrical) activity ( 0.000214896081660885 ); GO:0004503 monophenol monooxygenase activity ( 0.00161002327451014 ); GO:0004617 phosphoglycerate dehydrogenase activity ( 0.00471885134429305 ); GO:0008796 bis(5'-nucleosyl)-tetraphosphatase activity ( 0.00490092339502792 ); GO:0008803 bis(5'-nucleosyl)-tetraphosphatase (symmetrical) activity ( 0.00565580708574913 ); GO:0006664 glycolipid metabolic process ( 6.46956567480566e-05 ); GO:0009408 response to heat ( 0.000214896081660885 ); GO:0016567 protein ubiquitination ( 0.00161002327451014 ); GO:0032446 protein modification by small protein conjugation ( 0.00471885134429305 ); GO:0031301 integral to organelle membrane ( 0.00490092339502792 ); GO:0005794 Golgi apparatus ( 0.00565580708574913 ); GO:0001574 ganglioside biosynthetic process ( 6.46956567480566e-05 ); GO:0006494 protein amino acid terminal glycosylation ( 0.000214896081660885 ); GO:0006496 protein amino acid terminal N-glycosylation ( 0.00161002327451014 ); GO:0032469 endoplasmic reticulum calcium ion homeostasis ( 0.00471885134429305 ); GO:0034605 cellular response to heat ( 0.00490092339502792 ); GO:0004475 mannose-1-phosphate guanylyltransferase activity ( 0.00565580708574913 ); GO:0004839 ubiquitin activating enzyme activity ( 6.46956567480566e-05 ); GO:0008905 mannose-phosphate guanylyltransferase activity ( 0.000214896081660885 ); GO:0043008 ATP-dependent protein binding ( 0.00161002327451014 ); GO:0046978 TAP1 binding ( 0.00471885134429305 ); GO:0043285 biopolymer catabolic process ( 0.00490092339502792 ); GO:0030173 integral to Golgi membrane ( 0.00565580708574913 ); GO:0031300 intrinsic to organelle membrane ( 6.46956567480566e-05 ); GO:0009987 cellular process ( 0.000214896081660885 );  

----------------GO--------------
GO:0045787 positive regulation of cell cycle ( 0.000375513211779944 ); GO:0006688 glycosphingolipid biosynthetic process ( 0.0004324536774936 ); GO:0043231 intracellular membrane-bounded organelle ( 0.00102813420259299 ); GO:0043227 membrane-bounded organelle ( 0.00103745065372038 ); GO:0009247 glycolipid biosynthetic process ( 0.00108077417908612 ); GO:0005622 intracellular ( 0.00122478021587297 ); GO:0006687 glycosphingolipid metabolic process ( 0.00180067211179996 ); GO:0044424 intracellular part ( 0.00195365968451116 ); GO:0030148 sphingolipid biosynthetic process ( 0.00245472214861611 ); GO:0006511 ubiquitin-dependent protein catabolic process ( 0.00260487810374126 ); GO:0019941 modification-dependent protein catabolic process ( 0.00263232236265258 ); GO:0043632 modification-dependent macromolecule catabolic process ( 0.00263232236265258 ); GO:0051603 proteolysis involved in cellular protein catabolic process ( 0.00263232236265258 ); GO:0034962 cellular biopolymer catabolic process ( 0.00268788027976619 ); GO:0044257 cellular protein catabolic process ( 0.00268788027976619 ); GO:0043229 intracellular organelle ( 0.00280390683543143 ); GO:0043226 organelle ( 0.00282637721993162 ); GO:0030163 protein catabolic process ( 0.00346150655231957 ); GO:0006858 extracellular transport ( 0.0035188257175891 ); GO:0006860 extracellular amino acid transport ( 0.0035188257175891 ); GO:0016480 negative regulation of transcription from RNA polymerase III promoter ( 0.0035188257175891 ); GO:0019042 latent virus infection ( 0.0035188257175891 ); GO:0019046 reactivation of latent virus ( 0.0035188257175891 ); GO:0002102 podosome ( 0.0035188257175891 ); GO:0003947 (N-acetylneuraminyl)-galactosylglucosylceramide N-acetylgalactosaminyltransferase activity ( 0.0035188257175891 ); GO:0004081 bis(5'-nucleosyl)-tetraphosphatase (asymmetrical) activity ( 0.0035188257175891 ); GO:0004503 monophenol monooxygenase activity ( 0.0035188257175891 ); GO:0004617 phosphoglycerate dehydrogenase activity ( 0.0035188257175891 ); GO:0008796 bis(5'-nucleosyl)-tetraphosphatase activity ( 0.0035188257175891 ); GO:0008803 bis(5'-nucleosyl)-tetraphosphatase (symmetrical) activity ( 0.0035188257175891 ); GO:0006664 glycolipid metabolic process ( 0.00404740413110028 ); GO:0009408 response to heat ( 0.00404740413110028 ); GO:0016567 protein ubiquitination ( 0.00444931367058049 ); GO:0032446 protein modification by small protein conjugation ( 0.00543573454335479 ); GO:0031301 integral to organelle membrane ( 0.00543573454335479 ); GO:0005794 Golgi apparatus ( 0.0067072340347822 ); GO:0001574 ganglioside biosynthetic process ( 0.00702544557480689 ); GO:0006494 protein amino acid terminal glycosylation ( 0.00702544557480689 ); GO:0006496 protein amino acid terminal N-glycosylation ( 0.00702544557480689 ); GO:0032469 endoplasmic reticulum calcium ion homeostasis ( 0.00702544557480689 ); GO:0034605 cellular response to heat ( 0.00702544557480689 ); GO:0004475 mannose-1-phosphate guanylyltransferase activity ( 0.00702544557480689 ); GO:0004839 ubiquitin activating enzyme activity ( 0.00702544557480689 ); GO:0008905 mannose-phosphate guanylyltransferase activity ( 0.00702544557480689 ); GO:0043008 ATP-dependent protein binding ( 0.00702544557480689 ); GO:0046978 TAP1 binding ( 0.00702544557480689 ); GO:0043285 biopolymer catabolic process ( 0.00822808611954356 ); GO:0030173 integral to Golgi membrane ( 0.00873337715251606 ); GO:0031300 intrinsic to organelle membrane ( 0.00893642471248998 ); GO:0009987 cellular process ( 0.00973024399190603 );  

----------------KEGG--------------
hsa00604 Glycosphingolipid biosynthesis - ganglio series ( 0.00141872799153841 ); hsa04370 VEGF signaling pathway ( 0.00217586219868018 ); hsa04120 Ubiquitin mediated proteolysis ( 0.0110828761450453 ); hsa04150 mTOR signaling pathway ( 0.0119137483152197 ); hsa05213 Endometrial cancer ( 0.0144500838335439 ); hsa05223 Non-small cell lung cancer ( 0.0155242240796795 ); hsa05221 Acute myeloid leukemia ( 0.0166316537765126 ); hsa04630 Jak-STAT signaling pathway ( 0.0167745843948736 ); hsa00950 Alkaloid biosynthesis I ( 0.0174724865552893 ); hsa01031 Glycan structures - biosynthesis 2 ( 0.0207625439918366 ); hsa05214 Glioma ( 0.0213842117795683 ); hsa04662 B cell receptor signaling pathway ( 0.0220135815721004 ); hsa04920 Adipocytokine signaling pathway ( 0.0226505931226288 ); hsa05211 Renal cell carcinoma ( 0.0246068806142761 ); hsa05218 Melanoma ( 0.0259481907808364 ); hsa05212 Pancreatic cancer ( 0.0266298053994057 ); hsa05220 Chronic myeloid leukemia ( 0.0280146634487377 ); hsa04664 Fc epsilon RI signaling pathway ( 0.0294279764896072 ); hsa04510 Focal adhesion ( 0.0326798218031474 ); hsa04612 Antigen processing and presentation ( 0.03459211752891 ); hsa05210 Colorectal cancer ( 0.0353567340649658 ); hsa04012 ErbB signaling pathway ( 0.0369055805651078 ); hsa05222 Small cell lung cancer ( 0.0369055805651078 ); hsa04210 Apoptosis ( 0.0384802187180184 ); hsa05215 Prostate cancer ( 0.0384802187180184 ); hsa04660 T cell receptor signaling pathway ( 0.0433546313521169 ); hsa04620 Toll-like receptor signaling pathway ( 0.048446052886918 );  

----------------CARTA--------------
g1pathway ( 0.00180067211179996 ); il2pathway ( 0.00200794747832779 ); plcdpathway ( 0.0140022344769239 ); epopathway ( 0.0209306988411465 ); plateletapppathway ( 0.0209306988411465 ); il3pathway ( 0.0448045113362304 );  

----------------RBP--------------
SF2/ASF_CLIP-SEQ_(Sanford_2009) ( 0.000410756737969423 ); AGO2-MNASE_PAR-CLIP_(Kishore_2011) ( 0.00294917592724416 ); ELAVL1-MNASE_PAR-CLIP_(Kishore_2011) ( 0.0055684399272946 ); AGO2_CLIP-SEQ_(Kishore_2011) ( 0.00824972897644 ); AGO2_PAR-CLIP_(Kishore_2011) ( 0.0112276907238288 );  

----------------immu--------------
BCR_signalling_pathway ( 0.0280146634487377 ); TCR_signalling_pathway ( 0.0458739078084871 );  

----------------ARE--------------
 (  );  

============================ group2979 =========================

----------------C2--------------
 (  );  

----------------C3--------------
V$AP2ALPHA_01 ( 0.00320649121981884 ); ACAGGGT,MIR-10A,MIR-10B ( 0.00597107707261188 ); V$ARP1_01 ( 0.0083985568314454 );  

----------------C4--------------
module_213 ( 0.00243169413534128 ); GNF2_CDH3 ( 0.00311504437227943 ); GNF2_SERPINB5 ( 0.00337835553821687 ); CAR_TNFRSF25 ( 0.00484419593348601 );  

----------------C5--------------
 (  );  

----------------GOSLIM--------------
GO:0016455 RNA polymerase II transcription mediator activity (  ); GO:0010159 specification of organ position (  ); GO:0019064 viral envelope fusion with host membrane (  ); GO:0046814 virion attachment, binding of host cell surface coreceptor (  ); GO:0051825 adhesion to other organism during symbiotic interaction (  ); GO:0051856 adhesion to symbiont (  ); GO:0005915 zonula adherens (  ); GO:0016251 general RNA polymerase II transcription factor activity (  );  

----------------GO--------------
GO:0016455 RNA polymerase II transcription mediator activity ( 0.00137883896198937 ); GO:0010159 specification of organ position ( 0.00346855677876634 ); GO:0019064 viral envelope fusion with host membrane ( 0.00346855677876634 ); GO:0046814 virion attachment, binding of host cell surface coreceptor ( 0.00346855677876634 ); GO:0051825 adhesion to other organism during symbiotic interaction ( 0.00692525643602881 ); GO:0051856 adhesion to symbiont ( 0.00692525643602881 ); GO:0005915 zonula adherens ( 0.00692525643602881 ); GO:0016251 general RNA polymerase II transcription factor activity ( 0.00769020209235751 );  

----------------KEGG--------------
hsa03320 PPAR signaling pathway ( 0.0233138183764475 ); hsa04710 Circadian rhythm ( 0.0441777110054733 );  

----------------CARTA--------------
 ( 0.0408488326519187 );  

----------------RBP--------------
 (  );  

----------------immu--------------
 (  );  

----------------ARE--------------
 (  );  

============================ group2976 =========================

----------------C2--------------
REACTOME_GENE_EXPRESSION ( 0.003214310131898 ); KEGG_OXIDATIVE_PHOSPHORYLATION ( 0.00684141471870867 );  

----------------C3--------------
 ( 0.00717970833799382 );  

----------------C4--------------
module_307 ( 0.00302697701282061 ); module_62 ( 0.00340671529958431 ); module_177 ( 0.00501302763372102 ); module_152 ( 0.00806838156916161 );  

----------------C5--------------
 (  );  

----------------GOSLIM--------------
GO:0006611 protein export from nucleus ( 0.00508597906604967 ); GO:0032991 macromolecular complex ( 0.00508597906604967 ); GO:0005544 calcium-dependent phospholipid binding ( 0.00508597906604967 ); GO:0016082 synaptic vesicle priming ( 0.00508597906604967 ); GO:0033173 calcineurin-NFAT signaling pathway ( 0.00508597906604967 ); GO:0051531 NFAT protein import into nucleus ( 0.00508597906604967 ); GO:0051532 regulation of NFAT protein import into nucleus ( 0.00508597906604967 ); GO:0051533 positive regulation of NFAT protein import into nucleus ( 0.00508597906604967 ); GO:0070075 tear secretion ( 0.00508597906604967 ); GO:0016592 Srb-mediator complex ( 0.00508597906604967 ); GO:0004777 succinate-semialdehyde dehydrogenase activity ( 0.00508597906604967 ); GO:0008441 3'(2'),5'-bisphosphate nucleotidase activity ( 0.00508597906604967 ); GO:0009062 fatty acid catabolic process ( 0.00508597906604967 ); GO:0005737 cytoplasm ( 0.00508597906604967 ); GO:0016054 organic acid catabolic process ( 0.00508597906604967 ); GO:0046395 carboxylic acid catabolic process ( 0.00508597906604967 ); GO:0043229 intracellular organelle ( 0.00508597906604967 ); GO:0043226 organelle ( 0.00508597906604967 ); GO:0006888 ER to Golgi vesicle-mediated transport ( 0.00508597906604967 ); GO:0006461 protein complex assembly ( 0.00508597906604967 ); GO:0070271 protein complex biogenesis ( 0.00508597906604967 ); GO:0006335 DNA replication-dependent nucleosome assembly ( 0.00508597906604967 ); GO:0006429 leucyl-tRNA aminoacylation ( 0.00508597906604967 ); GO:0007023 post-chaperonin tubulin folding pathway ( 0.00508597906604967 ); GO:0009448 gamma-aminobutyric acid metabolic process ( 0.00508597906604967 ); GO:0009450 gamma-aminobutyric acid catabolic process ( 0.00508597906604967 ); GO:0019605 butyrate metabolic process ( 0.00508597906604967 ); GO:0019626 short-chain fatty acid catabolic process ( 0.00508597906604967 ); GO:0034067 protein localization in Golgi apparatus ( 0.00508597906604967 ); GO:0034723 DNA replication-dependent nucleosome organization ( 0.00508597906604967 ); GO:0046359 butyrate catabolic process ( 0.00508597906604967 ); GO:0051281 positive regulation of release of sequestered calcium ion into cytosol ( 0.00508597906604967 ); GO:0004823 leucine-tRNA ligase activity ( 0.00508597906604967 ); GO:0008466 glycogenin glucosyltransferase activity ( 0.00508597906604967 ); GO:0043237 laminin-1 binding ( 0.00508597906604967 ); GO:0044424 intracellular part ( 0.00508597906604967 ); GO:0016874 ligase activity ( 0.00508597906604967 ); GO:0043231 intracellular membrane-bounded organelle ( 0.00508597906604967 ); GO:0043227 membrane-bounded organelle ( 0.00508597906604967 );  

----------------GO--------------
GO:0006611 protein export from nucleus ( 0.00189619434646214 ); GO:0032991 macromolecular complex ( 0.0022552161736985 ); GO:0005544 calcium-dependent phospholipid binding ( 0.00254463794173994 ); GO:0016082 synaptic vesicle priming ( 0.00341828783994325 ); GO:0033173 calcineurin-NFAT signaling pathway ( 0.00341828783994325 ); GO:0051531 NFAT protein import into nucleus ( 0.00341828783994325 ); GO:0051532 regulation of NFAT protein import into nucleus ( 0.00341828783994325 ); GO:0051533 positive regulation of NFAT protein import into nucleus ( 0.00341828783994325 ); GO:0070075 tear secretion ( 0.00341828783994325 ); GO:0016592 Srb-mediator complex ( 0.00341828783994325 ); GO:0004777 succinate-semialdehyde dehydrogenase activity ( 0.00341828783994325 ); GO:0008441 3'(2'),5'-bisphosphate nucleotidase activity ( 0.00341828783994325 ); GO:0009062 fatty acid catabolic process ( 0.00382417665405477 ); GO:0005737 cytoplasm ( 0.00434309792948858 ); GO:0016054 organic acid catabolic process ( 0.00567717999312327 ); GO:0046395 carboxylic acid catabolic process ( 0.00567717999312327 ); GO:0043229 intracellular organelle ( 0.00578958396804458 ); GO:0043226 organelle ( 0.00583194652873886 ); GO:0006888 ER to Golgi vesicle-mediated transport ( 0.00636952273827495 ); GO:0006461 protein complex assembly ( 0.00650849319408937 ); GO:0070271 protein complex biogenesis ( 0.00650849319408937 ); GO:0006335 DNA replication-dependent nucleosome assembly ( 0.00682506224306478 ); GO:0006429 leucyl-tRNA aminoacylation ( 0.00682506224306478 ); GO:0007023 post-chaperonin tubulin folding pathway ( 0.00682506224306478 ); GO:0009448 gamma-aminobutyric acid metabolic process ( 0.00682506224306478 ); GO:0009450 gamma-aminobutyric acid catabolic process ( 0.00682506224306478 ); GO:0019605 butyrate metabolic process ( 0.00682506224306478 ); GO:0019626 short-chain fatty acid catabolic process ( 0.00682506224306478 ); GO:0034067 protein localization in Golgi apparatus ( 0.00682506224306478 ); GO:0034723 DNA replication-dependent nucleosome organization ( 0.00682506224306478 ); GO:0046359 butyrate catabolic process ( 0.00682506224306478 ); GO:0051281 positive regulation of release of sequestered calcium ion into cytosol ( 0.00682506224306478 ); GO:0004823 leucine-tRNA ligase activity ( 0.00682506224306478 ); GO:0008466 glycogenin glucosyltransferase activity ( 0.00682506224306478 ); GO:0043237 laminin-1 binding ( 0.00682506224306478 ); GO:0044424 intracellular part ( 0.00757843750021313 ); GO:0016874 ligase activity ( 0.00802031416381416 ); GO:0043231 intracellular membrane-bounded organelle ( 0.00988007282096869 ); GO:0043227 membrane-bounded organelle ( 0.00994990444777699 );  

----------------KEGG--------------
hsa00190 Oxidative phosphorylation ( 0.00700934302836863 ); hsa05120 Epithelial cell signaling in Helicobacter pylori infection ( 0.022068191980567 ); hsa04612 Antigen processing and presentation ( 0.0328039516852137 ); hsa00290 Valine, leucine and isoleucine biosynthesis ( 0.0369741896203143 ); hsa00920 Sulfur metabolism ( 0.0435505310258183 );  

----------------CARTA--------------
 (  );  

----------------RBP--------------
SF2/ASF_CLIP-SEQ_(Sanford_2009) ( 0.000481765314762195 ); AGO1-4_PAR-CLIP_(Hafner_2010) ( 0.0227666573618634 ); TDP-43_iCLIP_(Tollervey_2011) ( 0.0293890478393112 ); TIA1_iCLIP_(Wang_2010) ( 0.0332596186601878 );  

----------------immu--------------
 (  );  

----------------ARE--------------
 ( 0.0365104551846371 );  

============================ group2758 =========================

----------------C2--------------
REACTOME_PROSTANOID_HORMONES ( 0.000567313256798008 ); REACTOME_HORMONE_BIOSYNTHESIS ( 0.000619906662444901 ); BIOCARTA_LAIR_PATHWAY ( 0.00138517828019294 ); KEGG_GRAFT_VERSUS_HOST_DISEASE ( 0.00720621598472584 );  

----------------C3--------------
 (  );  

----------------C4--------------
GNF2_LCAT ( 0.000682953440871439 ); GNF2_HPN ( 0.000891263763947121 ); GNF2_HPX ( 0.000943009626233345 ); module_58 ( 0.00192298752106802 ); module_130 ( 0.00232812681270813 ); MORF_RBBP8 ( 0.00333802421923487 ); module_214 ( 0.00350053912678825 ); MORF_CDC2L5 ( 0.00850195685647707 ); module_60 ( 0.00996982106087183 );  

----------------C5--------------
MICROBODY ( 0.0099188806568588 ); PEROXISOME ( 0.0099188806568588 );  

----------------GOSLIM--------------
GO:0046456 icosanoid biosynthetic process ( 0.0033393865513417 ); GO:0006690 icosanoid metabolic process ( 0.00519277115199959 ); GO:0002444 myeloid leukocyte mediated immunity ( 0.00721285433771216 ); GO:0044421 extracellular region part ( 0.0033393865513417 ); GO:0005576 extracellular region ( 0.00519277115199959 ); GO:0019370 leukotriene biosynthetic process ( 0.00721285433771216 ); GO:0030510 regulation of BMP signaling pathway ( 0.0033393865513417 ); GO:0043450 alkene biosynthetic process ( 0.00519277115199959 ); GO:0002526 acute inflammatory response ( 0.00721285433771216 ); GO:0006633 fatty acid biosynthetic process ( 0.0033393865513417 ); GO:0006071 glycerol metabolic process ( 0.00519277115199959 ); GO:0006691 leukotriene metabolic process ( 0.00721285433771216 ); GO:0043449 cellular alkene metabolic process ( 0.0033393865513417 ); GO:0050714 positive regulation of protein secretion ( 0.00519277115199959 ); GO:0016561 protein import into peroxisome matrix, translocation ( 0.00721285433771216 ); GO:0046534 positive regulation of photoreceptor cell differentiation ( 0.0033393865513417 ); GO:0005582 collagen type XV ( 0.00519277115199959 ); GO:0008115 sarcosine oxidase activity ( 0.00721285433771216 ); GO:0008116 prostaglandin-I synthase activity ( 0.0033393865513417 ); GO:0008554 sodium-exporting ATPase activity, phosphorylative mechanism ( 0.00519277115199959 ); GO:0015432 bile acid-exporting ATPase activity ( 0.00721285433771216 ); GO:0050031 L-pipecolate oxidase activity ( 0.0033393865513417 ); GO:0016053 organic acid biosynthetic process ( 0.00519277115199959 ); GO:0046394 carboxylic acid biosynthetic process ( 0.00721285433771216 ); GO:0050778 positive regulation of immune response ( 0.0033393865513417 ); GO:0044420 extracellular matrix part ( 0.00519277115199959 ); GO:0006958 complement activation, classical pathway ( 0.00721285433771216 ); GO:0002443 leukocyte mediated immunity ( 0.0033393865513417 ); GO:0002455 humoral immune response mediated by circulating immunoglobulin ( 0.00519277115199959 ); GO:0019751 polyol metabolic process ( 0.00721285433771216 ); GO:0020037 heme binding ( 0.0033393865513417 ); GO:0046906 tetrapyrrole binding ( 0.00519277115199959 ); GO:0044425 membrane part ( 0.00721285433771216 ); GO:0005581 collagen ( 0.0033393865513417 ); GO:0006956 complement activation ( 0.00519277115199959 ); GO:0007155 cell adhesion ( 0.00721285433771216 ); GO:0022610 biological adhesion ( 0.0033393865513417 ); GO:0045177 apical part of cell ( 0.00519277115199959 ); GO:0030216 keratinocyte differentiation ( 0.00721285433771216 ); GO:0001660 fever ( 0.0033393865513417 ); GO:0001794 type IIa hypersensitivity ( 0.00519277115199959 ); GO:0001796 regulation of type IIa hypersensitivity ( 0.00721285433771216 ); GO:0001798 positive regulation of type IIa hypersensitivity ( 0.0033393865513417 ); GO:0002445 type II hypersensitivity ( 0.00519277115199959 ); GO:0002888 positive regulation of myeloid leukocyte mediated immunity ( 0.00721285433771216 ); GO:0002892 regulation of type II hypersensitivity ( 0.0033393865513417 ); GO:0002894 positive regulation of type II hypersensitivity ( 0.00519277115199959 ); GO:0030859 polarized epithelial cell differentiation ( 0.00721285433771216 ); GO:0045198 establishment of epithelial cell apical/basal polarity ( 0.0033393865513417 ); GO:0046532 regulation of photoreceptor cell differentiation ( 0.00519277115199959 ); GO:0008539 proteasome inhibitor activity ( 0.00721285433771216 ); GO:0016647 oxidoreductase activity, acting on the CH-NH group of donors, oxygen as acceptor ( 0.0033393865513417 ); GO:0032879 regulation of localization ( 0.00519277115199959 ); GO:0051050 positive regulation of transport ( 0.00721285433771216 ); GO:0002541 activation of plasma proteins during acute inflammatory response ( 0.0033393865513417 ); GO:0050708 regulation of protein secretion ( 0.00519277115199959 ); GO:0032787 monocarboxylic acid metabolic process ( 0.00721285433771216 ); GO:0048584 positive regulation of response to stimulus ( 0.0033393865513417 ); GO:0051222 positive regulation of protein transport ( 0.00519277115199959 ); GO:0002866 positive regulation of acute inflammatory response to antigenic stimulus ( 0.00721285433771216 ); GO:0002885 positive regulation of hypersensitivity ( 0.0033393865513417 ); GO:0044240 multicellular organismal lipid catabolic process ( 0.00519277115199959 ); GO:0046653 tetrahydrofolate metabolic process ( 0.00721285433771216 ); GO:0032449 CBM complex ( 0.0033393865513417 );  

----------------GO--------------
GO:0046456 icosanoid biosynthetic process ( 9.20790932530082e-05 ); GO:0006690 icosanoid metabolic process ( 0.000238959995789507 ); GO:0002444 myeloid leukocyte mediated immunity ( 0.000932725716290044 ); GO:0044421 extracellular region part ( 0.000995464901945304 ); GO:0005576 extracellular region ( 0.00145654086377085 ); GO:0019370 leukotriene biosynthetic process ( 0.00173433663504448 ); GO:0030510 regulation of BMP signaling pathway ( 0.00173433663504448 ); GO:0043450 alkene biosynthetic process ( 0.00173433663504448 ); GO:0002526 acute inflammatory response ( 0.0021268818548271 ); GO:0006633 fatty acid biosynthetic process ( 0.0021268818548271 ); GO:0006071 glycerol metabolic process ( 0.00232812681270813 ); GO:0006691 leukotriene metabolic process ( 0.00232812681270813 ); GO:0043449 cellular alkene metabolic process ( 0.00254449372608592 ); GO:0050714 positive regulation of protein secretion ( 0.00300452051011932 ); GO:0016561 protein import into peroxisome matrix, translocation ( 0.00326748102347518 ); GO:0046534 positive regulation of photoreceptor cell differentiation ( 0.00326748102347518 ); GO:0005582 collagen type XV ( 0.00326748102347518 ); GO:0008115 sarcosine oxidase activity ( 0.00326748102347518 ); GO:0008116 prostaglandin-I synthase activity ( 0.00326748102347518 ); GO:0008554 sodium-exporting ATPase activity, phosphorylative mechanism ( 0.00326748102347518 ); GO:0015432 bile acid-exporting ATPase activity ( 0.00326748102347518 ); GO:0050031 L-pipecolate oxidase activity ( 0.00326748102347518 ); GO:0016053 organic acid biosynthetic process ( 0.003295587391527 ); GO:0046394 carboxylic acid biosynthetic process ( 0.003295587391527 ); GO:0050778 positive regulation of immune response ( 0.00361111133264246 ); GO:0044420 extracellular matrix part ( 0.00372024339173815 ); GO:0006958 complement activation, classical pathway ( 0.00376189689322374 ); GO:0002443 leukocyte mediated immunity ( 0.00383137326596227 ); GO:0002455 humoral immune response mediated by circulating immunoglobulin ( 0.00489494662380838 ); GO:0019751 polyol metabolic process ( 0.00551322882411296 ); GO:0020037 heme binding ( 0.00560293801150567 ); GO:0046906 tetrapyrrole binding ( 0.00560293801150567 ); GO:0044425 membrane part ( 0.0057721173685569 ); GO:0005581 collagen ( 0.00583510772479384 ); GO:0006956 complement activation ( 0.00616540244875193 ); GO:0007155 cell adhesion ( 0.00640350349494706 ); GO:0022610 biological adhesion ( 0.00640350349494706 ); GO:0045177 apical part of cell ( 0.00648957274961511 ); GO:0030216 keratinocyte differentiation ( 0.00650405630320692 ); GO:0001660 fever ( 0.00652444933905316 ); GO:0001794 type IIa hypersensitivity ( 0.00652444933905316 ); GO:0001796 regulation of type IIa hypersensitivity ( 0.00652444933905316 ); GO:0001798 positive regulation of type IIa hypersensitivity ( 0.00652444933905316 ); GO:0002445 type II hypersensitivity ( 0.00652444933905316 ); GO:0002888 positive regulation of myeloid leukocyte mediated immunity ( 0.00652444933905316 ); GO:0002892 regulation of type II hypersensitivity ( 0.00652444933905316 ); GO:0002894 positive regulation of type II hypersensitivity ( 0.00652444933905316 ); GO:0030859 polarized epithelial cell differentiation ( 0.00652444933905316 ); GO:0045198 establishment of epithelial cell apical/basal polarity ( 0.00652444933905316 ); GO:0046532 regulation of photoreceptor cell differentiation ( 0.00652444933905316 ); GO:0008539 proteasome inhibitor activity ( 0.00652444933905316 ); GO:0016647 oxidoreductase activity, acting on the CH-NH group of donors, oxygen as acceptor ( 0.00652444933905316 ); GO:0032879 regulation of localization ( 0.0065666517984193 ); GO:0051050 positive regulation of transport ( 0.00664499507810193 ); GO:0002541 activation of plasma proteins during acute inflammatory response ( 0.00685101286605026 ); GO:0050708 regulation of protein secretion ( 0.00685101286605026 ); GO:0032787 monocarboxylic acid metabolic process ( 0.0084499687675716 ); GO:0048584 positive regulation of response to stimulus ( 0.00943688106615378 ); GO:0051222 positive regulation of protein transport ( 0.00950750150961826 ); GO:0002866 positive regulation of acute inflammatory response to antigenic stimulus ( 0.00977093824322917 ); GO:0002885 positive regulation of hypersensitivity ( 0.00977093824322917 ); GO:0044240 multicellular organismal lipid catabolic process ( 0.00977093824322917 ); GO:0046653 tetrahydrofolate metabolic process ( 0.00977093824322917 ); GO:0032449 CBM complex ( 0.00977093824322917 );  

----------------KEGG--------------
hsa05332 Graft-versus-host disease ( 0.00720621598472584 ); hsa00590 Arachidonic acid metabolism ( 0.0134864777055175 ); hsa04610 Complement and coagulation cascades ( 0.0208513855681577 ); hsa00791 Atrazine degradation ( 0.0290316555950969 ); hsa04512 ECM-receptor interaction ( 0.0301930680028318 ); hsa05222 Small cell lung cancer ( 0.0322278560523948 ); hsa05060 Prion disease ( 0.0416667110851552 );  

----------------CARTA--------------
ceramidepathway ( 0.000290648338335635 ); cacampathway ( 0.00652444933905316 ); mbdpathway ( 0.00652444933905316 ); metpathway ( 0.00910398330465386 ); tercpathway ( 0.00977093824322917 ); egfpathway ( 0.00977093824322917 ); fcer1pathway ( 0.0111996446902602 ); relapathway ( 0.0162326104847262 ); il3pathway ( 0.0416667110851552 ); hespathway ( 0.0416667110851552 ); melanocytepathway ( 0.0416667110851552 );  

----------------RBP--------------
 (  );  

----------------immu--------------
 (  );  

----------------ARE--------------
 (  );  

============================ group2994 =========================

----------------C2--------------
REACTOME_CELL_CELL_ADHESION_SYSTEMS ( 0.000827634364442199 ); REACTOME_CELL_JUNCTION_ORGANIZATION ( 0.00221830703882004 ); REACTOME_TIGHT_JUNCTION_INTERACTIONS ( 0.00393029304218469 ); KEGG_TIGHT_JUNCTION ( 0.00812079542299248 );  

----------------C3--------------
 ( 0.000570727568407036 );  

----------------C4--------------
MORF_LTK ( 0.00778859629151206 ); module_195 ( 0.00863459208966724 ); module_356 ( 0.00916711898897208 );  

----------------C5--------------
TRANSCRIPTION_REPRESSOR_ACTIVITY ( 9.48951513462193e-05 ); EARLY_ENDOSOME ( 0.00141601918871158 ); MESODERM_DEVELOPMENT ( 0.00212083054772676 ); TRANSCRIPTION_COREPRESSOR_ACTIVITY ( 0.00297230577574984 ); TRANSCRIPTION__DNA_DEPENDENT ( 0.00313144743740161 ); RNA_BIOSYNTHETIC_PROCESS ( 0.00318749254238922 ); NEGATIVE_REGULATION_OF_NUCLEOBASE__NUCLEOSIDE__NUCLEOTIDE_AND_NUCLEIC_ACID_METABOLIC_PROCESS ( 0.00383188610414541 ); SKELETAL_DEVELOPMENT ( 0.00397532886026958 ); COENZYME_METABOLIC_PROCESS ( 0.00593377939360951 ); CELL_MATRIX_ADHESION ( 0.00593377939360951 ); CELL_SUBSTRATE_ADHESION ( 0.00625093379696639 ); NEGATIVE_REGULATION_OF_TRANSCRIPTION__DNA_DEPENDENT ( 0.00730567884223029 ); NEGATIVE_REGULATION_OF_RNA_METABOLIC_PROCESS ( 0.00730567884223029 ); TRANSCRIPTION ( 0.00776007318956238 ); NEGATIVE_REGULATION_OF_CELLULAR_METABOLIC_PROCESS ( 0.00789579413940076 ); NEGATIVE_REGULATION_OF_METABOLIC_PROCESS ( 0.00811361358046007 );  

----------------GOSLIM--------------
GO:0007498 mesoderm development (  ); GO:0048332 mesoderm morphogenesis (  ); GO:0007423 sensory organ development (  ); GO:0001654 eye development (  ); GO:0008301 DNA bending activity (  ); GO:0016564 transcription repressor activity (  ); GO:0000146 microfilament motor activity (  ); GO:0043010 camera-type eye development (  ); GO:0048010 vascular endothelial growth factor receptor signaling pathway (  ); GO:0001501 skeletal system development (  ); GO:0001657 ureteric bud development (  ); GO:0030048 actin filament-based movement (  ); GO:0042475 odontogenesis of dentine-containing tooth (  ); GO:0014009 glial cell proliferation (  ); GO:0014010 Schwann cell proliferation (  ); GO:0021512 spinal cord anterior/posterior patterning (  ); GO:0032808 lacrimal gland development (  ); GO:0042524 negative regulation of tyrosine phosphorylation of Stat5 protein (  ); GO:0005749 mitochondrial respiratory chain complex II (  ); GO:0045257 succinate dehydrogenase complex (ubiquinone) (  ); GO:0045281 succinate dehydrogenase complex (  ); GO:0045283 fumarate reductase complex (  ); GO:0008265 Mo-molybdopterin cofactor sulfurase activity (  ); GO:0001707 mesoderm formation (  ); GO:0048598 embryonic morphogenesis (  ); GO:0009888 tissue development (  ); GO:0001656 metanephros development (  ); GO:0001704 formation of primary germ layer (  ); GO:0048729 tissue morphogenesis (  ); GO:0009790 embryonic development (  ); GO:0042476 odontogenesis (  ); GO:0009887 organ morphogenesis (  ); GO:0003714 transcription corepressor activity (  ); GO:0046545 development of primary female sexual characteristics (  ); GO:0046660 female sex differentiation (  ); GO:0045934 negative regulation of nucleobase, nucleoside, nucleotide and nucleic acid metabolic process (  ); GO:0001957 intramembranous ossification (  ); GO:0001958 endochondral ossification (  ); GO:0002063 chondrocyte development (  ); GO:0006423 cysteinyl-tRNA aminoacylation (  ); GO:0032275 luteinizing hormone secretion (  ); GO:0032703 negative regulation of interleukin-2 production (  ); GO:0060349 bone morphogenesis (  ); GO:0060350 endochondral bone morphogenesis (  ); GO:0045273 respiratory chain complex II (  ); GO:0004421 hydroxymethylglutaryl-CoA synthase activity (  ); GO:0004756 selenide, water dikinase activity (  ); GO:0004817 cysteine-tRNA ligase activity (  ); GO:0008177 succinate dehydrogenase (ubiquinone) activity (  ); GO:0008327 methyl-CpG binding (  ); GO:0016635 oxidoreductase activity, acting on the CH-CH group of donors, quinone or related compound as acceptor (  ); GO:0016781 phosphotransferase activity, paired acceptors (  ); GO:0030705 cytoskeleton-dependent intracellular transport (  ); GO:0010558 negative regulation of macromolecule biosynthetic process (  ); GO:0031327 negative regulation of cellular biosynthetic process (  ); GO:0042127 regulation of cell proliferation (  ); GO:0009890 negative regulation of biosynthetic process (  ); GO:0048731 system development (  ); GO:0030540 female genitalia development (  ); GO:0032233 positive regulation of actin filament bundle formation (  ); GO:0042518 negative regulation of tyrosine phosphorylation of Stat3 protein (  ); GO:0042532 negative regulation of tyrosine phosphorylation of STAT protein (  ); GO:0051496 positive regulation of stress fiber formation (  ); GO:0031082 BLOC complex (  ); GO:0031083 BLOC-1 complex (  ); GO:0000104 succinate dehydrogenase activity (  ); GO:0008285 negative regulation of cell proliferation (  );  

----------------GO--------------
GO:0007498 mesoderm development ( 2.78222867672829e-05 ); GO:0048332 mesoderm morphogenesis ( 9.94240410093521e-05 ); GO:0007423 sensory organ development ( 0.000104379204872343 ); GO:0001654 eye development ( 0.000186624249024601 ); GO:0008301 DNA bending activity ( 0.000423220539657563 ); GO:0016564 transcription repressor activity ( 0.000720015722659234 ); GO:0000146 microfilament motor activity ( 0.000848996396561887 ); GO:0043010 camera-type eye development ( 0.00119819902706271 ); GO:0048010 vascular endothelial growth factor receptor signaling pathway ( 0.00126121178192291 ); GO:0001501 skeletal system development ( 0.00143107790280235 ); GO:0001657 ureteric bud development ( 0.00212083054772676 ); GO:0030048 actin filament-based movement ( 0.00212083054772676 ); GO:0042475 odontogenesis of dentine-containing tooth ( 0.00296003380694377 ); GO:0014009 glial cell proliferation ( 0.00311667420700745 ); GO:0014010 Schwann cell proliferation ( 0.00311667420700745 ); GO:0021512 spinal cord anterior/posterior patterning ( 0.00311667420700745 ); GO:0032808 lacrimal gland development ( 0.00311667420700745 ); GO:0042524 negative regulation of tyrosine phosphorylation of Stat5 protein ( 0.00311667420700745 ); GO:0005749 mitochondrial respiratory chain complex II ( 0.00311667420700745 ); GO:0045257 succinate dehydrogenase complex (ubiquinone) ( 0.00311667420700745 ); GO:0045281 succinate dehydrogenase complex ( 0.00311667420700745 ); GO:0045283 fumarate reductase complex ( 0.00311667420700745 ); GO:0008265 Mo-molybdopterin cofactor sulfurase activity ( 0.00311667420700745 ); GO:0001707 mesoderm formation ( 0.00319044110642683 ); GO:0048598 embryonic morphogenesis ( 0.00326474080514426 ); GO:0009888 tissue development ( 0.00359405260579355 ); GO:0001656 metanephros development ( 0.00367562191194207 ); GO:0001704 formation of primary germ layer ( 0.00393029304218469 ); GO:0048729 tissue morphogenesis ( 0.00478622593079778 ); GO:0009790 embryonic development ( 0.00495478006514089 ); GO:0042476 odontogenesis ( 0.00502833212625243 ); GO:0009887 organ morphogenesis ( 0.00527732897328832 ); GO:0003714 transcription corepressor activity ( 0.00582719265870846 ); GO:0046545 development of primary female sexual characteristics ( 0.00593377939360951 ); GO:0046660 female sex differentiation ( 0.00593377939360951 ); GO:0045934 negative regulation of nucleobase, nucleoside, nucleotide and nucleic acid metabolic process ( 0.00608914807129315 ); GO:0001957 intramembranous ossification ( 0.00622379094736358 ); GO:0001958 endochondral ossification ( 0.00622379094736358 ); GO:0002063 chondrocyte development ( 0.00622379094736358 ); GO:0006423 cysteinyl-tRNA aminoacylation ( 0.00622379094736358 ); GO:0032275 luteinizing hormone secretion ( 0.00622379094736358 ); GO:0032703 negative regulation of interleukin-2 production ( 0.00622379094736358 ); GO:0060349 bone morphogenesis ( 0.00622379094736358 ); GO:0060350 endochondral bone morphogenesis ( 0.00622379094736358 ); GO:0045273 respiratory chain complex II ( 0.00622379094736358 ); GO:0004421 hydroxymethylglutaryl-CoA synthase activity ( 0.00622379094736358 ); GO:0004756 selenide, water dikinase activity ( 0.00622379094736358 ); GO:0004817 cysteine-tRNA ligase activity ( 0.00622379094736358 ); GO:0008177 succinate dehydrogenase (ubiquinone) activity ( 0.00622379094736358 ); GO:0008327 methyl-CpG binding ( 0.00622379094736358 ); GO:0016635 oxidoreductase activity, acting on the CH-CH group of donors, quinone or related compound as acceptor ( 0.00622379094736358 ); GO:0016781 phosphotransferase activity, paired acceptors ( 0.00622379094736358 ); GO:0030705 cytoskeleton-dependent intracellular transport ( 0.00684107128231018 ); GO:0010558 negative regulation of macromolecule biosynthetic process ( 0.00724171832690003 ); GO:0031327 negative regulation of cellular biosynthetic process ( 0.0080351714856062 ); GO:0042127 regulation of cell proliferation ( 0.00818373949982463 ); GO:0009890 negative regulation of biosynthetic process ( 0.00836889460972696 ); GO:0048731 system development ( 0.00898431143394926 ); GO:0030540 female genitalia development ( 0.00932137905058905 ); GO:0032233 positive regulation of actin filament bundle formation ( 0.00932137905058905 ); GO:0042518 negative regulation of tyrosine phosphorylation of Stat3 protein ( 0.00932137905058905 ); GO:0042532 negative regulation of tyrosine phosphorylation of STAT protein ( 0.00932137905058905 ); GO:0051496 positive regulation of stress fiber formation ( 0.00932137905058905 ); GO:0031082 BLOC complex ( 0.00932137905058905 ); GO:0031083 BLOC-1 complex ( 0.00932137905058905 ); GO:0000104 succinate dehydrogenase activity ( 0.00932137905058905 ); GO:0008285 negative regulation of cell proliferation ( 0.00999971536429806 );  

----------------KEGG--------------
hsa04530 Tight junction ( 0.00812079542299248 ); hsa05218 Melanoma ( 0.0206915856049315 ); hsa00072 Synthesis and degradation of ketone bodies ( 0.0277084099995377 ); hsa04810 Regulation of actin cytoskeleton ( 0.0278146326300746 ); hsa00272 Cysteine metabolism ( 0.0397794667100284 ); hsa04010 MAPK signaling pathway ( 0.0497681059285933 );  

----------------CARTA--------------
 ( 0.0487358812875214 );  

----------------RBP--------------
 (  );  

----------------immu--------------
 ( 0.0476213803615418 );  

----------------ARE--------------
 (  );  

============================ group2740 =========================

----------------C2--------------
REACTOME_HEMOSTASIS ( 0.000104290366401329 ); REACTOME_P130CAS_LINKAGE_TO_MAPK_SIGNALING_FOR_INTEGRINS ( 0.000770087911722535 ); REACTOME_FORMATION_OF_PLATELET_PLUG ( 0.00170580760050307 ); REACTOME_INTEGRIN_ALPHAIIBBETA3_SIGNALING ( 0.0018294195599898 ); REACTOME_PLATELET_AGGREGATION_PLUG_FORMATION ( 0.00233759469179194 );  

----------------C3--------------
TGTTTGY_V$HNF3_Q6 ( 0.000822890680090026 ); STTTCRNTTT_V$IRF_Q6 ( 0.00783376172025377 );  

----------------C4--------------
module_41 ( 0.00346078719064488 ); GNF2_CYP2B6 ( 0.00812175862536618 );  

----------------C5--------------
 (  );  

----------------GOSLIM--------------
GO:0033292 T-tubule organization (  ); GO:0060299 negative regulation of sarcomere organization (  ); GO:0060306 regulation of membrane repolarization (  ); GO:0060307 regulation of ventricular cardiomyocyte membrane repolarization (  ); GO:0004782 sulfinoalanine decarboxylase activity (  ); GO:0050528 acyloxyacyl hydrolase activity (  ); GO:0030141 secretory granule (  ); GO:0007308 oocyte construction (  ); GO:0007309 oocyte axis specification (  ); GO:0009256 10-formyltetrahydrofolate metabolic process (  ); GO:0009258 10-formyltetrahydrofolate catabolic process (  ); GO:0009397 folic acid and derivative catabolic process (  ); GO:0014819 regulation of skeletal muscle contraction (  ); GO:0004466 long-chain-acyl-CoA dehydrogenase activity (  ); GO:0031091 platelet alpha granule (  ); GO:0010614 negative regulation of cardiac muscle hypertrophy (  ); GO:0010616 negative regulation of cardiac muscle adaptation (  ); GO:0014741 negative regulation of muscle hypertrophy (  ); GO:0048601 oocyte morphogenesis (  ); GO:0051001 negative regulation of nitric-oxide synthase activity (  ); GO:0060297 regulation of sarcomere organization (  ); GO:0004465 lipoprotein lipase activity (  ); GO:0016155 formyltetrahydrofolate dehydrogenase activity (  ); GO:0031177 phosphopantetheine binding (  );  

----------------GO--------------
GO:0033292 T-tubule organization ( 0.00276479163524901 ); GO:0060299 negative regulation of sarcomere organization ( 0.00276479163524901 ); GO:0060306 regulation of membrane repolarization ( 0.00276479163524901 ); GO:0060307 regulation of ventricular cardiomyocyte membrane repolarization ( 0.00276479163524901 ); GO:0004782 sulfinoalanine decarboxylase activity ( 0.00276479163524901 ); GO:0050528 acyloxyacyl hydrolase activity ( 0.00276479163524901 ); GO:0030141 secretory granule ( 0.00377729641809753 ); GO:0007308 oocyte construction ( 0.00552207780356095 ); GO:0007309 oocyte axis specification ( 0.00552207780356095 ); GO:0009256 10-formyltetrahydrofolate metabolic process ( 0.00552207780356095 ); GO:0009258 10-formyltetrahydrofolate catabolic process ( 0.00552207780356095 ); GO:0009397 folic acid and derivative catabolic process ( 0.00552207780356095 ); GO:0014819 regulation of skeletal muscle contraction ( 0.00552207780356095 ); GO:0004466 long-chain-acyl-CoA dehydrogenase activity ( 0.00552207780356095 ); GO:0031091 platelet alpha granule ( 0.00688558372999438 ); GO:0010614 negative regulation of cardiac muscle hypertrophy ( 0.00827187850341526 ); GO:0010616 negative regulation of cardiac muscle adaptation ( 0.00827187850341526 ); GO:0014741 negative regulation of muscle hypertrophy ( 0.00827187850341526 ); GO:0048601 oocyte morphogenesis ( 0.00827187850341526 ); GO:0051001 negative regulation of nitric-oxide synthase activity ( 0.00827187850341526 ); GO:0060297 regulation of sarcomere organization ( 0.00827187850341526 ); GO:0004465 lipoprotein lipase activity ( 0.00827187850341526 ); GO:0016155 formyltetrahydrofolate dehydrogenase activity ( 0.00827187850341526 ); GO:0031177 phosphopantetheine binding ( 0.00827187850341526 );  

----------------KEGG--------------
hsa04510 Focal adhesion ( 0.0174407781957247 ); hsa00430 Taurine and hypotaurine metabolism ( 0.0273125592119863 );  

----------------CARTA--------------
 ( 0.0353625471913852 );  

----------------RBP--------------
 (  );  

----------------immu--------------
 (  );  

----------------ARE--------------
 (  );  

============================ group2953 =========================

----------------C2--------------
KEGG_RIBOFLAVIN_METABOLISM ( 0.00061490561110911 ); KEGG_O_GLYCAN_BIOSYNTHESIS ( 0.00218358787711866 );  

----------------C3--------------
TCCCCAC,MIR-491 ( 0.00644473738276132 ); V$NFY_C ( 0.00794132396588367 ); AGTCTTA,MIR-499 ( 0.00850253612463227 );  

----------------C4--------------
GCM_TEC ( 0.00248248510589313 ); module_257 ( 0.00390694945449086 ); GCM_SUPT4H1 ( 0.00796377736615434 );  

----------------C5--------------
MACROMOLECULAR_COMPLEX_DISASSEMBLY ( 0.00053883550943189 ); HYDROLASE_ACTIVITY__ACTING_ON_CARBON_NITROGEN__BUT_NOT_PEPTIDE__BONDS__IN_LINEAR_AMIDES ( 0.00087237817746628 ); REGULATION_OF_TRANSLATIONAL_INITIATION ( 0.00233075219192604 ); CELLULAR_COMPONENT_DISASSEMBLY ( 0.00263876563783974 ); REGULATION_OF_CELLULAR_COMPONENT_ORGANIZATION_AND_BIOGENESIS ( 0.00281868515788469 ); TRANSLATIONAL_INITIATION ( 0.00367078252296444 ); REGULATION_OF_GENE_EXPRESSION ( 0.00391838074524131 ); HYDROLASE_ACTIVITY__ACTING_ON_CARBON_NITROGEN__BUT_NOT_PEPTIDE__BONDS ( 0.00465206227832047 ); PROTEIN_METABOLIC_PROCESS ( 0.00552921272150708 ); REGULATION_OF_PROTEIN_METABOLIC_PROCESS ( 0.00711026476467287 ); PROTEIN_IMPORT ( 0.00823115346765459 ); REGULATION_OF_METABOLIC_PROCESS ( 0.0085644025186747 ); PROTEIN_RNA_COMPLEX_ASSEMBLY ( 0.00962775079881166 );  

----------------GOSLIM--------------
GO:0016568 chromatin modification ( 0.00811092678086246 ); GO:0006917 induction of apoptosis ( 0.00811092678086246 ); GO:0012502 induction of programmed cell death ( 0.00811092678086246 ); GO:0016043 cellular component organization ( 0.00811092678086246 ); GO:0008611 ether lipid biosynthetic process ( 0.00811092678086246 ); GO:0019244 lactate biosynthetic process from pyruvate ( 0.00811092678086246 ); GO:0019249 lactate biosynthetic process ( 0.00811092678086246 ); GO:0032790 ribosome disassembly ( 0.00811092678086246 ); GO:0032968 positive regulation of RNA elongation from RNA polymerase II promoter ( 0.00811092678086246 ); GO:0032988 ribonucleoprotein complex disassembly ( 0.00811092678086246 ); GO:0034243 regulation of RNA elongation from RNA polymerase II promoter ( 0.00811092678086246 ); GO:0046485 ether lipid metabolic process ( 0.00811092678086246 ); GO:0005053 peroxisome matrix targeting signal-2 binding ( 0.00811092678086246 ); GO:0050809 diazepam binding ( 0.00811092678086246 ); GO:0017038 protein import ( 0.00811092678086246 ); GO:0043065 positive regulation of apoptosis ( 0.00811092678086246 ); GO:0043068 positive regulation of programmed cell death ( 0.00811092678086246 ); GO:0006325 establishment or maintenance of chromatin architecture ( 0.00811092678086246 ); GO:0006446 regulation of translational initiation ( 0.00811092678086246 ); GO:0030145 manganese ion binding ( 0.00811092678086246 ); GO:0002378 immunoglobulin biosynthetic process ( 0.00811092678086246 ); GO:0006089 lactate metabolic process ( 0.00811092678086246 ); GO:0006478 peptidyl-tyrosine sulfation ( 0.00811092678086246 ); GO:0021990 neural plate formation ( 0.00811092678086246 ); GO:0032784 regulation of RNA elongation ( 0.00811092678086246 ); GO:0032786 positive regulation of RNA elongation ( 0.00811092678086246 ); GO:0000268 peroxisome targeting sequence binding ( 0.00811092678086246 ); GO:0008148 negative transcription elongation factor activity ( 0.00811092678086246 ); GO:0008476 protein-tyrosine sulfotransferase activity ( 0.00811092678086246 ); GO:0019807 aspartoacylase activity ( 0.00811092678086246 ); GO:0042903 tubulin deacetylase activity ( 0.00811092678086246 ); GO:0043024 ribosomal small subunit binding ( 0.00811092678086246 ); GO:0010608 posttranscriptional regulation of gene expression ( 0.00811092678086246 ); GO:0010605 negative regulation of macromolecule metabolic process ( 0.00811092678086246 ); GO:0016811 hydrolase activity, acting on carbon-nitrogen (but not peptide) bonds, in linear amides ( 0.00811092678086246 ); GO:0007029 endoplasmic reticulum organization ( 0.00811092678086246 ); GO:0018242 protein amino acid O-linked glycosylation via serine ( 0.00811092678086246 ); GO:0018243 protein amino acid O-linked glycosylation via threonine ( 0.00811092678086246 ); GO:0019805 quinolinate biosynthetic process ( 0.00811092678086246 ); GO:0021988 olfactory lobe development ( 0.00811092678086246 ); GO:0043090 amino acid import ( 0.00811092678086246 ); GO:0043092 L-amino acid import ( 0.00811092678086246 ); GO:0051938 L-glutamate import ( 0.00811092678086246 ); GO:0004406 H3/H4 histone acetyltransferase activity ( 0.00811092678086246 ); GO:0009892 negative regulation of metabolic process ( 0.00811092678086246 ); GO:0006865 amino acid transport ( 0.00811092678086246 ); GO:0006531 aspartate metabolic process ( 0.00811092678086246 ); GO:0006533 aspartate catabolic process ( 0.00811092678086246 ); GO:0031053 primary microRNA processing ( 0.00811092678086246 ); GO:0047496 vesicle transport along microtubule ( 0.00811092678086246 ); GO:0000900 translation repressor activity, nucleic acid binding ( 0.00811092678086246 ); GO:0030676 Rac guanyl-nucleotide exchange factor activity ( 0.00811092678086246 ); GO:0034623 cellular macromolecular complex disassembly ( 0.00811092678086246 ); GO:0051276 chromosome organization ( 0.00811092678086246 ); GO:0006413 translational initiation ( 0.00811092678086246 );  

----------------GO--------------
GO:0016568 chromatin modification ( 0.000980611755191668 ); GO:0006917 induction of apoptosis ( 0.00141647595762067 ); GO:0012502 induction of programmed cell death ( 0.0014412933487339 ); GO:0016043 cellular component organization ( 0.00150154033896772 ); GO:0008611 ether lipid biosynthetic process ( 0.00231237118584426 ); GO:0019244 lactate biosynthetic process from pyruvate ( 0.00231237118584426 ); GO:0019249 lactate biosynthetic process ( 0.00231237118584426 ); GO:0032790 ribosome disassembly ( 0.00231237118584426 ); GO:0032968 positive regulation of RNA elongation from RNA polymerase II promoter ( 0.00231237118584426 ); GO:0032988 ribonucleoprotein complex disassembly ( 0.00231237118584426 ); GO:0034243 regulation of RNA elongation from RNA polymerase II promoter ( 0.00231237118584426 ); GO:0046485 ether lipid metabolic process ( 0.00231237118584426 ); GO:0005053 peroxisome matrix targeting signal-2 binding ( 0.00231237118584426 ); GO:0050809 diazepam binding ( 0.00231237118584426 ); GO:0017038 protein import ( 0.0029512725290116 ); GO:0043065 positive regulation of apoptosis ( 0.00341602439035277 ); GO:0043068 positive regulation of programmed cell death ( 0.00355395648403318 ); GO:0006325 establishment or maintenance of chromatin architecture ( 0.003695641280346 ); GO:0006446 regulation of translational initiation ( 0.00405022905946484 ); GO:0030145 manganese ion binding ( 0.00440454627220106 ); GO:0002378 immunoglobulin biosynthetic process ( 0.00461951128867211 ); GO:0006089 lactate metabolic process ( 0.00461951128867211 ); GO:0006478 peptidyl-tyrosine sulfation ( 0.00461951128867211 ); GO:0021990 neural plate formation ( 0.00461951128867211 ); GO:0032784 regulation of RNA elongation ( 0.00461951128867211 ); GO:0032786 positive regulation of RNA elongation ( 0.00461951128867211 ); GO:0000268 peroxisome targeting sequence binding ( 0.00461951128867211 ); GO:0008148 negative transcription elongation factor activity ( 0.00461951128867211 ); GO:0008476 protein-tyrosine sulfotransferase activity ( 0.00461951128867211 ); GO:0019807 aspartoacylase activity ( 0.00461951128867211 ); GO:0042903 tubulin deacetylase activity ( 0.00461951128867211 ); GO:0043024 ribosomal small subunit binding ( 0.00461951128867211 ); GO:0010608 posttranscriptional regulation of gene expression ( 0.00571020655916227 ); GO:0010605 negative regulation of macromolecule metabolic process ( 0.00591480355004861 ); GO:0016811 hydrolase activity, acting on carbon-nitrogen (but not peptide) bonds, in linear amides ( 0.00644473738276132 ); GO:0007029 endoplasmic reticulum organization ( 0.00692143187993066 ); GO:0018242 protein amino acid O-linked glycosylation via serine ( 0.00692143187993066 ); GO:0018243 protein amino acid O-linked glycosylation via threonine ( 0.00692143187993066 ); GO:0019805 quinolinate biosynthetic process ( 0.00692143187993066 ); GO:0021988 olfactory lobe development ( 0.00692143187993066 ); GO:0043090 amino acid import ( 0.00692143187993066 ); GO:0043092 L-amino acid import ( 0.00692143187993066 ); GO:0051938 L-glutamate import ( 0.00692143187993066 ); GO:0004406 H3/H4 histone acetyltransferase activity ( 0.00692143187993066 ); GO:0009892 negative regulation of metabolic process ( 0.00763223535798961 ); GO:0006865 amino acid transport ( 0.00905724467622987 ); GO:0006531 aspartate metabolic process ( 0.00921814450605041 ); GO:0006533 aspartate catabolic process ( 0.00921814450605041 ); GO:0031053 primary microRNA processing ( 0.00921814450605041 ); GO:0047496 vesicle transport along microtubule ( 0.00921814450605041 ); GO:0000900 translation repressor activity, nucleic acid binding ( 0.00921814450605041 ); GO:0030676 Rac guanyl-nucleotide exchange factor activity ( 0.00921814450605041 ); GO:0034623 cellular macromolecular complex disassembly ( 0.0093405325154067 ); GO:0051276 chromosome organization ( 0.00937473677751325 ); GO:0006413 translational initiation ( 0.00962775079881166 );  

----------------KEGG--------------
hsa00740 Riboflavin metabolism ( 0.00053883550943189 ); hsa00512 O-Glycan biosynthesis ( 0.00233075219192604 ); hsa00730 Thiamine metabolism ( 0.016077149683752 ); hsa01030 Glycan structures - biosynthesis 1 ( 0.0304736237607091 ); hsa00361 gamma-Hexachlorocyclohexane degradation ( 0.0408316918454881 );  

----------------CARTA--------------
wnvpathway ( 0.00692143187993066 ); npp1pathway ( 0.016077149683752 ); telpathway ( 0.0296560925557611 );  

----------------RBP--------------
 ( 0.0205161946310071 );  

----------------immu--------------
 (  );  

----------------ARE--------------
 (  );  

============================ group2761 =========================

----------------C2--------------
REACTOME_CYTOCHROME_P450_ARRANGED_BY_SUBSTRATE_TYPE ( 0.00549987478012663 ); KEGG_RETINOL_METABOLISM ( 0.00713039339792743 );  

----------------C3--------------
V$AP1_Q4_01 ( 0.001130692745465 ); ARGGGTTAA_UNKNOWN ( 0.00133429565835702 ); V$CREB_Q4_01 ( 0.00546383646733655 ); V$FOXD3_01 ( 0.00575594775536506 ); V$SMAD3_Q6 ( 0.00724238715110439 ); V$SP1_01 ( 0.00782337878297193 ); V$LFA1_Q6 ( 0.00843123595776283 ); V$AP4_01 ( 0.00880896123093076 );  

----------------C4--------------
GNF2_TST ( 0.00158835577752988 ); GNF2_GSTM1 ( 0.00182174357273608 ); GNF2_LCAT ( 0.00264660011458114 ); GNF2_HPN ( 0.00323611349566708 ); GNF2_HPX ( 0.00337716131130956 ); GNF2_CEBPA ( 0.00922814275233519 );  

----------------C5--------------
LIPID_METABOLIC_PROCESS ( 0.000691191556603798 ); RHO_PROTEIN_SIGNAL_TRANSDUCTION ( 0.00316877901294798 ); PROTEIN_BINDING__BRIDGING ( 0.00788821455486079 ); RAS_PROTEIN_SIGNAL_TRANSDUCTION ( 0.00950750150961825 );  

----------------GOSLIM--------------
GO:0005789 endoplasmic reticulum membrane (  ); GO:0044432 endoplasmic reticulum part (  ); GO:0042175 nuclear envelope-endoplasmic reticulum network (  ); GO:0002315 marginal zone B cell differentiation (  ); GO:0006369 termination of RNA polymerase II transcription (  ); GO:0045415 negative regulation of interleukin-8 biosynthetic process (  ); GO:0032996 Bcl3-Bcl10 complex (  ); GO:0034366 spherical high-density lipoprotein particle (  ); GO:0002266 follicular dendritic cell activation (  ); GO:0002268 follicular dendritic cell differentiation (  ); GO:0016264 gap junction assembly (  ); GO:0042091 interleukin-10 biosynthetic process (  ); GO:0042832 defense response to protozoan (  ); GO:0045074 regulation of interleukin-10 biosynthetic process (  ); GO:0045082 positive regulation of interleukin-10 biosynthetic process (  ); GO:0033257 Bcl3/NF-kappaB2 complex (  ); GO:0004605 phosphatidate cytidylyltransferase activity (  ); GO:0008393 fatty acid (omega-1)-hydroxylase activity (  ); GO:0018685 alkane 1-monooxygenase activity (  ); GO:0006898 receptor-mediated endocytosis (  ); GO:0001562 response to protozoan (  ); GO:0019730 antimicrobial humoral response (  ); GO:0031648 protein destabilization (  ); GO:0034653 retinoic acid catabolic process (  ); GO:0042363 fat-soluble vitamin catabolic process (  ); GO:0042536 negative regulation of tumor necrosis factor biosynthetic process (  ); GO:0045717 negative regulation of fatty acid biosynthetic process (  ); GO:0045922 negative regulation of fatty acid metabolic process (  ); GO:0004142 diacylglycerol cholinephosphotransferase activity (  ); GO:0005094 Rho GDP-dissociation inhibitor activity (  ); GO:0008401 retinoic acid 4-hydroxylase activity (  ); GO:0043025 cell soma (  ); GO:0002312 B cell activation during immune response (  ); GO:0002313 mature B cell differentiation during immune response (  ); GO:0002335 mature B cell differentiation (  ); GO:0009111 vitamin catabolic process (  ); GO:0034375 high-density lipoprotein particle remodeling (  ); GO:0034447 very-low-density lipoprotein particle clearance (  ); GO:0045064 T-helper 2 cell differentiation (  ); GO:0048387 negative regulation of retinoic acid receptor signaling pathway (  ); GO:0051005 negative regulation of lipoprotein lipase activity (  ); GO:0051930 regulation of sensory perception of pain (  ); GO:0051931 regulation of sensory perception (  ); GO:0033256 I-kappaB/NF-kappaB complex (  ); GO:0034363 intermediate-density lipoprotein particle (  ); GO:0001972 retinoic acid binding (  );  

----------------GO--------------
GO:0005789 endoplasmic reticulum membrane ( 0.00103129507624291 ); GO:0044432 endoplasmic reticulum part ( 0.00108373353423005 ); GO:0042175 nuclear envelope-endoplasmic reticulum network ( 0.00118328265990366 ); GO:0002315 marginal zone B cell differentiation ( 0.00226210224702206 ); GO:0006369 termination of RNA polymerase II transcription ( 0.00226210224702206 ); GO:0045415 negative regulation of interleukin-8 biosynthetic process ( 0.00226210224702206 ); GO:0032996 Bcl3-Bcl10 complex ( 0.00226210224702206 ); GO:0034366 spherical high-density lipoprotein particle ( 0.00226210224702206 ); GO:0002266 follicular dendritic cell activation ( 0.00451920084941915 ); GO:0002268 follicular dendritic cell differentiation ( 0.00451920084941915 ); GO:0016264 gap junction assembly ( 0.00451920084941915 ); GO:0042091 interleukin-10 biosynthetic process ( 0.00451920084941915 ); GO:0042832 defense response to protozoan ( 0.00451920084941915 ); GO:0045074 regulation of interleukin-10 biosynthetic process ( 0.00451920084941915 ); GO:0045082 positive regulation of interleukin-10 biosynthetic process ( 0.00451920084941915 ); GO:0033257 Bcl3/NF-kappaB2 complex ( 0.00451920084941915 ); GO:0004605 phosphatidate cytidylyltransferase activity ( 0.00451920084941915 ); GO:0008393 fatty acid (omega-1)-hydroxylase activity ( 0.00451920084941915 ); GO:0018685 alkane 1-monooxygenase activity ( 0.00451920084941915 ); GO:0006898 receptor-mediated endocytosis ( 0.00664470302422145 ); GO:0001562 response to protozoan ( 0.00677130662397929 ); GO:0019730 antimicrobial humoral response ( 0.00677130662397929 ); GO:0031648 protein destabilization ( 0.00677130662397929 ); GO:0034653 retinoic acid catabolic process ( 0.00677130662397929 ); GO:0042363 fat-soluble vitamin catabolic process ( 0.00677130662397929 ); GO:0042536 negative regulation of tumor necrosis factor biosynthetic process ( 0.00677130662397929 ); GO:0045717 negative regulation of fatty acid biosynthetic process ( 0.00677130662397929 ); GO:0045922 negative regulation of fatty acid metabolic process ( 0.00677130662397929 ); GO:0004142 diacylglycerol cholinephosphotransferase activity ( 0.00677130662397929 ); GO:0005094 Rho GDP-dissociation inhibitor activity ( 0.00677130662397929 ); GO:0008401 retinoic acid 4-hydroxylase activity ( 0.00677130662397929 ); GO:0043025 cell soma ( 0.00713039339792743 ); GO:0002312 B cell activation during immune response ( 0.00901843036464867 ); GO:0002313 mature B cell differentiation during immune response ( 0.00901843036464867 ); GO:0002335 mature B cell differentiation ( 0.00901843036464867 ); GO:0009111 vitamin catabolic process ( 0.00901843036464867 ); GO:0034375 high-density lipoprotein particle remodeling ( 0.00901843036464867 ); GO:0034447 very-low-density lipoprotein particle clearance ( 0.00901843036464867 ); GO:0045064 T-helper 2 cell differentiation ( 0.00901843036464867 ); GO:0048387 negative regulation of retinoic acid receptor signaling pathway ( 0.00901843036464867 ); GO:0051005 negative regulation of lipoprotein lipase activity ( 0.00901843036464867 ); GO:0051930 regulation of sensory perception of pain ( 0.00901843036464867 ); GO:0051931 regulation of sensory perception ( 0.00901843036464867 ); GO:0033256 I-kappaB/NF-kappaB complex ( 0.00901843036464867 ); GO:0034363 intermediate-density lipoprotein particle ( 0.00901843036464867 ); GO:0001972 retinoic acid binding ( 0.00901843036464867 );  

----------------KEGG--------------
hsa00830 Retinol metabolism ( 0.00713039339792743 ); hsa03320 PPAR signaling pathway ( 0.0103680055016386 );  

----------------CARTA--------------
 ( 0.0157300169811556 );  

----------------RBP--------------
AGO2_CLIP-SEQ_(Kishore_2011) ( 0.0376916512782805 ); AGO2_PAR-CLIP_(Kishore_2011) ( 0.04584505752644 );  

----------------immu--------------
 (  );  

----------------ARE--------------
 (  );  

============================ group17 =========================

----------------C2--------------
REACTOME_FORMATION_OF_PLATELET_PLUG ( 0.000509377318155317 ); REACTOME_HEMOSTASIS ( 0.00215021968785637 ); REACTOME_CLASS_A1_RHODOPSIN_LIKE_RECEPTORS ( 0.002512533110351 ); REACTOME_PLATELET_ACTIVATION ( 0.00449539157797709 ); REACTOME_PLATELET_ACTIVATION_TRIGGERS ( 0.0062741739690785 ); REACTOME_GPCR_LIGAND_BINDING ( 0.00728655568441996 ); REACTOME_SIGNALING_BY_PDGF ( 0.00734598282718316 ); KEGG_CARDIAC_MUSCLE_CONTRACTION ( 0.00873337715251606 );  

----------------C3--------------
GGARNTKYCCA_UNKNOWN ( 0.000288208553929629 ); V$OLF1_01 ( 0.00732004320222178 );  

----------------C4--------------
module_92 ( 0.00301678303814767 ); module_55 ( 0.00501419884078821 ); module_88 ( 0.00510549809255276 ); module_2 ( 0.0063469530895641 );  

----------------C5--------------
CELL_SURFACE_RECEPTOR_LINKED_SIGNAL_TRANSDUCTION_GO_0007166 ( 0.00133583281280601 ); G_PROTEIN_COUPLED_RECEPTOR_PROTEIN_SIGNALING_PATHWAY ( 0.00389125037537181 ); CELL_CELL_SIGNALING ( 0.00810151402468099 );  

----------------GOSLIM--------------
GO:0004960 thromboxane receptor activity ( 0.00113660002906207 ); GO:0004961 thromboxane A2 receptor activity ( 0.00113660002906207 ); GO:0005576 extracellular region ( 0.00113660002906207 ); GO:0005581 collagen ( 0.00113660002906207 ); GO:0010511 regulation of phosphatidylinositol biosynthetic process ( 0.00113660002906207 ); GO:0010512 negative regulation of phosphatidylinositol biosynthetic process ( 0.00113660002906207 ); GO:0005584 collagen type I ( 0.00113660002906207 ); GO:0031089 platelet dense granule lumen ( 0.00113660002906207 ); GO:0016020 membrane ( 0.00113660002906207 ); GO:0007166 cell surface receptor linked signal transduction ( 0.00113660002906207 ); GO:0008628 induction of apoptosis by hormones ( 0.00113660002906207 ); GO:0035081 induction of programmed cell death by hormones ( 0.00113660002906207 ); GO:0043589 skin morphogenesis ( 0.00113660002906207 ); GO:0004938 alpha2-adrenergic receptor activity ( 0.00113660002906207 ); GO:0005201 extracellular matrix structural constituent ( 0.00113660002906207 ); GO:0010544 negative regulation of platelet activation ( 0.00113660002906207 ); GO:0050919 negative chemotaxis ( 0.00113660002906207 );  

----------------GO--------------
GO:0004960 thromboxane receptor activity ( 0.00201075755290792 ); GO:0004961 thromboxane A2 receptor activity ( 0.00201075755290792 ); GO:0005576 extracellular region ( 0.0021142650326757 ); GO:0005581 collagen ( 0.00224923070423553 ); GO:0010511 regulation of phosphatidylinositol biosynthetic process ( 0.00401757284035464 ); GO:0010512 negative regulation of phosphatidylinositol biosynthetic process ( 0.00401757284035464 ); GO:0005584 collagen type I ( 0.00401757284035464 ); GO:0031089 platelet dense granule lumen ( 0.00401757284035464 ); GO:0016020 membrane ( 0.00406404968297249 ); GO:0007166 cell surface receptor linked signal transduction ( 0.00594068562233901 ); GO:0008628 induction of apoptosis by hormones ( 0.00602045339368973 ); GO:0035081 induction of programmed cell death by hormones ( 0.00602045339368973 ); GO:0043589 skin morphogenesis ( 0.00602045339368973 ); GO:0004938 alpha2-adrenergic receptor activity ( 0.00602045339368973 ); GO:0005201 extracellular matrix structural constituent ( 0.00690795607745281 ); GO:0010544 negative regulation of platelet activation ( 0.00801940673025325 ); GO:0050919 negative chemotaxis ( 0.00801940673025325 );  

----------------KEGG--------------
 (  );  

----------------CARTA--------------
tidpathway ( 0.0120055617525298 ); sppapathway ( 0.0258344954633349 ); ranklpathway ( 0.0277945870217589 ); myosinpathway ( 0.0394746388724456 ); her2pathway ( 0.0414079662233796 );  

----------------RBP--------------
 (  );  

----------------immu--------------
 (  );  

----------------ARE--------------
 (  );  

============================ group19 =========================

----------------C2--------------
KEGG_PATHOGENIC_ESCHERICHIA_COLI_INFECTION ( 0.00539487223955345 ); KEGG_GLYCEROPHOSPHOLIPID_METABOLISM ( 0.00925459301697247 );  

----------------C3--------------
AAGCAAT,MIR-137 ( 0.00469452803109816 ); CAGTATT,MIR-200B,MIR-200C,MIR-429 ( 0.00665761975171149 ); V$HAND1E47_01 ( 0.00672603689282404 ); ATGGYGGA_UNKNOWN ( 0.0078630916151489 );  

----------------C4--------------
 (  );  

----------------C5--------------
 (  );  

----------------GOSLIM--------------
GO:0016199 axon midline choice point recognition (  ); GO:0045171 intercellular bridge (  ); GO:0004306 ethanolamine-phosphate cytidylyltransferase activity (  ); GO:0008187 poly-pyrimidine tract binding (  ); GO:0019782 ISG15 activating enzyme activity (  ); GO:0032028 myosin head/neck binding (  ); GO:0001956 positive regulation of neurotransmitter secretion (  ); GO:0017077 oxidative phosphorylation uncoupler activity (  ); GO:0031386 protein tag (  ); GO:0043008 ATP-dependent protein binding (  ); GO:0015992 proton transport (  ); GO:0006420 arginyl-tRNA aminoacylation (  ); GO:0009629 response to gravity (  ); GO:0016081 synaptic vesicle docking during exocytosis (  ); GO:0016198 axon choice point recognition (  ); GO:0042641 actomyosin (  ); GO:0004814 arginine-tRNA ligase activity (  ); GO:0019855 calcium channel inhibitor activity (  ); GO:0006818 hydrogen transport (  ); GO:0019992 diacylglycerol binding (  ); GO:0032020 ISG15-protein conjugation (  ); GO:0051590 positive regulation of neurotransmitter transport (  ); GO:0008553 hydrogen-exporting ATPase activity, phosphorylative mechanism (  ); GO:0007411 axon guidance (  ); GO:0000303 response to superoxide (  ); GO:0006930 substrate-bound cell migration, cell extension (  ); GO:0005546 phosphatidylinositol-4,5-bisphosphate binding (  ); GO:0032036 myosin heavy chain binding (  );  

----------------GO--------------
GO:0016199 axon midline choice point recognition ( 0.00196048861408538 ); GO:0045171 intercellular bridge ( 0.00196048861408538 ); GO:0004306 ethanolamine-phosphate cytidylyltransferase activity ( 0.00196048861408538 ); GO:0008187 poly-pyrimidine tract binding ( 0.00196048861408538 ); GO:0019782 ISG15 activating enzyme activity ( 0.00196048861408538 ); GO:0032028 myosin head/neck binding ( 0.00196048861408538 ); GO:0001956 positive regulation of neurotransmitter secretion ( 0.00391723207598194 ); GO:0017077 oxidative phosphorylation uncoupler activity ( 0.00391723207598194 ); GO:0031386 protein tag ( 0.00391723207598194 ); GO:0043008 ATP-dependent protein binding ( 0.00391723207598194 ); GO:0015992 proton transport ( 0.00577646978037832 ); GO:0006420 arginyl-tRNA aminoacylation ( 0.00587023735218917 ); GO:0009629 response to gravity ( 0.00587023735218917 ); GO:0016081 synaptic vesicle docking during exocytosis ( 0.00587023735218917 ); GO:0016198 axon choice point recognition ( 0.00587023735218917 ); GO:0042641 actomyosin ( 0.00587023735218917 ); GO:0004814 arginine-tRNA ligase activity ( 0.00587023735218917 ); GO:0019855 calcium channel inhibitor activity ( 0.00587023735218917 ); GO:0006818 hydrogen transport ( 0.00617010263351795 ); GO:0019992 diacylglycerol binding ( 0.00742226397553004 ); GO:0032020 ISG15-protein conjugation ( 0.00781951139659631 ); GO:0051590 positive regulation of neurotransmitter transport ( 0.00781951139659631 ); GO:0008553 hydrogen-exporting ATPase activity, phosphorylative mechanism ( 0.00781951139659631 ); GO:0007411 axon guidance ( 0.00877934843737351 ); GO:0000303 response to superoxide ( 0.00976506115050746 ); GO:0006930 substrate-bound cell migration, cell extension ( 0.00976506115050746 ); GO:0005546 phosphatidylinositol-4,5-bisphosphate binding ( 0.00976506115050746 ); GO:0032036 myosin heavy chain binding ( 0.00976506115050746 );  

----------------KEGG--------------
hsa05130 Pathogenic Escherichia coli infection - EHEC ( 0.0044941622411704 ); hsa05131 Pathogenic Escherichia coli infection - EPEC ( 0.0044941622411704 ); hsa00440 Aminophosphonate metabolism ( 0.0213605367061442 );  

----------------CARTA--------------
stat3pathway ( 0.00976506115050746 ); gata3pathway ( 0.0290172408436036 ); gcrpathway ( 0.0479045343109433 );  

----------------RBP--------------
 (  );  

----------------immu--------------
 (  );  

----------------ARE--------------
 (  );  

============================ group40 =========================

----------------C2--------------
 (  );  

----------------C3--------------
 (  );  

----------------C4--------------
module_147 ( 0.00091508256726992 ); module_195 ( 0.00216735580369208 ); module_356 ( 0.0023071164890543 );  

----------------C5--------------
HYDRO_LYASE_ACTIVITY ( 0.00121010616247225 ); CARBON_OXYGEN_LYASE_ACTIVITY ( 0.00159543219492968 ); BIOSYNTHETIC_PROCESS ( 0.00168165164086668 ); NUCLEAR_CHROMOSOME_PART ( 0.00191787666659279 ); RESPONSE_TO_STRESS ( 0.00236198733704596 ); CELLULAR_BIOSYNTHETIC_PROCESS ( 0.00281261173382941 ); GOLGI_VESICLE_TRANSPORT ( 0.0036382868641533 ); HELICASE_ACTIVITY ( 0.00394852952340981 ); NUCLEAR_CHROMOSOME ( 0.00477596160422546 ); LYASE_ACTIVITY ( 0.00747624970610343 );  

----------------GOSLIM--------------
GO:0006890 retrograde vesicle-mediated transport, Golgi to ER ( 0.00358990882469892 ); GO:0006950 response to stress ( 0.00641556174990039 ); GO:0033554 cellular response to stress ( 0.00358990882469892 ); GO:0051716 cellular response to stimulus ( 0.00641556174990039 ); GO:0004655 porphobilinogen synthase activity ( 0.00358990882469892 ); GO:0005524 ATP binding ( 0.00641556174990039 ); GO:0009451 RNA modification ( 0.00358990882469892 ); GO:0032559 adenyl ribonucleotide binding ( 0.00641556174990039 ); GO:0016836 hydro-lyase activity ( 0.00358990882469892 ); GO:0000166 nucleotide binding ( 0.00641556174990039 ); GO:0030554 adenyl nucleotide binding ( 0.00358990882469892 ); GO:0034067 protein localization in Golgi apparatus ( 0.00641556174990039 ); GO:0043200 response to amino acid stimulus ( 0.00358990882469892 ); GO:0000248 C-5 sterol desaturase activity ( 0.00641556174990039 ); GO:0047134 protein-disulfide reductase activity ( 0.00358990882469892 ); GO:0016835 carbon-oxygen lyase activity ( 0.00641556174990039 ); GO:0006419 alanyl-tRNA aminoacylation ( 0.00358990882469892 ); GO:0004813 alanine-tRNA ligase activity ( 0.00641556174990039 ); GO:0016309 1-phosphatidylinositol-5-phosphate 4-kinase activity ( 0.00358990882469892 ); GO:0006986 response to unfolded protein ( 0.00641556174990039 ); GO:0006636 unsaturated fatty acid biosynthetic process ( 0.00358990882469892 ); GO:0006972 hyperosmotic response ( 0.00641556174990039 ); GO:0031167 rRNA methylation ( 0.00358990882469892 ); GO:0033559 unsaturated fatty acid metabolic process ( 0.00641556174990039 ); GO:0005662 DNA replication factor A complex ( 0.00358990882469892 ); GO:0004791 thioredoxin-disulfide reductase activity ( 0.00641556174990039 ); GO:0051789 response to protein stimulus ( 0.00358990882469892 ); GO:0032553 ribonucleotide binding ( 0.00641556174990039 ); GO:0032555 purine ribonucleotide binding ( 0.00358990882469892 ); GO:0044454 nuclear chromosome part ( 0.00641556174990039 ); GO:0001101 response to acid ( 0.00358990882469892 ); GO:0048873 homeostasis of number of cells within a tissue ( 0.00641556174990039 ); GO:0008526 phosphatidylinositol transporter activity ( 0.00358990882469892 ); GO:0006730 one-carbon compound metabolic process ( 0.00641556174990039 );  

----------------GO--------------
GO:0006890 retrograde vesicle-mediated transport, Golgi to ER ( 0.000533231701010403 ); GO:0006950 response to stress ( 0.000865393002937981 ); GO:0033554 cellular response to stress ( 0.00102917938172837 ); GO:0051716 cellular response to stimulus ( 0.00136692468029948 ); GO:0004655 porphobilinogen synthase activity ( 0.00191021967526228 ); GO:0005524 ATP binding ( 0.00195160248834649 ); GO:0009451 RNA modification ( 0.00214859029344829 ); GO:0032559 adenyl ribonucleotide binding ( 0.00214928849331605 ); GO:0016836 hydro-lyase activity ( 0.00264739583022623 ); GO:0000166 nucleotide binding ( 0.00299501162354494 ); GO:0030554 adenyl nucleotide binding ( 0.00303317932678792 ); GO:0034067 protein localization in Golgi apparatus ( 0.00381688625742305 ); GO:0043200 response to amino acid stimulus ( 0.00381688625742305 ); GO:0000248 C-5 sterol desaturase activity ( 0.00381688625742305 ); GO:0047134 protein-disulfide reductase activity ( 0.00381688625742305 ); GO:0016835 carbon-oxygen lyase activity ( 0.0041081156352618 ); GO:0006419 alanyl-tRNA aminoacylation ( 0.005720006177096 ); GO:0004813 alanine-tRNA ligase activity ( 0.005720006177096 ); GO:0016309 1-phosphatidylinositol-5-phosphate 4-kinase activity ( 0.005720006177096 ); GO:0006986 response to unfolded protein ( 0.00705664429878446 ); GO:0006636 unsaturated fatty acid biosynthetic process ( 0.00761958585358036 ); GO:0006972 hyperosmotic response ( 0.00761958585358036 ); GO:0031167 rRNA methylation ( 0.00761958585358036 ); GO:0033559 unsaturated fatty acid metabolic process ( 0.00761958585358036 ); GO:0005662 DNA replication factor A complex ( 0.00761958585358036 ); GO:0004791 thioredoxin-disulfide reductase activity ( 0.00761958585358036 ); GO:0051789 response to protein stimulus ( 0.00834852906410622 ); GO:0032553 ribonucleotide binding ( 0.0085635627524749 ); GO:0032555 purine ribonucleotide binding ( 0.0085635627524749 ); GO:0044454 nuclear chromosome part ( 0.00903133652186926 ); GO:0001101 response to acid ( 0.0095156316948779 ); GO:0048873 homeostasis of number of cells within a tissue ( 0.0095156316948779 ); GO:0008526 phosphatidylinositol transporter activity ( 0.0095156316948779 ); GO:0006730 one-carbon compound metabolic process ( 0.00973833811457639 );  

----------------KEGG--------------
hsa01040 Biosynthesis of unsaturated fatty acids ( 0.0393769490130574 ); hsa03430 Mismatch repair ( 0.0430474090405675 ); hsa00910 Nitrogen metabolism ( 0.0448775146498503 );  

----------------CARTA--------------
mta3pathway ( 0.030140724265507 ); her2pathway ( 0.0393769490130574 ); mef2dpathway ( 0.0448775146498503 );  

----------------RBP--------------
 ( 0.00203993346510271 );  

----------------immu--------------
 (  );  

----------------ARE--------------
 (  );  

============================ group3089 =========================

----------------C2--------------
 (  );  

----------------C3--------------
V$GRE_C ( 0.000728737836167072 ); TTGCCAA,MIR-182 ( 0.00162630030809976 ); TAATGTG,MIR-323 ( 0.00192253162176876 ); TCCATTKW_UNKNOWN ( 0.00444614164580768 ); CAGNYGKNAAA_UNKNOWN ( 0.00453244404364764 ); TACAATC,MIR-508 ( 0.00469799393592385 ); V$STAT6_01 ( 0.00540314727869703 ); CAGTATT,MIR-200B,MIR-200C,MIR-429 ( 0.00550985329873892 ); V$AFP1_Q6 ( 0.00572062243628978 ); GTTTGTT,MIR-495 ( 0.00638872790771694 ); GTCGATC,MIR-369-5P ( 0.00741963009816127 );  

----------------C4--------------
module_8 ( 0.000860191240098935 ); GNF2_HAT1 ( 0.00345197660906478 ); module_17 ( 0.0038163314464303 ); module_18 ( 0.00828940784994182 ); GNF2_SMC4L1 ( 0.00879834348784957 );  

----------------C5--------------
RNA_POLYMERASE_II_TRANSCRIPTION_MEDIATOR_ACTIVITY ( 0.000259188592477628 ); PROTEIN_METABOLIC_PROCESS ( 0.000261066011041594 ); PROTEIN_MODIFICATION_PROCESS ( 0.000817390128745063 ); BIOPOLYMER_MODIFICATION ( 0.000943518411744853 ); POST_TRANSLATIONAL_PROTEIN_MODIFICATION ( 0.00153160253399884 ); GENERAL_RNA_POLYMERASE_II_TRANSCRIPTION_FACTOR_ACTIVITY ( 0.00161190307927336 ); CELLULAR_PROTEIN_METABOLIC_PROCESS ( 0.00335089411208867 ); CELLULAR_MACROMOLECULE_METABOLIC_PROCESS ( 0.0035993302940879 ); RNA_POLYMERASE_II_TRANSCRIPTION_FACTOR_ACTIVITY ( 0.00458602499106542 ); N_TERMINAL_PROTEIN_AMINO_ACID_MODIFICATION ( 0.00926615197891767 );  

----------------GOSLIM--------------
GO:0006508 proteolysis ( 0.000949394524039715 ); GO:0016455 RNA polymerase II transcription mediator activity ( 0.000949394524039715 ); GO:0006511 ubiquitin-dependent protein catabolic process ( 0.000949394524039715 ); GO:0019941 modification-dependent protein catabolic process ( 0.000949394524039715 ); GO:0043632 modification-dependent macromolecule catabolic process ( 0.000949394524039715 ); GO:0051603 proteolysis involved in cellular protein catabolic process ( 0.000949394524039715 ); GO:0034962 cellular biopolymer catabolic process ( 0.000949394524039715 ); GO:0044257 cellular protein catabolic process ( 0.000949394524039715 ); GO:0016874 ligase activity ( 0.000949394524039715 ); GO:0030163 protein catabolic process ( 0.000949394524039715 ); GO:0043412 biopolymer modification ( 0.000949394524039715 ); GO:0043285 biopolymer catabolic process ( 0.000949394524039715 ); GO:0044265 cellular macromolecule catabolic process ( 0.000949394524039715 ); GO:0016251 general RNA polymerase II transcription factor activity ( 0.000949394524039715 ); GO:0009057 macromolecule catabolic process ( 0.000949394524039715 ); GO:0043414 biopolymer methylation ( 0.000949394524039715 ); GO:0044267 cellular protein metabolic process ( 0.000949394524039715 ); GO:0006464 protein modification process ( 0.000949394524039715 ); GO:0019538 protein metabolic process ( 0.000949394524039715 ); GO:0043687 post-translational protein modification ( 0.000949394524039715 ); GO:0044260 cellular macromolecule metabolic process ( 0.000949394524039715 ); GO:0032259 methylation ( 0.000949394524039715 ); GO:0003960 NADPH:quinone reductase activity ( 0.000949394524039715 ); GO:0003963 RNA-3'-phosphate cyclase activity ( 0.000949394524039715 ); GO:0004905 type I interferon receptor activity ( 0.000949394524039715 ); GO:0016426 tRNA (adenine)-methyltransferase activity ( 0.000949394524039715 ); GO:0016429 tRNA (adenine-N1-)-methyltransferase activity ( 0.000949394524039715 ); GO:0019962 type I interferon binding ( 0.000949394524039715 ); GO:0043170 macromolecule metabolic process ( 0.000949394524039715 ); GO:0008150 biological_process ( 0.000949394524039715 ); GO:0016881 acid-amino acid ligase activity ( 0.000949394524039715 ); GO:0004702 receptor signaling protein serine/threonine kinase activity ( 0.000949394524039715 ); GO:0018206 peptidyl-methionine modification ( 0.000949394524039715 ); GO:0030488 tRNA methylation ( 0.000949394524039715 ); GO:0045116 protein neddylation ( 0.000949394524039715 ); GO:0048935 peripheral nervous system neuron development ( 0.000949394524039715 ); GO:0016879 ligase activity, forming carbon-nitrogen bonds ( 0.000949394524039715 ); GO:0034960 cellular biopolymer metabolic process ( 0.000949394524039715 ); GO:0003702 RNA polymerase II transcription factor activity ( 0.000949394524039715 ); GO:0043283 biopolymer metabolic process ( 0.000949394524039715 ); GO:0006358 regulation of transcription from RNA polymerase II promoter, global ( 0.000949394524039715 ); GO:0048934 peripheral nervous system neuron differentiation ( 0.000949394524039715 ); GO:0004904 interferon receptor activity ( 0.000949394524039715 ); GO:0019961 interferon binding ( 0.000949394524039715 ); GO:0034235 GPI anchor binding ( 0.000949394524039715 ); GO:0008757 S-adenosylmethionine-dependent methyltransferase activity ( 0.000949394524039715 ); GO:0044248 cellular catabolic process ( 0.000949394524039715 ); GO:0006730 one-carbon compound metabolic process ( 0.000949394524039715 ); GO:0042765 GPI-anchor transamidase complex ( 0.000949394524039715 ); GO:0003923 GPI-anchor transamidase activity ( 0.000949394524039715 ); GO:0016886 ligase activity, forming phosphoric ester bonds ( 0.000949394524039715 );  

----------------GO--------------
GO:0006508 proteolysis ( 0.000346048656660559 ); GO:0016455 RNA polymerase II transcription mediator activity ( 0.000397351886047663 ); GO:0006511 ubiquitin-dependent protein catabolic process ( 0.000404365826126419 ); GO:0019941 modification-dependent protein catabolic process ( 0.000408428088255603 ); GO:0043632 modification-dependent macromolecule catabolic process ( 0.000408428088255603 ); GO:0051603 proteolysis involved in cellular protein catabolic process ( 0.000408428088255603 ); GO:0034962 cellular biopolymer catabolic process ( 0.000416648716477467 ); GO:0044257 cellular protein catabolic process ( 0.000416648716477467 ); GO:0016874 ligase activity ( 0.000530766820836735 ); GO:0030163 protein catabolic process ( 0.000530789243998535 ); GO:0043412 biopolymer modification ( 0.000896496135557693 ); GO:0043285 biopolymer catabolic process ( 0.00123096658337175 ); GO:0044265 cellular macromolecule catabolic process ( 0.00192162669028651 ); GO:0016251 general RNA polymerase II transcription factor activity ( 0.00226863695764693 ); GO:0009057 macromolecule catabolic process ( 0.00239381236080633 ); GO:0043414 biopolymer methylation ( 0.00251124379540524 ); GO:0044267 cellular protein metabolic process ( 0.00280395739792232 ); GO:0006464 protein modification process ( 0.00290764167148704 ); GO:0019538 protein metabolic process ( 0.00301197508508531 ); GO:0043687 post-translational protein modification ( 0.00306725269045932 ); GO:0044260 cellular macromolecule metabolic process ( 0.00320714481426415 ); GO:0032259 methylation ( 0.00330894673064847 ); GO:0003960 NADPH:quinone reductase activity ( 0.00371653538467775 ); GO:0003963 RNA-3'-phosphate cyclase activity ( 0.00371653538467775 ); GO:0004905 type I interferon receptor activity ( 0.00371653538467775 ); GO:0016426 tRNA (adenine)-methyltransferase activity ( 0.00371653538467775 ); GO:0016429 tRNA (adenine-N1-)-methyltransferase activity ( 0.00371653538467775 ); GO:0019962 type I interferon binding ( 0.00371653538467775 ); GO:0043170 macromolecule metabolic process ( 0.00378278213210081 ); GO:0008150 biological_process ( 0.00393447360360697 ); GO:0016881 acid-amino acid ligase activity ( 0.0040422430162166 ); GO:0004702 receptor signaling protein serine/threonine kinase activity ( 0.00469799393592385 ); GO:0018206 peptidyl-methionine modification ( 0.00556975986764852 ); GO:0030488 tRNA methylation ( 0.00556975986764852 ); GO:0045116 protein neddylation ( 0.00556975986764852 ); GO:0048935 peripheral nervous system neuron development ( 0.00556975986764852 ); GO:0016879 ligase activity, forming carbon-nitrogen bonds ( 0.00621752551286884 ); GO:0034960 cellular biopolymer metabolic process ( 0.00690573610396466 ); GO:0003702 RNA polymerase II transcription factor activity ( 0.00691920882522937 ); GO:0043283 biopolymer metabolic process ( 0.00733133052961187 ); GO:0006358 regulation of transcription from RNA polymerase II promoter, global ( 0.00741963009816127 ); GO:0048934 peripheral nervous system neuron differentiation ( 0.00741963009816127 ); GO:0004904 interferon receptor activity ( 0.00741963009816127 ); GO:0019961 interferon binding ( 0.00741963009816127 ); GO:0034235 GPI anchor binding ( 0.00741963009816127 ); GO:0008757 S-adenosylmethionine-dependent methyltransferase activity ( 0.00835779892800481 ); GO:0044248 cellular catabolic process ( 0.00845985467316269 ); GO:0006730 one-carbon compound metabolic process ( 0.00924911830767498 ); GO:0042765 GPI-anchor transamidase complex ( 0.00926615197891767 ); GO:0003923 GPI-anchor transamidase activity ( 0.00926615197891767 ); GO:0016886 ligase activity, forming phosphoric ester bonds ( 0.00926615197891767 );  

----------------KEGG--------------
 ( 0.041937647048329 );  

----------------CARTA--------------
fbw7pathway ( 0.0111093314025291 ); p27pathway ( 0.0129491742515311 ); ptc1pathway ( 0.016618873705582 ); pkcpathway ( 0.0202752972005094 ); nthipathway ( 0.0329689040373871 ); raccycdpathway ( 0.0455024375100628 );  

----------------RBP--------------
ELAVL1_PAR-CLIP_(Mukherjee_2011) ( 4.1269011727326e-07 ); IGF2BP1-3_PAR-CLIP_(Hafner_2010) ( 1.23724851621829e-05 ); ELAVL1_PAR-CLIP_(Lebedeva_2011) ( 0.00224492515102717 ); QKI_PAR-CLIP_(Hafner_2010) ( 0.00351184705653995 ); AGO1-4_PAR-CLIP_(Hafner_2010) ( 0.00596314912361483 ); SF2/ASF_CLIP-SEQ_(Sanford_2009) ( 0.0218644353149257 );  

----------------immu--------------
 (  );  

----------------ARE--------------
ARE_ALL ( 0.00659492375539335 ); ARE_C3 ( 0.00766631708438945 );  

============================ group2999 =========================

----------------C2--------------
BIOCARTA_VEGF_PATHWAY ( 0.0012536211695132 ); BIOCARTA_NO1_PATHWAY ( 0.0013416393083473 ); KEGG_VEGF_SIGNALING_PATHWAY ( 0.00813289170174883 );  

----------------C3--------------
SNACANNNYSYAGA_UNKNOWN ( 0.0042948859082696 ); AACYNNNNTTCCS_UNKNOWN ( 0.00598246998625206 );  

----------------C4--------------
module_522 ( 0.00152630321331872 ); module_7 ( 0.0076500185692983 );  

----------------C5--------------
SULFOTRANSFERASE_ACTIVITY ( 0.00100694386603201 ); TRANSFERASE_ACTIVITY__TRANSFERRING_SULFUR_CONTAINING_GROUPS ( 0.0013416393083473 ); SULFUR_METABOLIC_PROCESS ( 0.00182471667607684 );  

----------------GOSLIM--------------
GO:0016358 dendrite development (  ); GO:0022602 ovulation cycle process (  ); GO:0042698 ovulation cycle (  ); GO:0008585 female gonad development (  ); GO:0014738 regulation of muscle hyperplasia (  ); GO:0014740 negative regulation of muscle hyperplasia (  ); GO:0014900 muscle hyperplasia (  ); GO:0031284 positive regulation of guanylate cyclase activity (  ); GO:0034504 protein localization in nucleus (  ); GO:0046545 development of primary female sexual characteristics (  ); GO:0046660 female sex differentiation (  ); GO:0000267 cell fraction (  ); GO:0008146 sulfotransferase activity (  ); GO:0014806 smooth muscle hyperplasia (  ); GO:0031282 regulation of guanylate cyclase activity (  ); GO:0003912 DNA nucleotidylexotransferase activity (  ); GO:0005624 membrane fraction (  ); GO:0016782 transferase activity, transferring sulfur-containing groups (  ); GO:0005626 insoluble fraction (  ); GO:0030324 lung development (  ); GO:0032504 multicellular organism reproduction (  ); GO:0048609 reproductive process in a multicellular organism (  ); GO:0043267 negative regulation of potassium ion transport (  ); GO:0050773 regulation of dendrite development (  ); GO:0042641 actomyosin (  ); GO:0004517 nitric-oxide synthase activity (  ); GO:0034617 tetrahydrobiopterin binding (  ); GO:0034618 arginine binding (  ); GO:0047756 chondroitin 4-sulfotransferase activity (  ); GO:0030323 respiratory tube development (  ); GO:0008406 gonad development (  ); GO:0048608 reproductive structure development (  ); GO:0010544 negative regulation of platelet activation (  ); GO:0014745 negative regulation of muscle adaptation (  ); GO:0014805 smooth muscle adaptation (  ); GO:0043113 receptor clustering (  ); GO:0043129 surfactant homeostasis (  ); GO:0048875 chemical homeostasis within a tissue (  ); GO:0045137 development of primary sexual characteristics (  ); GO:0048511 rhythmic process (  ); GO:0003100 regulation of systemic arterial blood pressure by endothelin (  ); GO:0030177 positive regulation of Wnt receptor signaling pathway (  ); GO:0030823 regulation of cGMP metabolic process (  ); GO:0030826 regulation of cGMP biosynthetic process (  ); GO:0014701 junctional sarcoplasmic reticulum membrane (  ); GO:0001517 N-acetylglucosamine 6-O-sulfotransferase activity (  ); GO:0001537 N-acetylgalactosamine 4-O-sulfotransferase activity (  ); GO:0034481 chondroitin sulfotransferase activity (  ); GO:0065009 regulation of molecular function (  ); GO:0006790 sulfur metabolic process (  );  

----------------GO--------------
GO:0016358 dendrite development ( 0.000718968898672833 ); GO:0022602 ovulation cycle process ( 0.0013416393083473 ); GO:0042698 ovulation cycle ( 0.00143253669726872 ); GO:0008585 female gonad development ( 0.00172240326216572 ); GO:0014738 regulation of muscle hyperplasia ( 0.0018096817976172 ); GO:0014740 negative regulation of muscle hyperplasia ( 0.0018096817976172 ); GO:0014900 muscle hyperplasia ( 0.0018096817976172 ); GO:0031284 positive regulation of guanylate cyclase activity ( 0.0018096817976172 ); GO:0034504 protein localization in nucleus ( 0.0018096817976172 ); GO:0046545 development of primary female sexual characteristics ( 0.0020378201753854 ); GO:0046660 female sex differentiation ( 0.0020378201753854 ); GO:0000267 cell fraction ( 0.00230281714504926 ); GO:0008146 sulfotransferase activity ( 0.00313468416269651 ); GO:0014806 smooth muscle hyperplasia ( 0.00361617945774662 ); GO:0031282 regulation of guanylate cyclase activity ( 0.00361617945774662 ); GO:0003912 DNA nucleotidylexotransferase activity ( 0.00361617945774662 ); GO:0005624 membrane fraction ( 0.00369676158076491 ); GO:0016782 transferase activity, transferring sulfur-containing groups ( 0.00398878439967497 ); GO:0005626 insoluble fraction ( 0.00415026594705579 ); GO:0030324 lung development ( 0.0052763236041672 ); GO:0032504 multicellular organism reproduction ( 0.0052763236041672 ); GO:0048609 reproductive process in a multicellular organism ( 0.0052763236041672 ); GO:0043267 negative regulation of potassium ion transport ( 0.00541949842308331 ); GO:0050773 regulation of dendrite development ( 0.00541949842308331 ); GO:0042641 actomyosin ( 0.00541949842308331 ); GO:0004517 nitric-oxide synthase activity ( 0.00541949842308331 ); GO:0034617 tetrahydrobiopterin binding ( 0.00541949842308331 ); GO:0034618 arginine binding ( 0.00541949842308331 ); GO:0047756 chondroitin 4-sulfotransferase activity ( 0.00541949842308331 ); GO:0030323 respiratory tube development ( 0.00562426144295888 ); GO:0008406 gonad development ( 0.00635087464682484 ); GO:0048608 reproductive structure development ( 0.0067294012165563 ); GO:0010544 negative regulation of platelet activation ( 0.00721964412729514 ); GO:0014745 negative regulation of muscle adaptation ( 0.00721964412729514 ); GO:0014805 smooth muscle adaptation ( 0.00721964412729514 ); GO:0043113 receptor clustering ( 0.00721964412729514 ); GO:0043129 surfactant homeostasis ( 0.00721964412729514 ); GO:0048875 chemical homeostasis within a tissue ( 0.00721964412729514 ); GO:0045137 development of primary sexual characteristics ( 0.00855605861934845 ); GO:0048511 rhythmic process ( 0.00855605861934845 ); GO:0003100 regulation of systemic arterial blood pressure by endothelin ( 0.00901662199503217 ); GO:0030177 positive regulation of Wnt receptor signaling pathway ( 0.00901662199503217 ); GO:0030823 regulation of cGMP metabolic process ( 0.00901662199503217 ); GO:0030826 regulation of cGMP biosynthetic process ( 0.00901662199503217 ); GO:0014701 junctional sarcoplasmic reticulum membrane ( 0.00901662199503217 ); GO:0001517 N-acetylglucosamine 6-O-sulfotransferase activity ( 0.00901662199503217 ); GO:0001537 N-acetylgalactosamine 4-O-sulfotransferase activity ( 0.00901662199503217 ); GO:0034481 chondroitin sulfotransferase activity ( 0.00901662199503217 ); GO:0065009 regulation of molecular function ( 0.00942805573785377 ); GO:0006790 sulfur metabolic process ( 0.00943148207391666 );  

----------------KEGG--------------
hsa04370 VEGF signaling pathway ( 0.00771951740417165 ); hsa00232 Caffeine metabolism ( 0.0126010958746927 ); hsa00920 Sulfur metabolism ( 0.0232790508182448 ); hsa03450 Non-homologous end-joining ( 0.0232790508182448 ); hsa00532 Chondroitin sulfate biosynthesis ( 0.0355948109769735 );  

----------------CARTA--------------
ranklpathway ( 0.0250477607865824 ); fibrinolysispathway ( 0.0320915130536014 ); rac1pathway ( 0.0355948109769735 );  

----------------RBP--------------
 (  );  

----------------immu--------------
 (  );  

----------------ARE--------------
 (  );  

============================ group8 =========================

----------------C2--------------
 (  );  

----------------C3--------------
 (  );  

----------------C4--------------
 (  );  

----------------C5--------------
G_PROTEIN_SIGNALING__COUPLED_TO_CAMP_NUCLEOTIDE_SECOND_MESSENGER ( 0.00532242919549093 ); CAMP_MEDIATED_SIGNALING ( 0.00549089261481656 );  

----------------GOSLIM--------------
GO:0007194 negative regulation of adenylate cyclase activity (  ); GO:0031280 negative regulation of cyclase activity (  ); GO:0051350 negative regulation of lyase activity (  ); GO:0019227 action potential propagation (  ); GO:0030273 melanin-concentrating hormone receptor activity (  ); GO:0004473 malate dehydrogenase (oxaloacetate-decarboxylating) (NADP+) activity (  ); GO:0004938 alpha2-adrenergic receptor activity (  ); GO:0019763 immunoglobulin receptor activity (  ); GO:0045761 regulation of adenylate cyclase activity (  ); GO:0031279 regulation of cyclase activity (  ); GO:0051339 regulation of lyase activity (  ); GO:0004470 malic enzyme activity (  ); GO:0032190 acrosin binding (  ); GO:0030817 regulation of cAMP biosynthetic process (  ); GO:0030814 regulation of cAMP metabolic process (  ); GO:0030802 regulation of cyclic nucleotide biosynthetic process (  ); GO:0030808 regulation of nucleotide biosynthetic process (  ); GO:0030799 regulation of cyclic nucleotide metabolic process (  ); GO:0006140 regulation of nucleotide metabolic process (  ); GO:0006171 cAMP biosynthetic process (  );  

----------------GO--------------
GO:0007194 negative regulation of adenylate cyclase activity ( 0.00144295519905206 ); GO:0031280 negative regulation of cyclase activity ( 0.00144295519905206 ); GO:0051350 negative regulation of lyase activity ( 0.00144295519905206 ); GO:0019227 action potential propagation ( 0.00175941285879455 ); GO:0030273 melanin-concentrating hormone receptor activity ( 0.00175941285879455 ); GO:0004473 malate dehydrogenase (oxaloacetate-decarboxylating) (NADP+) activity ( 0.00351581847662741 ); GO:0004938 alpha2-adrenergic receptor activity ( 0.00526922184263856 ); GO:0019763 immunoglobulin receptor activity ( 0.00526922184263856 ); GO:0045761 regulation of adenylate cyclase activity ( 0.00618898345923011 ); GO:0031279 regulation of cyclase activity ( 0.00655245162870666 ); GO:0051339 regulation of lyase activity ( 0.00692544438007268 ); GO:0004470 malic enzyme activity ( 0.0070196279379382 ); GO:0032190 acrosin binding ( 0.0070196279379382 ); GO:0030817 regulation of cAMP biosynthetic process ( 0.00711549136145469 ); GO:0030814 regulation of cAMP metabolic process ( 0.00750264449310383 ); GO:0030802 regulation of cyclic nucleotide biosynthetic process ( 0.00810089660835348 ); GO:0030808 regulation of nucleotide biosynthetic process ( 0.00810089660835348 ); GO:0030799 regulation of cyclic nucleotide metabolic process ( 0.0085113158317363 ); GO:0006140 regulation of nucleotide metabolic process ( 0.00914415590403145 ); GO:0006171 cAMP biosynthetic process ( 0.00914415590403145 );  

----------------KEGG--------------
 (  );  

----------------CARTA--------------
 ( 0.0277925161886522 );  

----------------RBP--------------
 (  );  

----------------immu--------------
 (  );  

----------------ARE--------------
 (  );  

============================ group2967 =========================

----------------C2--------------
BIOCARTA_VIP_PATHWAY ( 1.26166538740379e-05 ); KEGG_APOPTOSIS ( 0.000477904217702365 ); BIOCARTA_NOS1_PATHWAY ( 0.00061839260111485 ); REACTOME_DARPP32_EVENTS ( 0.000951766523057527 ); BIOCARTA_GPCR_PATHWAY ( 0.00162845512027639 ); BIOCARTA_FMLP_PATHWAY ( 0.00172524530144103 ); BIOCARTA_TCR_PATHWAY ( 0.002839104268989 ); KEGG_CALCIUM_SIGNALING_PATHWAY ( 0.00367701437966119 ); BIOCARTA_NFAT_PATHWAY ( 0.0039171367795741 ); KEGG_LONG_TERM_POTENTIATION ( 0.00673776165937865 ); KEGG_B_CELL_RECEPTOR_SIGNALING_PATHWAY ( 0.0076997338887285 ); REACTOME_OPIOID_SIGNALLING ( 0.00914415590403145 );  

----------------C3--------------
AGGTGCA,MIR-500 ( 0.00871997593422605 ); AGTGCGT,MIR-521 ( 0.0087670417356237 );  

----------------C4--------------
 (  );  

----------------C5--------------
 (  );  

----------------GOSLIM--------------
GO:0045083 negative regulation of interleukin-12 biosynthetic process (  ); GO:0004333 fumarate hydratase activity (  ); GO:0042835 BRE binding (  ); GO:0046625 sphingolipid binding (  ); GO:0048155 S100 alpha binding (  ); GO:0006106 fumarate metabolic process (  ); GO:0016246 RNA interference (  ); GO:0032372 negative regulation of sterol transport (  ); GO:0032375 negative regulation of cholesterol transport (  ); GO:0048038 quinone binding (  ); GO:0032232 negative regulation of actin filament bundle formation (  ); GO:0051497 negative regulation of stress fiber formation (  ); GO:0033256 I-kappaB/NF-kappaB complex (  ); GO:0000900 translation repressor activity, nucleic acid binding (  ); GO:0005499 vitamin D binding (  ); GO:0045944 positive regulation of transcription from RNA polymerase II promoter (  ); GO:0042090 interleukin-12 biosynthetic process (  ); GO:0042769 DNA damage response, detection of DNA damage (  ); GO:0045075 regulation of interleukin-12 biosynthetic process (  ); GO:0045822 negative regulation of heart contraction (  ); GO:0048873 homeostasis of number of cells within a tissue (  ); GO:0045239 tricarboxylic acid cycle enzyme complex (  ); GO:0008131 amine oxidase activity (  ); GO:0046790 virion binding (  );  

----------------GO--------------
GO:0045083 negative regulation of interleukin-12 biosynthetic process ( 0.00175941285879455 ); GO:0004333 fumarate hydratase activity ( 0.00175941285879455 ); GO:0042835 BRE binding ( 0.00175941285879455 ); GO:0046625 sphingolipid binding ( 0.00175941285879455 ); GO:0048155 S100 alpha binding ( 0.00351581847662741 ); GO:0006106 fumarate metabolic process ( 0.00526922184263856 ); GO:0016246 RNA interference ( 0.00526922184263856 ); GO:0032372 negative regulation of sterol transport ( 0.00526922184263856 ); GO:0032375 negative regulation of cholesterol transport ( 0.00526922184263856 ); GO:0048038 quinone binding ( 0.00526922184263856 ); GO:0032232 negative regulation of actin filament bundle formation ( 0.0070196279379382 ); GO:0051497 negative regulation of stress fiber formation ( 0.0070196279379382 ); GO:0033256 I-kappaB/NF-kappaB complex ( 0.0070196279379382 ); GO:0000900 translation repressor activity, nucleic acid binding ( 0.0070196279379382 ); GO:0005499 vitamin D binding ( 0.0070196279379382 ); GO:0045944 positive regulation of transcription from RNA polymerase II promoter ( 0.00787631882804472 ); GO:0042090 interleukin-12 biosynthetic process ( 0.0087670417356237 ); GO:0042769 DNA damage response, detection of DNA damage ( 0.0087670417356237 ); GO:0045075 regulation of interleukin-12 biosynthetic process ( 0.0087670417356237 ); GO:0045822 negative regulation of heart contraction ( 0.0087670417356237 ); GO:0048873 homeostasis of number of cells within a tissue ( 0.0087670417356237 ); GO:0045239 tricarboxylic acid cycle enzyme complex ( 0.0087670417356237 ); GO:0008131 amine oxidase activity ( 0.0087670417356237 ); GO:0046790 virion binding ( 0.0087670417356237 );  

----------------KEGG--------------
hsa04210 Apoptosis ( 0.000494176511031686 ); hsa04020 Calcium signaling pathway ( 0.00373557008264924 ); hsa04662 B cell receptor signaling pathway ( 0.00583510772479384 ); hsa04720 Long-term potentiation ( 0.00692544438007268 ); hsa04010 MAPK signaling pathway ( 0.0111706315152822 ); hsa04660 T cell receptor signaling pathway ( 0.0118778832448227 ); hsa00720 Reductive carboxylate cycle (CO2 fixation) ( 0.0174593997588282 ); hsa04310 Wnt signaling pathway ( 0.0289163574269708 ); hsa05010 Alzheimer's disease ( 0.0317940718369219 ); hsa00220 Urea cycle and metabolism of amino groups ( 0.0498200742195269 );  

----------------CARTA--------------
raspathway ( 0.0105114682007912 ); plcepathway ( 0.0139913789540207 ); sppapathway ( 0.0226392235398692 ); her2pathway ( 0.0363227372002584 ); malpathway ( 0.0397144288952402 );  

----------------RBP--------------
 (  );  

----------------immu--------------
BCR_signalling_pathway ( 0.00750264449310383 ); TCR_signalling_pathway ( 0.0126108172376082 );  

----------------ARE--------------
 ( 0.0464652220272697 );  

============================ group2718 =========================

----------------C2--------------
REACTOME_PEPTIDE_CHAIN_ELONGATION ( 1.24550084736401e-05 ); REACTOME_VIRAL_MRNA_TRANSLATION ( 1.24550084736401e-05 ); KEGG_RIBOSOME ( 1.43163313085131e-05 ); REACTOME_FORMATION_OF_A_POOL_OF_FREE_40S_SUBUNITS ( 1.94485909822394e-05 ); REACTOME_INFLUENZA_VIRAL_RNA_TRANSCRIPTION_AND_REPLICATION ( 2.48277629472002e-05 ); REACTOME_REGULATION_OF_GENE_EXPRESSION_IN_BETA_CELLS ( 2.48277629472002e-05 ); REACTOME_METABOLISM_OF_PROTEINS ( 2.96718624198364e-05 ); REACTOME_GTP_HYDROLYSIS_AND_JOINING_OF_THE_60S_RIBOSOMAL_SUBUNIT ( 3.00846634633196e-05 ); REACTOME_REGULATION_OF_BETA_CELL_DEVELOPMENT ( 3.87595112277041e-05 ); REACTOME_TRANSLATION ( 4.91387591632115e-05 ); REACTOME_INSULIN_SYNTHESIS_AND_SECRETION ( 6.53027758288106e-05 ); REACTOME_INFLUENZA_LIFE_CYCLE ( 8.26564415695514e-05 ); REACTOME_FORMATION_OF_THE_TERNARY_COMPLEX_AND_SUBSEQUENTLY_THE_43S_COMPLEX ( 0.00304461586276548 ); REACTOME_DIABETES_PATHWAYS ( 0.0034468178478783 ); REACTOME_TRANSLATION_INITIATION_COMPLEX_FORMATION ( 0.00397835228702289 ); REACTOME_RNA_POLYMERASE_I_PROMOTER_OPENING ( 0.00412129674818568 ); REACTOME_GENE_EXPRESSION ( 0.00564438282187155 ); REACTOME_TELOMERE_MAINTENANCE ( 0.00727739946953276 ); REACTOME_RNA_POLYMERASE_I_PROMOTER_CLEARANCE ( 0.00804552612138348 );  

----------------C3--------------
V$E2F_Q6 ( 0.000178386791882608 ); V$E2F1_Q6_01 ( 0.000228062607995001 ); TTTNNANAGCYR_UNKNOWN ( 0.00103876832540644 ); SGCGSSAAA_V$E2F1DP2_01 ( 0.00117212891007358 ); V$E2F1DP1RB_01 ( 0.00282397496093916 ); V$E2F_02 ( 0.00287229381628203 ); V$E2F_Q4 ( 0.00287229381628203 ); V$E2F1_Q6 ( 0.00287229381628203 ); V$E2F1DP1_01 ( 0.00287229381628203 ); V$E2F1DP2_01 ( 0.00287229381628203 ); V$E2F4DP2_01 ( 0.00287229381628203 ); V$E2F1_Q4_01 ( 0.00287229381628203 ); V$E2F_Q3_01 ( 0.00307067540220314 ); V$E2F4DP1_01 ( 0.00312155621872756 ); KRCTCNNNNMANAGC_UNKNOWN ( 0.00456428334742094 ); GTGACGY_V$E4F1_Q6 ( 0.00750278045206499 );  

----------------C4--------------
GCM_TPT1 ( 5.68231090669385e-06 ); GCM_NPM1 ( 3.48441238214659e-05 ); GNF2_EIF3S6 ( 3.61154070796852e-05 ); MORF_NME2 ( 0.000105947175453494 ); MORF_NPM1 ( 0.00013036131465336 ); module_392 ( 0.000426436522707319 ); GCM_CSNK2B ( 0.000484119837136066 ); GNF2_DAP3 ( 0.000697727662541883 ); module_29 ( 0.00104232625390443 ); GNF2_FBL ( 0.00117212891007358 ); GNF2_GLTSCR2 ( 0.00127811635490502 ); MORF_ACTG1 ( 0.00153502016560133 ); MORF_EI24 ( 0.00160158731170202 ); module_83 ( 0.0016061249942766 ); module_151 ( 0.0016061249942766 ); module_114 ( 0.00196674903116521 ); module_98 ( 0.00386476179940797 ); MORF_RPA1 ( 0.00397835228702289 ); GNF2_ST13 ( 0.00426660541654777 ); GNF2_NPM1 ( 0.00441427028047649 ); MORF_JUND ( 0.00518765846003043 ); MORF_UBE2I ( 0.00545346382554601 ); MORF_UNG ( 0.00567945711548478 ); MORF_EIF3S2 ( 0.00628006370192136 ); module_252 ( 0.0066792446652947 ); module_32 ( 0.00700928427176594 ); module_54 ( 0.007966511988488 ); MORF_RAN ( 0.00833283410769198 ); MORF_SOD1 ( 0.00861402107458002 ); MORF_CSNK2B ( 0.00959154638380433 );  

----------------C5--------------
STRUCTURAL_CONSTITUENT_OF_RIBOSOME ( 0.000342541128182077 ); RNA_BINDING ( 0.000698823741985829 ); NUCLEOLUS ( 0.00103876832540644 ); NUCLEUS ( 0.00163132843742217 ); NUCLEAR_PART ( 0.00216809421993272 ); INTRACELLULAR_ORGANELLE_PART ( 0.00279497856573333 ); ORGANELLE_PART ( 0.00286433382963961 ); NUCLEAR_LUMEN ( 0.0034468178478783 ); NUCLEASE_ACTIVITY ( 0.00369958812846795 ); ORGANELLE_LUMEN ( 0.00632526265582647 ); MEMBRANE_ENCLOSED_LUMEN ( 0.00632526265582647 ); STRUCTURAL_MOLECULE_ACTIVITY ( 0.00805717459672914 );  

----------------GOSLIM--------------
GO:0032991 macromolecular complex ( 6.33384030793542e-05 ); GO:0022626 cytosolic ribosome ( 0.000264568577883596 ); GO:0044446 intracellular organelle part ( 0.000310371577085403 ); GO:0044422 organelle part ( 0.000317140672953123 ); GO:0006414 translational elongation ( 0.000386077465726792 ); GO:0033279 ribosomal subunit ( 0.00137013811033203 ); GO:0030529 ribonucleoprotein complex ( 0.00219669388783244 ); GO:0044445 cytosolic part ( 0.00231157485785832 ); GO:0003735 structural constituent of ribosome ( 0.00243992968533022 ); GO:0044428 nuclear part ( 0.0050146265533714 ); GO:0005840 ribosome ( 0.00596349169472661 ); GO:0044424 intracellular part ( 6.33384030793542e-05 ); GO:0006364 rRNA processing ( 0.000264568577883596 ); GO:0016072 rRNA metabolic process ( 0.000310371577085403 ); GO:0043229 intracellular organelle ( 0.000317140672953123 ); GO:0043226 organelle ( 0.000386077465726792 ); GO:0005575 cellular_component ( 0.00137013811033203 ); GO:0005622 intracellular ( 0.00219669388783244 ); GO:0042254 ribosome biogenesis ( 0.00231157485785832 ); GO:0003676 nucleic acid binding ( 0.00243992968533022 ); GO:0022627 cytosolic small ribosomal subunit ( 0.0050146265533714 ); GO:0004518 nuclease activity ( 0.00596349169472661 ); GO:0004334 fumarylacetoacetase activity ( 6.33384030793542e-05 ); GO:0008995 ribonuclease E activity ( 0.000264568577883596 ); GO:0022625 cytosolic large ribosomal subunit ( 0.000310371577085403 ); GO:0005198 structural molecule activity ( 0.000317140672953123 ); GO:0034470 ncRNA processing ( 0.000386077465726792 ); GO:0031981 nuclear lumen ( 0.00137013811033203 ); GO:0044464 cell part ( 0.00219669388783244 ); GO:0005623 cell ( 0.00231157485785832 ); GO:0006412 translation ( 0.00243992968533022 ); GO:0004531 deoxyribonuclease II activity ( 0.0050146265533714 ); GO:0016822 hydrolase activity, acting on acid carbon-carbon bonds ( 0.00596349169472661 ); GO:0016823 hydrolase activity, acting on acid carbon-carbon bonds, in ketonic substances ( 6.33384030793542e-05 ); GO:0015935 small ribosomal subunit ( 0.000264568577883596 ); GO:0015934 large ribosomal subunit ( 0.000310371577085403 ); GO:0003723 RNA binding ( 0.000317140672953123 ); GO:0034660 ncRNA metabolic process ( 0.000386077465726792 ); GO:0006271 DNA strand elongation during DNA replication ( 0.00137013811033203 ); GO:0045618 positive regulation of keratinocyte differentiation ( 0.00219669388783244 ); GO:0016889 endodeoxyribonuclease activity, producing 3'-phosphomonoesters ( 0.00231157485785832 ); GO:0022613 ribonucleoprotein complex biogenesis ( 0.00243992968533022 ); GO:0006572 tyrosine catabolic process ( 0.0050146265533714 ); GO:0007199 G-protein signaling, coupled to cGMP nucleotide second messenger ( 0.00596349169472661 ); GO:0005432 calcium:sodium antiporter activity ( 6.33384030793542e-05 ); GO:0005737 cytoplasm ( 0.000264568577883596 ); GO:0043228 non-membrane-bounded organelle ( 0.000310371577085403 ); GO:0043232 intracellular non-membrane-bounded organelle ( 0.000317140672953123 ); GO:0005634 nucleus ( 0.000386077465726792 ); GO:0043231 intracellular membrane-bounded organelle ( 0.00137013811033203 ); GO:0043227 membrane-bounded organelle ( 0.00219669388783244 ); GO:0070013 intracellular organelle lumen ( 0.00231157485785832 ); GO:0021520 spinal cord motor neuron cell fate specification ( 0.00243992968533022 ); GO:0022616 DNA strand elongation ( 0.0050146265533714 ); GO:0045616 regulation of keratinocyte differentiation ( 0.00596349169472661 ); GO:0019907 cyclin-dependent protein kinase activating kinase holoenzyme complex ( 6.33384030793542e-05 ); GO:0032040 small-subunit processome ( 0.000264568577883596 ); GO:0003689 DNA clamp loader activity ( 0.000310371577085403 ); GO:0004865 protein serine/threonine phosphatase inhibitor activity ( 0.000317140672953123 ); GO:0033170 DNA-protein loading ATPase activity ( 0.000386077465726792 ); GO:0004519 endonuclease activity ( 0.00137013811033203 ); GO:0043233 organelle lumen ( 0.00219669388783244 ); GO:0016607 nuclear speck ( 0.00231157485785832 ); GO:0006396 RNA processing ( 0.00243992968533022 );  

----------------GO--------------
GO:0032991 macromolecular complex ( 5.47450148141957e-06 ); GO:0022626 cytosolic ribosome ( 7.11973379163319e-06 ); GO:0044446 intracellular organelle part ( 1.66380923700825e-05 ); GO:0044422 organelle part ( 1.77056816307956e-05 ); GO:0006414 translational elongation ( 2.38634225933672e-05 ); GO:0033279 ribosomal subunit ( 3.36059524763312e-05 ); GO:0030529 ribonucleoprotein complex ( 6.01253413279115e-05 ); GO:0044445 cytosolic part ( 6.73112403731858e-05 ); GO:0003735 structural constituent of ribosome ( 0.000100404539108383 ); GO:0044428 nuclear part ( 0.00011397168883527 ); GO:0005840 ribosome ( 0.000281248848734076 ); GO:0044424 intracellular part ( 0.000309405891704979 ); GO:0006364 rRNA processing ( 0.000330080531691204 ); GO:0016072 rRNA metabolic process ( 0.000368363903153765 ); GO:0043229 intracellular organelle ( 0.00055406355760724 ); GO:0043226 organelle ( 0.000557612855003262 ); GO:0005575 cellular_component ( 0.000643155787400132 ); GO:0005622 intracellular ( 0.00073102755098541 ); GO:0042254 ribosome biogenesis ( 0.000759112956384881 ); GO:0003676 nucleic acid binding ( 0.000774806189804844 ); GO:0022627 cytosolic small ribosomal subunit ( 0.00153704390721461 ); GO:0004518 nuclease activity ( 0.0017047939814116 ); GO:0004334 fumarylacetoacetase activity ( 0.0017091439199719 ); GO:0008995 ribonuclease E activity ( 0.0017091439199719 ); GO:0022625 cytosolic large ribosomal subunit ( 0.0018188799114458 ); GO:0005198 structural molecule activity ( 0.0019670397385881 ); GO:0034470 ncRNA processing ( 0.00228316673308309 ); GO:0031981 nuclear lumen ( 0.00254324322259024 ); GO:0044464 cell part ( 0.00293133067411294 ); GO:0005623 cell ( 0.0029365838819046 ); GO:0006412 translation ( 0.00315445834856358 ); GO:0004531 deoxyribonuclease II activity ( 0.00341545244132369 ); GO:0016822 hydrolase activity, acting on acid carbon-carbon bonds ( 0.00341545244132369 ); GO:0016823 hydrolase activity, acting on acid carbon-carbon bonds, in ketonic substances ( 0.00341545244132369 ); GO:0015935 small ribosomal subunit ( 0.00369958812846795 ); GO:0015934 large ribosomal subunit ( 0.00397835228702289 ); GO:0003723 RNA binding ( 0.00416022027061407 ); GO:0034660 ncRNA metabolic process ( 0.00437486597390013 ); GO:0006271 DNA strand elongation during DNA replication ( 0.00511893012555176 ); GO:0045618 positive regulation of keratinocyte differentiation ( 0.00511893012555176 ); GO:0016889 endodeoxyribonuclease activity, producing 3'-phosphomonoesters ( 0.00511893012555176 ); GO:0022613 ribonucleoprotein complex biogenesis ( 0.00574590477239357 ); GO:0006572 tyrosine catabolic process ( 0.00681958152704698 ); GO:0007199 G-protein signaling, coupled to cGMP nucleotide second messenger ( 0.00681958152704698 ); GO:0005432 calcium:sodium antiporter activity ( 0.00681958152704698 ); GO:0005737 cytoplasm ( 0.00684952795144127 ); GO:0043228 non-membrane-bounded organelle ( 0.0071256683722787 ); GO:0043232 intracellular non-membrane-bounded organelle ( 0.0071256683722787 ); GO:0005634 nucleus ( 0.0073516872590343 ); GO:0043231 intracellular membrane-bounded organelle ( 0.0076296012721126 ); GO:0043227 membrane-bounded organelle ( 0.0076692035600548 ); GO:0070013 intracellular organelle lumen ( 0.00821013805077426 ); GO:0021520 spinal cord motor neuron cell fate specification ( 0.00851741119309768 ); GO:0022616 DNA strand elongation ( 0.00851741119309768 ); GO:0045616 regulation of keratinocyte differentiation ( 0.00851741119309768 ); GO:0019907 cyclin-dependent protein kinase activating kinase holoenzyme complex ( 0.00851741119309768 ); GO:0032040 small-subunit processome ( 0.00851741119309768 ); GO:0003689 DNA clamp loader activity ( 0.00851741119309768 ); GO:0004865 protein serine/threonine phosphatase inhibitor activity ( 0.00851741119309768 ); GO:0033170 DNA-protein loading ATPase activity ( 0.00851741119309768 ); GO:0004519 endonuclease activity ( 0.00864458721482829 ); GO:0043233 organelle lumen ( 0.00925814622032646 ); GO:0016607 nuclear speck ( 0.00926310647595364 ); GO:0006396 RNA processing ( 0.00952841182233403 );  

----------------KEGG--------------
hsa03010 Ribosome ( 6.73773674856097e-06 ); hsa00643 Styrene degradation ( 0.00511893012555176 ); hsa05322 Systemic lupus erythematosus ( 0.0195626046371065 ); hsa05060 Prion disease ( 0.0219990093861869 ); hsa03430 Mismatch repair ( 0.0386009701265666 );  

----------------CARTA--------------
 (  );  

----------------RBP--------------
ELAVL1-MNASE_PAR-CLIP_(Kishore_2011) ( 0.00014723810561389 ); AGO2-MNASE_PAR-CLIP_(Kishore_2011) ( 0.000282259369801915 ); AGO2_PAR-CLIP_(Kishore_2011) ( 0.00325533081631307 ); TIAL1_iCLIP_(Wang_2010) ( 0.00667377809755647 ); AGO2_CLIP-SEQ_(Kishore_2011) ( 0.0124265996677445 ); SF2/ASF_CLIP-SEQ_(Sanford_2009) ( 0.0187570884096084 ); IGF2BP1-3_PAR-CLIP_(Hafner_2010) ( 0.0303832777960087 ); TIA1_iCLIP_(Wang_2010) ( 0.0374568289078514 );  

----------------immu--------------
 (  );  

----------------ARE--------------
 (  );  

============================ group2984 =========================

----------------C2--------------
 ( 0.00412129674818568 );  

----------------C3--------------
 (  );  

----------------C4--------------
module_148 ( 0.000218567110210453 ); module_165 ( 0.00785019838493558 ); MORF_JAK3 ( 0.00905478391685257 );  

----------------C5--------------
 (  );  

----------------GOSLIM--------------
GO:0006692 prostanoid metabolic process (  ); GO:0006693 prostaglandin metabolic process (  ); GO:0019371 cyclooxygenase pathway (  ); GO:0006690 icosanoid metabolic process (  ); GO:0006497 protein amino acid lipidation (  ); GO:0042158 lipoprotein biosynthetic process (  ); GO:0006427 histidyl-tRNA aminoacylation (  ); GO:0004666 prostaglandin-endoperoxide synthase activity (  ); GO:0004821 histidine-tRNA ligase activity (  ); GO:0004839 ubiquitin activating enzyme activity (  ); GO:0042157 lipoprotein metabolic process (  ); GO:0019369 arachidonic acid metabolic process (  ); GO:0045578 negative regulation of B cell differentiation (  ); GO:0003997 acyl-CoA oxidase activity (  ); GO:0031116 positive regulation of microtubule polymerization (  ); GO:0017176 phosphatidylinositol N-acetylglucosaminyltransferase activity (  );  

----------------GO--------------
GO:0006692 prostanoid metabolic process ( 0.000218567110210453 ); GO:0006693 prostaglandin metabolic process ( 0.000218567110210453 ); GO:0019371 cyclooxygenase pathway ( 0.0017091439199719 ); GO:0006690 icosanoid metabolic process ( 0.0018188799114458 ); GO:0006497 protein amino acid lipidation ( 0.00268071535201894 ); GO:0042158 lipoprotein biosynthetic process ( 0.00317078493677139 ); GO:0006427 histidyl-tRNA aminoacylation ( 0.00341545244132369 ); GO:0004666 prostaglandin-endoperoxide synthase activity ( 0.00341545244132369 ); GO:0004821 histidine-tRNA ligase activity ( 0.00341545244132369 ); GO:0004839 ubiquitin activating enzyme activity ( 0.00341545244132369 ); GO:0042157 lipoprotein metabolic process ( 0.00672453757118312 ); GO:0019369 arachidonic acid metabolic process ( 0.00681958152704698 ); GO:0045578 negative regulation of B cell differentiation ( 0.00681958152704698 ); GO:0003997 acyl-CoA oxidase activity ( 0.00681958152704698 ); GO:0031116 positive regulation of microtubule polymerization ( 0.00851741119309768 ); GO:0017176 phosphatidylinositol N-acetylglucosaminyltransferase activity ( 0.00851741119309768 );  

----------------KEGG--------------
hsa00592 alpha-Linolenic acid metabolism ( 0.0270085964315093 ); hsa01040 Biosynthesis of unsaturated fatty acids ( 0.0353026130688544 ); hsa00563 Glycosylphosphatidylinositol(GPI)-anchor biosynthesis ( 0.0386009701265666 );  

----------------CARTA--------------
 (  );  

----------------RBP--------------
 ( 0.0187570884096084 );  

----------------immu--------------
 (  );  

----------------ARE--------------
 (  );  

============================ group2973 =========================

----------------C2--------------
 (  );  

----------------C3--------------
ATCMNTCCGY_UNKNOWN ( 0.00162292875898878 ); TTAYRTAA_V$E4BP4_01 ( 0.00346341377039249 );  

----------------C4--------------
 ( 0.000841367662632043 );  

----------------C5--------------
 (  );  

----------------GOSLIM--------------
GO:0008095 inositol-1,4,5-triphosphate receptor activity ( 0.000136294665880838 ); GO:0004869 cysteine-type endopeptidase inhibitor activity ( 0.004795641266763 ); GO:0000822 inositol hexakisphosphate binding ( 0.000136294665880838 ); GO:0004092 carnitine O-acetyltransferase activity ( 0.004795641266763 ); GO:0030729 acetoacetate-CoA ligase activity ( 0.000136294665880838 ); GO:0031929 TOR signaling pathway ( 0.004795641266763 ); GO:0048630 skeletal muscle growth ( 0.000136294665880838 ); GO:0050916 sensory perception of sweet taste ( 0.004795641266763 ); GO:0070050 neuron maintenance ( 0.000136294665880838 ); GO:0005220 inositol 1,4,5-triphosphate-sensitive calcium-release channel activity ( 0.004795641266763 ); GO:0016413 O-acetyltransferase activity ( 0.000136294665880838 ); GO:0043533 inositol 1,3,4,5 tetrakisphosphate binding ( 0.004795641266763 ); GO:0016407 acetyltransferase activity ( 0.000136294665880838 ); GO:0050917 sensory perception of umami taste ( 0.004795641266763 ); GO:0017150 tRNA dihydrouridine synthase activity ( 0.000136294665880838 ); GO:0043178 alcohol binding ( 0.004795641266763 ); GO:0035091 phosphoinositide binding ( 0.000136294665880838 ); GO:0016406 carnitine O-acyltransferase activity ( 0.004795641266763 );  

----------------GO--------------
GO:0008095 inositol-1,4,5-triphosphate receptor activity ( 1.59784095144616e-05 ); GO:0004869 cysteine-type endopeptidase inhibitor activity ( 0.00136440464169385 ); GO:0000822 inositol hexakisphosphate binding ( 0.00165887498114958 ); GO:0004092 carnitine O-acetyltransferase activity ( 0.00165887498114958 ); GO:0030729 acetoacetate-CoA ligase activity ( 0.00165887498114958 ); GO:0031929 TOR signaling pathway ( 0.00331508135183189 ); GO:0048630 skeletal muscle growth ( 0.00496862327106151 ); GO:0050916 sensory perception of sweet taste ( 0.00496862327106151 ); GO:0070050 neuron maintenance ( 0.00496862327106151 ); GO:0005220 inositol 1,4,5-triphosphate-sensitive calcium-release channel activity ( 0.00496862327106151 ); GO:0016413 O-acetyltransferase activity ( 0.00496862327106151 ); GO:0043533 inositol 1,3,4,5 tetrakisphosphate binding ( 0.00496862327106151 ); GO:0016407 acetyltransferase activity ( 0.00535677866752772 ); GO:0050917 sensory perception of umami taste ( 0.00661950489157725 ); GO:0017150 tRNA dihydrouridine synthase activity ( 0.00661950489157725 ); GO:0043178 alcohol binding ( 0.00661950489157725 ); GO:0035091 phosphoinositide binding ( 0.00815775054943567 ); GO:0016406 carnitine O-acyltransferase activity ( 0.00991330381611566 );  

----------------KEGG--------------
hsa04710 Circadian rhythm ( 0.0213584081427759 ); hsa00252 Alanine and aspartate metabolism ( 0.0454532620959657 );  

----------------CARTA--------------
tertpathway ( 0.00496862327106151 ); vdrpathway ( 0.00496862327106151 ); mcalpainpathway ( 0.0213584081427759 );  

----------------RBP--------------
SF2/ASF_CLIP-SEQ_(Sanford_2009) ( 0.0308751802115013 ); TIA1_iCLIP_(Wang_2010) ( 0.0334149572970108 );  

----------------immu--------------
 (  );  

----------------ARE--------------
 (  );  

============================ group2995 =========================

----------------C2--------------
 (  );  

----------------C3--------------
 ( 0.00316992363824272 );  

----------------C4--------------
 (  );  

----------------C5--------------
INTEGRAL_TO_MEMBRANE ( 0.00378961529206443 ); INTRINSIC_TO_MEMBRANE ( 0.00409241266148884 ); DEFENSE_RESPONSE ( 0.00818848566451082 );  

----------------GOSLIM--------------
GO:0006879 cellular iron ion homeostasis (  ); GO:0055072 iron ion homeostasis (  ); GO:0006826 iron ion transport (  ); GO:0042581 specific granule (  ); GO:0016403 dimethylargininase activity (  ); GO:0042132 fructose 1,6-bisphosphate 1-phosphatase activity (  ); GO:0004995 tachykinin receptor activity (  ); GO:0000041 transition metal ion transport (  ); GO:0030815 negative regulation of cAMP metabolic process (  ); GO:0030818 negative regulation of cAMP biosynthetic process (  ); GO:0030800 negative regulation of cyclic nucleotide metabolic process (  ); GO:0030803 negative regulation of cyclic nucleotide biosynthetic process (  ); GO:0030809 negative regulation of nucleotide biosynthetic process (  );  

----------------GO--------------
GO:0006879 cellular iron ion homeostasis ( 0.00051648516635586 ); GO:0055072 iron ion homeostasis ( 0.000734878279298592 ); GO:0006826 iron ion transport ( 0.00079531928671225 ); GO:0042581 specific granule ( 0.00321470520815392 ); GO:0016403 dimethylargininase activity ( 0.00321470520815392 ); GO:0042132 fructose 1,6-bisphosphate 1-phosphatase activity ( 0.00321470520815392 ); GO:0004995 tachykinin receptor activity ( 0.00481830127840388 ); GO:0000041 transition metal ion transport ( 0.00504286675504207 ); GO:0030815 negative regulation of cAMP metabolic process ( 0.00641939802848401 ); GO:0030818 negative regulation of cAMP biosynthetic process ( 0.00641939802848401 ); GO:0030800 negative regulation of cyclic nucleotide metabolic process ( 0.0080179992282976 ); GO:0030803 negative regulation of cyclic nucleotide biosynthetic process ( 0.0080179992282976 ); GO:0030809 negative regulation of nucleotide biosynthetic process ( 0.0080179992282976 );  

----------------KEGG--------------
hsa00030 Pentose phosphate pathway ( 0.0410187707263026 ); hsa05216 Thyroid cancer ( 0.0456454688390616 );  

----------------CARTA--------------
tcrapathway ( 0.00641939802848401 ); mef2dpathway ( 0.0379222414368067 );  

----------------RBP--------------
 (  );  

----------------immu--------------
 ( 0.0124114481582742 );  

----------------ARE--------------
 (  );  

============================ group2972 =========================

----------------C2--------------
 (  );  

----------------C3--------------
V$ETS_Q4 ( 0.00231873570253963 ); AACTGGA,MIR-145 ( 0.00283721704628957 ); CAAGGAT,MIR-362 ( 0.00299654242202855 ); GTACTGT,MIR-101 ( 0.00440170423142528 ); TCTGATA,MIR-361 ( 0.00555125171445166 );  

----------------C4--------------
 (  );  

----------------C5--------------
 (  );  

----------------GOSLIM--------------
GO:0005731 nucleolus organizer region ( 0.00697490105572735 ); GO:0016442 RNA-induced silencing complex ( 0.00726235266629702 ); GO:0030874 nucleolar chromatin ( 0.00697490105572735 ); GO:0031332 RNAi effector complex ( 0.00726235266629702 ); GO:0015382 sodium:sulfate symporter activity ( 0.00697490105572735 ); GO:0016034 maleylacetoacetate isomerase activity ( 0.00726235266629702 ); GO:0000354 cis assembly of pre-catalytic spliceosome ( 0.00697490105572735 ); GO:0003920 GMP reductase activity ( 0.00726235266629702 ); GO:0004373 glycogen (starch) synthase activity ( 0.00697490105572735 ); GO:0016657 oxidoreductase activity, acting on NADH or NADPH, nitrogenous group as acceptor ( 0.00726235266629702 ); GO:0016246 RNA interference ( 0.00697490105572735 ); GO:0016973 poly(A)+ mRNA export from nucleus ( 0.00726235266629702 ); GO:0045292 nuclear mRNA cis splicing, via spliceosome ( 0.00697490105572735 ); GO:0015698 inorganic anion transport ( 0.00726235266629702 ); GO:0006572 tyrosine catabolic process ( 0.00697490105572735 ); GO:0005682 snRNP U5 ( 0.00726235266629702 ); GO:0015016 [heparan sulfate]-glucosamine N-sulfotransferase activity ( 0.00697490105572735 ); GO:0002011 morphogenesis of an epithelial sheet ( 0.00726235266629702 ); GO:0015081 sodium ion transmembrane transporter activity ( 0.00697490105572735 ); GO:0034637 cellular carbohydrate biosynthetic process ( 0.00726235266629702 ); GO:0035251 UDP-glucosyltransferase activity ( 0.00697490105572735 );  

----------------GO--------------
GO:0005731 nucleolus organizer region ( 0.00150806816468096 ); GO:0016442 RNA-induced silencing complex ( 0.00150806816468096 ); GO:0030874 nucleolar chromatin ( 0.00150806816468096 ); GO:0031332 RNAi effector complex ( 0.00150806816468096 ); GO:0015382 sodium:sulfate symporter activity ( 0.00150806816468096 ); GO:0016034 maleylacetoacetate isomerase activity ( 0.00150806816468096 ); GO:0000354 cis assembly of pre-catalytic spliceosome ( 0.00301393775823899 ); GO:0003920 GMP reductase activity ( 0.00301393775823899 ); GO:0004373 glycogen (starch) synthase activity ( 0.00301393775823899 ); GO:0016657 oxidoreductase activity, acting on NADH or NADPH, nitrogenous group as acceptor ( 0.00301393775823899 ); GO:0016246 RNA interference ( 0.00451761187554089 ); GO:0016973 poly(A)+ mRNA export from nucleus ( 0.00451761187554089 ); GO:0045292 nuclear mRNA cis splicing, via spliceosome ( 0.00451761187554089 ); GO:0015698 inorganic anion transport ( 0.00599687018830848 ); GO:0006572 tyrosine catabolic process ( 0.00601909360725195 ); GO:0005682 snRNP U5 ( 0.00601909360725195 ); GO:0015016 [heparan sulfate]-glucosamine N-sulfotransferase activity ( 0.00601909360725195 ); GO:0002011 morphogenesis of an epithelial sheet ( 0.00751838603984234 ); GO:0015081 sodium ion transmembrane transporter activity ( 0.00751838603984234 ); GO:0034637 cellular carbohydrate biosynthetic process ( 0.00759603336057414 ); GO:0035251 UDP-glucosyltransferase activity ( 0.00901549225559073 );  

----------------KEGG--------------
hsa00643 Styrene degradation ( 0.00451761187554089 ); hsa04650 Natural killer cell mediated cytotoxicity ( 0.0165958367824993 ); hsa00534 Heparan sulfate biosynthesis ( 0.0282803221725775 ); hsa00790 Folate biosynthesis ( 0.0486221188574546 );  

----------------CARTA--------------
fibrinolysispathway ( 0.0268113581849319 ); rac1pathway ( 0.0297471426583787 );  

----------------RBP--------------
 ( 0.0106392949641313 );  

----------------immu--------------
 ( 0.0165958367824993 );  

----------------ARE--------------
 (  );  

============================ group22 =========================

----------------C2--------------
 (  );  

----------------C3--------------
V$E2F_Q6 ( 0.00177779752533607 ); V$E2F_Q4 ( 0.00180855125680317 );  

----------------C4--------------
 (  );  

----------------C5--------------
 (  );  

----------------GOSLIM--------------
GO:0003968 RNA-directed RNA polymerase activity (  ); GO:0006685 sphingomyelin catabolic process (  );  

----------------GO--------------
GO:0003968 RNA-directed RNA polymerase activity ( 0.00145779922585865 ); GO:0006685 sphingomyelin catabolic process ( 0.00726850396774414 );  

----------------KEGG--------------
hsa00040 Pentose and glucuronate interconversions ( 0.0245054002993803 ); hsa03020 RNA polymerase ( 0.0358357412891984 ); hsa00860 Porphyrin and chlorophyll metabolism ( 0.0470389677265131 );  

----------------CARTA--------------
pmlpathway ( 0.0144859857535541 ); ghpathway ( 0.0442500026259999 );  

----------------RBP--------------
 (  );  

----------------immu--------------
 (  );  

----------------ARE--------------
 (  );  

============================ group2985 =========================

----------------C2--------------
REACTOME_MITOCHONDRIAL_TRNA_AMINOACYLATION ( 0.000383581918991837 ); REACTOME_TRNA_AMINOACYLATION ( 0.00154650698756394 ); KEGG_AMINOACYL_TRNA_BIOSYNTHESIS ( 0.00162434804824497 ); REACTOME_GENE_EXPRESSION ( 0.00314196464563336 );  

----------------C3--------------
 (  );  

----------------C4--------------
GCM_TPT1 ( 0.000136796292789226 ); GCM_NPM1 ( 0.000527077303578963 ); GNF2_EIF3S6 ( 0.000541325432974685 ); MORF_PSMF1 ( 0.00138132825252637 ); GCM_CRKL ( 0.0024069899848909 ); MORF_ATRX ( 0.00245736301990514 ); MORF_REV3L ( 0.00270030162433126 ); GNF2_ST13 ( 0.00311623016808761 ); MORF_JAG1 ( 0.00710970911536872 ); GCM_CSNK2B ( 0.00759092882232301 ); module_83 ( 0.00911678217457177 ); module_151 ( 0.00911678217457177 ); MORF_TPT1 ( 0.00929809253453055 ); GNF2_DAP3 ( 0.00965828110890967 );  

----------------C5--------------
 (  );  

----------------GOSLIM--------------
GO:0005759 mitochondrial matrix ( 0.00183621645059088 ); GO:0031980 mitochondrial lumen ( 0.00215370176496956 ); GO:0044429 mitochondrial part ( 0.00183621645059088 ); GO:0006520 amino acid metabolic process ( 0.00215370176496956 ); GO:0033177 proton-transporting two-sector ATPase complex, proton-transporting domain ( 0.00183621645059088 ); GO:0006519 cellular amino acid and derivative metabolic process ( 0.00215370176496956 ); GO:0055085 transmembrane transport ( 0.00183621645059088 ); GO:0009308 cellular amine metabolic process ( 0.00215370176496956 ); GO:0015985 energy coupled proton transport, down electrochemical gradient ( 0.00183621645059088 ); GO:0015986 ATP synthesis coupled proton transport ( 0.00215370176496956 ); GO:0034220 transmembrane ion transport ( 0.00183621645059088 ); GO:0014889 muscle atrophy ( 0.00215370176496956 ); GO:0048936 peripheral nervous system neuron axonogenesis ( 0.00183621645059088 ); GO:0070189 kynurenine metabolic process ( 0.00215370176496956 ); GO:0004502 kynurenine 3-monooxygenase activity ( 0.00183621645059088 ); GO:0034722 gamma-glutamyl-peptidase activity ( 0.00215370176496956 ); GO:0034641 cellular nitrogen compound metabolic process ( 0.00183621645059088 ); GO:0016469 proton-transporting two-sector ATPase complex ( 0.00215370176496956 ); GO:0006807 nitrogen compound metabolic process ( 0.00183621645059088 ); GO:0006418 tRNA aminoacylation for protein translation ( 0.00215370176496956 ); GO:0043038 amino acid activation ( 0.00183621645059088 ); GO:0043039 tRNA aminoacylation ( 0.00215370176496956 ); GO:0004812 aminoacyl-tRNA ligase activity ( 0.00183621645059088 ); GO:0016875 ligase activity, forming carbon-oxygen bonds ( 0.00215370176496956 ); GO:0016876 ligase activity, forming aminoacyl-tRNA and related compounds ( 0.00183621645059088 ); GO:0030554 adenyl nucleotide binding ( 0.00215370176496956 ); GO:0005739 mitochondrion ( 0.00183621645059088 ); GO:0006421 asparaginyl-tRNA aminoacylation ( 0.00215370176496956 ); GO:0006437 tyrosyl-tRNA aminoacylation ( 0.00183621645059088 ); GO:0004658 propionyl-CoA carboxylase activity ( 0.00215370176496956 ); GO:0004831 tyrosine-tRNA ligase activity ( 0.00183621645059088 ); GO:0015992 proton transport ( 0.00215370176496956 ); GO:0006818 hydrogen transport ( 0.00183621645059088 ); GO:0048935 peripheral nervous system neuron development ( 0.00215370176496956 ); GO:0008242 omega peptidase activity ( 0.00183621645059088 ); GO:0016527 brain-specific angiogenesis inhibitor activity ( 0.00215370176496956 ); GO:0019752 carboxylic acid metabolic process ( 0.00183621645059088 ); GO:0006082 organic acid metabolic process ( 0.00215370176496956 ); GO:0009165 nucleotide biosynthetic process ( 0.00183621645059088 ); GO:0048934 peripheral nervous system neuron differentiation ( 0.00215370176496956 ); GO:0000931 gamma-tubulin large complex ( 0.00183621645059088 ); GO:0008274 gamma-tubulin ring complex ( 0.00215370176496956 ); GO:0004815 aspartate-tRNA ligase activity ( 0.00183621645059088 ); GO:0006119 oxidative phosphorylation ( 0.00215370176496956 ); GO:0006754 ATP biosynthetic process ( 0.00183621645059088 ); GO:0015078 hydrogen ion transmembrane transporter activity ( 0.00215370176496956 ); GO:0007025 beta-tubulin folding ( 0.00183621645059088 ); GO:0009374 biotin binding ( 0.00215370176496956 ); GO:0016174 NAD(P)H oxidase activity ( 0.00183621645059088 ); GO:0005524 ATP binding ( 0.00215370176496956 ); GO:0017076 purine nucleotide binding ( 0.00183621645059088 ); GO:0046034 ATP metabolic process ( 0.00215370176496956 ); GO:0032559 adenyl ribonucleotide binding ( 0.00183621645059088 ); GO:0009145 purine nucleoside triphosphate biosynthetic process ( 0.00215370176496956 ); GO:0009206 purine ribonucleoside triphosphate biosynthetic process ( 0.00183621645059088 ); GO:0009142 nucleoside triphosphate biosynthetic process ( 0.00215370176496956 ); GO:0009201 ribonucleoside triphosphate biosynthetic process ( 0.00183621645059088 ); GO:0009651 response to salt stress ( 0.00215370176496956 ); GO:0000276 mitochondrial proton-transporting ATP synthase complex, coupling factor F(o) ( 0.00183621645059088 ); GO:0016421 CoA carboxylase activity ( 0.00215370176496956 ); GO:0015077 monovalent inorganic cation transmembrane transporter activity ( 0.00183621645059088 );  

----------------GO--------------
GO:0005759 mitochondrial matrix ( 6.70201938013269e-06 ); GO:0031980 mitochondrial lumen ( 6.70201938013269e-06 ); GO:0044429 mitochondrial part ( 8.01336343052074e-05 ); GO:0006520 amino acid metabolic process ( 0.000241614276576384 ); GO:0033177 proton-transporting two-sector ATPase complex, proton-transporting domain ( 0.000423575832927053 ); GO:0006519 cellular amino acid and derivative metabolic process ( 0.000700675529005251 ); GO:0055085 transmembrane transport ( 0.000767284270169374 ); GO:0009308 cellular amine metabolic process ( 0.00121675579587714 ); GO:0015985 energy coupled proton transport, down electrochemical gradient ( 0.00132406050314066 ); GO:0015986 ATP synthesis coupled proton transport ( 0.00132406050314066 ); GO:0034220 transmembrane ion transport ( 0.00139635804155678 ); GO:0014889 muscle atrophy ( 0.00145779922585865 ); GO:0048936 peripheral nervous system neuron axonogenesis ( 0.00145779922585865 ); GO:0070189 kynurenine metabolic process ( 0.00145779922585865 ); GO:0004502 kynurenine 3-monooxygenase activity ( 0.00145779922585865 ); GO:0034722 gamma-glutamyl-peptidase activity ( 0.00145779922585865 ); GO:0034641 cellular nitrogen compound metabolic process ( 0.00161342059786274 ); GO:0016469 proton-transporting two-sector ATPase complex ( 0.00170402661985999 ); GO:0006807 nitrogen compound metabolic process ( 0.00180562496413696 ); GO:0006418 tRNA aminoacylation for protein translation ( 0.00195403597287766 ); GO:0043038 amino acid activation ( 0.00195403597287766 ); GO:0043039 tRNA aminoacylation ( 0.00195403597287766 ); GO:0004812 aminoacyl-tRNA ligase activity ( 0.0021298023243431 ); GO:0016875 ligase activity, forming carbon-oxygen bonds ( 0.0021298023243431 ); GO:0016876 ligase activity, forming aminoacyl-tRNA and related compounds ( 0.0021298023243431 ); GO:0030554 adenyl nucleotide binding ( 0.00240611886940494 ); GO:0005739 mitochondrion ( 0.0024068460861716 ); GO:0006421 asparaginyl-tRNA aminoacylation ( 0.00291354645200204 ); GO:0006437 tyrosyl-tRNA aminoacylation ( 0.00291354645200204 ); GO:0004658 propionyl-CoA carboxylase activity ( 0.00291354645200204 ); GO:0004831 tyrosine-tRNA ligase activity ( 0.00291354645200204 ); GO:0015992 proton transport ( 0.00322461571068152 ); GO:0006818 hydrogen transport ( 0.00344663594339593 ); GO:0048935 peripheral nervous system neuron development ( 0.00436724446381076 ); GO:0008242 omega peptidase activity ( 0.00436724446381076 ); GO:0016527 brain-specific angiogenesis inhibitor activity ( 0.00436724446381076 ); GO:0019752 carboxylic acid metabolic process ( 0.00485589887164624 ); GO:0006082 organic acid metabolic process ( 0.00500088649568135 ); GO:0009165 nucleotide biosynthetic process ( 0.00556720984933401 ); GO:0048934 peripheral nervous system neuron differentiation ( 0.0058188960430241 ); GO:0000931 gamma-tubulin large complex ( 0.0058188960430241 ); GO:0008274 gamma-tubulin ring complex ( 0.0058188960430241 ); GO:0004815 aspartate-tRNA ligase activity ( 0.0058188960430241 ); GO:0006119 oxidative phosphorylation ( 0.00664298866288632 ); GO:0006754 ATP biosynthetic process ( 0.00679694327708954 ); GO:0015078 hydrogen ion transmembrane transporter activity ( 0.00695251833274412 ); GO:0007025 beta-tubulin folding ( 0.00726850396774414 ); GO:0009374 biotin binding ( 0.00726850396774414 ); GO:0016174 NAD(P)H oxidase activity ( 0.00726850396774414 ); GO:0005524 ATP binding ( 0.00773265699426539 ); GO:0017076 purine nucleotide binding ( 0.00807958218867004 ); GO:0046034 ATP metabolic process ( 0.00825489091879618 ); GO:0032559 adenyl ribonucleotide binding ( 0.00831585527485629 ); GO:0009145 purine nucleoside triphosphate biosynthetic process ( 0.00842483892983593 ); GO:0009206 purine ribonucleoside triphosphate biosynthetic process ( 0.00842483892983593 ); GO:0009142 nucleoside triphosphate biosynthetic process ( 0.00859636066209523 ); GO:0009201 ribonucleoside triphosphate biosynthetic process ( 0.00859636066209523 ); GO:0009651 response to salt stress ( 0.00871607101244076 ); GO:0000276 mitochondrial proton-transporting ATP synthase complex, coupling factor F(o) ( 0.00871607101244076 ); GO:0016421 CoA carboxylase activity ( 0.00871607101244076 ); GO:0015077 monovalent inorganic cation transmembrane transporter activity ( 0.00876945149515054 );  

----------------KEGG--------------
hsa00970 Aminoacyl-tRNA biosynthesis ( 0.00162434804824497 ); hsa00190 Oxidative phosphorylation ( 0.0119476357887272 ); hsa00400 Phenylalanine, tyrosine and tryptophan biosynthesis ( 0.0130465545567197 ); hsa00252 Alanine and aspartate metabolism ( 0.0400517732344084 ); hsa00790 Folate biosynthesis ( 0.0470389677265131 ); hsa00640 Propanoate metabolism ( 0.0498200742195271 );  

----------------CARTA--------------
 (  );  

----------------RBP--------------
 ( 0.000773498114038354 );  

----------------immu--------------
 (  );  

----------------ARE--------------
 ( 0.0442500026259999 );  

============================ group26 =========================

----------------C2--------------
 (  );  

----------------C3--------------
CCTNTMAGA_UNKNOWN ( 0.000288379051406916 ); V$E4BP4_01 ( 0.00134193344977428 ); V$LBP1_Q6 ( 0.00149543179350707 ); V$AP4_Q6 ( 0.00163145218249268 ); V$MYOD_01 ( 0.00215115919933237 ); TTAYRTAA_V$E4BP4_01 ( 0.00215115919933237 ); V$SF1_Q6 ( 0.00221829468230734 ); CTGYNNCTYTAA_UNKNOWN ( 0.00311068096865453 ); ATCTTGC,MIR-31 ( 0.00311068096865453 );  

----------------C4--------------
 (  );  

----------------C5--------------
 (  );  

----------------GOSLIM--------------
GO:0007043 cell-cell junction assembly (  ); GO:0034329 cell junction assembly (  ); GO:0045216 cell-cell junction organization (  ); GO:0034330 cell junction organization (  ); GO:0006123 mitochondrial electron transport, cytochrome c to oxygen (  ); GO:0006784 heme a biosynthetic process (  ); GO:0043297 apical junction assembly (  ); GO:0046160 heme a metabolic process (  ); GO:0004045 aminoacyl-tRNA hydrolase activity (  ); GO:0004145 diamine N-acetyltransferase activity (  ); GO:0017162 aryl hydrocarbon receptor binding (  ); GO:0005737 cytoplasm (  ); GO:0032352 positive regulation of hormone metabolic process (  ); GO:0042789 mRNA transcription from RNA polymerase II promoter (  ); GO:0046886 positive regulation of hormone biosynthetic process (  ); GO:0043619 regulation of transcription from RNA polymerase II promoter in response to oxidative stress (  ); GO:0005954 calcium- and calmodulin-dependent protein kinase complex (  ); GO:0035253 ciliary rootlet (  ); GO:0004091 carboxylesterase activity (  ); GO:0043618 regulation of transcription from RNA polymerase II promoter in response to stress (  ); GO:0043620 regulation of transcription in response to stress (  ); GO:0046885 regulation of hormone biosynthetic process (  ); GO:0016298 lipase activity (  ); GO:0045821 positive regulation of glycolysis (  ); GO:0009103 lipopolysaccharide biosynthetic process (  ); GO:0010575 positive regulation vascular endothelial growth factor production (  ); GO:0030949 positive regulation of vascular endothelial growth factor receptor signaling pathway (  ); GO:0045648 positive regulation of erythrocyte differentiation (  ); GO:0016494 C-X-C chemokine receptor activity (  ); GO:0017166 vinculin binding (  );  

----------------GO--------------
GO:0007043 cell-cell junction assembly ( 0.000147595928068239 ); GO:0034329 cell junction assembly ( 0.000256451694095927 ); GO:0045216 cell-cell junction organization ( 0.000321889183140706 ); GO:0034330 cell junction organization ( 0.000474589731509737 ); GO:0006123 mitochondrial electron transport, cytochrome c to oxygen ( 0.00281315009157812 ); GO:0006784 heme a biosynthetic process ( 0.00281315009157812 ); GO:0043297 apical junction assembly ( 0.00281315009157812 ); GO:0046160 heme a metabolic process ( 0.00281315009157812 ); GO:0004045 aminoacyl-tRNA hydrolase activity ( 0.00281315009157812 ); GO:0004145 diamine N-acetyltransferase activity ( 0.00281315009157812 ); GO:0017162 aryl hydrocarbon receptor binding ( 0.00281315009157812 ); GO:0005737 cytoplasm ( 0.00327290262893657 ); GO:0032352 positive regulation of hormone metabolic process ( 0.00421686191086512 ); GO:0042789 mRNA transcription from RNA polymerase II promoter ( 0.00421686191086512 ); GO:0046886 positive regulation of hormone biosynthetic process ( 0.00421686191086512 ); GO:0043619 regulation of transcription from RNA polymerase II promoter in response to oxidative stress ( 0.00561866823899482 ); GO:0005954 calcium- and calmodulin-dependent protein kinase complex ( 0.00561866823899482 ); GO:0035253 ciliary rootlet ( 0.00561866823899482 ); GO:0004091 carboxylesterase activity ( 0.00634569699408011 ); GO:0043618 regulation of transcription from RNA polymerase II promoter in response to stress ( 0.0070185715669302 ); GO:0043620 regulation of transcription in response to stress ( 0.0070185715669302 ); GO:0046885 regulation of hormone biosynthetic process ( 0.0070185715669302 ); GO:0016298 lipase activity ( 0.00739565490286539 ); GO:0045821 positive regulation of glycolysis ( 0.00841657438250343 ); GO:0009103 lipopolysaccharide biosynthetic process ( 0.00981267917042006 ); GO:0010575 positive regulation vascular endothelial growth factor production ( 0.00981267917042006 ); GO:0030949 positive regulation of vascular endothelial growth factor receptor signaling pathway ( 0.00981267917042006 ); GO:0045648 positive regulation of erythrocyte differentiation ( 0.00981267917042006 ); GO:0016494 C-X-C chemokine receptor activity ( 0.00981267917042006 ); GO:0017166 vinculin binding ( 0.00981267917042006 );  

----------------KEGG--------------
hsa04530 Tight junction ( 0.0147560322941403 ); hsa00220 Urea cycle and metabolism of amino groups ( 0.0400517732344082 ); hsa00860 Porphyrin and chlorophyll metabolism ( 0.0454532620959651 );  

----------------CARTA--------------
cftrpathway ( 0.00281315009157812 ); cskpathway ( 0.00281315009157812 ); chrebppathway ( 0.00281315009157812 ); raccpathway ( 0.0139896301684388 ); fibrinolysispathway ( 0.0250452695183732 ); igf1mtorpathway ( 0.0359813267923259 ); il1rpathway ( 0.0373399880320612 ); gleevecpathway ( 0.0454532620959651 );  

----------------RBP--------------
 ( 0.0216619354483928 );  

----------------immu--------------
 (  );  

----------------ARE--------------
 (  );  

============================ group2722 =========================

----------------C2--------------
 ( 0.00851875975774888 );  

----------------C3--------------
CGTCTTA,MIR-208 ( 0.00841657438250343 ); GGCACTT,MIR-519E ( 0.00989004071473459 );  

----------------C4--------------
 (  );  

----------------C5--------------
 (  );  

----------------GOSLIM--------------
GO:0005858 axonemal dynein complex (  ); GO:0044447 axoneme part (  ); GO:0005930 axoneme (  ); GO:0030286 dynein complex (  ); GO:0002536 respiratory burst during acute inflammatory response (  ); GO:0002679 respiratory burst during defense response (  ); GO:0015920 lipopolysaccharide transport (  ); GO:0034123 positive regulation of toll-like receptor signaling pathway (  ); GO:0034142 toll-like receptor 4 signaling pathway (  ); GO:0034143 regulation of toll-like receptor 4 signaling pathway (  ); GO:0034145 positive regulation of toll-like receptor 4 signaling pathway (  ); GO:0060264 regulation of respiratory burst during acute inflammatory response (  ); GO:0060265 positive regulation of respiratory burst during acute inflammatory response (  ); GO:0031433 telethonin binding (  ); GO:0051636 Gram-negative bacterial cell surface binding (  ); GO:0002275 myeloid cell activation during immune response (  ); GO:0002281 macrophage activation during immune response (  ); GO:0002532 production of molecular mediator of acute inflammatory response (  ); GO:0006710 androgen catabolic process (  ); GO:0030241 muscle thick filament assembly (  ); GO:0031033 myosin filament assembly or disassembly (  ); GO:0031034 myosin filament assembly (  ); GO:0032490 detection of molecule of bacterial origin (  ); GO:0034121 regulation of toll-like receptor signaling pathway (  ); GO:0060267 positive regulation of respiratory burst (  ); GO:0004944 C5a anaphylatoxin receptor activity (  ); GO:0008368 Gram-negative bacterial binding (  ); GO:0042805 actinin binding (  ); GO:0051393 alpha-actinin binding (  ); GO:0051637 Gram-positive bacterial cell surface binding (  ); GO:0044463 cell projection part (  ); GO:0006702 androgen biosynthetic process (  ); GO:0032757 positive regulation of interleukin-8 production (  ); GO:0004942 anaphylatoxin receptor activity (  ); GO:0051076 Gram-positive bacterial binding (  ); GO:0051635 bacterial cell surface binding (  ); GO:0003777 microtubule motor activity (  ); GO:0014866 skeletal myofibril assembly (  ); GO:0030240 muscle thin filament assembly (  ); GO:0043032 positive regulation of macrophage activation (  ); GO:0048739 cardiac muscle fiber development (  ); GO:0035085 cilium axoneme (  ); GO:0050327 testosterone 17-beta-dehydrogenase activity (  ); GO:0055003 cardiac myofibril assembly (  ); GO:0042056 chemoattractant activity (  ); GO:0002221 pattern recognition receptor signaling pathway (  ); GO:0002224 toll-like receptor signaling pathway (  ); GO:0008228 opsonization (  ); GO:0060263 regulation of respiratory burst (  ); GO:0002218 activation of innate immune response (  ); GO:0002758 innate immune response-activating signal transduction (  ); GO:0032720 negative regulation of tumor necrosis factor production (  ); GO:0032755 positive regulation of interleukin-6 production (  ); GO:0032760 positive regulation of tumor necrosis factor production (  ); GO:0005875 microtubule associated complex (  );  

----------------GO--------------
GO:0005858 axonemal dynein complex ( 6.83590184627826e-05 ); GO:0044447 axoneme part ( 0.000104255549274723 ); GO:0005930 axoneme ( 0.000226478065410161 ); GO:0030286 dynein complex ( 0.000757627943604901 ); GO:0002536 respiratory burst during acute inflammatory response ( 0.00140753028703566 ); GO:0002679 respiratory burst during defense response ( 0.00140753028703566 ); GO:0015920 lipopolysaccharide transport ( 0.00140753028703566 ); GO:0034123 positive regulation of toll-like receptor signaling pathway ( 0.00140753028703566 ); GO:0034142 toll-like receptor 4 signaling pathway ( 0.00140753028703566 ); GO:0034143 regulation of toll-like receptor 4 signaling pathway ( 0.00140753028703566 ); GO:0034145 positive regulation of toll-like receptor 4 signaling pathway ( 0.00140753028703566 ); GO:0060264 regulation of respiratory burst during acute inflammatory response ( 0.00140753028703566 ); GO:0060265 positive regulation of respiratory burst during acute inflammatory response ( 0.00140753028703566 ); GO:0031433 telethonin binding ( 0.00140753028703566 ); GO:0051636 Gram-negative bacterial cell surface binding ( 0.00140753028703566 ); GO:0002275 myeloid cell activation during immune response ( 0.00281315009157812 ); GO:0002281 macrophage activation during immune response ( 0.00281315009157812 ); GO:0002532 production of molecular mediator of acute inflammatory response ( 0.00281315009157812 ); GO:0006710 androgen catabolic process ( 0.00281315009157812 ); GO:0030241 muscle thick filament assembly ( 0.00281315009157812 ); GO:0031033 myosin filament assembly or disassembly ( 0.00281315009157812 ); GO:0031034 myosin filament assembly ( 0.00281315009157812 ); GO:0032490 detection of molecule of bacterial origin ( 0.00281315009157812 ); GO:0034121 regulation of toll-like receptor signaling pathway ( 0.00281315009157812 ); GO:0060267 positive regulation of respiratory burst ( 0.00281315009157812 ); GO:0004944 C5a anaphylatoxin receptor activity ( 0.00281315009157812 ); GO:0008368 Gram-negative bacterial binding ( 0.00281315009157812 ); GO:0042805 actinin binding ( 0.00281315009157812 ); GO:0051393 alpha-actinin binding ( 0.00281315009157812 ); GO:0051637 Gram-positive bacterial cell surface binding ( 0.00281315009157812 ); GO:0044463 cell projection part ( 0.00410928908059996 ); GO:0006702 androgen biosynthetic process ( 0.00421686191086512 ); GO:0032757 positive regulation of interleukin-8 production ( 0.00421686191086512 ); GO:0004942 anaphylatoxin receptor activity ( 0.00421686191086512 ); GO:0051076 Gram-positive bacterial binding ( 0.00421686191086512 ); GO:0051635 bacterial cell surface binding ( 0.00421686191086512 ); GO:0003777 microtubule motor activity ( 0.00459480173190686 ); GO:0014866 skeletal myofibril assembly ( 0.00561866823899482 ); GO:0030240 muscle thin filament assembly ( 0.00561866823899482 ); GO:0043032 positive regulation of macrophage activation ( 0.00561866823899482 ); GO:0048739 cardiac muscle fiber development ( 0.00561866823899482 ); GO:0035085 cilium axoneme ( 0.00561866823899482 ); GO:0050327 testosterone 17-beta-dehydrogenase activity ( 0.00561866823899482 ); GO:0055003 cardiac myofibril assembly ( 0.0070185715669302 ); GO:0042056 chemoattractant activity ( 0.0070185715669302 ); GO:0002221 pattern recognition receptor signaling pathway ( 0.00841657438250343 ); GO:0002224 toll-like receptor signaling pathway ( 0.00841657438250343 ); GO:0008228 opsonization ( 0.00841657438250343 ); GO:0060263 regulation of respiratory burst ( 0.00841657438250343 ); GO:0002218 activation of innate immune response ( 0.00981267917042006 ); GO:0002758 innate immune response-activating signal transduction ( 0.00981267917042006 ); GO:0032720 negative regulation of tumor necrosis factor production ( 0.00981267917042006 ); GO:0032755 positive regulation of interleukin-6 production ( 0.00981267917042006 ); GO:0032760 positive regulation of tumor necrosis factor production ( 0.00981267917042006 ); GO:0005875 microtubule associated complex ( 0.00989004071473459 );  

----------------KEGG--------------
hsa04620 Toll-like receptor signaling pathway ( 0.00868509078969635 ); hsa00910 Nitrogen metabolism ( 0.0332584549362636 ); hsa04060 Cytokine-cytokine receptor interaction ( 0.049727259467572 );  

----------------CARTA--------------
 ( 0.0153781676303548 );  

----------------RBP--------------
 (  );  

----------------immu--------------
 (  );  

----------------ARE--------------
 (  );  

============================ group3051 =========================

----------------C2--------------
REACTOME_M_G1_TRANSITION ( 8.50943521870688e-05 ); REACTOME_ORC1_REMOVAL_FROM_CHROMATIN ( 9.37155462188618e-05 ); REACTOME_UNWINDING_OF_DNA ( 0.000104255549274723 ); REACTOME_DNA_REPLICATION_PRE_INITIATION ( 0.000163885161845565 ); REACTOME_SYNTHESIS_OF_DNA ( 0.000261523167331045 ); BIOCARTA_MCM_PATHWAY ( 0.000288257015211883 ); REACTOME_G1_S_TRANSITION ( 0.000379463778870457 ); REACTOME_S_PHASE ( 0.000401934475345564 ); REACTOME_CELL_CYCLE_CHECKPOINTS ( 0.000474437440301839 ); REACTOME_ACTIVATION_OF_THE_PRE_REPLICATIVE_COMPLEX ( 0.000811038229692884 ); REACTOME_DNA_STRAND_ELONGATION ( 0.000866217926744964 ); KEGG_DNA_REPLICATION ( 0.00116849242923043 ); REACTOME_ACTIVATION_OF_ATR_IN_RESPONSE_TO_REPLICATION_STRESS ( 0.00123418962920218 ); REACTOME_MITOTIC_M_M_G1_PHASES ( 0.00136679016703733 ); REACTOME_G2_M_CHECKPOINTS ( 0.00158863006786582 ); REACTOME_METABLISM_OF_NUCLEOTIDES ( 0.00434887104297896 ); KEGG_CYTOKINE_CYTOKINE_RECEPTOR_INTERACTION ( 0.00538150355262607 ); REACTOME_CELL_CYCLE_MITOTIC ( 0.00864778464204639 );  

----------------C3--------------
V$E2F_Q3 ( 0.00146911816962719 ); GKCGCNNNNNNNTGAYG_UNKNOWN ( 0.00151429689348903 ); V$E2F_Q6_01 ( 0.00163145218249268 ); V$E2F_Q4_01 ( 0.00174568493774636 ); V$E2F_03 ( 0.00177500550698341 ); V$E2F1_Q3 ( 0.00180463341758666 ); CACGTG_V$MYC_Q2 ( 0.00319714781558686 ); GGGYGTGNY_UNKNOWN ( 0.00436167611062753 ); GGAANCGGAANY_UNKNOWN ( 0.00537033683383134 );  

----------------C4--------------
MORF_BUB3 ( 2.76855844260963e-05 ); module_17 ( 0.000110838770641312 ); MORF_PCNA ( 0.000151404209612084 ); MORF_FBL ( 0.000674957393387028 ); MORF_RFC4 ( 0.000942409177144995 ); MORF_RAD23A ( 0.000957740498283789 ); MORF_RPA2 ( 0.0016879610572841 ); MORF_DAP3 ( 0.00189537300563988 ); module_259 ( 0.00190304931558529 ); MORF_AATF ( 0.00195742431259776 ); MORF_SMC1L1 ( 0.00207044639691021 ); GNF2_FEN1 ( 0.00215667574524428 ); GNF2_MCM4 ( 0.00224458620520589 ); GNF2_MCM5 ( 0.00233417321759288 ); module_85 ( 0.00233417321759288 ); MORF_MSH2 ( 0.00251835870638739 ); module_57 ( 0.00261294810790121 ); GNF2_CENPF ( 0.00280709760298208 ); GNF2_RFC4 ( 0.00290664867363979 ); module_199 ( 0.00290664867363979 ); MORF_ESPL1 ( 0.0030078446254937 ); MORF_FEN1 ( 0.00311068096865453 ); MORF_CDK2 ( 0.00342898757601567 ); GNF2_CCNA2 ( 0.00342898757601567 ); GNF2_PCNA ( 0.00342898757601567 ); MORF_DDB1 ( 0.00356437335502586 ); MORF_EIF3S2 ( 0.00361003665121888 ); MORF_HDAC1 ( 0.00379628339424597 ); MORF_DEK ( 0.00403724404517273 ); GNF2_PA2G4 ( 0.00472013690618277 ); MORF_RAN ( 0.00481550212134896 ); GNF2_SMC4L1 ( 0.00510556942540739 ); MORF_HDAC2 ( 0.00538150355262607 ); MORF_CSNK2B ( 0.00555880169113588 ); MORF_PRDX3 ( 0.00564131377563278 ); GNF2_RRM1 ( 0.00591846578662542 ); MORF_GNB1 ( 0.006898812431671 ); MORF_RAD54L ( 0.00755165366190529 ); module_170 ( 0.00835389227896259 ); module_177 ( 0.00885288123435949 ); MORF_ERH ( 0.0093649677605817 ); MORF_DNMT1 ( 0.00971358029428759 ); GCM_APEX1 ( 0.00971358029428759 ); module_376 ( 0.00981267917042006 );  

----------------C5--------------
CHROMATIN ( 1.58586799326278e-05 ); INTRACELLULAR_ORGANELLE_PART ( 0.000128974172705233 ); ORGANELLE_PART ( 0.000132948837700237 ); CHROMOSOMAL_PART ( 0.000326873569259688 ); DNA_REPLICATION ( 0.000368539192323107 ); INTERLEUKIN_BINDING ( 0.000517283769907633 ); CHROMOSOME ( 0.000674957393387028 ); GROWTH_FACTOR_BINDING ( 0.000866217926744964 ); NUCLEAR_CHROMOSOME_PART ( 0.00104232625390442 ); MITOCHONDRION ( 0.00113670208713695 ); CYTOPLASM ( 0.00138055757627467 ); NON_MEMBRANE_BOUND_ORGANELLE ( 0.00150260509231818 ); INTRACELLULAR_NON_MEMBRANE_BOUND_ORGANELLE ( 0.00150260509231818 ); CYTOKINE_BINDING ( 0.00190304931558529 ); NUCLEAR_CHROMOSOME ( 0.00261294810790121 ); LIGASE_ACTIVITY__FORMING_CARBON_NITROGEN_BONDS ( 0.00410928908059996 ); DNA_METABOLIC_PROCESS ( 0.00515050986093382 ); NUCLEAR_PART ( 0.00672512820587858 ); MITOCHONDRIAL_ENVELOPE ( 0.00770914098617887 ); LIGASE_ACTIVITY ( 0.00819049250182764 ); PROTEIN_TARGETING ( 0.00919282384019519 );  

----------------GOSLIM--------------
GO:0019955 cytokine binding ( 0.00304403731529335 ); GO:0000785 chromatin ( 0.0057431698126293 ); GO:0016884 carbon-nitrogen ligase activity, with glutamine as amido-N-donor ( 0.00860231935026803 ); GO:0006268 DNA unwinding during replication ( 0.00998214513016433 ); GO:0006261 DNA-dependent DNA replication ( 0.00304403731529335 ); GO:0044454 nuclear chromosome part ( 0.0057431698126293 ); GO:0032392 DNA geometric change ( 0.00860231935026803 ); GO:0032508 DNA duplex unwinding ( 0.00998214513016433 ); GO:0006541 glutamine metabolic process ( 0.00304403731529335 ); GO:0005575 cellular_component ( 0.0057431698126293 ); GO:0043229 intracellular organelle ( 0.00860231935026803 ); GO:0043226 organelle ( 0.00998214513016433 ); GO:0044424 intracellular part ( 0.00304403731529335 ); GO:0043228 non-membrane-bounded organelle ( 0.0057431698126293 ); GO:0043232 intracellular non-membrane-bounded organelle ( 0.00860231935026803 ); GO:0000228 nuclear chromosome ( 0.00998214513016433 ); GO:0006270 DNA replication initiation ( 0.00304403731529335 ); GO:0044427 chromosomal part ( 0.0057431698126293 ); GO:0044464 cell part ( 0.00860231935026803 ); GO:0005623 cell ( 0.00998214513016433 ); GO:0005622 intracellular ( 0.00304403731529335 ); GO:0043231 intracellular membrane-bounded organelle ( 0.0057431698126293 ); GO:0043227 membrane-bounded organelle ( 0.00860231935026803 ); GO:0005694 chromosome ( 0.00998214513016433 ); GO:0042555 MCM complex ( 0.00304403731529335 ); GO:0001532 interleukin-21 receptor activity ( 0.0057431698126293 ); GO:0004070 aspartate carbamoyltransferase activity ( 0.00860231935026803 ); GO:0004088 carbamoyl-phosphate synthase (glutamine-hydrolyzing) activity ( 0.00998214513016433 ); GO:0004151 dihydroorotase activity ( 0.00304403731529335 ); GO:0004642 phosphoribosylformylglycinamidine synthase activity ( 0.0057431698126293 ); GO:0019977 interleukin-21 binding ( 0.00860231935026803 ); GO:0009064 glutamine family amino acid metabolic process ( 0.00998214513016433 ); GO:0005739 mitochondrion ( 0.00304403731529335 ); GO:0004896 cytokine receptor activity ( 0.0057431698126293 ); GO:0004086 carbamoyl-phosphate synthase activity ( 0.00860231935026803 ); GO:0004912 interleukin-3 receptor activity ( 0.00998214513016433 ); GO:0005019 platelet-derived growth factor beta-receptor activity ( 0.00304403731529335 ); GO:0005093 Rab GDP-dissociation inhibitor activity ( 0.0057431698126293 ); GO:0016743 carboxyl- or carbamoyltransferase activity ( 0.00860231935026803 ); GO:0019978 interleukin-3 binding ( 0.00998214513016433 ); GO:0005737 cytoplasm ( 0.00304403731529335 ); GO:0006260 DNA replication ( 0.0057431698126293 ); GO:0006334 nucleosome assembly ( 0.00860231935026803 ); GO:0006259 DNA metabolic process ( 0.00998214513016433 ); GO:0006189 'de novo' IMP biosynthetic process ( 0.00304403731529335 ); GO:0006207 'de novo' pyrimidine base biosynthetic process ( 0.0057431698126293 ); GO:0019856 pyrimidine base biosynthetic process ( 0.00860231935026803 ); GO:0004992 platelet activating factor receptor activity ( 0.00998214513016433 ); GO:0005017 platelet-derived growth factor receptor activity ( 0.00304403731529335 ); GO:0031497 chromatin assembly ( 0.0057431698126293 ); GO:0034728 nucleosome organization ( 0.00860231935026803 ); GO:0006188 IMP biosynthetic process ( 0.00998214513016433 ); GO:0008053 mitochondrial fusion ( 0.00304403731529335 ); GO:0046040 IMP metabolic process ( 0.0057431698126293 ); GO:0046580 negative regulation of Ras protein signal transduction ( 0.00860231935026803 ); GO:0051058 negative regulation of small GTPase mediated signal transduction ( 0.00998214513016433 ); GO:0005664 nuclear origin of replication recognition complex ( 0.00304403731529335 ); GO:0004095 carnitine O-palmitoyltransferase activity ( 0.0057431698126293 ); GO:0016416 O-palmitoyltransferase activity ( 0.00860231935026803 ); GO:0005515 protein binding ( 0.00998214513016433 ); GO:0002507 tolerance induction ( 0.00304403731529335 ); GO:0000808 origin recognition complex ( 0.0057431698126293 ); GO:0019838 growth factor binding ( 0.00860231935026803 ); GO:0006323 DNA packaging ( 0.00998214513016433 ); GO:0003688 DNA replication origin binding ( 0.00304403731529335 ); GO:0005092 GDP-dissociation inhibitor activity ( 0.0057431698126293 ); GO:0016406 carnitine O-acyltransferase activity ( 0.00860231935026803 ); GO:0006310 DNA recombination ( 0.00998214513016433 ); GO:0042254 ribosome biogenesis ( 0.00304403731529335 ); GO:0006206 pyrimidine base metabolic process ( 0.0057431698126293 ); GO:0016812 hydrolase activity, acting on carbon-nitrogen (but not peptide) bonds, in cyclic amides ( 0.00860231935026803 );  

----------------GO--------------
GO:0019955 cytokine binding ( 1.26120118647453e-05 ); GO:0000785 chromatin ( 2.97052031326322e-05 ); GO:0016884 carbon-nitrogen ligase activity, with glutamine as amido-N-donor ( 8.53743488961253e-05 ); GO:0006268 DNA unwinding during replication ( 0.000124997709328498 ); GO:0006261 DNA-dependent DNA replication ( 0.000139558924583945 ); GO:0044454 nuclear chromosome part ( 0.000157564292885291 ); GO:0032392 DNA geometric change ( 0.000198340983963368 ); GO:0032508 DNA duplex unwinding ( 0.000198340983963368 ); GO:0006541 glutamine metabolic process ( 0.000256451694095927 ); GO:0005575 cellular_component ( 0.000294959514695904 ); GO:0043229 intracellular organelle ( 0.000325850598795169 ); GO:0043226 organelle ( 0.000327814295980522 ); GO:0044424 intracellular part ( 0.000354237509656665 ); GO:0043228 non-membrane-bounded organelle ( 0.000359735215973846 ); GO:0043232 intracellular non-membrane-bounded organelle ( 0.000359735215973846 ); GO:0000228 nuclear chromosome ( 0.000368539192323107 ); GO:0006270 DNA replication initiation ( 0.000474589731509737 ); GO:0044427 chromosomal part ( 0.000533057511283122 ); GO:0044464 cell part ( 0.000548964656014135 ); GO:0005623 cell ( 0.000549952940190149 ); GO:0005622 intracellular ( 0.000766321414233737 ); GO:0043231 intracellular membrane-bounded organelle ( 0.000865156975106071 ); GO:0043227 membrane-bounded organelle ( 0.000870208982373582 ); GO:0005694 chromosome ( 0.00135227506196664 ); GO:0042555 MCM complex ( 0.00140753028703566 ); GO:0001532 interleukin-21 receptor activity ( 0.00140753028703566 ); GO:0004070 aspartate carbamoyltransferase activity ( 0.00140753028703566 ); GO:0004088 carbamoyl-phosphate synthase (glutamine-hydrolyzing) activity ( 0.00140753028703566 ); GO:0004151 dihydroorotase activity ( 0.00140753028703566 ); GO:0004642 phosphoribosylformylglycinamidine synthase activity ( 0.00140753028703566 ); GO:0019977 interleukin-21 binding ( 0.00140753028703566 ); GO:0009064 glutamine family amino acid metabolic process ( 0.00198590272813339 ); GO:0005739 mitochondrion ( 0.00198992750929433 ); GO:0004896 cytokine receptor activity ( 0.00251835870638739 ); GO:0004086 carbamoyl-phosphate synthase activity ( 0.00281315009157812 ); GO:0004912 interleukin-3 receptor activity ( 0.00281315009157812 ); GO:0005019 platelet-derived growth factor beta-receptor activity ( 0.00281315009157812 ); GO:0005093 Rab GDP-dissociation inhibitor activity ( 0.00281315009157812 ); GO:0016743 carboxyl- or carbamoyltransferase activity ( 0.00281315009157812 ); GO:0019978 interleukin-3 binding ( 0.00281315009157812 ); GO:0005737 cytoplasm ( 0.00327290262893657 ); GO:0006260 DNA replication ( 0.00347411849108606 ); GO:0006334 nucleosome assembly ( 0.00387609097935412 ); GO:0006259 DNA metabolic process ( 0.00404792299577207 ); GO:0006189 'de novo' IMP biosynthetic process ( 0.00421686191086512 ); GO:0006207 'de novo' pyrimidine base biosynthetic process ( 0.00421686191086512 ); GO:0019856 pyrimidine base biosynthetic process ( 0.00421686191086512 ); GO:0004992 platelet activating factor receptor activity ( 0.00421686191086512 ); GO:0005017 platelet-derived growth factor receptor activity ( 0.00421686191086512 ); GO:0031497 chromatin assembly ( 0.004471044987259 ); GO:0034728 nucleosome organization ( 0.00497552510268208 ); GO:0006188 IMP biosynthetic process ( 0.00561866823899482 ); GO:0008053 mitochondrial fusion ( 0.00561866823899482 ); GO:0046040 IMP metabolic process ( 0.00561866823899482 ); GO:0046580 negative regulation of Ras protein signal transduction ( 0.00561866823899482 ); GO:0051058 negative regulation of small GTPase mediated signal transduction ( 0.00561866823899482 ); GO:0005664 nuclear origin of replication recognition complex ( 0.00561866823899482 ); GO:0004095 carnitine O-palmitoyltransferase activity ( 0.00561866823899482 ); GO:0016416 O-palmitoyltransferase activity ( 0.00561866823899482 ); GO:0005515 protein binding ( 0.0057437302899517 ); GO:0002507 tolerance induction ( 0.0070185715669302 ); GO:0000808 origin recognition complex ( 0.0070185715669302 ); GO:0019838 growth factor binding ( 0.00708813987676548 ); GO:0006323 DNA packaging ( 0.00835389227896259 ); GO:0003688 DNA replication origin binding ( 0.00841657438250343 ); GO:0005092 GDP-dissociation inhibitor activity ( 0.00841657438250343 ); GO:0016406 carnitine O-acyltransferase activity ( 0.00841657438250343 ); GO:0006310 DNA recombination ( 0.00851875975774888 ); GO:0042254 ribosome biogenesis ( 0.00953855461208555 ); GO:0006206 pyrimidine base metabolic process ( 0.00981267917042006 ); GO:0016812 hydrolase activity, acting on carbon-nitrogen (but not peptide) bonds, in cyclic amides ( 0.00981267917042006 );  

----------------KEGG--------------
hsa03030 DNA replication ( 0.00116849242923043 ); hsa04060 Cytokine-cytokine receptor interaction ( 0.00538150355262607 ); hsa04110 Cell cycle ( 0.0107937212107607 ); hsa04630 Jak-STAT signaling pathway ( 0.0194890495020382 ); hsa00251 Glutamate metabolism ( 0.0332584549362636 ); hsa00252 Alanine and aspartate metabolism ( 0.0386968027071392 );  

----------------CARTA--------------
longevitypathway ( 0.000656134559216271 ); il7pathway ( 0.0181495880674649 ); il6pathway ( 0.0195324759715956 ); nkcellspathway ( 0.0305281677431948 ); hdacpathway ( 0.0318942394709986 ); g2pathway ( 0.0373399880320612 );  

----------------RBP--------------
AGO2_CLIP-SEQ_(Kishore_2011) ( 0.000859773741730313 ); AGO2_PAR-CLIP_(Kishore_2011) ( 0.00113994324117838 ); ELAVL1-MNASE_PAR-CLIP_(Kishore_2011) ( 0.00169613692277109 ); IGF2BP1-3_PAR-CLIP_(Hafner_2010) ( 0.00733001535081775 ); TIAL1_iCLIP_(Wang_2010) ( 0.0219405099593624 ); SF2/ASF_CLIP-SEQ_(Sanford_2009) ( 0.0316572289568323 ); AGO2-MNASE_PAR-CLIP_(Kishore_2011) ( 0.0399692723933927 );  

----------------immu--------------
 ( 0.00857017884541265 );  

----------------ARE--------------
 (  );  

============================ group3193 =========================

----------------C2--------------
KEGG_P53_SIGNALING_PATHWAY ( 0.000112627808807358 ); KEGG_PROGESTERONE_MEDIATED_OOCYTE_MATURATION ( 0.00605934670932718 ); KEGG_SMALL_CELL_LUNG_CANCER ( 0.00620175853539602 ); REACTOME_DNA_REPAIR ( 0.00902212695932432 );  

----------------C3--------------
 ( 0.00211807373547229 );  

----------------C4--------------
module_379 ( 0.00242749686387545 ); module_242 ( 0.00280266820920986 ); module_411 ( 0.00497552510268208 ); module_341 ( 0.00550505127018847 ); module_181 ( 0.00759891579561857 );  

----------------C5--------------
DAMAGED_DNA_BINDING ( 0.000394614722836035 ); TRANSLATION_FACTOR_ACTIVITY__NUCLEIC_ACID_BINDING ( 0.00137078888488894 ); TRANSLATION_REGULATOR_ACTIVITY ( 0.00151429689348903 );  

----------------GOSLIM--------------
GO:0016706 oxidoreductase activity, acting on paired donors, with incorporation or reduction of molecular oxygen, 2-oxoglutarate as one donor, and incorporation of one atom each of oxygen into both donors (  ); GO:0030887 positive regulation of myeloid dendritic cell activation (  ); GO:0031117 positive regulation of microtubule depolymerization (  ); GO:0008352 katanin complex (  ); GO:0004686 elongation factor-2 kinase activity (  ); GO:0010302 2-oxoglutarate-dependent dioxygenase activity (  ); GO:0051747 DNA demethylase activity (  ); GO:0016491 oxidoreductase activity (  ); GO:0003684 damaged DNA binding (  ); GO:0016702 oxidoreductase activity, acting on single donors with incorporation of molecular oxygen, incorporation of two atoms of oxygen (  ); GO:0051213 dioxygenase activity (  ); GO:0016701 oxidoreductase activity, acting on single donors with incorporation of molecular oxygen (  ); GO:0030885 regulation of myeloid dendritic cell activation (  ); GO:0001766 membrane raft polarization (  ); GO:0016925 protein sumoylation (  ); GO:0031580 membrane raft distribution (  ); GO:0043243 positive regulation of protein complex disassembly (  ); GO:0051665 membrane raft localization (  ); GO:0051865 protein autoubiquitination (  ); GO:0019789 SUMO ligase activity (  ); GO:0006290 pyrimidine dimer repair (  ); GO:0008568 microtubule-severing ATPase activity (  ); GO:0032451 demethylase activity (  ); GO:0005506 iron ion binding (  ); GO:0031579 membrane raft organization (  ); GO:0045502 dynein binding (  ); GO:0046934 phosphatidylinositol-4,5-bisphosphate 3-kinase activity (  ); GO:0008135 translation factor activity, nucleic acid binding (  ); GO:0055114 oxidation reduction (  ); GO:0022836 gated channel activity (  ); GO:0005829 cytosol (  ); GO:0003824 catalytic activity (  ); GO:0031112 positive regulation of microtubule polymerization or depolymerization (  ); GO:0032446 protein modification by small protein conjugation (  ); GO:0016705 oxidoreductase activity, acting on paired donors, with incorporation or reduction of molecular oxygen (  ); GO:0005123 death receptor binding (  ); GO:0015277 kainate selective glutamate receptor activity (  );  

----------------GO--------------
GO:0016706 oxidoreductase activity, acting on paired donors, with incorporation or reduction of molecular oxygen, 2-oxoglutarate as one donor, and incorporation of one atom each of oxygen into both donors ( 0.000474589731509737 ); GO:0030887 positive regulation of myeloid dendritic cell activation ( 0.00140753028703566 ); GO:0031117 positive regulation of microtubule depolymerization ( 0.00140753028703566 ); GO:0008352 katanin complex ( 0.00140753028703566 ); GO:0004686 elongation factor-2 kinase activity ( 0.00140753028703566 ); GO:0010302 2-oxoglutarate-dependent dioxygenase activity ( 0.00140753028703566 ); GO:0051747 DNA demethylase activity ( 0.00140753028703566 ); GO:0016491 oxidoreductase activity ( 0.00161368684869076 ); GO:0003684 damaged DNA binding ( 0.00166467651345231 ); GO:0016702 oxidoreductase activity, acting on single donors with incorporation of molecular oxygen, incorporation of two atoms of oxygen ( 0.00207044639691021 ); GO:0051213 dioxygenase activity ( 0.00207044639691021 ); GO:0016701 oxidoreductase activity, acting on single donors with incorporation of molecular oxygen ( 0.00215667574524428 ); GO:0030885 regulation of myeloid dendritic cell activation ( 0.00281315009157812 ); GO:0001766 membrane raft polarization ( 0.00421686191086512 ); GO:0016925 protein sumoylation ( 0.00421686191086512 ); GO:0031580 membrane raft distribution ( 0.00421686191086512 ); GO:0043243 positive regulation of protein complex disassembly ( 0.00421686191086512 ); GO:0051665 membrane raft localization ( 0.00421686191086512 ); GO:0051865 protein autoubiquitination ( 0.00421686191086512 ); GO:0019789 SUMO ligase activity ( 0.00421686191086512 ); GO:0006290 pyrimidine dimer repair ( 0.00561866823899482 ); GO:0008568 microtubule-severing ATPase activity ( 0.00561866823899482 ); GO:0032451 demethylase activity ( 0.00561866823899482 ); GO:0005506 iron ion binding ( 0.0062389465069844 ); GO:0031579 membrane raft organization ( 0.0070185715669302 ); GO:0045502 dynein binding ( 0.0070185715669302 ); GO:0046934 phosphatidylinositol-4,5-bisphosphate 3-kinase activity ( 0.0070185715669302 ); GO:0008135 translation factor activity, nucleic acid binding ( 0.00739565490286539 ); GO:0055114 oxidation reduction ( 0.00757777112215446 ); GO:0022836 gated channel activity ( 0.00789035850684483 ); GO:0005829 cytosol ( 0.00806235871589667 ); GO:0003824 catalytic activity ( 0.0081171235458686 ); GO:0031112 positive regulation of microtubule polymerization or depolymerization ( 0.00841657438250343 ); GO:0032446 protein modification by small protein conjugation ( 0.00885288123435949 ); GO:0016705 oxidoreductase activity, acting on paired donors, with incorporation or reduction of molecular oxygen ( 0.0093649677605817 ); GO:0005123 death receptor binding ( 0.00981267917042006 ); GO:0015277 kainate selective glutamate receptor activity ( 0.00981267917042006 );  

----------------KEGG--------------
hsa04115 p53 signaling pathway ( 0.000112627808807358 ); hsa05222 Small cell lung cancer ( 0.00649115782287193 ); hsa04120 Ubiquitin mediated proteolysis ( 0.014545010429453 ); hsa04630 Jak-STAT signaling pathway ( 0.0194890495020382 );  

----------------CARTA--------------
pitx2pathway ( 0.000321889183140706 ); wntpathway ( 0.000394614722836035 ); ps1pathway ( 0.000608060960915165 ); gsk3pathway ( 0.000705991804951034 ); hespathway ( 0.0181495880674649 ); telpathway ( 0.0181495880674649 );  

----------------RBP--------------
 (  );  

----------------immu--------------
 (  );  

----------------ARE--------------
 (  );  

============================ group2621 =========================

----------------C2--------------
 (  );  

----------------C3--------------
RYAAAKNNNNNNTTGW_UNKNOWN ( 0.00416124677140607 ); V$EN1_01 ( 0.00577452305718952 ); TMTCGCGANR_UNKNOWN ( 0.00778199305899028 ); AAAGGAT,MIR-501 ( 0.00954919144030242 );  

----------------C4--------------
module_285 ( 0.00162024502990792 ); MORF_RAB1A ( 0.00170330034982541 ); MORF_DDB1 ( 0.00320839961420677 ); MORF_RAF1 ( 0.00703351492652274 ); MORF_PHB ( 0.00988801944151588 );  

----------------C5--------------
 ( 0.00831492515670834 );  

----------------GOSLIM--------------
GO:0048037 cofactor binding ( 0.00407049607839048 ); GO:0004386 helicase activity ( 0.00886956853133141 ); GO:0050662 coenzyme binding ( 0.00407049607839048 ); GO:0003978 UDP-glucose 4-epimerase activity ( 0.00886956853133141 ); GO:0008470 isovaleryl-CoA dehydrogenase activity ( 0.00407049607839048 ); GO:0009439 cyanate metabolic process ( 0.00886956853133141 ); GO:0009440 cyanate catabolic process ( 0.00407049607839048 ); GO:0019754 one-carbon compound catabolic process ( 0.00886956853133141 ); GO:0005736 DNA-directed RNA polymerase I complex ( 0.00407049607839048 ); GO:0004792 thiosulfate sulfurtransferase activity ( 0.00886956853133141 ); GO:0008184 glycogen phosphorylase activity ( 0.00407049607839048 ); GO:0005771 multivesicular body ( 0.00886956853133141 ); GO:0004645 phosphorylase activity ( 0.00407049607839048 ); GO:0016783 sulfurtransferase activity ( 0.00886956853133141 ); GO:0003824 catalytic activity ( 0.00407049607839048 ); GO:0008026 ATP-dependent helicase activity ( 0.00886956853133141 ); GO:0070035 purine NTP-dependent helicase activity ( 0.00407049607839048 ); GO:0005980 glycogen catabolic process ( 0.00886956853133141 ); GO:0030976 thiamin pyrophosphate binding ( 0.00407049607839048 ); GO:0009251 glucan catabolic process ( 0.00886956853133141 ); GO:0006012 galactose metabolic process ( 0.00407049607839048 ); GO:0016857 racemase and epimerase activity, acting on carbohydrates and derivatives ( 0.00886956853133141 ); GO:0003723 RNA binding ( 0.00407049607839048 );  

----------------GO--------------
GO:0048037 cofactor binding ( 0.000168748550755192 ); GO:0004386 helicase activity ( 0.000793504604637489 ); GO:0050662 coenzyme binding ( 0.00101529679757264 ); GO:0003978 UDP-glucose 4-epimerase activity ( 0.0013572613482129 ); GO:0008470 isovaleryl-CoA dehydrogenase activity ( 0.0013572613482129 ); GO:0009439 cyanate metabolic process ( 0.00271274867696791 ); GO:0009440 cyanate catabolic process ( 0.00271274867696791 ); GO:0019754 one-carbon compound catabolic process ( 0.00271274867696791 ); GO:0005736 DNA-directed RNA polymerase I complex ( 0.00271274867696791 ); GO:0004792 thiosulfate sulfurtransferase activity ( 0.00271274867696791 ); GO:0008184 glycogen phosphorylase activity ( 0.0040664642159417 ); GO:0005771 multivesicular body ( 0.00541841019211919 ); GO:0004645 phosphorylase activity ( 0.00541841019211919 ); GO:0016783 sulfurtransferase activity ( 0.00541841019211919 ); GO:0003824 catalytic activity ( 0.00555854813042716 ); GO:0008026 ATP-dependent helicase activity ( 0.00660115036352409 ); GO:0070035 purine NTP-dependent helicase activity ( 0.00660115036352409 ); GO:0005980 glycogen catabolic process ( 0.00676858882979903 ); GO:0030976 thiamin pyrophosphate binding ( 0.00676858882979903 ); GO:0009251 glucan catabolic process ( 0.00811700235059531 ); GO:0006012 galactose metabolic process ( 0.00946365297344076 ); GO:0016857 racemase and epimerase activity, acting on carbohydrates and derivatives ( 0.00946365297344076 ); GO:0003723 RNA binding ( 0.00995901740871366 );  

----------------KEGG--------------
hsa00520 Nucleotide sugars metabolism ( 0.00811700235059531 ); hsa00052 Galactose metabolism ( 0.0334044222539536 ); hsa03020 RNA polymerase ( 0.0334044222539536 ); hsa00790 Folate biosynthesis ( 0.0438649979729967 );  

----------------CARTA--------------
melanocytepathway ( 0.0175066597767723 ); gabapathway ( 0.0215045429720881 ); mef2dpathway ( 0.0320891273946076 );  

----------------RBP--------------
SF2/ASF_CLIP-SEQ_(Sanford_2009) ( 0.000183249647355437 ); ELAVL1-MNASE_PAR-CLIP_(Kishore_2011) ( 0.00793743377832356 ); AGO2_PAR-CLIP_(Kishore_2011) ( 0.0287254272137548 ); AGO2-MNASE_PAR-CLIP_(Kishore_2011) ( 0.0364027919459981 );  

----------------immu--------------
 (  );  

----------------ARE--------------
 (  );  

============================ group3002 =========================

----------------C2--------------
 (  );  

----------------C3--------------
 (  );  

----------------C4--------------
 (  );  

----------------C5--------------
 (  );  

----------------GOSLIM--------------
GO:0003989 acetyl-CoA carboxylase activity (  ); GO:0007099 centriole replication (  ); GO:0005784 translocon complex (  ); GO:0004075 biotin carboxylase activity (  ); GO:0051798 positive regulation of hair follicle development (  ); GO:0015379 potassium:chloride symporter activity (  ); GO:0042634 regulation of hair cycle (  ); GO:0045684 positive regulation of epidermis development (  ); GO:0051299 centrosome separation (  ); GO:0051797 regulation of hair follicle development (  ); GO:0009374 biotin binding (  ); GO:0016421 CoA carboxylase activity (  ); GO:0015377 cation:chloride symporter activity (  ); GO:0016885 ligase activity, forming carbon-carbon bonds (  ); GO:0046875 ephrin receptor binding (  );  

----------------GO--------------
GO:0003989 acetyl-CoA carboxylase activity ( 0.00271274867696791 ); GO:0007099 centriole replication ( 0.0040664642159417 ); GO:0005784 translocon complex ( 0.0040664642159417 ); GO:0004075 biotin carboxylase activity ( 0.0040664642159417 ); GO:0051798 positive regulation of hair follicle development ( 0.00541841019211919 ); GO:0015379 potassium:chloride symporter activity ( 0.00541841019211919 ); GO:0042634 regulation of hair cycle ( 0.00676858882979903 ); GO:0045684 positive regulation of epidermis development ( 0.00676858882979903 ); GO:0051299 centrosome separation ( 0.00676858882979903 ); GO:0051797 regulation of hair follicle development ( 0.00676858882979903 ); GO:0009374 biotin binding ( 0.00676858882979903 ); GO:0016421 CoA carboxylase activity ( 0.00811700235059531 ); GO:0015377 cation:chloride symporter activity ( 0.00946365297344076 ); GO:0016885 ligase activity, forming carbon-carbon bonds ( 0.00946365297344076 ); GO:0046875 ephrin receptor binding ( 0.00946365297344076 );  

----------------KEGG--------------
hsa00625 Tetrachloroethene degradation ( 0.0040664642159417 ); hsa00363 Bisphenol A degradation ( 0.00676858882979903 ); hsa00061 Fatty acid biosynthesis ( 0.00811700235059531 ); hsa00591 Linoleic acid metabolism ( 0.0373399880320606 ); hsa00120 Bile acid biosynthesis ( 0.0425634125613438 ); hsa00051 Fructose and mannose metabolism ( 0.0464630589745387 ); hsa00640 Propanoate metabolism ( 0.0464630589745387 );  

----------------CARTA--------------
 (  );  

----------------RBP--------------
 (  );  

----------------immu--------------
 (  );  

----------------ARE--------------
 (  );  

============================ group3100 =========================

----------------C2--------------
 (  );  

----------------C3--------------
V$MZF1_02 ( 0.00147478741330243 ); V$GR_Q6_01 ( 0.00210245399657841 ); GTGTTGA,MIR-505 ( 0.00536140591003485 ); CGTSACG_V$PAX3_B ( 0.00722860109304256 ); CYTAGCAAY_UNKNOWN ( 0.00795714896260929 ); V$PR_01 ( 0.008562903799168 ); V$PR_02 ( 0.00887334728503136 );  

----------------C4--------------
GNF2_CKS1B ( 0.00100694386603201 ); module_3 ( 0.00131169205956702 );  

----------------C5--------------
 (  );  

----------------GOSLIM--------------
GO:0001301 progressive alteration of chromatin during cell aging ( 0.00164939671331869 ); GO:0001304 progressive alteration of chromatin during replicative cell aging ( 0.00806832053460303 ); GO:0001309 age-dependent telomere shortening ( 0.00164939671331869 ); GO:0031627 telomeric loop formation ( 0.00806832053460303 ); GO:0003937 IMP cyclohydrolase activity ( 0.00164939671331869 ); GO:0004643 phosphoribosylaminoimidazolecarboxamide formyltransferase activity ( 0.00806832053460303 ); GO:0015320 phosphate carrier activity ( 0.00164939671331869 ); GO:0016971 flavin-linked sulfhydryl oxidase activity ( 0.00806832053460303 ); GO:0032201 telomere maintenance via semi-conservative replication ( 0.00164939671331869 ); GO:0032213 regulation of telomere maintenance via semi-conservative replication ( 0.00806832053460303 ); GO:0032214 negative regulation of telomere maintenance via semi-conservative replication ( 0.00164939671331869 ); GO:0016312 inositol bisphosphate phosphatase activity ( 0.00806832053460303 ); GO:0001302 replicative cell aging ( 0.00164939671331869 ); GO:0010834 telomere maintenance via telomere shortening ( 0.00806832053460303 ); GO:0031848 protection from non-homologous end joining at telomere ( 0.00164939671331869 ); GO:0043247 telomere maintenance in response to DNA damage ( 0.00806832053460303 ); GO:0016972 thiol oxidase activity ( 0.00164939671331869 ); GO:0006188 IMP biosynthetic process ( 0.00806832053460303 ); GO:0016233 telomere capping ( 0.00164939671331869 ); GO:0046040 IMP metabolic process ( 0.00806832053460303 ); GO:0030870 Mre11 complex ( 0.00164939671331869 ); GO:0031143 pseudopodium ( 0.00806832053460303 ); GO:0004169 dolichyl-phosphate-mannose-protein mannosyltransferase activity ( 0.00164939671331869 ); GO:0031100 organ regeneration ( 0.00806832053460303 ); GO:0032206 positive regulation of telomere maintenance ( 0.00164939671331869 ); GO:0070198 protein localization to telomere ( 0.00806832053460303 ); GO:0003691 double-stranded telomeric DNA binding ( 0.00164939671331869 ); GO:0019238 cyclohydrolase activity ( 0.00806832053460303 ); GO:0044446 intracellular organelle part ( 0.00164939671331869 ); GO:0044422 organelle part ( 0.00806832053460303 ); GO:0006467 protein thiol-disulfide exchange ( 0.00164939671331869 ); GO:0034502 protein localization to chromosome ( 0.00806832053460303 ); GO:0016670 oxidoreductase activity, acting on sulfur group of donors, oxygen as acceptor ( 0.00164939671331869 ); GO:0016742 hydroxymethyl-, formyl- and related transferase activity ( 0.00806832053460303 ); GO:0010149 senescence ( 0.00164939671331869 ); GO:0004029 aldehyde dehydrogenase (NAD) activity ( 0.00806832053460303 ); GO:0004445 inositol-polyphosphate 5-phosphatase activity ( 0.00164939671331869 ); GO:0015280 amiloride-sensitive sodium channel activity ( 0.00806832053460303 ); GO:0017166 vinculin binding ( 0.00164939671331869 ); GO:0042577 lipid phosphatase activity ( 0.00806832053460303 ); GO:0046030 inositol trisphosphate phosphatase activity ( 0.00164939671331869 );  

----------------GO--------------
GO:0001301 progressive alteration of chromatin during cell aging ( 0.00130699240938992 ); GO:0001304 progressive alteration of chromatin during replicative cell aging ( 0.00130699240938992 ); GO:0001309 age-dependent telomere shortening ( 0.00130699240938992 ); GO:0031627 telomeric loop formation ( 0.00130699240938992 ); GO:0003937 IMP cyclohydrolase activity ( 0.00130699240938992 ); GO:0004643 phosphoribosylaminoimidazolecarboxamide formyltransferase activity ( 0.00130699240938992 ); GO:0015320 phosphate carrier activity ( 0.00130699240938992 ); GO:0016971 flavin-linked sulfhydryl oxidase activity ( 0.00130699240938992 ); GO:0032201 telomere maintenance via semi-conservative replication ( 0.00261234220817141 ); GO:0032213 regulation of telomere maintenance via semi-conservative replication ( 0.00261234220817141 ); GO:0032214 negative regulation of telomere maintenance via semi-conservative replication ( 0.00261234220817141 ); GO:0016312 inositol bisphosphate phosphatase activity ( 0.00261234220817141 ); GO:0001302 replicative cell aging ( 0.00391605137827788 ); GO:0010834 telomere maintenance via telomere shortening ( 0.00391605137827788 ); GO:0031848 protection from non-homologous end joining at telomere ( 0.00391605137827788 ); GO:0043247 telomere maintenance in response to DNA damage ( 0.00391605137827788 ); GO:0016972 thiol oxidase activity ( 0.00391605137827788 ); GO:0006188 IMP biosynthetic process ( 0.00521812189935222 ); GO:0016233 telomere capping ( 0.00521812189935222 ); GO:0046040 IMP metabolic process ( 0.00521812189935222 ); GO:0030870 Mre11 complex ( 0.00521812189935222 ); GO:0031143 pseudopodium ( 0.00521812189935222 ); GO:0004169 dolichyl-phosphate-mannose-protein mannosyltransferase activity ( 0.00521812189935222 ); GO:0031100 organ regeneration ( 0.00651855574874682 ); GO:0032206 positive regulation of telomere maintenance ( 0.00651855574874682 ); GO:0070198 protein localization to telomere ( 0.00651855574874682 ); GO:0003691 double-stranded telomeric DNA binding ( 0.00651855574874682 ); GO:0019238 cyclohydrolase activity ( 0.00651855574874682 ); GO:0044446 intracellular organelle part ( 0.00711175380682028 ); GO:0044422 organelle part ( 0.00735530646634831 ); GO:0006467 protein thiol-disulfide exchange ( 0.00781735490152935 ); GO:0034502 protein localization to chromosome ( 0.00781735490152935 ); GO:0016670 oxidoreductase activity, acting on sulfur group of donors, oxygen as acceptor ( 0.00781735490152935 ); GO:0016742 hydroxymethyl-, formyl- and related transferase activity ( 0.00781735490152935 ); GO:0010149 senescence ( 0.00911452133048107 ); GO:0004029 aldehyde dehydrogenase (NAD) activity ( 0.00911452133048107 ); GO:0004445 inositol-polyphosphate 5-phosphatase activity ( 0.00911452133048107 ); GO:0015280 amiloride-sensitive sodium channel activity ( 0.00911452133048107 ); GO:0017166 vinculin binding ( 0.00911452133048107 ); GO:0042577 lipid phosphatase activity ( 0.00911452133048107 ); GO:0046030 inositol trisphosphate phosphatase activity ( 0.00911452133048107 );  

----------------KEGG--------------
hsa00053 Ascorbate and aldarate metabolism ( 0.0117039638966145 ); hsa05322 Systemic lupus erythematosus ( 0.0117117250373154 ); hsa00641 3-Chloroacrylic acid degradation ( 0.0181491353010632 ); hsa00670 One carbon pool by folate ( 0.0207158710002756 ); hsa00903 Limonene and pinene degradation ( 0.0232761542128824 ); hsa00410 beta-Alanine metabolism ( 0.0309184444866537 ); hsa00220 Urea cycle and metabolism of amino groups ( 0.0372430678194287 ); hsa00120 Bile acid biosynthesis ( 0.0410187707263031 ); hsa00340 Histidine metabolism ( 0.0422741713587546 ); hsa00640 Propanoate metabolism ( 0.0447802335945524 ); hsa00650 Butanoate metabolism ( 0.0485275079899226 );  

----------------CARTA--------------
ifnapathway ( 0.0168633428923708 ); nkcellspathway ( 0.0283774254365068 );  

----------------RBP--------------
 ( 0.0298155509805573 );  

----------------immu--------------
 (  );  

----------------ARE--------------
 (  );  

============================ group2990 =========================

----------------C2--------------
 (  );  

----------------C3--------------
V$BRN2_01 ( 0.00154131479042389 ); TTCYRGAA_UNKNOWN ( 0.00256414601396872 ); CYTAGCAAY_UNKNOWN ( 0.00736978386483024 );  

----------------C4--------------
 (  );  

----------------C5--------------
 ( 0.00320180082763438 );  

----------------GOSLIM--------------
GO:0002684 positive regulation of immune system process (  ); GO:0050778 positive regulation of immune response (  ); GO:0002682 regulation of immune system process (  ); GO:0032649 regulation of interferon-gamma production (  ); GO:0032609 interferon-gamma production (  ); GO:0048584 positive regulation of response to stimulus (  ); GO:0042102 positive regulation of T cell proliferation (  ); GO:0002252 immune effector process (  ); GO:0050776 regulation of immune response (  ); GO:0050671 positive regulation of lymphocyte proliferation (  ); GO:0032946 positive regulation of mononuclear cell proliferation (  ); GO:0065001 specification of axis polarity (  ); GO:0042129 regulation of T cell proliferation (  ); GO:0050670 regulation of lymphocyte proliferation (  ); GO:0032944 regulation of mononuclear cell proliferation (  ); GO:0042098 T cell proliferation (  ); GO:0050870 positive regulation of T cell activation (  ); GO:0009986 cell surface (  ); GO:0002639 positive regulation of immunoglobulin production (  ); GO:0009597 detection of virus (  ); GO:0032753 positive regulation of interleukin-4 production (  ); GO:0051251 positive regulation of lymphocyte activation (  ); GO:0048583 regulation of response to stimulus (  ); GO:0046651 lymphocyte proliferation (  ); GO:0002696 positive regulation of leukocyte activation (  ); GO:0032943 mononuclear cell proliferation (  ); GO:0050867 positive regulation of cell activation (  ); GO:0005121 Toll binding (  ); GO:0050863 regulation of T cell activation (  ); GO:0042113 B cell activation (  ); GO:0032608 interferon-beta production (  ); GO:0032648 regulation of interferon-beta production (  ); GO:0043372 positive regulation of CD4-positive, alpha beta T cell differentiation (  ); GO:0045350 interferon-beta biosynthetic process (  ); GO:0045356 positive regulation of interferon-alpha biosynthetic process (  ); GO:0045357 regulation of interferon-beta biosynthetic process (  ); GO:0045359 positive regulation of interferon-beta biosynthetic process (  ); GO:0050901 leukocyte tethering or rolling (  ); GO:0004430 1-phosphatidylinositol 4-kinase activity (  ); GO:0002449 lymphocyte mediated immunity (  ); GO:0002460 adaptive immune response based on somatic recombination of immune receptors built from immunoglobulin superfamily domains (  ); GO:0002250 adaptive immune response (  ); GO:0030098 lymphocyte differentiation (  ); GO:0002726 positive regulation of T cell cytokine production (  ); GO:0022614 membrane to membrane docking (  ); GO:0032733 positive regulation of interleukin-10 production (  ); GO:0032743 positive regulation of interleukin-2 production (  ); GO:0045349 interferon-alpha biosynthetic process (  ); GO:0045354 regulation of interferon-alpha biosynthetic process (  ); GO:0048873 homeostasis of number of cells within a tissue (  ); GO:0002443 leukocyte mediated immunity (  ); GO:0051249 regulation of lymphocyte activation (  ); GO:0002369 T cell cytokine production (  ); GO:0002724 regulation of T cell cytokine production (  ); GO:0032479 regulation of type I interferon production (  ); GO:0032607 interferon-alpha production (  ); GO:0032633 interleukin-4 production (  ); GO:0032647 regulation of interferon-alpha production (  ); GO:0032673 regulation of interleukin-4 production (  ); GO:0045416 positive regulation of interleukin-8 biosynthetic process (  ); GO:0046622 positive regulation of organ growth (  ); GO:0032729 positive regulation of interferon-gamma production (  ); GO:0032760 positive regulation of tumor necrosis factor production (  ); GO:0043370 regulation of CD4-positive, alpha beta T cell differentiation (  ); GO:0031519 PcG protein complex (  ); GO:0002694 regulation of leukocyte activation (  ); GO:0050865 regulation of cell activation (  );  

----------------GO--------------
GO:0002684 positive regulation of immune system process ( 3.47273191247218e-05 ); GO:0050778 positive regulation of immune response ( 0.000217929327009953 ); GO:0002682 regulation of immune system process ( 0.000321417776350195 ); GO:0032649 regulation of interferon-gamma production ( 0.000344897456811546 ); GO:0032609 interferon-gamma production ( 0.000377453985998193 ); GO:0048584 positive regulation of response to stimulus ( 0.000603368100083047 ); GO:0042102 positive regulation of T cell proliferation ( 0.000645493224089234 ); GO:0002252 immune effector process ( 0.00074495950134099 ); GO:0050776 regulation of immune response ( 0.00074495950134099 ); GO:0050671 positive regulation of lymphocyte proliferation ( 0.000879524225428028 ); GO:0032946 positive regulation of mononuclear cell proliferation ( 0.000930544468067339 ); GO:0065001 specification of axis polarity ( 0.0012567234705676 ); GO:0042129 regulation of T cell proliferation ( 0.00132661555799001 ); GO:0050670 regulation of lymphocyte proliferation ( 0.00179000878287171 ); GO:0032944 regulation of mononuclear cell proliferation ( 0.00186163828155708 ); GO:0042098 T cell proliferation ( 0.00193461567975959 ); GO:0050870 positive regulation of T cell activation ( 0.00200893775203221 ); GO:0009986 cell surface ( 0.00249866268479287 ); GO:0002639 positive regulation of immunoglobulin production ( 0.00251193068518807 ); GO:0009597 detection of virus ( 0.00251193068518807 ); GO:0032753 positive regulation of interleukin-4 production ( 0.00251193068518807 ); GO:0051251 positive regulation of lymphocyte activation ( 0.00273781721399345 ); GO:0048583 regulation of response to stimulus ( 0.00320180082763438 ); GO:0046651 lymphocyte proliferation ( 0.00328295294186272 ); GO:0002696 positive regulation of leukocyte activation ( 0.00347504879914701 ); GO:0032943 mononuclear cell proliferation ( 0.00347504879914701 ); GO:0050867 positive regulation of cell activation ( 0.00367229480383888 ); GO:0005121 Toll binding ( 0.00376562339711195 ); GO:0050863 regulation of T cell activation ( 0.00462296739267681 ); GO:0042113 B cell activation ( 0.00496253155093794 ); GO:0032608 interferon-beta production ( 0.00501780335764856 ); GO:0032648 regulation of interferon-beta production ( 0.00501780335764856 ); GO:0043372 positive regulation of CD4-positive, alpha beta T cell differentiation ( 0.00501780335764856 ); GO:0045350 interferon-beta biosynthetic process ( 0.00501780335764856 ); GO:0045356 positive regulation of interferon-alpha biosynthetic process ( 0.00501780335764856 ); GO:0045357 regulation of interferon-beta biosynthetic process ( 0.00501780335764856 ); GO:0045359 positive regulation of interferon-beta biosynthetic process ( 0.00501780335764856 ); GO:0050901 leukocyte tethering or rolling ( 0.00501780335764856 ); GO:0004430 1-phosphatidylinositol 4-kinase activity ( 0.00501780335764856 ); GO:0002449 lymphocyte mediated immunity ( 0.0050782122403148 ); GO:0002460 adaptive immune response based on somatic recombination of immune receptors built from immunoglobulin superfamily domains ( 0.00592256131614644 ); GO:0002250 adaptive immune response ( 0.00604808686055164 ); GO:0030098 lymphocyte differentiation ( 0.00604808686055164 ); GO:0002726 positive regulation of T cell cytokine production ( 0.00626847231617111 ); GO:0022614 membrane to membrane docking ( 0.00626847231617111 ); GO:0032733 positive regulation of interleukin-10 production ( 0.00626847231617111 ); GO:0032743 positive regulation of interleukin-2 production ( 0.00626847231617111 ); GO:0045349 interferon-alpha biosynthetic process ( 0.00626847231617111 ); GO:0045354 regulation of interferon-alpha biosynthetic process ( 0.00626847231617111 ); GO:0048873 homeostasis of number of cells within a tissue ( 0.00626847231617111 ); GO:0002443 leukocyte mediated immunity ( 0.00643195354573312 ); GO:0051249 regulation of lymphocyte activation ( 0.00682669237939868 ); GO:0002369 T cell cytokine production ( 0.00751763202011813 ); GO:0002724 regulation of T cell cytokine production ( 0.00751763202011813 ); GO:0032479 regulation of type I interferon production ( 0.00751763202011813 ); GO:0032607 interferon-alpha production ( 0.00751763202011813 ); GO:0032633 interleukin-4 production ( 0.00751763202011813 ); GO:0032647 regulation of interferon-alpha production ( 0.00751763202011813 ); GO:0032673 regulation of interleukin-4 production ( 0.00751763202011813 ); GO:0045416 positive regulation of interleukin-8 biosynthetic process ( 0.00751763202011813 ); GO:0046622 positive regulation of organ growth ( 0.00751763202011813 ); GO:0032729 positive regulation of interferon-gamma production ( 0.00876528421499356 ); GO:0032760 positive regulation of tumor necrosis factor production ( 0.00876528421499356 ); GO:0043370 regulation of CD4-positive, alpha beta T cell differentiation ( 0.00876528421499356 ); GO:0031519 PcG protein complex ( 0.00876528421499356 ); GO:0002694 regulation of leukocyte activation ( 0.00896066330560041 ); GO:0050865 regulation of cell activation ( 0.00988756836009968 );  

----------------KEGG--------------
 (  );  

----------------CARTA--------------
 (  );  

----------------RBP--------------
 ( 0.023955999164899 );  

----------------immu--------------
 (  );  

----------------ARE--------------
 (  );  

============================ group21 =========================

----------------C2--------------
 (  );  

----------------C3--------------
V$GATA6_01 ( 0.00149725466990569 ); GTGGGTGK_UNKNOWN ( 0.00236402698532855 ); V$CDP_02 ( 0.00479292275776134 ); V$PBX1_02 ( 0.00706074810231173 );  

----------------C4--------------
GNF2_CEBPA ( 0.00268672245845603 ); GNF2_TST ( 0.00667582946703267 ); GNF2_GSTM1 ( 0.00732286017628301 ); GNF2_LCAT ( 0.00942673488735472 );  

----------------C5--------------
 (  );  

----------------GOSLIM--------------
GO:0034633 retinol transport (  ); GO:0048807 female genitalia morphogenesis (  ); GO:0060059 embryonic retina morphogenesis in camera-type eye (  ); GO:0060065 uterus development (  ); GO:0060068 vagina development (  ); GO:0034632 retinol transporter activity (  ); GO:0048646 anatomical structure formation (  ); GO:0030277 maintenance of gastrointestinal epithelium (  ); GO:0035112 genitalia morphogenesis (  ); GO:0060157 urinary bladder development (  ); GO:0009887 organ morphogenesis (  ); GO:0030540 female genitalia development (  ); GO:0051024 positive regulation of immunoglobulin secretion (  ); GO:0051023 regulation of immunoglobulin secretion (  ); GO:0060044 negative regulation of cardiac muscle cell proliferation (  ); GO:0060343 trabecula formation (  ); GO:0060347 heart trabecula formation (  ); GO:0048305 immunoglobulin secretion (  ); GO:0004969 histamine receptor activity (  ); GO:0032024 positive regulation of insulin secretion (  ); GO:0042572 retinol metabolic process (  ); GO:0060043 regulation of cardiac muscle cell proliferation (  );  

----------------GO--------------
GO:0034633 retinol transport ( 0.00120645453174484 ); GO:0048807 female genitalia morphogenesis ( 0.00120645453174484 ); GO:0060059 embryonic retina morphogenesis in camera-type eye ( 0.00120645453174484 ); GO:0060065 uterus development ( 0.00120645453174484 ); GO:0060068 vagina development ( 0.00120645453174484 ); GO:0034632 retinol transporter activity ( 0.00120645453174484 ); GO:0048646 anatomical structure formation ( 0.00239422651192996 ); GO:0030277 maintenance of gastrointestinal epithelium ( 0.00241151410801876 ); GO:0035112 genitalia morphogenesis ( 0.00241151410801876 ); GO:0060157 urinary bladder development ( 0.00241151410801876 ); GO:0009887 organ morphogenesis ( 0.00312572933656425 ); GO:0030540 female genitalia development ( 0.00361518027168106 ); GO:0051024 positive regulation of immunoglobulin secretion ( 0.00361518027168106 ); GO:0051023 regulation of immunoglobulin secretion ( 0.0048174545639631 ); GO:0060044 negative regulation of cardiac muscle cell proliferation ( 0.0048174545639631 ); GO:0060343 trabecula formation ( 0.0048174545639631 ); GO:0060347 heart trabecula formation ( 0.0048174545639631 ); GO:0048305 immunoglobulin secretion ( 0.00601833852446687 ); GO:0004969 histamine receptor activity ( 0.00721783369117057 ); GO:0032024 positive regulation of insulin secretion ( 0.00841594160042869 ); GO:0042572 retinol metabolic process ( 0.00841594160042869 ); GO:0060043 regulation of cardiac muscle cell proliferation ( 0.00841594160042869 );  

----------------KEGG--------------
 ( 0.0494875647565171 );  

----------------CARTA--------------
 ( 0.0191367388952013 );  

----------------RBP--------------
 (  );  

----------------immu--------------
 (  );  

----------------ARE--------------
 (  );  

============================ group2980 =========================

----------------C2--------------
 (  );  

----------------C3--------------
 ( 0.00569827740853914 );  

----------------C4--------------
module_426 ( 0.00426434730260134 ); module_121 ( 0.00605647187028615 );  

----------------C5--------------
 ( 0.00786018959692495 );  

----------------GOSLIM--------------
GO:0048477 oogenesis ( 0.00137697907234962 ); GO:0007276 gamete generation ( 0.00137697907234962 ); GO:0019953 sexual reproduction ( 0.00137697907234962 ); GO:0007292 female gamete generation ( 0.00137697907234962 ); GO:0001555 oocyte growth ( 0.00137697907234962 ); GO:0030704 vitelline membrane formation ( 0.00137697907234962 ); GO:0048588 developmental cell growth ( 0.00137697907234962 ); GO:0008316 structural constituent of vitelline membrane ( 0.00137697907234962 ); GO:0031282 regulation of guanylate cyclase activity ( 0.00137697907234962 ); GO:0048601 oocyte morphogenesis ( 0.00137697907234962 ); GO:0022414 reproductive process ( 0.00137697907234962 ); GO:0000003 reproduction ( 0.00137697907234962 ); GO:0030823 regulation of cGMP metabolic process ( 0.00137697907234962 ); GO:0030826 regulation of cGMP biosynthetic process ( 0.00137697907234962 ); GO:0008048 calcium sensitive guanylate cyclase activator activity ( 0.00137697907234962 ); GO:0010853 cyclase activator activity ( 0.00137697907234962 ); GO:0030250 guanylate cyclase activator activity ( 0.00137697907234962 ); GO:0010851 cyclase regulator activity ( 0.00137697907234962 ); GO:0030249 guanylate cyclase regulator activity ( 0.00137697907234962 );  

----------------GO--------------
GO:0048477 oogenesis ( 0.000261547395282677 ); GO:0007276 gamete generation ( 0.000292812858244385 ); GO:0019953 sexual reproduction ( 0.00060090793619583 ); GO:0007292 female gamete generation ( 0.00105802069260869 ); GO:0001555 oocyte growth ( 0.00120645453174484 ); GO:0030704 vitelline membrane formation ( 0.00120645453174484 ); GO:0048588 developmental cell growth ( 0.00120645453174484 ); GO:0008316 structural constituent of vitelline membrane ( 0.00120645453174484 ); GO:0031282 regulation of guanylate cyclase activity ( 0.00241151410801876 ); GO:0048601 oocyte morphogenesis ( 0.00361518027168106 ); GO:0022414 reproductive process ( 0.00363174651574604 ); GO:0000003 reproduction ( 0.00372941913910369 ); GO:0030823 regulation of cGMP metabolic process ( 0.00601833852446687 ); GO:0030826 regulation of cGMP biosynthetic process ( 0.00601833852446687 ); GO:0008048 calcium sensitive guanylate cyclase activator activity ( 0.00601833852446687 ); GO:0010853 cyclase activator activity ( 0.00721783369117057 ); GO:0030250 guanylate cyclase activator activity ( 0.00721783369117057 ); GO:0010851 cyclase regulator activity ( 0.00841594160042869 ); GO:0030249 guanylate cyclase regulator activity ( 0.00841594160042869 );  

----------------KEGG--------------
hsa03440 Homologous recombination ( 0.0332584549362637 ); hsa04130 SNARE interactions in vesicular transport ( 0.0448775146498515 );  

----------------CARTA--------------
 ( 0.0131945313333193 );  

----------------RBP--------------
 (  );  

----------------immu--------------
 ( 0.0188672844235665 );  

----------------ARE--------------
 (  );  

============================ group2719 =========================

----------------C2--------------
REACTOME_PACKAGING_OF_TELOMERE_ENDS ( 1.84442299801701e-05 ); REACTOME_RNA_POLYMERASE_I_PROMOTER_OPENING ( 3.13282796745876e-05 ); REACTOME_TELOMERE_MAINTENANCE ( 7.52830070282694e-05 ); REACTOME_RNA_POLYMERASE_I_PROMOTER_CLEARANCE ( 8.79122192885802e-05 ); REACTOME_RNA_POLYMERASE_I_III_AND_MITOCHONDRIAL_TRANSCRIPTION ( 0.000281423231829007 ); KEGG_SYSTEMIC_LUPUS_ERYTHEMATOSUS ( 0.00036642245890532 ); REACTOME_INFLUENZA_LIFE_CYCLE ( 0.000437610744937399 ); REACTOME_TRANSCRIPTION ( 0.00122671387085299 ); REACTOME_PEPTIDE_CHAIN_ELONGATION ( 0.00385262148942395 ); REACTOME_VIRAL_MRNA_TRANSLATION ( 0.00385262148942395 ); KEGG_RIBOSOME ( 0.00412616360487954 ); REACTOME_FORMATION_OF_A_POOL_OF_FREE_40S_SUBUNITS ( 0.00479854431899742 ); REACTOME_INFLUENZA_VIRAL_RNA_TRANSCRIPTION_AND_REPLICATION ( 0.0054124565602251 ); REACTOME_REGULATION_OF_GENE_EXPRESSION_IN_BETA_CELLS ( 0.0054124565602251 ); REACTOME_GTP_HYDROLYSIS_AND_JOINING_OF_THE_60S_RIBOSOMAL_SUBUNIT ( 0.0059502154280247 ); REACTOME_REGULATION_OF_BETA_CELL_DEVELOPMENT ( 0.00674252861001494 ); REACTOME_DIABETES_PATHWAYS ( 0.00744841348423904 ); REACTOME_TRANSLATION ( 0.00758024435527908 ); REACTOME_INSULIN_SYNTHESIS_AND_SECRETION ( 0.00872292404627319 ); REACTOME_E2F_ENABLED_INHIBITION_OF_PRE_REPLICATION_COMPLEX_FORMATION ( 0.00991131773973541 );  

----------------C3--------------
 ( 0.0072157077535044 );  

----------------C4--------------
MORF_DEK ( 4.43670804615714e-06 ); MORF_EIF3S6 ( 5.9952662179885e-06 ); MORF_ANP32B ( 3.90973536321869e-05 ); MORF_UBE2I ( 7.60451772917271e-05 ); GCM_PSME1 ( 8.46343792365421e-05 ); module_32 ( 0.000108116176911567 ); MORF_RAN ( 0.000137915814702315 ); GCM_APEX1 ( 0.000210362105928428 ); GCM_NPM1 ( 0.000228423126303638 ); GCM_ACTG1 ( 0.000267498480399207 ); MORF_FBL ( 0.000325988926744248 ); MORF_ACTG1 ( 0.000419046957248269 ); MORF_NME2 ( 0.000527690156558479 ); MORF_NPM1 ( 0.000617074333509178 ); module_126 ( 0.000837888658269311 ); MORF_ACP1 ( 0.00100444661283199 ); module_87 ( 0.0010738288084085 ); MORF_AP2M1 ( 0.00128205821625634 ); MORF_SART1 ( 0.00167330091326523 ); GCM_MAP1B ( 0.00167330091326523 ); MORF_HDAC1 ( 0.00187580369675943 ); MORF_JUND ( 0.00218890185619098 ); GCM_TPT1 ( 0.00261884608376771 ); MORF_BUB3 ( 0.00279733983104402 ); module_83 ( 0.00415001685299723 ); module_151 ( 0.00415001685299723 ); GCM_CSNK2B ( 0.00440850317855631 ); module_114 ( 0.00484500484524865 ); MORF_RAD23A ( 0.00493112450864097 ); MORF_TPT1 ( 0.0054124565602251 ); MORF_ERH ( 0.0058407742748983 ); GNF2_EIF3S6 ( 0.00651149048246136 ); MORF_CDC10 ( 0.00795299477930185 ); MORF_EIF4A2 ( 0.00795299477930185 ); MORF_PRKAR1A ( 0.00925413539106283 );  

----------------C5--------------
TRANSLATION ( 0.000926353187796073 ); STRUCTURAL_CONSTITUENT_OF_RIBOSOME ( 0.00350168065888313 ); CELLULAR_BIOSYNTHETIC_PROCESS ( 0.00463374518912624 ); MACROMOLECULE_BIOSYNTHETIC_PROCESS ( 0.00471755846565159 ); NUCLEOBASE__NUCLEOSIDE__NUCLEOTIDE_AND_NUCLEIC_ACID_METABOLIC_PROCESS ( 0.0087815480934953 ); MITOTIC_SPINDLE_ORGANIZATION_AND_BIOGENESIS ( 0.00991131773973541 );  

----------------GOSLIM--------------
GO:0022625 cytosolic large ribosomal subunit ( 0.00993884657993712 ); GO:0009211 pyrimidine deoxyribonucleoside triphosphate metabolic process ( 0.00993884657993712 ); GO:0046080 dUTP metabolic process ( 0.00993884657993712 ); GO:0004170 dUTP diphosphatase activity ( 0.00993884657993712 ); GO:0015934 large ribosomal subunit ( 0.00993884657993712 ); GO:0006436 tryptophanyl-tRNA aminoacylation ( 0.00993884657993712 ); GO:0046125 pyrimidine deoxyribonucleoside metabolic process ( 0.00993884657993712 ); GO:0003878 ATP citrate synthase activity ( 0.00993884657993712 ); GO:0004776 succinate-CoA ligase (GDP-forming) activity ( 0.00993884657993712 ); GO:0004830 tryptophan-tRNA ligase activity ( 0.00993884657993712 ); GO:0022626 cytosolic ribosome ( 0.00993884657993712 ); GO:0009200 deoxyribonucleoside triphosphate metabolic process ( 0.00993884657993712 ); GO:0004775 succinate-CoA ligase (ADP-forming) activity ( 0.00993884657993712 ); GO:0009120 deoxyribonucleoside metabolic process ( 0.00993884657993712 ); GO:0004774 succinate-CoA ligase activity ( 0.00993884657993712 ); GO:0047429 nucleoside-triphosphate diphosphatase activity ( 0.00993884657993712 ); GO:0006414 translational elongation ( 0.00993884657993712 ); GO:0046912 transferase activity, transferring acyl groups, acyl groups converted into alkyl on transfer ( 0.00993884657993712 ); GO:0033279 ribosomal subunit ( 0.00993884657993712 ); GO:0006412 translation ( 0.00993884657993712 ); GO:0016405 CoA-ligase activity ( 0.00993884657993712 ); GO:0006213 pyrimidine nucleoside metabolic process ( 0.00993884657993712 ); GO:0044445 cytosolic part ( 0.00993884657993712 );  

----------------GO--------------
GO:0022625 cytosolic large ribosomal subunit ( 0.000759544163330741 ); GO:0009211 pyrimidine deoxyribonucleoside triphosphate metabolic process ( 0.00110591665409943 ); GO:0046080 dUTP metabolic process ( 0.00110591665409943 ); GO:0004170 dUTP diphosphatase activity ( 0.00110591665409943 ); GO:0015934 large ribosomal subunit ( 0.00167330091326523 ); GO:0006436 tryptophanyl-tRNA aminoacylation ( 0.00221066579111973 ); GO:0046125 pyrimidine deoxyribonucleoside metabolic process ( 0.00221066579111973 ); GO:0003878 ATP citrate synthase activity ( 0.00221066579111973 ); GO:0004776 succinate-CoA ligase (GDP-forming) activity ( 0.00221066579111973 ); GO:0004830 tryptophan-tRNA ligase activity ( 0.00221066579111973 ); GO:0022626 cytosolic ribosome ( 0.00292581066885928 ); GO:0009200 deoxyribonucleoside triphosphate metabolic process ( 0.00331424858497587 ); GO:0004775 succinate-CoA ligase (ADP-forming) activity ( 0.00331424858497587 ); GO:0009120 deoxyribonucleoside metabolic process ( 0.00441666620846182 ); GO:0004774 succinate-CoA ligase activity ( 0.00441666620846182 ); GO:0047429 nucleoside-triphosphate diphosphatase activity ( 0.00441666620846182 ); GO:0006414 translational elongation ( 0.00530774900269066 ); GO:0046912 transferase activity, transferring acyl groups, acyl groups converted into alkyl on transfer ( 0.0055179198332499 ); GO:0033279 ribosomal subunit ( 0.00628417466382816 ); GO:0006412 translation ( 0.00695833879327492 ); GO:0016405 CoA-ligase activity ( 0.00771693976783094 ); GO:0006213 pyrimidine nucleoside metabolic process ( 0.00881470841537724 ); GO:0044445 cytosolic part ( 0.00885438933335115 );  

----------------KEGG--------------
hsa05322 Systemic lupus erythematosus ( 0.000349882288349012 ); hsa03010 Ribosome ( 0.00284755397004702 ); hsa00020 Citrate cycle (TCA cycle) ( 0.0337457624702439 ); hsa00640 Propanoate metabolism ( 0.0380200351168235 ); hsa00970 Aminoacyl-tRNA biosynthesis ( 0.0443976199400919 );  

----------------CARTA--------------
bcellsurvivalpathway ( 0.00441666620846182 ); fbw7pathway ( 0.00661801062989475 ); npp1pathway ( 0.00771693976783094 ); p27pathway ( 0.00771693976783094 ); p35alzheimerspathway ( 0.0121010630821186 ); mitochondriapathway ( 0.0175552197719616 ); nthipathway ( 0.0197288241525042 ); raccycdpathway ( 0.0273003471013058 ); igf1mtorpathway ( 0.0283774254365063 ); mtorpathway ( 0.0454566191523285 );  

----------------RBP--------------
AGO2_CLIP-SEQ_(Kishore_2011) ( 0.0118290340401296 ); AGO2_PAR-CLIP_(Kishore_2011) ( 0.014216898188055 ); ELAVL1-MNASE_PAR-CLIP_(Kishore_2011) ( 0.0184136333494508 );  

----------------immu--------------
 (  );  

----------------ARE--------------
 (  );  

============================ group3101 =========================

----------------C2--------------
 (  );  

----------------C3--------------
 ( 0.00842923976799893 );  

----------------C4--------------
module_303 ( 0.000402989807055146 ); MORF_SP3 ( 0.00254463794173993 ); module_40 ( 0.003587932964926 ); MORF_PRKAR1A ( 0.00925413539106283 );  

----------------C5--------------
SENSORY_PERCEPTION_OF_CHEMICAL_STIMULUS ( 0.000219167955595044 ); ELECTRON_CARRIER_ACTIVITY ( 0.00316661331196859 ); NUCLEOTIDE_SUGAR_METABOLIC_PROCESS ( 0.00991131773973541 );  

----------------GOSLIM--------------
GO:0009593 detection of chemical stimulus (  ); GO:0006065 UDP-glucuronate biosynthetic process (  ); GO:0015942 formate metabolic process (  ); GO:0046399 glucuronate biosynthetic process (  ); GO:0003979 UDP-glucose 6-dehydrogenase activity (  ); GO:0009055 electron carrier activity (  ); GO:0003032 detection of oxygen (  ); GO:0006011 UDP-glucose metabolic process (  ); GO:0046398 UDP-glucuronate metabolic process (  ); GO:0030272 5-formyltetrahydrofolate cyclo-ligase activity (  ); GO:0032787 monocarboxylic acid metabolic process (  ); GO:0006063 uronic acid metabolic process (  ); GO:0019585 glucuronate metabolic process (  ); GO:0008339 MP kinase activity (  ); GO:0016882 cyclo-ligase activity (  ); GO:0051606 detection of stimulus (  ); GO:0001580 detection of chemical stimulus involved in sensory perception of bitter taste (  ); GO:0016174 NAD(P)H oxidase activity (  ); GO:0020037 heme binding (  ); GO:0046906 tetrapyrrole binding (  ); GO:0016909 SAP kinase activity (  ); GO:0050912 detection of chemical stimulus involved in sensory perception of taste (  ); GO:0050913 sensory perception of bitter taste (  ); GO:0004128 cytochrome-b5 reductase activity (  ); GO:0050907 detection of chemical stimulus involved in sensory perception (  ); GO:0008253 5'-nucleotidase activity (  ); GO:0016653 oxidoreductase activity, acting on NADH or NADPH, heme protein as acceptor (  ); GO:0009396 folic acid and derivative biosynthetic process (  ); GO:0050664 oxidoreductase activity, acting on NADH or NADPH, with oxygen as acceptor (  );  

----------------GO--------------
GO:0009593 detection of chemical stimulus ( 0.000344897456811545 ); GO:0006065 UDP-glucuronate biosynthetic process ( 0.00110591665409943 ); GO:0015942 formate metabolic process ( 0.00110591665409943 ); GO:0046399 glucuronate biosynthetic process ( 0.00110591665409943 ); GO:0003979 UDP-glucose 6-dehydrogenase activity ( 0.00110591665409943 ); GO:0009055 electron carrier activity ( 0.00137776359793965 ); GO:0003032 detection of oxygen ( 0.00221066579111973 ); GO:0006011 UDP-glucose metabolic process ( 0.00221066579111973 ); GO:0046398 UDP-glucuronate metabolic process ( 0.00221066579111973 ); GO:0030272 5-formyltetrahydrofolate cyclo-ligase activity ( 0.00221066579111973 ); GO:0032787 monocarboxylic acid metabolic process ( 0.00239002425618746 ); GO:0006063 uronic acid metabolic process ( 0.00331424858497587 ); GO:0019585 glucuronate metabolic process ( 0.00331424858497587 ); GO:0008339 MP kinase activity ( 0.00331424858497587 ); GO:0016882 cyclo-ligase activity ( 0.00331424858497587 ); GO:0051606 detection of stimulus ( 0.0054124565602251 ); GO:0001580 detection of chemical stimulus involved in sensory perception of bitter taste ( 0.0055179198332499 ); GO:0016174 NAD(P)H oxidase activity ( 0.0055179198332499 ); GO:0020037 heme binding ( 0.00651149048246136 ); GO:0046906 tetrapyrrole binding ( 0.00651149048246136 ); GO:0016909 SAP kinase activity ( 0.00661801062989475 ); GO:0050912 detection of chemical stimulus involved in sensory perception of taste ( 0.00771693976783094 ); GO:0050913 sensory perception of bitter taste ( 0.00771693976783094 ); GO:0004128 cytochrome-b5 reductase activity ( 0.00771693976783094 ); GO:0050907 detection of chemical stimulus involved in sensory perception ( 0.00881470841537724 ); GO:0008253 5'-nucleotidase activity ( 0.00881470841537724 ); GO:0016653 oxidoreductase activity, acting on NADH or NADPH, heme protein as acceptor ( 0.00881470841537724 ); GO:0009396 folic acid and derivative biosynthetic process ( 0.00991131773973541 ); GO:0050664 oxidoreductase activity, acting on NADH or NADPH, with oxygen as acceptor ( 0.00991131773973541 );  

----------------KEGG--------------
hsa00520 Nucleotide sugars metabolism ( 0.00661801062989475 ); hsa00053 Ascorbate and aldarate metabolism ( 0.00991131773973541 ); hsa00670 One carbon pool by folate ( 0.0175552197719616 ); hsa00040 Pentose and glucuronate interconversions ( 0.018642596396453 ); hsa00760 Nicotinate and nicotinamide metabolism ( 0.0262221291155262 ); hsa00500 Starch and sucrose metabolism ( 0.0465144980691911 );  

----------------CARTA--------------
 ( 0.0142861851103071 );  

----------------RBP--------------
IGF2BP1-3_PAR-CLIP_(Hafner_2010) ( 0.00384722992599639 ); ELAVL1_PAR-CLIP_(Lebedeva_2011) ( 0.0283030018482727 );  

----------------immu--------------
 (  );  

----------------ARE--------------
 (  );  

============================ group3118 =========================

----------------C2--------------
REACTOME_HIV_INFECTION ( 0.00102055037686578 ); REACTOME_TOLL_LIKE_RECEPTOR_3_CASCADE ( 0.00173411471450933 ); KEGG_VEGF_SIGNALING_PATHWAY ( 0.00308534245401069 ); KEGG_B_CELL_RECEPTOR_SIGNALING_PATHWAY ( 0.00308534245401069 ); KEGG_FC_EPSILON_RI_SIGNALING_PATHWAY ( 0.00333215441079344 ); REACTOME_TOLL_RECEPTOR_CASCADES ( 0.00376340546984528 ); KEGG_TOLL_LIKE_RECEPTOR_SIGNALING_PATHWAY ( 0.00530774900269066 ); REACTOME_INNATE_IMMUNITY_SIGNALING ( 0.0058407742748983 ); REACTOME_HOST_INTERACTIONS_OF_HIV_FACTORS ( 0.00758024435527908 ); KEGG_NATURAL_KILLER_CELL_MEDIATED_CYTOTOXICITY ( 0.00952507180813345 );  

----------------C3--------------
 (  );  

----------------C4--------------
MORF_MTA1 ( 0.000147424530000968 ); GNF2_INPP5D ( 0.00080120451388376 ); GCM_PFN1 ( 0.00127699890050924 ); GNF2_CD53 ( 0.00161353256106903 ); GCM_CBFB ( 0.00205378955127205 ); GCM_PSME1 ( 0.00333215441079344 ); MORF_PRDX3 ( 0.00350168065888313 ); module_151 ( 0.00415001685299723 ); GCM_CSNK2B ( 0.00440850317855631 ); module_114 ( 0.00484500484524865 ); GCM_APEX1 ( 0.0060605972226804 ); GCM_NPM1 ( 0.00639736628135199 ); GCM_ACTG1 ( 0.00709603009671127 ); MORF_MAP2K2 ( 0.00820603195559869 );  

----------------C5--------------
 ( 0.00520399426271682 );  

----------------GOSLIM--------------
GO:0044444 cytoplasmic part ( 0.00176710486611734 ); GO:0005737 cytoplasm ( 0.00176710486611734 ); GO:0006933 negative regulation of cell adhesion involved in substrate-bound cell migration ( 0.00176710486611734 ); GO:0005754 mitochondrial proton-transporting ATP synthase, catalytic core ( 0.00176710486611734 ); GO:0045267 proton-transporting ATP synthase, catalytic core ( 0.00176710486611734 ); GO:0016206 catechol O-methyltransferase activity ( 0.00176710486611734 ); GO:0015760 glucose-6-phosphate transport ( 0.00176710486611734 ); GO:0042420 dopamine catabolic process ( 0.00176710486611734 ); GO:0042424 catecholamine catabolic process ( 0.00176710486611734 ); GO:0008537 proteasome activator complex ( 0.00176710486611734 ); GO:0004346 glucose-6-phosphatase activity ( 0.00176710486611734 ); GO:0010310 regulation of hydrogen peroxide metabolic process ( 0.00176710486611734 ); GO:0004032 aldehyde reductase activity ( 0.00176710486611734 ); GO:0008538 proteasome activator activity ( 0.00176710486611734 ); GO:0008553 hydrogen-exporting ATPase activity, phosphorylative mechanism ( 0.00176710486611734 ); GO:0000275 mitochondrial proton-transporting ATP synthase complex, catalytic core F(1) ( 0.00176710486611734 ); GO:0042135 neurotransmitter catabolic process ( 0.00176710486611734 ); GO:0060263 regulation of respiratory burst ( 0.00176710486611734 ); GO:0080010 regulation of oxygen and reactive oxygen species metabolic process ( 0.00176710486611734 ); GO:0010860 proteasome regulator activity ( 0.00176710486611734 ); GO:0045261 proton-transporting ATP synthase complex, catalytic core F(1) ( 0.00176710486611734 ); GO:0008171 O-methyltransferase activity ( 0.00176710486611734 ); GO:0043231 intracellular membrane-bounded organelle ( 0.00176710486611734 ); GO:0043227 membrane-bounded organelle ( 0.00176710486611734 );  

----------------GO--------------
GO:0044444 cytoplasmic part ( 0.00045870699007647 ); GO:0005737 cytoplasm ( 0.00105946945152127 ); GO:0006933 negative regulation of cell adhesion involved in substrate-bound cell migration ( 0.00110591665409943 ); GO:0005754 mitochondrial proton-transporting ATP synthase, catalytic core ( 0.00110591665409943 ); GO:0045267 proton-transporting ATP synthase, catalytic core ( 0.00110591665409943 ); GO:0016206 catechol O-methyltransferase activity ( 0.00110591665409943 ); GO:0015760 glucose-6-phosphate transport ( 0.00331424858497587 ); GO:0042420 dopamine catabolic process ( 0.00331424858497587 ); GO:0042424 catecholamine catabolic process ( 0.00331424858497587 ); GO:0008537 proteasome activator complex ( 0.00331424858497587 ); GO:0004346 glucose-6-phosphatase activity ( 0.00331424858497587 ); GO:0010310 regulation of hydrogen peroxide metabolic process ( 0.00441666620846182 ); GO:0004032 aldehyde reductase activity ( 0.00441666620846182 ); GO:0008538 proteasome activator activity ( 0.00441666620846182 ); GO:0008553 hydrogen-exporting ATPase activity, phosphorylative mechanism ( 0.00441666620846182 ); GO:0000275 mitochondrial proton-transporting ATP synthase complex, catalytic core F(1) ( 0.0055179198332499 ); GO:0042135 neurotransmitter catabolic process ( 0.00661801062989475 ); GO:0060263 regulation of respiratory burst ( 0.00661801062989475 ); GO:0080010 regulation of oxygen and reactive oxygen species metabolic process ( 0.00661801062989475 ); GO:0010860 proteasome regulator activity ( 0.00661801062989475 ); GO:0045261 proton-transporting ATP synthase complex, catalytic core F(1) ( 0.00771693976783094 ); GO:0008171 O-methyltransferase activity ( 0.00771693976783094 ); GO:0043231 intracellular membrane-bounded organelle ( 0.00983878009185244 ); GO:0043227 membrane-bounded organelle ( 0.0098787618680728 );  

----------------KEGG--------------
hsa04370 VEGF signaling pathway ( 0.00292581066885928 ); hsa04664 Fc epsilon RI signaling pathway ( 0.00316661331196859 ); hsa04620 Toll-like receptor signaling pathway ( 0.0054124565602251 ); hsa04650 Natural killer cell mediated cytotoxicity ( 0.00911999695308285 ); hsa04810 Regulation of actin cytoskeleton ( 0.0223010800439452 ); hsa05216 Thyroid cancer ( 0.0316018340059504 ); hsa04010 MAPK signaling pathway ( 0.0342750064427558 ); hsa03022 Basal transcription factors ( 0.0358851598000928 ); hsa05219 Bladder cancer ( 0.0454566191523285 ); hsa03050 Proteasome ( 0.0475712578194422 ); hsa00350 Tyrosine metabolism ( 0.0486268995307615 );  

----------------CARTA--------------
g1pathway ( 0.000176724543579161 ); vobesitypathway ( 0.00661801062989475 ); rhodopsinpathway ( 0.0121010630821186 ); no2il12pathway ( 0.0131942014289747 ); gabapathway ( 0.0175552197719616 );  

----------------RBP--------------
SF2/ASF_CLIP-SEQ_(Sanford_2009) ( 0.00688988929089916 ); AGO1-4_PAR-CLIP_(Hafner_2010) ( 0.0487390245408255 );  

----------------immu--------------
 ( 0.00911999695308285 );  

----------------ARE--------------
 (  );  

============================ group3185 =========================

----------------C2--------------
 (  );  

----------------C3--------------
V$MTF1_Q4 ( 4.74450854405533e-05 ); V$STAT3_02 ( 0.000234659421446226 ); V$FOXJ2_01 ( 0.000538375059510696 ); GGAANCGGAANY_UNKNOWN ( 0.00333215441079344 ); TGCGCANK_UNKNOWN ( 0.0070655140528663 ); RTTTNNNYTGGM_UNKNOWN ( 0.00745781686784492 ); V$NCX_01 ( 0.00872292404627319 );  

----------------C4--------------
MORF_PRKACA ( 0.0058407742748983 ); module_152 ( 0.00770358448768464 );  

----------------C5--------------
SIGNAL_TRANSDUCTION ( 0.0062121301271684 ); RIBONUCLEOPROTEIN_COMPLEX ( 0.00885438933335115 );  

----------------GOSLIM--------------
[truncated: 1,253,007 more chars]
