# Supplementary material for: Transcriptome dynamics of the microRNA inhibition response
Source: Nucleic Acids Res. 2015 Jun 18;43(13):6207–21. doi: 10.1093/nar/gkv603 (PMC4513874; doi:10.1093/nar/gkv603)
Supplement: SUPPLEMENTARY DATA [file supp_gkv603_nar-00720-y-2015-File013.txt]

================RBP +++++++++++++++++++++ 
veryearly: 
      gene_symbol veryearly      early    combine        late CDS.mer7 CDS.mer8 UTR3.mer7 UTR3.mer8 UTR5.mer7 UTR5.mer8
149         ACIN1 0.8018009 0.81194595 0.65297396 0.833214467        3        1         0         0         0         0
658       ANKRD17 0.8753309 0.87662765 0.87215628 0.875032726        3        0         0         0         0         0
853          APTX 0.9117495 0.88820935 0.71710891 0.556421855        0        0         0         0         0         0
2788        CCAR1 0.8887675 0.87971494 0.82339152 0.913503680        1        0         0         0         0         0
3707        CNOT4 0.8860182 0.84552639 0.87573745 0.947281126        0        0         0         0         0         0
3888        CPEB2 0.8604147 0.86257043 0.73907697 0.937513780        0        0         2         1         0         0
3890        CPEB4 0.9450423 0.87743389 0.82961255 0.829604066        0        0         2         1         1         1
3917        CPSF6 0.8730504 0.87979948 0.84871007 0.849562005        0        0         2         0         0         0
4020        CSDE1 0.8737459 0.85826341 0.79759300 0.835401269        1        0         0         0         1         1
4080       CSTF2T 0.8400708 0.81905194 0.75169604 0.851295925        0        0         0         0         0         0
4634        DHX57 0.8803169 0.87934649 0.87916205 0.818655786        0        0         0         0         0         0
4664         DKC1 0.8318598 0.76644491 0.79085920 0.828830873        2        0         0         0         0         0
5161       EIF2S1 0.9242233 0.87047897 0.81237248 0.723514630        0        0         0         0         0         0
5180        EIF4B 0.7859278 0.83777146 0.73418035 0.787187191        3        0         0         0         0         0
6276         FMR1 0.8404570 0.85130267 0.72014352 0.824010817        1        0         1         0         0         0
6419        FUBP1 0.8704733 0.85925531 0.89615978 0.972613955        0        0         0         0         0         0
6443         FXR1 0.8892117 0.88838131 0.82239889 0.899624588        0        0         1         0         0         0
6469        G3BP1 0.8837017 0.86631010 0.64757366 0.587270531        0        0         0         0         1         0
6470        G3BP2 0.8748653 0.87432231 0.88206201 0.951163288        1        0         0         0         0         0
7162        GRSF1 0.8600540 0.86379025 0.82284965 0.709077867        0        0         1         0         0         0
7221        GTF3A 0.8056492 0.62216256 0.56924064 0.057902405        0        0         0         0         0         0
7421         HELZ 0.8809577 0.88383083 0.82362909 0.848097499        3        2         0         0         0         0
7649      HNRNPA1 0.8089303 0.75684004 0.80325677 0.652693135        2        1         0         0         0         0
7650    HNRNPA1L2 0.8806915 0.89885813 0.88088067 0.062533921        2        1         0         0         2         0
7652    HNRNPA2B1 0.8371577 0.79075838 0.79530836 0.921885022        0        0         0         0         0         0
7653      HNRNPA3 0.8530815 0.80152853 0.74132697 0.888726922        1        1         2         0         0         0
7656       HNRNPC 0.8415745 0.86583877 0.72757102 0.171500838        0        0         0         0         0         0
7658       HNRNPD 0.8183835 0.88711794 0.44670233 0.818096246        0        0         0         0         0         0
7659       HNRNPF 0.8789755 0.85296536 0.70589224 0.805312979        1        0         0         0         0         0
7660      HNRNPH1 0.7858452 0.86550535 0.65940587 0.832476702        0        0         0         0         0         0
7661      HNRNPH2 0.8308545 0.86846978 0.87190609 0.908142212        0        0         0         0         0         0
7662      HNRNPH3 0.8642470 0.87842241 0.87012921 0.776056452        0        0         0         0         0         0
7665       HNRNPM 0.8471395 0.38579822 0.58968724 0.778572295        0        0         0         0         0         0
7666       HNRNPR 0.8343917 0.81977253 0.88546785 0.845944055        0        0         0         0         0         0
7670       HNRPDL 0.8715762 0.84245068 0.81787736 0.819319548        1        0         0         0         0         0
7844      HTATSF1 0.8904057 0.78177620 0.80411120 0.833413630        0        0         0         0         0         0
8253        IREB2 0.8888161 0.88327619 0.83006134 0.853311918        1        1         1         0         0         0
8577      KHDRBS1 0.9265203 0.88023964 0.76862871 0.845806427        0        0         0         0         0         0
8579      KHDRBS3 0.8709439 0.85907199 0.46524163 0.276502007        0        0         0         0         0         0
8583     KIAA0020 0.8738096 0.87655258 0.85750422 0.799577057        1        1         0         0         0         0
8742          KIN 0.8035145 0.73693776 0.69390397 0.857873152        0        0         0         0         0         0
8886         KRR1 0.8397354 0.86829757 0.77234992 0.696320435        2        1         0         0         0         0
9078        LARP1 0.9234615 0.10518048 0.68166719 0.835111660        1        0         1         0         0         0
9079       LARP1B 0.7919474 0.81905267 0.62899267 0.724596013       NA       NA        NA        NA        NA        NA
9080        LARP4 0.9050325 0.88189948 0.85292900 0.822986537        2        0         0         0         0         0
9083        LARP7 0.7666993 0.74657685 0.60109680 0.688677323        3        0         0         0         0         0
9165        LEMD3 0.7391154 0.72705654 0.50402381 0.947784439        0        0         0         0         0         0
9253       LIN28B 0.7161373 0.65847276 0.43848849 0.159306937        2        0         3         0         0         0
9855         LSM1 0.9333649 0.68581354 0.27408898 0.247172570        0        0         0         0         0         0
9857        LSM11 0.7506153 0.68642453 0.53381905 0.230830356        1        0         1         0         0         0
9864         LSM5 0.7375902 0.80885237 0.52120843 0.227620630        0        0         0         0        NA        NA
9865         LSM6 0.7759998 0.72665219 0.45711470 0.032439847        0        0         0         0         0         0
10150       MATR3 0.8920954 0.87733486 0.83323429 0.933644968        0        0         0         0         0         0
10173       MBNL1 0.8619412 0.88599636 0.81351901 0.822926833        1        1         1         0         0         0
10174       MBNL2 0.8785758 0.87442907 0.85033298 0.866823234        1        1         0         0         0         0
10175       MBNL3 0.8225992 0.85255416 0.75436229 0.795093352        1        1         0         0         1         0
10226       MCTS1 0.8325922 0.84408937 0.24696071 0.381651492        0        0         0         0         0         0
10345       MEX3C 0.8469020 0.84755465 0.83537111 0.900789854        0        0         0         0        NA        NA
10657     MKI67IP 0.7273352 0.77391187 0.63240973 0.631022662        0        0         0         0         0         0
10782     MOV10L1 0.8510072 0.35694494 0.56485825 0.190884955        0        0         0         0         0         0
10937        MSI2 0.7824619 0.87091500 0.65774041 0.764067114        0        0         0         0         0         0
11098       MYEF2 0.8769559 0.84523591 0.80421589 0.902073425        0        0         0         0         0         0
11199       NAA38 0.8945343 0.84459805 0.72425538 0.891081089       NA       NA        NA        NA        NA        NA
11309         NCL 0.8791631 0.87501722 0.85739276 0.735489820        0        0         0         0         0         0
11616        NOL8 0.8556047 0.87420656 0.82406896 0.765586234        2        0         0         0         0         0
11774       NSUN6 0.8884734 0.80189970 0.85978752 0.759735452        1        0         1         0         0         0
11843      NUFIP1 0.8118943 0.84210984 0.67217656 0.834813545        0        0         0         0         0         0
12483     PABPC1L 0.7423692 0.85604645 0.35136950 0.616068242        0        0         0         0         0         0
12487      PABPC3 0.8307818 0.89207941 0.57816166 0.033765421        0        0         0         0         0         0
12490      PABPN1 0.7925284 0.18961714 0.38279466 0.648095054        0        0         0         0         0         0
12538        PAN3 0.8716500 0.86616939 0.81245038 0.821353086        0        0         0         0        NA        NA
12582      PARP12 0.7838370 0.35428959 0.38187598 0.770257237        0        0         0         0         0         0
12583      PARP14 0.8871766 0.88569113 0.85649581 0.879301823        3        1         1         0         0         0
13285        PNO1 0.7675159 0.76512119 0.49754015 0.040897893        0        0         0         0         0         0
13297       PNPT1 0.8708849 0.86516205 0.80525009 0.744804310        0        0         1         1         0         0
13470       PPIL4 0.8685069 0.87148292 0.77560568 0.714087100        2        0         0         0         0         0
13722       PRPF3 0.7793104 0.80381963 0.71285732 0.810405933        2        0         0         0         0         0
13886       PSPC1 0.8368509 0.85406043 0.62748504 0.815159982        1        0         0         0         0         0
13896       PTBP2 0.8930881 0.87688349 0.79064819 0.865093848        0        0         1         0         0         0
14000        PUM1 0.8765249 0.78207798 0.85345488 0.975385299        1        0         0         0         0         0
14001        PUM2 0.8829580 0.87997446 0.82431186 0.887795270        0        0         0         0         0         0
14048         QKI 0.8633526 0.87114618 0.83401289 0.944443441        1        0         0         0         0         0
14294       RBM10 0.7758075 0.15700519 0.37085419 0.624385087        1        0         0         0         0         0
14296      RBM12B 0.8657811 0.73595908 0.87586079 0.821348664        0        0         0         0         0         0
14298       RBM15 0.8933193 0.89997540 0.83893213 0.895916009        0        0         0         0         0         0
14300       RBM17 0.8213726 0.70407716 0.67719072 0.646803620        1        0         0         0         0         0
14301       RBM18 0.8047612 0.86871463 0.79416493 0.816777837        0        0         0         0         0         0
14306       RBM25 0.8928594 0.88651328 0.82368840 0.893838997        2        0         0         0         0         0
14307       RBM26 0.8913290 0.86776718 0.81678486 0.825337444        1        0         0         0         0         0
14308       RBM27 0.8851651 0.90220096 0.84592403 0.824594255        1        1         1         0         0         0
14311       RBM33 0.7911182 0.80933936 0.72330392 0.864492783        0        0         0         0         0         0
14312       RBM34 0.8715868 0.72278086 0.67241175 0.605497795        0        0         0         0         1         0
14314       RBM39 0.8886383 0.89824837 0.86823551 0.879629944        0        0         0         0         0         0
14318       RBM43 0.7538101 0.72903591 0.48703904 0.433608214        0        0         0         0         0         0
14320       RBM45 0.8542648 0.82520210 0.81519262 0.748746080        1        0         0         0         0         0
14322       RBM47 0.7472838 0.02551732 0.02227572 0.467020370        0        0         0         0         0         0
14324        RBM5 0.8256476 0.77984243 0.61598367 0.865637426        2        1         1         0         0         0
14326        RBM7 0.8217907 0.59398327 0.81961521 0.824791553        1        0         0         0         0         0
14327       RBM8A 0.7990511 0.84264172 0.65942504 0.833012012        0        0         0         0         0         0
14328       RBMS1 0.8384682 0.85758616 0.75788211 0.803194276        0        0         0         0         0         0
14331        RBMX 0.8419584 0.83921981 0.61695738 0.831408641        0        0         0         0         0         0
14332       RBMX2 0.7096145 0.78030209 0.52758689 0.669030008        0        0         0         0         0         0
14349       RC3H1 0.8942109 0.83478130 0.89363039 0.829467108        2        1         2         1         0         0
14350       RC3H2 0.8854282 0.87893171 0.82274462 0.942976627        2        0         0         0         0         0
14702       RNPC3 0.8717203 0.86142980 0.67948845 0.752157431       NA       NA        NA        NA        NA        NA
14729        ROD1 0.8875911 0.86234001 0.84505276 0.767081762        0        0         2         1         0         0
15049        SAFB 0.7294604 0.62144716 0.64769880 0.817599354        2        0         0         0         0         0
15432        SFPQ 0.8794759 0.87435786 0.73558523 0.786163434        1        0         0         0         0         0
16029        SLTM 0.8750842 0.88489323 0.87877955 0.886343924        1        0         0         0         0         0
16378      SNRPD1 0.7167498 0.65289556 0.37604645 0.616855586        0        0         0         0         0         0
16383       SNRPF 0.7695503 0.59125919 0.38974463 0.432081085        0        0         0         0         0         0
16385       SNRPN 0.7157074 0.83602035 0.72465759 0.775933556        2        0         0         0         0         0
16561        SPEN 0.8450157 0.85161693 0.70989674 0.855441883        6        0         0         0         0         0
16658       SRBD1 0.8318759 0.87557306 0.81907032 0.874982198        1        1         0         0         0         0
16696       SRRM1 0.7543011 0.63480378 0.37960880 0.006892028        4        1         0         0         0         0
16697       SRRM2 0.8772038 0.82228098 0.70795900 0.755841536        3        0         0         0         0         0
16718         SSB 0.8801905 0.88082907 0.82472596 0.158516786        1        0         0         0         0         0
17000     SYNCRIP 0.8715801 0.87590020 0.83923725 0.784440606        1        0         0         0         0         0
17010       SYNJ1 0.8156725 0.84569234 0.69280352 0.874126769        2        0         1         1         0         0
17011       SYNJ2 0.8768438 0.56267585 0.67009602 0.800399987        2        0         0         0         0         0
17458     THUMPD1 0.8889910 0.86512180 0.88707114 0.862063167        0        0         0         0         0         0
17459     THUMPD2 0.8699017 0.86286807 0.89901149 0.888572391        0        0         1         0         0         0
17460     THUMPD3 0.8407226 0.77005963 0.59824297 0.880210148        0        0         0         0         0         0
17463        TIA1 0.9352692 0.88289267 0.85462404 0.814127777        1        0         0         0         0         0
17464       TIAL1 0.8815987 0.87546483 0.68357631 0.402740363        0        0         1         1         0         0
17499      TIPARP 0.8935407 0.88941682 0.79854350 0.886801986        0        0         0         0         0         0
17528        TLR2 0.7008672 0.49117183 0.26968251 0.556705714        0        0         0         0         0         0
17917      TNRC6A 0.8796319 0.83588063 0.90475169 0.843075999        2        1         1         0         0         0
18016       TRA2A 0.8822970 0.85658036 0.81899021 0.767988419        0        0         0         0         0         0
18017       TRA2B 0.8725079 0.88399689 0.88526321 0.670225850       NA       NA        NA        NA        NA        NA
18164      TROVE2 0.9008550 0.85207338 0.83879013 0.799657460        1        1         0         0         0         0
18270       TTC14 0.8679612 0.90625589 0.87778523 0.760383424        0        0         0         0         0         0
18429       U2AF1 0.7731315 0.86170580 0.80824624 0.232155400        0        0         0         0         0         0
18570       UHMK1 0.8681885 0.86932987 0.87405357 0.799056689        0        0         0         0         0         0
18614       UPF3B 0.8543042 0.85298571 0.75538163 0.806144693        3        2         1         0         0         0
19136      YTHDC1 0.9087678 0.80735941 0.86487949 0.870237854        0        0         0         0         0         0
19137      YTHDC2 0.8922221 0.88943859 0.84336202 0.941004703        1        0         0         0         0         0
19139      YTHDF2 0.8111218 0.71925042 0.81624806 0.069034827        1        0         0         0         0         0
19140      YTHDF3 0.8928829 0.88671642 0.83072277 0.937782917        1        0         0         0         0         0
19204     ZC3H11A 0.8537230 0.80604782 0.70753022 0.834823719        1        1         0         0         0         0
19206     ZC3H12B 0.7199256 0.56148175 0.76623430 0.518222209        0        0         1         0         0         0
19207     ZC3H12C 0.8149699 0.74903773 0.74920152 0.920238762        2        0         0         0         0         0
19209      ZC3H13 0.8009273 0.84290693 0.70589756 0.780162918        3        1         0         0         0         0
19210      ZC3H14 0.8914586 0.86100814 0.83081349 0.582417282        0        0         1         0         0         0
19211      ZC3H15 0.8824454 0.88224626 0.82180136 0.538465410        0        0         0         0         0         0
19216      ZC3H7A 0.8871659 0.86796293 0.82164661 0.905700784        2        1         0         0         0         0
19218       ZC3H8 0.9075795 0.85963082 0.86850703 0.797097922        1        0         0         0         0         0
19219     ZC3HAV1 0.8614088 0.87018324 0.80589585 0.853399734        0        0         2         0         0         0
19220    ZC3HAV1L 0.8916072 0.86771409 0.72298544 0.759872409        0        0         0         0         0         0
19241       ZCRB1 0.8542350 0.85691676 0.61574065 0.060715912        1        0         0         0         0         0
19308         ZFR 0.8836319 0.86251036 0.75738914 0.814418106        0        0         0         0         0         0
19716      ZNF638 0.8958256 0.87433363 0.78987774 0.939998168        3        1         0         0         0         0
19899      ZRANB2 0.8786376 0.87020643 0.79453523 0.946183309        0        0         0         0         0         0
19902       ZRSR2 0.7238542 0.85872352 0.71657828 0.269939902        0        0         0         0         0         0
     [,1] [,2]
[1,]  154  228
[2,] 4112 7570
0.005556042veryearly: p= 0.02330577 
later: 
      gene_symbol    veryearly       early    combine      late CDS.mer7 CDS.mer8 UTR3.mer7 UTR3.mer8 UTR5.mer7 UTR5.mer8
149         ACIN1 8.018009e-01 0.811945946 0.65297396 0.8332145        3        1         0         0         0         0
153          ACO1 4.778921e-01 0.745151302 0.48402775 0.7878075        0        0         0         0         0         0
461         AKAP1 1.311061e-02 0.067993587 0.25692948 0.7547288        1        1         0         0         0         0
550        ALKBH8 5.860704e-01 0.712907622 0.55509179 0.7782885        0        0         0         0         0         0
658       ANKRD17 8.753309e-01 0.876627653 0.87215628 0.8750327        3        0         0         0         0         0
1071        ASCC1 6.045872e-01 0.582018859 0.50929933 0.7889629        0        0         0         0         0         0
2788        CCAR1 8.887675e-01 0.879714936 0.82339152 0.9135037        1        0         0         0         0         0
3515        CIRBP 5.067223e-01 0.509870863 0.35707854 0.7546236        0        0         0         0         0         0
3707        CNOT4 8.860182e-01 0.845526391 0.87573745 0.9472811        0        0         0         0         0         0
3888        CPEB2 8.604147e-01 0.862570431 0.73907697 0.9375138        0        0         2         1         0         0
3889        CPEB3 6.648217e-01 0.500308656 0.42385632 0.8461158        1        0         2         1         0         0
3890        CPEB4 9.450423e-01 0.877433886 0.82961255 0.8296041        0        0         2         1         1         1
3917        CPSF6 8.730504e-01 0.879799476 0.84871007 0.8495620        0        0         2         0         0         0
4020        CSDE1 8.737459e-01 0.858263412 0.79759300 0.8354013        1        0         0         0         1         1
4079        CSTF2 0.000000e+00 0.165854535 0.49202533 0.8353852        0        0         0         0         0         0
4080       CSTF2T 8.400708e-01 0.819051940 0.75169604 0.8512959        0        0         0         0         0         0
4363       DAZAP1 3.298072e-01 0.367490679 0.35274479 0.7688355        0        0         0         0         0         0
4483        DDX43 5.190007e-01 0.636029306 0.29043017 0.8708669        0        0         0         0         0         0
4634        DHX57 8.803169e-01 0.879346485 0.87916205 0.8186558        0        0         0         0         0         0
4636         DHX8 0.000000e+00 0.001282388 0.36239381 0.8231714        3        0         0         0         0         0
4664         DKC1 8.318598e-01 0.766444913 0.79085920 0.8288309        2        0         0         0         0         0
5161       EIF2S1 9.242233e-01 0.870478966 0.81237248 0.7235146        0        0         0         0         0         0
5165        EIF3B 1.011803e-01 0.156533774 0.50789893 0.8584880        0        0         0         0         0         0
5180        EIF4B 7.859278e-01 0.837771458 0.73418035 0.7871872        3        0         0         0         0         0
5201       ELAVL1 3.089770e-01 0.321377386 0.31130736 0.8092290        0        0         2         2         0         0
5283        ENOX2 6.797347e-01 0.692051081 0.51385001 0.8383841        0        0         0         0         0         0
6276         FMR1 8.404570e-01 0.851302673 0.72014352 0.8240108        1        0         1         0         0         0
6419        FUBP1 8.704733e-01 0.859255311 0.89615978 0.9726140        0        0         0         0         0         0
6420        FUBP3 4.832740e-01 0.620126196 0.57677538 0.8705512        0        0         0         0         0         0
6428          FUS 6.639141e-01 0.657195782 0.57418784 0.8032543        0        0         0         0         0         0
6443         FXR1 8.892117e-01 0.888381312 0.82239889 0.8996246        0        0         1         0         0         0
6470        G3BP2 8.748653e-01 0.874322309 0.88206201 0.9511633        1        0         0         0         0         0
7162        GRSF1 8.600540e-01 0.863790249 0.82284965 0.7090779        0        0         1         0         0         0
7421         HELZ 8.809577e-01 0.883830827 0.82362909 0.8480975        3        2         0         0         0         0
7648      HNRNPA0 2.398540e-01 0.327983815 0.21408066 0.8329842        0        0         0         0         0         0
7652    HNRNPA2B1 8.371577e-01 0.790758379 0.79530836 0.9218850        0        0         0         0         0         0
7653      HNRNPA3 8.530815e-01 0.801528531 0.74132697 0.8887269        1        1         2         0         0         0
7655      HNRNPAB 5.981314e-01 0.652073450 0.36231592 0.8175589        1        0         0         0         0         0
7658       HNRNPD 8.183835e-01 0.887117935 0.44670233 0.8180962        0        0         0         0         0         0
7659       HNRNPF 8.789755e-01 0.852965356 0.70589224 0.8053130        1        0         0         0         0         0
7660      HNRNPH1 7.858452e-01 0.865505345 0.65940587 0.8324767        0        0         0         0         0         0
7661      HNRNPH2 8.308545e-01 0.868469778 0.87190609 0.9081422        0        0         0         0         0         0
7662      HNRNPH3 8.642470e-01 0.878422409 0.87012921 0.7760565        0        0         0         0         0         0
7663       HNRNPK 2.400016e-01 0.702483771 0.49037586 0.8133033        1        0         0         0         0         0
7665       HNRNPM 8.471395e-01 0.385798222 0.58968724 0.7785723        0        0         0         0         0         0
7666       HNRNPR 8.343917e-01 0.819772529 0.88546785 0.8459441        0        0         0         0         0         0
7670       HNRPDL 8.715762e-01 0.842450681 0.81787736 0.8193195        1        0         0         0         0         0
7844      HTATSF1 8.904057e-01 0.781776205 0.80411120 0.8334136        0        0         0         0         0         0
7991      IGF2BP1 1.827403e-01 0.437546494 0.46508139 0.9153344        0        0         1         0         0         0
8253        IREB2 8.888161e-01 0.883276191 0.83006134 0.8533119        1        1         1         0         0         0
8577      KHDRBS1 9.265203e-01 0.880239637 0.76862871 0.8458064        0        0         0         0         0         0
8583     KIAA0020 8.738096e-01 0.876552584 0.85750422 0.7995771        1        1         0         0         0         0
8608     KIAA0430 6.464709e-01 0.560967688 0.48454038 0.8356294        1        0         1         0         0         0
8742          KIN 8.035145e-01 0.736937759 0.69390397 0.8578732        0        0         0         0         0         0
9039      L3MBTL3 5.979400e-01 0.733137759 0.64346826 0.8222041        0        0         0         0         0         0
9078        LARP1 9.234615e-01 0.105180476 0.68166719 0.8351117        1        0         1         0         0         0
9079       LARP1B 7.919474e-01 0.819052667 0.62899267 0.7245960       NA       NA        NA        NA        NA        NA
9080        LARP4 9.050325e-01 0.881899478 0.85292900 0.8229865        2        0         0         0         0         0
9081       LARP4B 6.705734e-01 0.750025836 0.58411362 0.8275704       NA       NA        NA        NA        NA        NA
9165        LEMD3 7.391154e-01 0.727056542 0.50402381 0.9477844        0        0         0         0         0         0
10150       MATR3 8.920954e-01 0.877334862 0.83323429 0.9336450        0        0         0         0         0         0
10173       MBNL1 8.619412e-01 0.885996362 0.81351901 0.8229268        1        1         1         0         0         0
10174       MBNL2 8.785758e-01 0.874429065 0.85033298 0.8668232        1        1         0         0         0         0
10175       MBNL3 8.225992e-01 0.852554156 0.75436229 0.7950934        1        1         0         0         1         0
10210      MCM3AP 0.000000e+00 0.149126366 0.64551217 0.7668343        0        0         0         0         0         0
10345       MEX3C 8.469020e-01 0.847554648 0.83537111 0.9007899        0        0         0         0        NA        NA
10664       MKRN1 4.290568e-01 0.024808589 0.80885033 0.8764839        0        0         0         0         0         0
10665       MKRN2 8.568368e-02 0.518377913 0.44019609 0.7174964        0        0         1         0         0         0
10666       MKRN3 2.695476e-01 0.549854724 0.69506119 0.8204583        0        0         0         0         0         0
10937        MSI2 7.824619e-01 0.870915003 0.65774041 0.7640671        0        0         0         0         0         0
11098       MYEF2 8.769559e-01 0.845235910 0.80421589 0.9020734        0        0         0         0         0         0
11199       NAA38 8.945343e-01 0.844598054 0.72425538 0.8910811       NA       NA        NA        NA        NA        NA
11309         NCL 8.791631e-01 0.875017219 0.85739276 0.7354898        0        0         0         0         0         0
11508        NIP7 3.304938e-01 0.589729488 0.33151202 0.7489566        0        0         0         0         0         0
11616        NOL8 8.556047e-01 0.874206560 0.82406896 0.7655862        2        0         0         0         0         0
11621        NONO 6.313120e-01 0.308794430 0.21941444 0.7515694        0        0         0         0         0         0
11774       NSUN6 8.884734e-01 0.801899702 0.85978752 0.7597355        1        0         1         0         0         0
11843      NUFIP1 8.118943e-01 0.842109840 0.67217656 0.8348135        0        0         0         0         0         0
12482      PABPC1 3.253091e-01 0.440583682 0.40899450 0.7808404        0        0         0         0         0         0
12488      PABPC4 2.158461e-01 0.865971046 0.61723348 0.8245663        1        0         0         0         0         0
12538        PAN3 8.716500e-01 0.866169385 0.81245038 0.8213531        0        0         0         0        NA        NA
12578        PARN 6.903977e-01 0.864383505 0.61055349 0.9125783        3        0         0         0         0         0
12582      PARP12 7.838370e-01 0.354289587 0.38187598 0.7702572        0        0         0         0         0         0
12583      PARP14 8.871766e-01 0.885691126 0.85649581 0.8793018        3        1         1         0         0         0
12629       PCBP3 4.290935e-01 0.350279507 0.24856166 0.8099215        0        0         0         0         0         0
13297       PNPT1 8.708849e-01 0.865162049 0.80525009 0.7448043        0        0         1         1         0         0
13321     POLDIP3 0.000000e+00 0.137424931 0.08676118 0.7073337        2        0         0         0         0         0
13440    PPARGC1B 4.566853e-01 0.206202875 0.27989476 0.7762797        2        0         0         0         0         0
13470       PPIL4 8.685069e-01 0.871482916 0.77560568 0.7140871        2        0         0         0         0         0
13557       PPRC1 8.158357e-02 0.261404699 0.32193826 0.7219461        2        1         0         0         0         0
13722       PRPF3 7.793104e-01 0.803819634 0.71285732 0.8104059        2        0         0         0         0         0
13886       PSPC1 8.368509e-01 0.854060431 0.62748504 0.8151600        1        0         0         0         0         0
13895       PTBP1 2.784439e-02 0.385758383 0.14577249 0.7831129        0        0         1         0         0         0
13896       PTBP2 8.930881e-01 0.876883488 0.79064819 0.8650938        0        0         1         0         0         0
14000        PUM1 8.765249e-01 0.782077976 0.85345488 0.9753853        1        0         0         0         0         0
14001        PUM2 8.829580e-01 0.879974456 0.82431186 0.8877953        0        0         0         0         0         0
14048         QKI 8.633526e-01 0.871146176 0.83401289 0.9444434        1        0         0         0         0         0
14296      RBM12B 8.657811e-01 0.735959076 0.87586079 0.8213487        0        0         0         0         0         0
14297       RBM14 0.000000e+00 0.160695617 0.30704431 0.8175925        0        0         0         0         0         0
14298       RBM15 8.933193e-01 0.899975400 0.83893213 0.8959160        0        0         0         0         0         0
14301       RBM18 8.047612e-01 0.868714628 0.79416493 0.8167778        0        0         0         0         0         0
14302       RBM19 1.209277e-05 0.025254468 0.15564940 0.8183264        4        2         0         0         0         0
14304       RBM23 4.741871e-02 0.258376803 0.38860356 0.8569245        0        0         0         0         0         0
14306       RBM25 8.928594e-01 0.886513277 0.82368840 0.8938390        2        0         0         0         0         0
14307       RBM26 8.913290e-01 0.867767180 0.81678486 0.8253374        1        0         0         0         0         0
14308       RBM27 8.851651e-01 0.902200965 0.84592403 0.8245943        1        1         1         0         0         0
14309       RBM28 5.557136e-01 0.698742317 0.72880734 0.8534388        1        0         0         0         1         0
14311       RBM33 7.911182e-01 0.809339365 0.72330392 0.8644928        0        0         0         0         0         0
14314       RBM39 8.886383e-01 0.898248366 0.86823551 0.8796299        0        0         0         0         0         0
14316       RBM41 5.999620e-01 0.678936329 0.42515857 0.8606579        0        0         0         0         0         0
14320       RBM45 8.542648e-01 0.825202097 0.81519262 0.7487461        1        0         0         0         0         0
14324        RBM5 8.256476e-01 0.779842431 0.61598367 0.8656374        2        1         1         0         0         0
14325        RBM6 4.234443e-01 0.631714290 0.46622338 0.8161464        0        0         0         0         0         0
14326        RBM7 8.217907e-01 0.593983270 0.81961521 0.8247916        1        0         0         0         0         0
14327       RBM8A 7.990511e-01 0.842641725 0.65942504 0.8330120        0        0         0         0         0         0
14328       RBMS1 8.384682e-01 0.857586158 0.75788211 0.8031943        0        0         0         0         0         0
14331        RBMX 8.419584e-01 0.839219806 0.61695738 0.8314086        0        0         0         0         0         0
14349       RC3H1 8.942109e-01 0.834781296 0.89363039 0.8294671        2        1         2         1         0         0
14350       RC3H2 8.854282e-01 0.878931711 0.82274462 0.9429766        2        0         0         0         0         0
14702       RNPC3 8.717203e-01 0.861429804 0.67948845 0.7521574       NA       NA        NA        NA        NA        NA
14729        ROD1 8.875911e-01 0.862340014 0.84505276 0.7670818        0        0         2         1         0         0
15049        SAFB 7.294604e-01 0.621447161 0.64769880 0.8175994        2        0         0         0         0         0
15050       SAFB2 5.632505e-01 0.733043643 0.56304407 0.7721676        1        0         0         0         0         0
15065      SAMD4A 4.745741e-01 0.568807556 0.12558766 0.8301053        2        1         0         0         0         0
15066      SAMD4B 6.859494e-02 0.032790254 0.27216327 0.8960485        2        0         0         0         0         0
15088       SART3 5.429606e-01 0.229660920 0.38089589 0.8518888        2        0         0         0         0         0
15418         SF1 2.009856e-01 0.288423388 0.49407772 0.7613833        0        0         1         0         0         0
15419       SF3A1 6.814911e-02 0.018394562 0.23805680 0.8218300        1        0         0         0         0         0
15430      SFMBT2 0.000000e+00 0.057812752 0.47352272 0.8233338        0        0         0         0         0         0
15432        SFPQ 8.794759e-01 0.874357864 0.73558523 0.7861634        1        0         0         0         0         0
16029        SLTM 8.750842e-01 0.884893226 0.87877955 0.8863439        1        0         0         0         0         0
16381      SNRPD3 1.480214e-03 0.206515022 0.48031477 0.8195121        0        0         0         0         0         0
16382       SNRPE 6.976554e-01 0.746259472 0.47868202 0.7508227        0        0         0         0         0         0
16385       SNRPN 7.157074e-01 0.836020355 0.72465759 0.7759336        2        0         0         0         0         0
16561        SPEN 8.450157e-01 0.851616935 0.70989674 0.8554419        6        0         0         0         0         0
16658       SRBD1 8.318759e-01 0.875573058 0.81907032 0.8749822        1        1         0         0         0         0
16697       SRRM2 8.772038e-01 0.822280978 0.70795900 0.7558415        3        0         0         0         0         0
16953      SUPT6H 1.400727e-02 0.000000000 0.28743244 0.8099589        3        1         0         0         0         0
17000     SYNCRIP 8.715801e-01 0.875900200 0.83923725 0.7844406        1        0         0         0         0         0
17010       SYNJ1 8.156725e-01 0.845692337 0.69280352 0.8741268        2        0         1         1         0         0
17011       SYNJ2 8.768438e-01 0.562675850 0.67009602 0.8004000        2        0         0         0         0         0
17079       TAF15 6.724566e-01 0.809019820 0.68994032 0.8165593        0        0         0         0         0         0
17120      TARDBP 6.814748e-01 0.612775462 0.51416046 0.8226524        0        0         1         0         0         0
17308       TDRKH 0.000000e+00 0.066497179 0.47143317 0.8353579        1        0         0         0         0         0
17442       THOC4 0.000000e+00 0.031502526 0.49094643 0.7381938        0        0         0         0         0         0
17458     THUMPD1 8.889910e-01 0.865121802 0.88707114 0.8620632        0        0         0         0         0         0
17459     THUMPD2 8.699017e-01 0.862868071 0.89901149 0.8885724        0        0         1         0         0         0
17460     THUMPD3 8.407226e-01 0.770059634 0.59824297 0.8802101        0        0         0         0         0         0
17463        TIA1 9.352692e-01 0.882892670 0.85462404 0.8141278        1        0         0         0         0         0
17499      TIPARP 8.935407e-01 0.889416819 0.79854350 0.8868020        0        0         0         0         0         0
17769     TMEM63A 3.916167e-01 0.756026656 0.44615761 0.8101962        1        0         1         1         0         0
17917      TNRC6A 8.796319e-01 0.835880627 0.90475169 0.8430760        2        1         1         0         0         0
17928        TOE1 1.328857e-01 0.003953224 0.19784470 0.7796926        1        0         0         0         0         0
18016       TRA2A 8.822970e-01 0.856580358 0.81899021 0.7679884        0        0         0         0         0         0
18147       TRMT1 4.427205e-01 0.529185098 0.18528475 0.7429873        0        0         0         0         0         0
18164      TROVE2 9.008550e-01 0.852073380 0.83879013 0.7996575        1        1         0         0         0         0
18270       TTC14 8.679612e-01 0.906255895 0.87778523 0.7603834        0        0         0         0         0         0
18387        TUT1 7.168207e-02 0.210811176 0.38884523 0.8250147        0        0         0         0         0         0
18570       UHMK1 8.681885e-01 0.869329871 0.87405357 0.7990567        0        0         0         0         0         0
18611        UPF1 0.000000e+00 0.147580678 0.27778714 0.7899517        0        0         0         0         0         0
18614       UPF3B 8.543042e-01 0.852985707 0.75538163 0.8061447        3        2         1         0         0         0
19136      YTHDC1 9.087678e-01 0.807359413 0.86487949 0.8702379        0        0         0         0         0         0
19137      YTHDC2 8.922221e-01 0.889438589 0.84336202 0.9410047        1        0         0         0         0         0
19138      YTHDF1 6.411150e-01 0.554697745 0.52760979 0.8102862        0        0         0         0         0         0
19140      YTHDF3 8.928829e-01 0.886716422 0.83072277 0.9377829        1        0         0         0         0         0
19204     ZC3H11A 8.537230e-01 0.806047822 0.70753022 0.8348237        1        1         0         0         0         0
19207     ZC3H12C 8.149699e-01 0.749037726 0.74920152 0.9202388        2        0         0         0         0         0
19209      ZC3H13 8.009273e-01 0.842906926 0.70589756 0.7801629        3        1         0         0         0         0
19212      ZC3H18 3.059840e-02 0.217348610 0.56235643 0.7988154        2        1         0         0         0         0
19214       ZC3H4 2.715481e-02 0.138958274 0.68406791 0.8019777        2        1         0         0         0         0
19215       ZC3H6 6.178726e-01 0.583071460 0.34359073 0.7642725        1        0         0         0         0         0
19216      ZC3H7A 8.871659e-01 0.867962925 0.82164661 0.9057008        2        1         0         0         0         0
19217      ZC3H7B 4.024618e-02 0.154184013 0.15613258 0.8028760        0        0         0         0         0         0
19218       ZC3H8 9.075795e-01 0.859630819 0.86850703 0.7970979        1        0         0         0         0         0
19219     ZC3HAV1 8.614088e-01 0.870183243 0.80589585 0.8533997        0        0         2         0         0         0
19220    ZC3HAV1L 8.916072e-01 0.867714090 0.72298544 0.7598724        0        0         0         0         0         0
19308         ZFR 8.836319e-01 0.862510365 0.75738914 0.8144181        0        0         0         0         0         0
19716      ZNF638 8.958256e-01 0.874333631 0.78987774 0.9399982        3        1         0         0         0         0
19899      ZRANB2 8.786376e-01 0.870206427 0.79453523 0.9461833        0        0         0         0         0         0
     [,1] [,2]
[1,]  179  228
[2,] 5377 7570
0.1018741later: p= 0.1745289 
both: 
      gene_symbol    veryearly       early    combine        late CDS.mer7 CDS.mer8 UTR3.mer7 UTR3.mer8 UTR5.mer7 UTR5.mer8
149         ACIN1 8.018009e-01 0.811945946 0.65297396 0.833214467        3        1         0         0         0         0
658       ANKRD17 8.753309e-01 0.876627653 0.87215628 0.875032726        3        0         0         0         0         0
853          APTX 9.117495e-01 0.888209348 0.71710891 0.556421855        0        0         0         0         0         0
2788        CCAR1 8.887675e-01 0.879714936 0.82339152 0.913503680        1        0         0         0         0         0
3707        CNOT4 8.860182e-01 0.845526391 0.87573745 0.947281126        0        0         0         0         0         0
3888        CPEB2 8.604147e-01 0.862570431 0.73907697 0.937513780        0        0         2         1         0         0
3890        CPEB4 9.450423e-01 0.877433886 0.82961255 0.829604066        0        0         2         1         1         1
3917        CPSF6 8.730504e-01 0.879799476 0.84871007 0.849562005        0        0         2         0         0         0
4020        CSDE1 8.737459e-01 0.858263412 0.79759300 0.835401269        1        0         0         0         1         1
4080       CSTF2T 8.400708e-01 0.819051940 0.75169604 0.851295925        0        0         0         0         0         0
4634        DHX57 8.803169e-01 0.879346485 0.87916205 0.818655786        0        0         0         0         0         0
4664         DKC1 8.318598e-01 0.766444913 0.79085920 0.828830873        2        0         0         0         0         0
5161       EIF2S1 9.242233e-01 0.870478966 0.81237248 0.723514630        0        0         0         0         0         0
5180        EIF4B 7.859278e-01 0.837771458 0.73418035 0.787187191        3        0         0         0         0         0
6276         FMR1 8.404570e-01 0.851302673 0.72014352 0.824010817        1        0         1         0         0         0
6419        FUBP1 8.704733e-01 0.859255311 0.89615978 0.972613955        0        0         0         0         0         0
6443         FXR1 8.892117e-01 0.888381312 0.82239889 0.899624588        0        0         1         0         0         0
6469        G3BP1 8.837017e-01 0.866310095 0.64757366 0.587270531        0        0         0         0         1         0
6470        G3BP2 8.748653e-01 0.874322309 0.88206201 0.951163288        1        0         0         0         0         0
7162        GRSF1 8.600540e-01 0.863790249 0.82284965 0.709077867        0        0         1         0         0         0
7221        GTF3A 8.056492e-01 0.622162563 0.56924064 0.057902405        0        0         0         0         0         0
7421         HELZ 8.809577e-01 0.883830827 0.82362909 0.848097499        3        2         0         0         0         0
7649      HNRNPA1 8.089303e-01 0.756840039 0.80325677 0.652693135        2        1         0         0         0         0
7650    HNRNPA1L2 8.806915e-01 0.898858128 0.88088067 0.062533921        2        1         0         0         2         0
7652    HNRNPA2B1 8.371577e-01 0.790758379 0.79530836 0.921885022        0        0         0         0         0         0
7653      HNRNPA3 8.530815e-01 0.801528531 0.74132697 0.888726922        1        1         2         0         0         0
7656       HNRNPC 8.415745e-01 0.865838773 0.72757102 0.171500838        0        0         0         0         0         0
7658       HNRNPD 8.183835e-01 0.887117935 0.44670233 0.818096246        0        0         0         0         0         0
7659       HNRNPF 8.789755e-01 0.852965356 0.70589224 0.805312979        1        0         0         0         0         0
7660      HNRNPH1 7.858452e-01 0.865505345 0.65940587 0.832476702        0        0         0         0         0         0
7661      HNRNPH2 8.308545e-01 0.868469778 0.87190609 0.908142212        0        0         0         0         0         0
7662      HNRNPH3 8.642470e-01 0.878422409 0.87012921 0.776056452        0        0         0         0         0         0
7665       HNRNPM 8.471395e-01 0.385798222 0.58968724 0.778572295        0        0         0         0         0         0
7666       HNRNPR 8.343917e-01 0.819772529 0.88546785 0.845944055        0        0         0         0         0         0
7670       HNRPDL 8.715762e-01 0.842450681 0.81787736 0.819319548        1        0         0         0         0         0
7844      HTATSF1 8.904057e-01 0.781776205 0.80411120 0.833413630        0        0         0         0         0         0
8253        IREB2 8.888161e-01 0.883276191 0.83006134 0.853311918        1        1         1         0         0         0
8577      KHDRBS1 9.265203e-01 0.880239637 0.76862871 0.845806427        0        0         0         0         0         0
8579      KHDRBS3 8.709439e-01 0.859071986 0.46524163 0.276502007        0        0         0         0         0         0
8583     KIAA0020 8.738096e-01 0.876552584 0.85750422 0.799577057        1        1         0         0         0         0
8742          KIN 8.035145e-01 0.736937759 0.69390397 0.857873152        0        0         0         0         0         0
8886         KRR1 8.397354e-01 0.868297568 0.77234992 0.696320435        2        1         0         0         0         0
9078        LARP1 9.234615e-01 0.105180476 0.68166719 0.835111660        1        0         1         0         0         0
9079       LARP1B 7.919474e-01 0.819052667 0.62899267 0.724596013       NA       NA        NA        NA        NA        NA
9080        LARP4 9.050325e-01 0.881899478 0.85292900 0.822986537        2        0         0         0         0         0
9083        LARP7 7.666993e-01 0.746576848 0.60109680 0.688677323        3        0         0         0         0         0
9165        LEMD3 7.391154e-01 0.727056542 0.50402381 0.947784439        0        0         0         0         0         0
9253       LIN28B 7.161373e-01 0.658472765 0.43848849 0.159306937        2        0         3         0         0         0
9855         LSM1 9.333649e-01 0.685813535 0.27408898 0.247172570        0        0         0         0         0         0
9857        LSM11 7.506153e-01 0.686424529 0.53381905 0.230830356        1        0         1         0         0         0
9864         LSM5 7.375902e-01 0.808852368 0.52120843 0.227620630        0        0         0         0        NA        NA
9865         LSM6 7.759998e-01 0.726652194 0.45711470 0.032439847        0        0         0         0         0         0
10150       MATR3 8.920954e-01 0.877334862 0.83323429 0.933644968        0        0         0         0         0         0
10173       MBNL1 8.619412e-01 0.885996362 0.81351901 0.822926833        1        1         1         0         0         0
10174       MBNL2 8.785758e-01 0.874429065 0.85033298 0.866823234        1        1         0         0         0         0
10175       MBNL3 8.225992e-01 0.852554156 0.75436229 0.795093352        1        1         0         0         1         0
10226       MCTS1 8.325922e-01 0.844089368 0.24696071 0.381651492        0        0         0         0         0         0
10345       MEX3C 8.469020e-01 0.847554648 0.83537111 0.900789854        0        0         0         0        NA        NA
10657     MKI67IP 7.273352e-01 0.773911872 0.63240973 0.631022662        0        0         0         0         0         0
10782     MOV10L1 8.510072e-01 0.356944940 0.56485825 0.190884955        0        0         0         0         0         0
10937        MSI2 7.824619e-01 0.870915003 0.65774041 0.764067114        0        0         0         0         0         0
11098       MYEF2 8.769559e-01 0.845235910 0.80421589 0.902073425        0        0         0         0         0         0
11199       NAA38 8.945343e-01 0.844598054 0.72425538 0.891081089       NA       NA        NA        NA        NA        NA
11309         NCL 8.791631e-01 0.875017219 0.85739276 0.735489820        0        0         0         0         0         0
11616        NOL8 8.556047e-01 0.874206560 0.82406896 0.765586234        2        0         0         0         0         0
11774       NSUN6 8.884734e-01 0.801899702 0.85978752 0.759735452        1        0         1         0         0         0
11843      NUFIP1 8.118943e-01 0.842109840 0.67217656 0.834813545        0        0         0         0         0         0
12483     PABPC1L 7.423692e-01 0.856046446 0.35136950 0.616068242        0        0         0         0         0         0
12487      PABPC3 8.307818e-01 0.892079413 0.57816166 0.033765421        0        0         0         0         0         0
12490      PABPN1 7.925284e-01 0.189617137 0.38279466 0.648095054        0        0         0         0         0         0
12538        PAN3 8.716500e-01 0.866169385 0.81245038 0.821353086        0        0         0         0        NA        NA
12582      PARP12 7.838370e-01 0.354289587 0.38187598 0.770257237        0        0         0         0         0         0
12583      PARP14 8.871766e-01 0.885691126 0.85649581 0.879301823        3        1         1         0         0         0
13285        PNO1 7.675159e-01 0.765121193 0.49754015 0.040897893        0        0         0         0         0         0
13297       PNPT1 8.708849e-01 0.865162049 0.80525009 0.744804310        0        0         1         1         0         0
13470       PPIL4 8.685069e-01 0.871482916 0.77560568 0.714087100        2        0         0         0         0         0
13722       PRPF3 7.793104e-01 0.803819634 0.71285732 0.810405933        2        0         0         0         0         0
13886       PSPC1 8.368509e-01 0.854060431 0.62748504 0.815159982        1        0         0         0         0         0
13896       PTBP2 8.930881e-01 0.876883488 0.79064819 0.865093848        0        0         1         0         0         0
14000        PUM1 8.765249e-01 0.782077976 0.85345488 0.975385299        1        0         0         0         0         0
14001        PUM2 8.829580e-01 0.879974456 0.82431186 0.887795270        0        0         0         0         0         0
14048         QKI 8.633526e-01 0.871146176 0.83401289 0.944443441        1        0         0         0         0         0
14294       RBM10 7.758075e-01 0.157005186 0.37085419 0.624385087        1        0         0         0         0         0
14296      RBM12B 8.657811e-01 0.735959076 0.87586079 0.821348664        0        0         0         0         0         0
14298       RBM15 8.933193e-01 0.899975400 0.83893213 0.895916009        0        0         0         0         0         0
14300       RBM17 8.213726e-01 0.704077162 0.67719072 0.646803620        1        0         0         0         0         0
14301       RBM18 8.047612e-01 0.868714628 0.79416493 0.816777837        0        0         0         0         0         0
14306       RBM25 8.928594e-01 0.886513277 0.82368840 0.893838997        2        0         0         0         0         0
14307       RBM26 8.913290e-01 0.867767180 0.81678486 0.825337444        1        0         0         0         0         0
14308       RBM27 8.851651e-01 0.902200965 0.84592403 0.824594255        1        1         1         0         0         0
14311       RBM33 7.911182e-01 0.809339365 0.72330392 0.864492783        0        0         0         0         0         0
14312       RBM34 8.715868e-01 0.722780864 0.67241175 0.605497795        0        0         0         0         1         0
14314       RBM39 8.886383e-01 0.898248366 0.86823551 0.879629944        0        0         0         0         0         0
14318       RBM43 7.538101e-01 0.729035915 0.48703904 0.433608214        0        0         0         0         0         0
14320       RBM45 8.542648e-01 0.825202097 0.81519262 0.748746080        1        0         0         0         0         0
14322       RBM47 7.472838e-01 0.025517319 0.02227572 0.467020370        0        0         0         0         0         0
14324        RBM5 8.256476e-01 0.779842431 0.61598367 0.865637426        2        1         1         0         0         0
14326        RBM7 8.217907e-01 0.593983270 0.81961521 0.824791553        1        0         0         0         0         0
14327       RBM8A 7.990511e-01 0.842641725 0.65942504 0.833012012        0        0         0         0         0         0
14328       RBMS1 8.384682e-01 0.857586158 0.75788211 0.803194276        0        0         0         0         0         0
14331        RBMX 8.419584e-01 0.839219806 0.61695738 0.831408641        0        0         0         0         0         0
14332       RBMX2 7.096145e-01 0.780302087 0.52758689 0.669030008        0        0         0         0         0         0
14349       RC3H1 8.942109e-01 0.834781296 0.89363039 0.829467108        2        1         2         1         0         0
14350       RC3H2 8.854282e-01 0.878931711 0.82274462 0.942976627        2        0         0         0         0         0
14702       RNPC3 8.717203e-01 0.861429804 0.67948845 0.752157431       NA       NA        NA        NA        NA        NA
14729        ROD1 8.875911e-01 0.862340014 0.84505276 0.767081762        0        0         2         1         0         0
15049        SAFB 7.294604e-01 0.621447161 0.64769880 0.817599354        2        0         0         0         0         0
15432        SFPQ 8.794759e-01 0.874357864 0.73558523 0.786163434        1        0         0         0         0         0
16029        SLTM 8.750842e-01 0.884893226 0.87877955 0.886343924        1        0         0         0         0         0
16378      SNRPD1 7.167498e-01 0.652895561 0.37604645 0.616855586        0        0         0         0         0         0
16383       SNRPF 7.695503e-01 0.591259185 0.38974463 0.432081085        0        0         0         0         0         0
16385       SNRPN 7.157074e-01 0.836020355 0.72465759 0.775933556        2        0         0         0         0         0
16561        SPEN 8.450157e-01 0.851616935 0.70989674 0.855441883        6        0         0         0         0         0
16658       SRBD1 8.318759e-01 0.875573058 0.81907032 0.874982198        1        1         0         0         0         0
16696       SRRM1 7.543011e-01 0.634803783 0.37960880 0.006892028        4        1         0         0         0         0
16697       SRRM2 8.772038e-01 0.822280978 0.70795900 0.755841536        3        0         0         0         0         0
16718         SSB 8.801905e-01 0.880829071 0.82472596 0.158516786        1        0         0         0         0         0
17000     SYNCRIP 8.715801e-01 0.875900200 0.83923725 0.784440606        1        0         0         0         0         0
17010       SYNJ1 8.156725e-01 0.845692337 0.69280352 0.874126769        2        0         1         1         0         0
17011       SYNJ2 8.768438e-01 0.562675850 0.67009602 0.800399987        2        0         0         0         0         0
17458     THUMPD1 8.889910e-01 0.865121802 0.88707114 0.862063167        0        0         0         0         0         0
17459     THUMPD2 8.699017e-01 0.862868071 0.89901149 0.888572391        0        0         1         0         0         0
17460     THUMPD3 8.407226e-01 0.770059634 0.59824297 0.880210148        0        0         0         0         0         0
17463        TIA1 9.352692e-01 0.882892670 0.85462404 0.814127777        1        0         0         0         0         0
17464       TIAL1 8.815987e-01 0.875464826 0.68357631 0.402740363        0        0         1         1         0         0
17499      TIPARP 8.935407e-01 0.889416819 0.79854350 0.886801986        0        0         0         0         0         0
17528        TLR2 7.008672e-01 0.491171832 0.26968251 0.556705714        0        0         0         0         0         0
17917      TNRC6A 8.796319e-01 0.835880627 0.90475169 0.843075999        2        1         1         0         0         0
18016       TRA2A 8.822970e-01 0.856580358 0.81899021 0.767988419        0        0         0         0         0         0
18017       TRA2B 8.725079e-01 0.883996890 0.88526321 0.670225850       NA       NA        NA        NA        NA        NA
18164      TROVE2 9.008550e-01 0.852073380 0.83879013 0.799657460        1        1         0         0         0         0
18270       TTC14 8.679612e-01 0.906255895 0.87778523 0.760383424        0        0         0         0         0         0
18429       U2AF1 7.731315e-01 0.861705800 0.80824624 0.232155400        0        0         0         0         0         0
18570       UHMK1 8.681885e-01 0.869329871 0.87405357 0.799056689        0        0         0         0         0         0
18614       UPF3B 8.543042e-01 0.852985707 0.75538163 0.806144693        3        2         1         0         0         0
19136      YTHDC1 9.087678e-01 0.807359413 0.86487949 0.870237854        0        0         0         0         0         0
19137      YTHDC2 8.922221e-01 0.889438589 0.84336202 0.941004703        1        0         0         0         0         0
19139      YTHDF2 8.111218e-01 0.719250421 0.81624806 0.069034827        1        0         0         0         0         0
19140      YTHDF3 8.928829e-01 0.886716422 0.83072277 0.937782917        1        0         0         0         0         0
19204     ZC3H11A 8.537230e-01 0.806047822 0.70753022 0.834823719        1        1         0         0         0         0
19206     ZC3H12B 7.199256e-01 0.561481745 0.76623430 0.518222209        0        0         1         0         0         0
19207     ZC3H12C 8.149699e-01 0.749037726 0.74920152 0.920238762        2        0         0         0         0         0
19209      ZC3H13 8.009273e-01 0.842906926 0.70589756 0.780162918        3        1         0         0         0         0
19210      ZC3H14 8.914586e-01 0.861008139 0.83081349 0.582417282        0        0         1         0         0         0
19211      ZC3H15 8.824454e-01 0.882246262 0.82180136 0.538465410        0        0         0         0         0         0
19216      ZC3H7A 8.871659e-01 0.867962925 0.82164661 0.905700784        2        1         0         0         0         0
19218       ZC3H8 9.075795e-01 0.859630819 0.86850703 0.797097922        1        0         0         0         0         0
19219     ZC3HAV1 8.614088e-01 0.870183243 0.80589585 0.853399734        0        0         2         0         0         0
19220    ZC3HAV1L 8.916072e-01 0.867714090 0.72298544 0.759872409        0        0         0         0         0         0
19241       ZCRB1 8.542350e-01 0.856916757 0.61574065 0.060715912        1        0         0         0         0         0
19308         ZFR 8.836319e-01 0.862510365 0.75738914 0.814418106        0        0         0         0         0         0
19716      ZNF638 8.958256e-01 0.874333631 0.78987774 0.939998168        3        1         0         0         0         0
19899      ZRANB2 8.786376e-01 0.870206427 0.79453523 0.946183309        0        0         0         0         0         0
19902       ZRSR2 7.238542e-01 0.858723524 0.71657828 0.269939902        0        0         0         0         0         0
153          ACO1 4.778921e-01 0.745151302 0.48402775 0.787807524        0        0         0         0         0         0
461         AKAP1 1.311061e-02 0.067993587 0.25692948 0.754728800        1        1         0         0         0         0
550        ALKBH8 5.860704e-01 0.712907622 0.55509179 0.778288549        0        0         0         0         0         0
1071        ASCC1 6.045872e-01 0.582018859 0.50929933 0.788962945        0        0         0         0         0         0
3515        CIRBP 5.067223e-01 0.509870863 0.35707854 0.754623554        0        0         0         0         0         0
3889        CPEB3 6.648217e-01 0.500308656 0.42385632 0.846115801        1        0         2         1         0         0
4079        CSTF2 0.000000e+00 0.165854535 0.49202533 0.835385245        0        0         0         0         0         0
4363       DAZAP1 3.298072e-01 0.367490679 0.35274479 0.768835504        0        0         0         0         0         0
4483        DDX43 5.190007e-01 0.636029306 0.29043017 0.870866924        0        0         0         0         0         0
4636         DHX8 0.000000e+00 0.001282388 0.36239381 0.823171435        3        0         0         0         0         0
5165        EIF3B 1.011803e-01 0.156533774 0.50789893 0.858488001        0        0         0         0         0         0
5201       ELAVL1 3.089770e-01 0.321377386 0.31130736 0.809228997        0        0         2         2         0         0
5283        ENOX2 6.797347e-01 0.692051081 0.51385001 0.838384091        0        0         0         0         0         0
6420        FUBP3 4.832740e-01 0.620126196 0.57677538 0.870551224        0        0         0         0         0         0
6428          FUS 6.639141e-01 0.657195782 0.57418784 0.803254302        0        0         0         0         0         0
7648      HNRNPA0 2.398540e-01 0.327983815 0.21408066 0.832984250        0        0         0         0         0         0
7655      HNRNPAB 5.981314e-01 0.652073450 0.36231592 0.817558879        1        0         0         0         0         0
7663       HNRNPK 2.400016e-01 0.702483771 0.49037586 0.813303272        1        0         0         0         0         0
7991      IGF2BP1 1.827403e-01 0.437546494 0.46508139 0.915334408        0        0         1         0         0         0
8608     KIAA0430 6.464709e-01 0.560967688 0.48454038 0.835629401        1        0         1         0         0         0
9039      L3MBTL3 5.979400e-01 0.733137759 0.64346826 0.822204055        0        0         0         0         0         0
9081       LARP4B 6.705734e-01 0.750025836 0.58411362 0.827570408       NA       NA        NA        NA        NA        NA
10210      MCM3AP 0.000000e+00 0.149126366 0.64551217 0.766834350        0        0         0         0         0         0
10664       MKRN1 4.290568e-01 0.024808589 0.80885033 0.876483858        0        0         0         0         0         0
10665       MKRN2 8.568368e-02 0.518377913 0.44019609 0.717496439        0        0         1         0         0         0
10666       MKRN3 2.695476e-01 0.549854724 0.69506119 0.820458337        0        0         0         0         0         0
11508        NIP7 3.304938e-01 0.589729488 0.33151202 0.748956585        0        0         0         0         0         0
11621        NONO 6.313120e-01 0.308794430 0.21941444 0.751569442        0        0         0         0         0         0
12482      PABPC1 3.253091e-01 0.440583682 0.40899450 0.780840444        0        0         0         0         0         0
12488      PABPC4 2.158461e-01 0.865971046 0.61723348 0.824566295        1        0         0         0         0         0
12578        PARN 6.903977e-01 0.864383505 0.61055349 0.912578305        3        0         0         0         0         0
12629       PCBP3 4.290935e-01 0.350279507 0.24856166 0.809921456        0        0         0         0         0         0
13321     POLDIP3 0.000000e+00 0.137424931 0.08676118 0.707333740        2        0         0         0         0         0
13440    PPARGC1B 4.566853e-01 0.206202875 0.27989476 0.776279707        2        0         0         0         0         0
13557       PPRC1 8.158357e-02 0.261404699 0.32193826 0.721946107        2        1         0         0         0         0
13895       PTBP1 2.784439e-02 0.385758383 0.14577249 0.783112937        0        0         1         0         0         0
14297       RBM14 0.000000e+00 0.160695617 0.30704431 0.817592476        0        0         0         0         0         0
14302       RBM19 1.209277e-05 0.025254468 0.15564940 0.818326446        4        2         0         0         0         0
14304       RBM23 4.741871e-02 0.258376803 0.38860356 0.856924515        0        0         0         0         0         0
14309       RBM28 5.557136e-01 0.698742317 0.72880734 0.853438771        1        0         0         0         1         0
14316       RBM41 5.999620e-01 0.678936329 0.42515857 0.860657865        0        0         0         0         0         0
14325        RBM6 4.234443e-01 0.631714290 0.46622338 0.816146409        0        0         0         0         0         0
15050       SAFB2 5.632505e-01 0.733043643 0.56304407 0.772167602        1        0         0         0         0         0
15065      SAMD4A 4.745741e-01 0.568807556 0.12558766 0.830105313        2        1         0         0         0         0
15066      SAMD4B 6.859494e-02 0.032790254 0.27216327 0.896048472        2        0         0         0         0         0
15088       SART3 5.429606e-01 0.229660920 0.38089589 0.851888766        2        0         0         0         0         0
15418         SF1 2.009856e-01 0.288423388 0.49407772 0.761383267        0        0         1         0         0         0
15419       SF3A1 6.814911e-02 0.018394562 0.23805680 0.821829955        1        0         0         0         0         0
15430      SFMBT2 0.000000e+00 0.057812752 0.47352272 0.823333813        0        0         0         0         0         0
16381      SNRPD3 1.480214e-03 0.206515022 0.48031477 0.819512121        0        0         0         0         0         0
16382       SNRPE 6.976554e-01 0.746259472 0.47868202 0.750822658        0        0         0         0         0         0
16953      SUPT6H 1.400727e-02 0.000000000 0.28743244 0.809958878        3        1         0         0         0         0
17079       TAF15 6.724566e-01 0.809019820 0.68994032 0.816559255        0        0         0         0         0         0
17120      TARDBP 6.814748e-01 0.612775462 0.51416046 0.822652382        0        0         1         0         0         0
17308       TDRKH 0.000000e+00 0.066497179 0.47143317 0.835357915        1        0         0         0         0         0
17442       THOC4 0.000000e+00 0.031502526 0.49094643 0.738193804        0        0         0         0         0         0
17769     TMEM63A 3.916167e-01 0.756026656 0.44615761 0.810196242        1        0         1         1         0         0
17928        TOE1 1.328857e-01 0.003953224 0.19784470 0.779692610        1        0         0         0         0         0
18147       TRMT1 4.427205e-01 0.529185098 0.18528475 0.742987287        0        0         0         0         0         0
18387        TUT1 7.168207e-02 0.210811176 0.38884523 0.825014730        0        0         0         0         0         0
18611        UPF1 0.000000e+00 0.147580678 0.27778714 0.789951716        0        0         0         0         0         0
19138      YTHDF1 6.411150e-01 0.554697745 0.52760979 0.810286178        0        0         0         0         0         0
19212      ZC3H18 3.059840e-02 0.217348610 0.56235643 0.798815363        2        1         0         0         0         0
19214       ZC3H4 2.715481e-02 0.138958274 0.68406791 0.801977680        2        1         0         0         0         0
19215       ZC3H6 6.178726e-01 0.583071460 0.34359073 0.764272456        1        0         0         0         0         0
19217      ZC3H7B 4.024618e-02 0.154184013 0.15613258 0.802875961        0        0         0         0         0         0
     [,1] [,2]
[1,]  220  228
[2,] 6833 7570
0.1735502both: p= 0.2586235 
================TF+++++++++++++++++++++ 
veryearly: 
      gene_symbol veryearly      early    combine       late CDS.mer7 CDS.mer8 UTR3.mer7 UTR3.mer8 UTR5.mer7 UTR5.mer8
334          ADNP 0.8699805 0.84625283 0.81933896 0.82284755        1        0         0         0         0         0
361         AEBP2 0.8968443 0.87607661 0.85517784 0.83852931        2        0         1         0         0         0
431           AHR 0.8862597 0.88795051 0.88155741 0.87136213        0        0         0         0         0         0
963        ARID5B 0.7977527 0.77820595 0.62511812 0.82996475        1        0         0         0         0         0
1007         ARNT 0.8219712 0.77258987 0.82969025 0.74372102        0        0         1         0         0         0
1010       ARNTL2 0.8669932 0.86931201 0.82424767 0.65958133        0        0         0         0         0         0
1082        ASH1L 0.8737675 0.84343720 0.83258613 0.86638488        5        1         0         0         0         0
1122         ATF1 0.8933812 0.87255214 0.84051771 0.09242244        0        0         1         0         0         0
1123         ATF2 0.8668415 0.88072256 0.82493727 0.79197145        0        0         0         0         0         0
1127         ATF6 0.8776600 0.87262558 0.75388449 0.52818207        1        0         0         0         0         0
1332        BACH1 0.8708913 0.75885990 0.83919460 0.77564811        1        0         0         0         0         0
1386          BBX 0.8825393 0.89255809 0.80893378 0.94337678        4        2         0         0         0         0
1406       BCL11A 0.8149546 0.82829743 0.59911075 0.82510095        0        0         1         0         0         0
1419         BCL6 0.8238919 0.70310790 0.58807054 0.70454498        0        0         1         0         0         0
1426       BCLAF1 0.8699650 0.88081480 0.84385065 0.86521198        1        0         1         0         0         0
1524         BNC2 0.7179697 0.50591108 0.57671419 0.42230813        2        1         3         0         0         0
2759         CBFB 0.9034382 0.88211887 0.93621655 0.89261258        1        0         0         0         0         0
3144        CDC5L 0.8932774 0.87843879 0.89022461 0.83030784        2        0         0         0         0         0
3264        CEBPG 0.7670260 0.65852440 0.78547451 0.56098618        0        0         0         0         0         0
3265        CEBPZ 0.8117952 0.86016118 0.73105502 0.37074287        0        0         0         0         0         0
3633        CLOCK 0.8969177 0.88477182 0.79286239 0.87198661        0        0         1         1         0         0
3941        CREB1 0.8830597 0.87691435 0.77853855 0.84846619        0        0         0         0         0         0
3950       CREBZF 0.8646137 0.85448726 0.76594519 0.84040230        0        0         2         0         0         0
4107         CTCF 0.7936662 0.30686689 0.35055930 0.68586355        0        0         1         0         1         0
4108        CTCFL 0.8840124 0.80792023 0.42209072 0.20558432        0        0         0         0         1         0
4174         CUX1 0.7149905 0.65470736 0.81794777 0.83718106        1        0         0         0         0         0
4724        DMTF1 0.8949129 0.86687376 0.82734295 0.88879098        0        0         0         0         0         0
4891          DR1 0.8591450 0.85076947 0.85211469 0.58194553        0        0         1         0         0         0
5016         E2F3 0.8291952 0.81901160 0.52370222 0.83302659        0        0         0         0         0         0
5018         E2F5 0.8234283 0.80609154 0.47277287 0.45624330        0        0         0         0         0         0
5019         E2F6 0.8974925 0.76089606 0.88821261 0.82232203        0        0         2         0         0         0
5028         EBF1 0.8791880 0.84268464 0.78151716 0.78797643        0        0         1         0         0         0
5132          EHF 0.8290713 0.85537020 0.82655996 0.45006627        0        0         1         0         0         0
5205         ELF1 0.8518910 0.83602453 0.81870022 0.83003391        2        0         1         0         0         0
5206         ELF2 0.8609413 0.85574529 0.72774785 0.77065093        2        1         0         0         1         0
5213         ELK3 0.8085798 0.84263276 0.74206590 0.78433482        0        0         0         0         0         0
5214         ELK4 0.8642040 0.86461030 0.82054271 0.82368685        1        0         0         0         0         0
5447         ETV3 0.8303205 0.87174498 0.82878006 0.86943715        0        0         0         0         0         0
5502         EZH2 0.8637089 0.87804853 0.79710502 0.85221223        0        0         0         0         0         0
6302          FOS 0.8461979 0.79814452 0.01376156 0.15910805        0        0         0         0         0         0
6304        FOSL1 0.7881973 0.15802612 0.26873919 0.16696125        0        0         1         0         0         0
6316        FOXD4 0.8628203 0.90591315 0.72614678 0.76261804        0        0         0         0         0         0
6317      FOXD4L1 0.8751295 0.90591090 0.75750868 0.77892235        0        0         0         0         0         0
6319      FOXD4L3 0.8615234 0.79711860 0.78004280 0.77712885        0        0         0         0         0         0
6320      FOXD4L6 0.8354125 0.84339156 0.72677137 0.75120750        0        0         0         0         0         0
6331        FOXJ3 0.8297979 0.60364487 0.74772775 0.82105507        2        0         0         0         0         0
6338        FOXN2 0.8393534 0.87563541 0.80219545 0.51909862        1        0         1         1         0         0
6339        FOXN3 0.8639570 0.86956340 0.77370468 0.84811702        0        0         1         0         0         0
6341        FOXO1 0.7408835 0.50536803 0.35041104 0.13403214        1        0         1         0         0         0
6345        FOXP1 0.8177007 0.79023393 0.74498044 0.77691545        0        0         2         1         0         0
6354        FOXS1 0.7186245 0.25618066 0.82604967 0.17318162        1        0         0         0         0         0
6486        GABPA 0.7851406 0.74764089 0.74561740 0.72462863        1        0         0         0         0         0
6487       GABPB1 0.8554701 0.79502921 0.67991989 0.54237950        1        0         0         0         0         0
6626         GCM1 0.8546633 0.49436187 0.39169703 0.16787422        0        0         0         0         0         0
6826        GMEB1 0.8869508 0.72046424 0.51544454 0.70255238        0        0         0         0         0         0
6920        GON4L 0.8768523 0.68001922 0.71734537 0.84002623        0        0         0         0         0         0
7273         GZF1 0.7241414 0.60788917 0.51529863 0.42490934        1        0         1         1         0         0
7480        HIF1A 0.8710309 0.88898551 0.81816258 0.48499112        2        0         0         0         0         0
7568       HIVEP1 0.8941315 0.87612386 0.81191583 0.79895295        2        0         0         0         0         0
7569       HIVEP2 0.8161662 0.72550148 0.77748741 0.82285824        4        1         0         0         1         0
7605       HMBOX1 0.8676359 0.73733904 0.86277919 0.82649809        0        0         0         0         0         0
7690        HOXA6 0.7318515 0.29196224 0.71106978 0.75220089        0        0         0         0        NA        NA
7719        HOXD9 0.7790624 0.54475851 0.52958659 0.77054124        0        0         0         0         0         0
7792         HSF2 0.8857800 0.79546097 0.81232591 0.66791709        0        0         0         0         0         0
7795         HSF5 0.8080553 0.81483190 0.33421990 0.12563088        0        0         0         0         0         0
7927        IFI16 0.8710169 0.86676834 0.87917106 0.24707074        3        1         0         0         0         0
8041        IKZF2 0.8809007 0.87611235 0.79304609 0.76407283        1        1         1         0         0         0
8042        IKZF3 0.8416803 0.87878055 0.76393717 0.82678039        1        0         0         0         0         0
8044        IKZF5 0.7301071 0.78313655 0.65042379 0.83978005        0        0         0         0         0         0
8260         IRF4 0.8403914 0.76964397 0.84413863 0.66775257        0        0         1         0         0         0
8772        KLF10 0.7810750 0.54161516 0.50295222 0.83390544        0        0         1         0         0         0
8774        KLF12 0.8661449 0.83977666 0.81151887 0.81197333        0        0         2         0         0         0
8780         KLF2 0.7733019 0.08292666 0.47719784 0.09105111        0        0         0         0         0         0
8781         KLF3 0.8853348 0.92489733 0.83509587 0.71822822        0        0         0         0         0         0
8783         KLF5 0.7089438 0.89730499 0.83357631 0.88313795        0        0         2         0         0         0
8784         KLF6 0.8722499 0.75361225 0.90337319 0.84550782        0        0         0         0         0         0
9133         LCOR 0.8731115 0.86258934 0.79309713 0.89663716       NA       NA        NA        NA        NA        NA
9134        LCORL 0.8028805 0.81362025 0.52213621 0.84253950        0        0         0         0         0         0
10153         MAX 0.7355090 0.60039763 0.51975888 0.67570220        0        0         0         0         0         0
10280       MEF2A 0.9092913 0.80201335 0.78518458 0.83864587        0        0         0         0         0         0
10282       MEF2C 0.8919556 0.87276010 0.82111488 0.82129071        0        0         0         0         0         0
10293       MEIS1 0.8559054 0.85513659 0.84601046 0.82722981        0        0         0         0         0         0
10372         MGA 0.8910053 0.81843598 0.98594544 0.92876250        4        0         1         0         0         0
10427       MIER1 0.8740053 0.83595119 0.79283164 0.89071768        0        0         0         0         0         0
10429       MIER3 0.8668517 0.83888798 0.84717128 0.89376409        0        0         1         0         0         0
10654        MITF 0.7899298 0.77385146 0.58358987 0.75828822        1        0         0         0         0         0
10688       MLLT3 0.8683548 0.86170875 0.82456301 0.87349526        2        0         1         0         0         0
10991        MTF1 0.7063415 0.79389673 0.84220226 0.55405395        0        0         0         0         0         0
11080         MYB 0.9277584 0.87231563 0.82288773 0.84870797        1        1         0         0         0         0
11082       MYBL1 0.8847811 0.87755771 0.82231975 0.80784957        1        0         1         0         0         0
11136        MYNN 0.8367885 0.82917428 0.80096473 0.78702222        0        0         0         0         0         0
11447       NFAT5 0.8912557 0.87059341 0.79263298 0.82888692        0        0         1         0         0         0
11455      NFE2L2 0.8863330 0.85856282 0.74011222 0.74532885        1        0         0         0         0         0
11458        NFIA 0.8901649 0.91955824 0.91144161 0.81745383        0        0         0         0         0         0
11461       NFIL3 0.8599906 0.84680677 0.78369032 0.45914348        0        0         0         0         0         0
11474        NFX1 0.8223764 0.86909117 0.86557019 0.86250536        0        0         0         0         0         0
11476        NFYA 0.8589389 0.87504577 0.64438360 0.75275664        1        0         0         0         0         0
11477        NFYB 0.7969449 0.76418050 0.48802594 0.81417962        1        0         0         0         0         0
11534        NKRF 0.8878839 0.86910099 0.82685297 0.88775241        0        0         0         0         0         0
11543      NKX2-8 0.7677919 0.06018973 0.03506588 0.04166261        0        0         0         0         0         0
11704       NR1D2 0.8000643 0.69087231 0.70133051 0.79661790        0        0         0         0         0         0
11710       NR2C1 0.8185622 0.80957301 0.82136062 0.68743904        0        0         0         0         0         0
11711       NR2C2 0.8815725 0.79921504 0.96385805 0.78932198        0        0         1         0         0         0
11718       NR3C1 0.8919577 0.87523168 0.86643816 0.87876475        2        0         0         0         0         0
11719       NR3C2 0.8893121 0.86582235 0.88278080 0.88455373        1        0         0         0         0         0
11734        NRF1 0.8600041 0.88017093 0.68793297 0.74513385        0        0         1         0         0         0
11970     ONECUT2 0.8847262 0.88918193 0.79711945 0.28496725        3        2        20         8         0         0
12604        PAWR 0.8719500 0.87157601 0.82759590 0.63436828        0        0         0         0         0         0
12613        PAX9 0.8871328 0.86687849 0.82369744 0.60206511        0        0         0         0         0         0
12621        PBX3 0.8361798 0.77969350 0.79087475 0.80213010        1        0         0         0         0         0
12685       PCGF6 0.7437282 0.86394235 0.51719876 0.18872439        0        0         1         1         0         0
12939       PHF20 0.7985191 0.78945514 0.55755835 0.77165719        2        0         0         0         0         0
12967      PHOX2B 0.8080379 0.45477037 0.18604917 0.15465267        1        0         0         0         0         0
13134       PLAG1 0.8733276 0.84749593 0.74997568 0.81928477        0        0         1         0         0         0
13404      POU2F1 0.8699377 0.87223630 0.79170157 0.82906946        1        0         0         0         0         0
13599       PRDM1 0.8569295 0.87384459 0.58522451 0.84073625        4        0         3         0         0         0
13600      PRDM10 0.8712319 0.87419017 0.74708539 0.81152241        2        0         2         0         0         0
13607       PRDM2 0.7307764 0.79010884 0.59206193 0.82103913        0        0         0         0         0         0
13608       PRDM4 0.8507719 0.84298042 0.77198115 0.92359252        0        0         0         0         0         0
14279        RBAK 0.8996818 0.84605896 0.88598603 0.80997224        0        0         1         0         0         0
14344        RBPJ 0.7216508 0.61008144 0.60335542 0.73427972        0        0         0         0         0         0
14367       RCOR3 0.9003692 0.91064802 0.77370570 0.88754609        0        0         1         0         0         0
14399         REL 0.8835625 0.86369553 0.83189966 0.81957508        0        0         0         0         0         0
14419        REST 0.9011113 0.83358568 0.83109930 0.74914722        0        0         0         0         0         0
14451        RFX3 0.8965062 0.85253651 0.81579676 0.86907955        0        0         0         0         0         0
14455        RFX7 0.8960276 0.85635647 0.78258252 0.89075209        1        1         1         0        NA        NA
14575         RLF 0.8744008 0.88598070 0.82504511 0.82199590        0        0         0         0         0         0
14739        RORB 0.8686273 0.88897292 0.80474402 0.84515071        0        0         0         0         0         0
14988       RUNX1 0.7700231 0.33824582 0.78597829 0.70693255        0        0         1         0         0         0
14990       RUNX2 0.8595079 0.85849510 0.80295547 0.85042636        0        0         1         0         0         0
15604        SIX1 0.7240958 0.71038121 0.50440908 0.34024592        0        0         0         0         0         0
15607        SIX4 0.8038221 0.87528014 0.81026456 0.32069725        0        0         1         1        NA        NA
15617        SKIL 0.8716539 0.87349416 0.82254557 0.91421283        0        0         0         0         0         0
16034       SMAD1 0.8562579 0.86093788 0.82356228 0.68917423        0        0         0         0         0         0
16035       SMAD2 0.9023306 0.87464322 0.87664931 0.85351106        0        0         0         0         0         0
16037       SMAD4 0.8859589 0.85084113 0.89051610 0.79810678        0        0         1         0         0         0
16038       SMAD5 0.8952928 0.84526546 0.76978141 0.89020031        0        0         1         0         0         0
16475       SP110 0.7614455 0.75631228 0.48646662 0.77449494        0        0         0         0         0         0
16479         SP3 0.8955955 0.87558199 0.84340022 0.74212119        0        0         0         0         0         0
16481         SP4 0.9317877 0.87644578 0.98156103 0.82409542        0        0         1         0         0         0
16811       STAT1 0.9253050 0.88515490 0.82084297 0.85327893        0        0         0         0         0         0
16814       STAT4 0.8412030 0.86692398 0.84391657 0.77387000        3        0         1         0         0         0
17224       TBX20 0.8997168 0.83465275 0.56907268 0.80379671        0        0        NA        NA         0         0
17256       TCF12 0.8978710 0.87974655 0.81132100 0.85914698        0        0         0         0         0         0
17264        TCF4 0.9042862 0.87856950 0.82539216 0.90506785        0        0         1         0         0         0
17309       TEAD1 0.8768139 0.87911151 0.80879504 0.83151994        1        0         2         0         0         0
17361        TFAM 0.8864340 0.85120991 0.84753728 0.89458933        1        0         0         0         0         0
17362      TFAP2A 0.7187145 0.32213970 0.12711783 0.46740149        0        0         0         0         0         0
17373       TFDP2 0.8843209 0.85715280 0.71450776 0.15252846        0        0         0         0         0         0
17377        TFEC 0.7960567 0.78418628 0.48961681 0.79420746        1        0         0         0         0         0
17450        THRB 0.8296152 0.82704962 0.60697750 0.64894581        0        0         3         0         0         0
17973        TP63 0.8639037 0.88112042 0.79272825 0.80357089        0        0         0         0         0         0
18197     TSC22D2 0.8745050 0.85002239 0.83175925 0.80695992        0        0         1         1         0         0
18212       TSHZ2 0.8900424 0.92387419 0.76139992 0.74088631        1        0         0         0         0         0
18506        UBP1 0.8479940 0.83195933 0.78796428 0.79231434        0        0         0         0         0         0
18767       VEZF1 0.7135699 0.48993673 0.80164314 0.83797341        2        1         0         0         0         0
19150         YY2 0.8299203 0.85766526 0.80539931 0.32753952       NA       NA        NA        NA        NA        NA
19165       ZBTB1 0.8946382 0.87925683 0.82081107 0.86547782        1        1         1         0         0         0
19166      ZBTB10 0.8317954 0.85018710 0.80679360 0.82142728        0        0         0         0         0         0
19167      ZBTB11 0.8301088 0.86640673 0.83838100 0.94485056        3        0         0         0         0         0
19171       ZBTB2 0.8054290 0.85479640 0.83887988 0.05590796        0        0         0         0         0         0
19174      ZBTB24 0.8867103 0.87075659 0.83107830 0.72178190        0        0         0         0         0         0
19175      ZBTB25 0.9002602 0.87369085 0.83874632 0.49007237        1        0         0         0         0         0
19176      ZBTB26 0.9089458 0.83335076 0.72744705 0.94183221        0        0         0         0         0         0
19179      ZBTB33 0.8752891 0.87835318 0.83611238 0.84073123        0        0         0         0         0         0
19180      ZBTB34 0.8670032 0.67653102 0.67325783 0.83655330        0        0         1         1         0         0
19181      ZBTB37 0.8814677 0.82837342 0.82680405 0.82475171        0        0         0         0         0         0
19182      ZBTB38 0.8917895 0.87688418 0.82362767 0.84666879        1        0         1         0         0         0
19186      ZBTB41 0.8385777 0.83862808 0.65123016 0.94912636        0        0         3         1         0         0
19189      ZBTB44 0.8574734 0.87434408 0.66696789 0.63024879        0        0         2         0         0         0
19196       ZBTB6 0.8913699 0.86540874 0.79803214 0.81135094        0        0         0         0         0         0
19269        ZEB1 0.9007467 0.87902278 0.77820124 0.94955587        2        0         0         0         0         0
19278        ZFAT 0.8887787 0.75835992 0.47814874 0.82164922        0        0         0         0         0         0
19281       ZFHX3 0.8361856 0.81030614 0.78159000 0.75253630       13        0         1         0         0         0
19283        ZFP1 0.8736698 0.78754928 0.67230878 0.65850230        0        0         0         0         0         0
19287      ZFP161 0.8830821 0.85459300 0.95847688 0.90455667        0        0         0         0         0         0
19297       ZFP42 0.8017370 0.55868385 0.55593745 0.21513191        0        0         0         0         0         0
19299       ZFP62 0.8594267 0.87402497 0.80284899 0.87854089        0        0         0         0         0         0
19310         ZFX 0.9012643 0.87420720 0.81534407 0.79703683        2        2         0         0         0         0
19324        ZHX1 0.8837058 0.87463623 0.74128335 0.81873785        2        0         0         0         0         0
19325        ZHX2 0.7893315 0.53966758 0.30409112 0.77395287        4        0         0         0         0         0
19334     ZKSCAN1 0.7711014 0.79127229 0.44847213 0.61704015        0        0         2         1         0         0
19337     ZKSCAN4 0.8753009 0.55697103 0.76677617 0.71232997        0        0         0         0         1         0
19340       ZMAT3 0.8877372 0.84768325 0.80855500 0.81446037        0        0         0         0         0         0
19359       ZNF10 0.8188077 0.78218323 0.46342212 0.76362556        0        0         1         0         0         0
19360      ZNF100 0.8700722 0.85309022 0.87723341 0.64689661        0        0         0         0         0         0
19362      ZNF107 0.8685745 0.86344028 0.77467267 0.78690436        0        0         0         0         0         0
19364      ZNF117 0.8670025 0.85799174 0.76633792 0.82398292        0        0         0         0         0         0
19365       ZNF12 0.8562398 0.84182578 0.77948194 0.78738074        0        0         1         0         0         0
19366      ZNF121 0.8755255 0.86833791 0.86589690 0.97868302        0        0         0         0         1         0
19367      ZNF124 0.8779016 0.80052920 0.61532186 0.21883954        0        0         0         0         0         0
19368      ZNF131 0.8741938 0.76661606 0.78361452 0.93739287        0        0         1         0         0         0
19370      ZNF133 0.7260850 0.78056708 0.77266339 0.68691656        0        0         0         0         0         0
19375      ZNF138 0.8632840 0.84253324 0.78543528 0.05392531        0        0         0         0         0         0
19376       ZNF14 0.8880840 0.55023638 0.68229278 0.64276312        0        0         0         0         0         0
19380      ZNF143 0.8619622 0.81623190 0.89464488 0.89539372        0        0         0         0         0         0
19381      ZNF146 0.8734214 0.89230873 0.82608305 0.88535636        0        0         0         0         0         0
19382      ZNF148 0.8911999 0.87679325 0.81434066 0.75531740        0        0         0         0         0         0
19390      ZNF169 0.8409068 0.48684916 0.76269333 0.79584175        1        0         1         0         0         0
19391       ZNF17 0.7243144 0.67424311 0.58639037 0.43095075        0        0         0         0         0         0
19393      ZNF175 0.7942912 0.59008831 0.68852913 0.89707658        0        0         0         0         0         0
19395       ZNF18 0.7539123 0.56720089 0.37122499 0.71134506        2        2         0         0         0         0
19396      ZNF180 0.8896445 0.85984763 0.70353090 0.36553602        0        0         0         0         0         0
19398      ZNF182 0.8663285 0.85377177 0.81819475 0.30489530        0        0         0         0         0         0
19399      ZNF184 0.8805430 0.79750026 0.91007327 0.77657482        0        0         0         0         0         0
19401      ZNF187 0.7764366 0.44765626 0.74677827 0.54750681        2        0         0         0         1         0
19402      ZNF189 0.8640564 0.82672940 0.84098732 0.82798176        0        0         0         0         0         0
19403       ZNF19 0.8876689 0.80313303 0.77839441 0.19230208        0        0         1         1         0         0
19404      ZNF192 0.9294645 0.87280560 0.83403005 0.88445275        0        0         0         0         0         0
19405      ZNF193 0.8306066 0.53892091 0.58331784 0.81903541        0        0         0         0         0         0
19406      ZNF195 0.8861964 0.82504824 0.70486254 0.84026812        0        0         0         0         0         0
19414      ZNF207 0.7846469 0.86072338 0.78906779 0.48750246        0        0         0         0         0         0
19415      ZNF208 0.7298277 0.42718645 0.78139327 0.28853070        0        0         2         0         0         0
19420      ZNF215 0.8562314 0.71420581 0.79490257 0.77924908        0        0         1         0         0         0
19421      ZNF217 0.8633594 0.88513340 0.86118130 0.82840768        3        0         0         0         0         0
19433      ZNF230 0.7277237 0.70217079 0.33308336 0.51054905        1        0         1         0         0         0
19441       ZNF24 0.8773204 0.81107740 0.84296805 0.79152615        1        0         1         0         0         0
19442      ZNF248 0.8405220 0.77205190 0.71604257 0.81236293        0        0         1         0         0         0
19443       ZNF25 0.8718485 0.81633532 0.86043673 0.76142696        0        0         0         0         0         0
19444      ZNF250 0.8579370 0.60440147 0.58922520 0.74031816        0        0         1         0         0         0
19445      ZNF251 0.7024093 0.71566251 0.64915215 0.83202170        0        0         0         0         0         0
19446      ZNF252 0.8909547 0.80874713 0.75760515 0.72570278        0        0         0         0         0         0
19447      ZNF253 0.8362747 0.71187452 0.69208282 0.26544107        0        0         0         0         0         0
19448      ZNF254 0.8811471 0.82712208 0.73899061 0.91871013        0        0         1         0         0         0
19450      ZNF257 0.8811264 0.83517697 0.81930984 0.08985506        0        0         0         0         0         0
19452       ZNF26 0.7488176 0.63145908 0.67217007 0.78350316        0        0         0         0         0         0
19453      ZNF260 0.8745902 0.87175963 0.79641192 0.75165049        0        0         0         0         0         0
19455      ZNF264 0.7610078 0.80019942 0.70744323 0.88142674        1        1         3         0         0         0
19457      ZNF267 0.9019144 0.84064269 0.81122891 0.65601248        1        0         0         0         0         0
19459      ZNF271 0.8392408 0.73648222 0.39806571 0.59539207        0        0         0         0         1         1
19460      ZNF273 0.8737968 0.88405392 0.81040125 0.29909445        0        0         0         0         0         0
19464      ZNF277 0.8869766 0.79770417 0.88865680 0.83463975        0        0         0         0         0         0
19468     ZNF280C 0.8936368 0.87614455 0.81985642 0.82531457        2        1         1         0         0         0
19469     ZNF280D 0.8414788 0.83312365 0.68554454 0.38905953        1        0         1         0         0         0
19470      ZNF281 0.8665255 0.85750334 0.81873988 0.63512536        0        0         0         0         0         0
19475     ZNF286A 0.9140341 0.86799706 0.90541661 0.80576300        0        0         0         0         0         0
19478      ZNF292 0.8600995 0.83632630 0.83266790 0.94681997        3        0         0         0         0         0
19479      ZNF295 0.8844327 0.87793032 0.84095496 0.87704898        3        0         1         0         0         0
19491      ZNF318 0.7281153 0.85058505 0.52266625 0.83836464        4        0         0         0         0         0
19499      ZNF326 0.8410156 0.83821614 0.66354227 0.82051602        0        0         0         0         0         0
19507      ZNF33A 0.8071925 0.76236789 0.65943384 0.65067080        0        0         1         0         0         0
19517     ZNF354A 0.8897654 0.82388805 0.83192195 0.13498316        0        0         1         0         0         0
19522      ZNF365 0.7803700 0.76603896 0.55605203 0.84347821        3        1         1         0         0         0
19525      ZNF37A 0.8629129 0.85640838 0.78564273 0.78684126        0        0         2         0         0         0
19528      ZNF383 0.8800038 0.60168127 0.76368620 0.63909209        0        0         0         0         0         0
19543       ZNF41 0.8361503 0.67851438 0.79318109 0.85010110        0        0         0         0         0         0
19544      ZNF410 0.8235020 0.60183240 0.34002519 0.56604142        0        0         0         0         0         0
19558      ZNF430 0.8246240 0.72560333 0.78276233 0.17827154        0        0         0         0         0         0
19559      ZNF431 0.8461953 0.84448809 0.86874432 0.80404209        1        1         0         0         0         0
19560      ZNF432 0.7843078 0.64342231 0.64592187 0.58621817        0        0         0         0         0         0
19576      ZNF451 0.8717834 0.86936463 0.80176477 0.94199029        2        0         0         0         0         0
19578      ZNF460 0.8875853 0.89478423 0.81965325 0.82397434        0        0         0         0         0         0
19590      ZNF480 0.8930931 0.85194391 0.84665059 0.50141330        0        0         0         0         0         0
19592      ZNF484 0.7465278 0.74517003 0.53187893 0.92624238        0        0         0         0         0         0
19600      ZNF493 0.7852521 0.71795273 0.44289974 0.36120285        0        0         0         0         0         0
19601      ZNF496 0.8951020 0.80969972 0.75914257 0.20858867        1        0         0         0         0         0
19603      ZNF498 0.8725238 0.26590284 0.79690899 0.80884322        0        0         0         0         0         0
19610      ZNF507 0.8786756 0.88814062 0.81534294 0.81920929        1        0         0         0         0         0
19611      ZNF510 0.7016542 0.68039099 0.45747083 0.88725327        0        0         0         0         0         0
19613      ZNF512 0.7338861 0.57152877 0.77456560 0.83050211        1        0         1         0         0         0
19616      ZNF514 0.7647603 0.64893778 0.58063619 0.59286506        1        0         0         0         0         0
19619     ZNF518A 0.9025403 0.86700762 0.83060105 0.83380412        2        0         1         0         0         0
19622      ZNF521 0.8682477 0.80633080 0.93077319 0.73847967        2        0         0         0         0         0
19628      ZNF529 0.8080215 0.69515759 0.68456988 0.79276371        0        0         0         0         0         0
19637      ZNF544 0.7665417 0.60603784 0.72941994 0.76708551        0        0         0         0         0         0
19644      ZNF552 0.8506972 0.85914437 0.66810999 0.71564849        1        1         0         0         0         0
19648      ZNF557 0.8381265 0.71982448 0.79134868 0.82136795        0        0         1         1         0         0
19649      ZNF558 0.9020481 0.76562361 0.85879909 0.87959193        0        0         0         0         0         0
19650      ZNF559 0.8324893 0.79117371 0.47207841 0.76851730        0        0         0         0         0         0
19652      ZNF561 0.8133605 0.81181451 0.79820649 0.73805256        0        0         1         1         0         0
19657      ZNF566 0.8742252 0.83478143 0.82785586 0.81186434        0        0         0         0         0         0
19658      ZNF567 0.8235824 0.79186063 0.59734312 0.93568297        0        0         0         0         0         0
19661       ZNF57 0.7221582 0.72668904 0.13975287 0.16023802        0        0         0         0         0         0
19675      ZNF583 0.8125832 0.18001945 0.47590302 0.01899433        1        1         0         0         0         0
19686      ZNF596 0.7641863 0.85282093 0.60758126 0.72111776        0        0         0         0         0         0
19691      ZNF605 0.8556489 0.81811572 0.85184265 0.83352795        0        0         2         0         0         0
19694      ZNF608 0.7795722 0.82033397 0.84032847 0.81593728        3        1         0         0         1         0
19698      ZNF613 0.8236319 0.89092329 0.82618784 0.34267455        0        0         0         0         0         0
19700      ZNF615 0.7947386 0.66133600 0.65450182 0.73414575        0        0         1         0         0         0
19705      ZNF621 0.7207410 0.81010051 0.78454212 0.82905777        0        0         0         0         0         0
19706      ZNF622 0.7564242 0.53282595 0.74883307 0.21845242        1        1         0         0         0         0
19708      ZNF624 0.8520869 0.86187626 0.88170240 0.77162988        0        0         0         0         0         0
19717      ZNF639 0.8317178 0.81123755 0.35883252 0.18810478        0        0         0         0         0         0
19720      ZNF643 0.8720582 0.86090944 0.72900548 0.49250629        2        2         0         0         0         0
19721      ZNF644 0.8795680 0.88233263 0.79140634 0.95876920        1        0         0         0         0         0
19725      ZNF649 0.8791156 0.79701408 0.71925260 0.86709330        0        0         0         0         1         1
19726      ZNF652 0.7520154 0.79693378 0.74254576 0.80358753        2        0         0         0         0         0
19728      ZNF654 0.8984248 0.87239150 0.83062464 0.85016372        1        1         0         0         0         0
19729      ZNF655 0.7627005 0.84398141 0.78102616 0.79734766        1        1         0         0         0         0
19730      ZNF658 0.8302945 0.78074123 0.74493651 0.77546586        1        0         0         0         0         0
19733      ZNF664 0.8733814 0.85373870 0.54889219 0.00000000        0        0        NA        NA        NA        NA
19743      ZNF675 0.8809450 0.84973880 0.73092381 0.02490787        0        0         0         0         0         0
19748      ZNF680 0.8723003 0.85214559 0.77903521 0.17051107        0        0         0         0         0         0
19757      ZNF691 0.8872310 0.79756786 0.75336461 0.39315403        0        0         0         0         0         0
19759      ZNF695 0.8498799 0.74178349 0.58297862 0.81306654        0        0         0         0         0         0
19765      ZNF700 0.8583452 0.81095471 0.84261015 0.10014091        1        0         0         0         0         0
19772      ZNF706 0.8464072 0.86138993 0.68470393 0.73574795        0        0         0         0         0         0
19774      ZNF708 0.8572186 0.80886906 0.78607462 0.25655104        2        1         0         0         0         0
19780      ZNF714 0.8712713 0.85419956 0.81968416 0.59971713        0        0         0         0         0         0
19783      ZNF718 0.8830539 0.83800521 0.79401453 0.41552215        0        0         0         0         0         0
19785      ZNF721 0.8509603 0.86057077 0.73781666 0.78861764        0        0         0         0         0         0
19795      ZNF749 0.8169374 0.66831804 0.61674290 0.81071544        0        0         0         0         0         0
19840       ZNF81 0.8610346 0.69077267 0.70099436 0.51975694        0        0         0         0         0         0
19857       ZNF84 0.9116219 0.86124310 0.78423419 0.79065906        0        0         0         0         0         0
19872       ZNF90 0.8865890 0.83895093 0.68266506 0.13339841        0        0        NA        NA         0         0
19873       ZNF91 0.8794582 0.87634904 0.92587551 0.46912405        0        0         0         0         0         0
19874       ZNF92 0.8846601 0.88301730 0.81062890 0.18551840        0        0         0         0         0         0
19908      ZSCAN2 0.7357071 0.56805245 0.64830619 0.85608407        0        0         0         0         0         0
19929        ZXDB 0.7628601 0.84618092 0.60216239 0.58161654        1        0         0         0         0         0
19935        ZZZ3 0.8941378 0.87197653 0.85515335 0.61605627        2        1         0         0         0         0
     [,1] [,2]
[1,]  310  518
[2,] 3956 7280
0.05562088veryearly: p= 0.1044357 
later: 
      gene_symbol    veryearly        early    combine      late CDS.mer7 CDS.mer8 UTR3.mer7 UTR3.mer8 UTR5.mer7 UTR5.mer8
334          ADNP 0.8699805267 0.8462528316 0.81933896 0.8228475        1        0         0         0         0         0
335         ADNP2 0.5852324482 0.5876675688 0.07698073 0.8113146        0        0         0         0         0         0
361         AEBP2 0.8968443445 0.8760766068 0.85517784 0.8385293        2        0         1         0         0         0
369          AFF3 0.0811372982 0.0003424191 0.28962915 0.8505963        0        0         0         0         0         0
431           AHR 0.8862597280 0.8879505092 0.88155741 0.8713621        0        0         0         0         0         0
574          ALX1 0.1313324198 0.0044314168 0.46472000 0.7038490        0        0         0         0         0         0
963        ARID5B 0.7977527129 0.7782059529 0.62511812 0.8299647        1        0         0         0         0         0
1007         ARNT 0.8219712304 0.7725898705 0.82969025 0.7437210        0        0         1         0         0         0
1009        ARNTL 0.5485722909 0.3456195750 0.40669064 0.7443968        1        0         0         0         0         0
1082        ASH1L 0.8737675289 0.8434372017 0.83258613 0.8663849        5        1         0         0         0         0
1123         ATF2 0.8668415329 0.8807225573 0.82493727 0.7919715        0        0         0         0         0         0
1332        BACH1 0.8708913373 0.7588599032 0.83919460 0.7756481        1        0         0         0         0         0
1333        BACH2 0.4496562519 0.4832806126 0.83112929 0.7935360        0        0         0         0         0         0
1386          BBX 0.8825393239 0.8925580878 0.80893378 0.9433768        4        2         0         0         0         0
1406       BCL11A 0.8149545908 0.8282974277 0.59911075 0.8251010        0        0         1         0         0         0
1419         BCL6 0.8238919413 0.7031078989 0.58807054 0.7045450        0        0         1         0         0         0
1426       BCLAF1 0.8699649859 0.8808147998 0.84385065 0.8652120        1        0         1         0         0         0
2759         CBFB 0.9034381533 0.8821188698 0.93621655 0.8926126        1        0         0         0         0         0
3144        CDC5L 0.8932773641 0.8784387903 0.89022461 0.8303078        2        0         0         0         0         0
3245         CDX4 0.0299964672 0.1469217901 0.38909240 0.7480139        0        0        NA        NA        NA        NA
3633        CLOCK 0.8969177237 0.8847718150 0.79286239 0.8719866        0        0         1         1         0         0
3941        CREB1 0.8830596945 0.8769143476 0.77853855 0.8484662        0        0         0         0         0         0
3949       CREBL2 0.5926475128 0.4701412391 0.52020621 0.8209293        0        0         1         0         0         0
3950       CREBZF 0.8646137405 0.8544872627 0.76594519 0.8404023        0        0         2         0         0         0
3955         CREM 0.5146023871 0.4074811789 0.33956825 0.7390647        1        0         0         0         0         0
4174         CUX1 0.7149904942 0.6547073572 0.81794777 0.8371811        1        0         0         0         0         0
4702         DLX2 0.0749853424 0.0319147977 0.19460678 0.8331209        1        0         0         0         0         0
4724        DMTF1 0.8949129034 0.8668737606 0.82734295 0.8887910        0        0         0         0         0         0
5016         E2F3 0.8291951598 0.8190116006 0.52370222 0.8330266        0        0         0         0         0         0
5019         E2F6 0.8974925304 0.7608960574 0.88821261 0.8223220        0        0         2         0         0         0
5028         EBF1 0.8791879824 0.8426846356 0.78151716 0.7879764        0        0         1         0         0         0
5123         EGR2 0.0000000000 0.1301460178 0.36363252 0.7345092        0        0         0         0         0         0
5205         ELF1 0.8518910007 0.8360245298 0.81870022 0.8300339        2        0         1         0         0         0
5206         ELF2 0.8609412604 0.8557452893 0.72774785 0.7706509        2        1         0         0         1         0
5213         ELK3 0.8085798486 0.8426327616 0.74206590 0.7843348        0        0         0         0         0         0
5214         ELK4 0.8642039994 0.8646103029 0.82054271 0.8236869        1        0         0         0         0         0
5443         ETS1 0.4600194077 0.6192863744 0.38671468 0.8247757        0        0         1         0         0         0
5447         ETV3 0.8303204533 0.8717449780 0.82878006 0.8694372        0        0         0         0         0         0
5501         EZH1 0.4450876662 0.2349828033 0.42815995 0.8009232        0        0         0         0         0         0
5502         EZH2 0.8637088781 0.8780485263 0.79710502 0.8522122        0        0         0         0         0         0
6316        FOXD4 0.8628202571 0.9059131516 0.72614678 0.7626180        0        0         0         0         0         0
6317      FOXD4L1 0.8751295476 0.9059108971 0.75750868 0.7789224        0        0         0         0         0         0
6319      FOXD4L3 0.8615233589 0.7971185970 0.78004280 0.7771288        0        0         0         0         0         0
6320      FOXD4L6 0.8354125135 0.8433915601 0.72677137 0.7512075        0        0         0         0         0         0
6331        FOXJ3 0.8297978588 0.6036448744 0.74772775 0.8210551        2        0         0         0         0         0
6336        FOXM1 0.0063764714 0.0926715258 0.39302377 0.7431142        0        0         0         0         0         0
6339        FOXN3 0.8639569940 0.8695634043 0.77370468 0.8481170        0        0         1         0         0         0
6345        FOXP1 0.8177007349 0.7902339273 0.74498044 0.7769154        0        0         2         1         0         0
6486        GABPA 0.7851406454 0.7476408892 0.74561740 0.7246286        1        0         0         0         0         0
6582        GATA3 0.0604865053 0.1856219356 0.32536310 0.7888688        0        0         0         0         0         0
6783        GLIS3 0.5370019695 0.6181311735 0.43058056 0.7539123        1        0         1         0         0         0
6826        GMEB1 0.8869508078 0.7204642409 0.51544454 0.7025524        0        0         0         0         0         0
6920        GON4L 0.8768522815 0.6800192188 0.71734537 0.8400262        0        0         0         0         0         0
7346         HBP1 0.6022057276 0.5478943668 0.57709213 0.8782178        0        0         0         0         0         0
7396          HDX 0.6461357267 0.7029951806 0.58109794 0.8525508        2        0         0         0         0         0
7453         HEY2 0.6758165589 0.5281348622 0.53392844 0.9199441        0        0         0         0         0         0
7568       HIVEP1 0.8941315235 0.8761238626 0.81191583 0.7989529        2        0         0         0         0         0
7569       HIVEP2 0.8161662218 0.7255014764 0.77748741 0.8228582        4        1         0         0         1         0
7570       HIVEP3 0.0951917642 0.3180548298 0.34214543 0.8066953        3        0         0         0         0         0
7605       HMBOX1 0.8676359436 0.7373390357 0.86277919 0.8264981        0        0         0         0         0         0
7646        HNF4G 0.3001123848 0.4794779798 0.55056448 0.7725334        0        0         1         0         0         0
7686        HOXA2 0.0015188656 0.1151146969 0.31501300 0.7538363        0        0         0         0         0         0
7689        HOXA5 0.5729903910 0.4514953722 0.40964081 0.7890782        0        0         0         0         0         0
7690        HOXA6 0.7318515415 0.2919622374 0.71106978 0.7522009        0        0         0         0        NA        NA
7692        HOXA9 0.0372038675 0.0139537051 0.34938424 0.8121780        0        0         0         0         0         0
7719        HOXD9 0.7790623955 0.5447585109 0.52958659 0.7705412        0        0         0         0         0         0
8040        IKZF1 0.2063595705 0.6780053952 0.87053527 0.7644742        0        0         1         0         0         0
8041        IKZF2 0.8809007108 0.8761123532 0.79304609 0.7640728        1        1         1         0         0         0
8042        IKZF3 0.8416803101 0.8787805500 0.76393717 0.8267804        1        0         0         0         0         0
8043        IKZF4 0.0099741066 0.2599010760 0.25644632 0.9394762        1        0         1         0         0         0
8044        IKZF5 0.7301071273 0.7831365465 0.65042379 0.8397800        0        0         0         0         0         0
8264         IRF8 0.0222124910 0.2274395719 0.50048399 0.7991970        0        0         1         0         0         0
8265         IRF9 0.2778517222 0.4727114556 0.27329258 0.8393347        0        0         0         0         0         0
8283         ISL1 0.5017170619 0.5109305796 0.51987308 0.8373887        0        0         1         0         0         0
8395          JUN 0.0000000000 0.1863108796 0.57033541 0.7265288        0        0         1         0         0         0
8431        KCMF1 0.0005312392 0.3086224487 0.18957138 0.7126343        0        0         0         0         0         0
8772        KLF10 0.7810749611 0.5416151622 0.50295222 0.8339054        0        0         1         0         0         0
8773        KLF11 0.0000000000 0.0417065143 0.38271792 0.9129801        1        1         1         1         0         0
8774        KLF12 0.8661448905 0.8397766608 0.81151887 0.8119733        0        0         2         0         0         0
8775        KLF13 0.6637350864 0.5812360571 0.77267670 0.7602315        0        0         1         0         0         0
8781         KLF3 0.8853348430 0.9248973256 0.83509587 0.7182282        0        0         0         0         0         0
8783         KLF5 0.7089437565 0.8973049942 0.83357631 0.8831380        0        0         2         0         0         0
8784         KLF6 0.8722498903 0.7536122516 0.90337319 0.8455078        0        0         0         0         0         0
9133         LCOR 0.8731114812 0.8625893413 0.79309713 0.8966372       NA       NA        NA        NA        NA        NA
9134        LCORL 0.8028804987 0.8136202507 0.52213621 0.8425395        0        0         0         0         0         0
9158         LEF1 0.2976286866 0.0606074408 0.26474089 0.7577256        0        0         0         0         0         0
9970         MAFG 0.1436105453 0.3904618365 0.60893554 0.9126328        0        0         0         0         0         0
9971         MAFK 0.5383055119 0.5603742423 0.68322961 0.7970000        0        0         1         0         0         0
10280       MEF2A 0.9092912524 0.8020133510 0.78518458 0.8386459        0        0         0         0         0         0
10282       MEF2C 0.8919556207 0.8727601022 0.82111488 0.8212907        0        0         0         0         0         0
10283       MEF2D 0.0000000000 0.0043135509 0.39694549 0.7390851        0        0         0         0         0         0
10293       MEIS1 0.8559054424 0.8551365865 0.84601046 0.8272298        0        0         0         0         0         0
10294       MEIS2 0.6918554427 0.8238325853 0.78656917 0.7857260        0        0         0         0         0         0
10372         MGA 0.8910052519 0.8184359768 0.98594544 0.9287625        4        0         1         0         0         0
10427       MIER1 0.8740053481 0.8359511934 0.79283164 0.8907177        0        0         0         0         0         0
10429       MIER3 0.8668517130 0.8388879807 0.84717128 0.8937641        0        0         1         0         0         0
10654        MITF 0.7899298478 0.7738514613 0.58358987 0.7582882        1        0         0         0         0         0
10688       MLLT3 0.8683548113 0.8617087544 0.82456301 0.8734953        2        0         1         0         0         0
10695       MLXIP 0.0000000000 0.0746755289 0.34765973 0.7840591        0        0         1         1        NA        NA
11070        MXD1 0.0000000000 0.1957119094 0.68949084 0.8204812        0        0         1         0         0         0
11080         MYB 0.9277584074 0.8723156290 0.82288773 0.8487080        1        1         0         0         0         0
11082       MYBL1 0.8847810629 0.8775577113 0.82231975 0.8078496        1        0         1         0         0         0
11136        MYNN 0.8367884538 0.8291742799 0.80096473 0.7870222        0        0         0         0         0         0
11166        MYOG 0.0105256618 0.0562724792 0.30408513 0.7469293        0        0         0         0         0         0
11447       NFAT5 0.8912557174 0.8705934129 0.79263298 0.8288869        0        0         1         0         0         0
11449      NFATC2 0.3468254975 0.2671848092 0.55596100 0.7969794        2        0         0         0         0         0
11451      NFATC3 0.1101165621 0.7105352040 0.36296683 0.7149241        1        0         0         0         0         0
11454      NFE2L1 0.0666112081 0.1426431699 0.31115131 0.8172538        1        1         0         0         1         0
11455      NFE2L2 0.8863329565 0.8585628225 0.74011222 0.7453289        1        0         0         0         0         0
11458        NFIA 0.8901648735 0.9195582369 0.91144161 0.8174538        0        0         0         0         0         0
11459        NFIB 0.5797377303 0.5863972220 0.49659625 0.7975574        0        0         1         0         0         0
11463       NFKB1 0.3192015432 0.0470485610 0.41851671 0.8182963        1        0         1         0         0         0
11464       NFKB2 0.0000000000 0.0856535259 0.36137608 0.8588528        1        0         0         0         0         0
11474        NFX1 0.8223764167 0.8690911720 0.86557019 0.8625054        0        0         0         0         0         0
11476        NFYA 0.8589389439 0.8750457667 0.64438360 0.7527566        1        0         0         0         0         0
11477        NFYB 0.7969448794 0.7641804987 0.48802594 0.8141796        1        0         0         0         0         0
11534        NKRF 0.8878839498 0.8691009903 0.82685297 0.8877524        0        0         0         0         0         0
11651       NPAS4 0.0595632000 0.0623835657 0.86397133 0.7260798        1        0         0         0         0         0
11703       NR1D1 0.0109236172 0.1475752399 0.33619033 0.8412602        0        0         0         0         0         0
11704       NR1D2 0.8000643023 0.6908723061 0.70133051 0.7966179        0        0         0         0         0         0
11711       NR2C2 0.8815725273 0.7992150394 0.96385805 0.7893220        0        0         1         0         0         0
11718       NR3C1 0.8919577261 0.8752316782 0.86643816 0.8787648        2        0         0         0         0         0
11719       NR3C2 0.8893121180 0.8658223486 0.88278080 0.8845537        1        0         0         0         0         0
11721       NR4A2 0.2587456631 0.0580070434 0.40836233 0.7409879        0        0         0         0         0         0
11725       NR6A1 0.0011290529 0.1234815449 0.47443760 0.8497756        0        0         0         0         0         0
11734        NRF1 0.8600040621 0.8801709283 0.68793297 0.7451338        0        0         1         0         0         0
12603       PATZ1 0.0000000000 0.0169760860 0.12161881 0.8200276        0        0         0         0         0         0
12620        PBX2 0.0243316717 0.2165181143 0.30809675 0.7671648        1        0         0         0         0         0
12621        PBX3 0.8361798425 0.7796935018 0.79087475 0.8021301        1        0         0         0         0         0
12939       PHF20 0.7985191247 0.7894551390 0.55755835 0.7716572        2        0         0         0         0         0
13134       PLAG1 0.8733276290 0.8474959256 0.74997568 0.8192848        0        0         1         0         0         0
13136      PLAGL2 0.0000000000 0.1481415720 0.24423309 0.8528622        0        0         0         0         0         0
13404      POU2F1 0.8699376516 0.8722363034 0.79170157 0.8290695        1        0         0         0         0         0
13436       PPARA 0.3091560489 0.6485569179 0.61841099 0.8169357        0        0         3         1         0         0
13437       PPARD 0.3192863724 0.1476359636 0.23065598 0.8060192        0        0         1         0         0         0
13599       PRDM1 0.8569295425 0.8738445883 0.58522451 0.8407363        4        0         3         0         0         0
13600      PRDM10 0.8712319005 0.8741901668 0.74708539 0.8115224        2        0         2         0         0         0
13605      PRDM15 0.4111494230 0.0535696770 0.44806493 0.7380022        1        1         0         0         0         0
13607       PRDM2 0.7307763643 0.7901088367 0.59206193 0.8210391        0        0         0         0         0         0
13608       PRDM4 0.8507718955 0.8429804186 0.77198115 0.9235925        0        0         0         0         0         0
14279        RBAK 0.8996818428 0.8460589636 0.88598603 0.8099722        0        0         1         0         0         0
14344        RBPJ 0.7216507607 0.6100814437 0.60335542 0.7342797        0        0         0         0         0         0
14365       RCOR1 0.5750943640 0.4881680204 0.81792713 0.8552070        1        0         1         0        NA        NA
14367       RCOR3 0.9003692473 0.9106480199 0.77370570 0.8875461        0        0         1         0         0         0
14399         REL 0.8835624867 0.8636955298 0.83189966 0.8195751        0        0         0         0         0         0
14419        REST 0.9011113320 0.8335856788 0.83109930 0.7491472        0        0         0         0         0         0
14451        RFX3 0.8965062402 0.8525365076 0.81579676 0.8690796        0        0         0         0         0         0
14452        RFX4 0.0596116652 0.2942098926 0.46790919 0.7538691        0        0         0         0         0         0
14453        RFX5 0.6602641389 0.4880498607 0.60000734 0.8631997        2        2         0         0         0         0
14455        RFX7 0.8960275966 0.8563564696 0.78258252 0.8907521        1        1         1         0        NA        NA
14575         RLF 0.8744008104 0.8859807045 0.82504511 0.8219959        0        0         0         0         0         0
14738        RORA 0.5818633817 0.5185399090 0.48503301 0.8491571        0        0         0         0         0         0
14739        RORB 0.8686273153 0.8889729167 0.80474402 0.8451507        0        0         0         0         0         0
14988       RUNX1 0.7700230801 0.3382458183 0.78597829 0.7069326        0        0         1         0         0         0
14990       RUNX2 0.8595078536 0.8584950951 0.80295547 0.8504264        0        0         1         0         0         0
15005        RXRA 0.0950053233 0.2228513175 0.45354164 0.8293685        0        0         1         0         0         0
15094       SATB1 0.3311188239 0.3846214223 0.66053107 0.8333065        0        0         1         0         0         0
15095       SATB2 0.5039179073 0.5277247102 0.49225098 0.8680879        1        0         0         0         0         0
15617        SKIL 0.8716539461 0.8734941588 0.82254557 0.9142128        0        0         0         0         0         0
16035       SMAD2 0.9023306456 0.8746432200 0.87664931 0.8535111        0        0         0         0         0         0
16037       SMAD4 0.8859589422 0.8508411284 0.89051610 0.7981068        0        0         1         0         0         0
16038       SMAD5 0.8952928236 0.8452654645 0.76978141 0.8902003        0        0         1         0         0         0
16468        SOX5 0.6689828152 0.8241838864 0.60695607 0.8056318        0        0         0         0         0         0
16473         SP1 0.4479313298 0.3639647208 0.47733801 0.8416914        0        0         0         0         0         0
16475       SP110 0.7614455245 0.7563122799 0.48646662 0.7744949        0        0         0         0         0         0
16479         SP3 0.8955954755 0.8755819932 0.84340022 0.7421212        0        0         0         0         0         0
16481         SP4 0.9317876556 0.8764457766 0.98156103 0.8240954        0        0         1         0         0         0
16811       STAT1 0.9253049699 0.8851548961 0.82084297 0.8532789        0        0         0         0         0         0
16812       STAT2 0.0973947455 0.0841345322 0.31732368 0.8268684        2        1         0         0         0         0
16813       STAT3 0.2912999156 0.1563333742 0.40915140 0.8252260        0        0         0         0         0         0
16814       STAT4 0.8412030306 0.8669239781 0.84391657 0.7738700        3        0         1         0         0         0
16816      STAT5B 0.0590298857 0.2469176580 0.51618864 0.7383452        0        0         0         0         0         0
17224       TBX20 0.8997167869 0.8346527510 0.56907268 0.8037967        0        0        NA        NA         0         0
17256       TCF12 0.8978709951 0.8797465475 0.81132100 0.8591470        0        0         0         0         0         0
17258       TCF19 0.1080022401 0.1391688622 0.34847698 0.7528507        1        1         1         0         0         0
17259       TCF20 0.2817688949 0.7498685824 0.79828374 0.7133477        0        0         0         0         0         0
17264        TCF4 0.9042862497 0.8785695011 0.82539216 0.9050678        0        0         1         0         0         0
17268       TCFL5 0.2164457757 0.1755150336 0.82961081 0.7304715        0        0         0         0         0         0
17309       TEAD1 0.8768139143 0.8791115140 0.80879504 0.8315199        1        0         2         0         0         0
17361        TFAM 0.8864339607 0.8512099098 0.84753728 0.8945893        1        0         0         0         0         0
17364      TFAP2C 0.0140365741 0.0609712450 0.28770109 0.7162742        0        0         0         0         0         0
17370       TFCP2 0.5518000908 0.5900800924 0.30142607 0.7860690        0        0         0         0         0         0
17377        TFEC 0.7960566793 0.7841862791 0.48961681 0.7942075        1        0         0         0         0         0
17928        TOE1 0.1328856590 0.0039532240 0.19784470 0.7796926        1        0         0         0         0         0
17960        TP53 0.0000000000 0.0873287572 0.35600378 0.7484149        1        0         0         0         0         0
17973        TP63 0.8639036678 0.8811204157 0.79272825 0.8035709        0        0         0         0         0         0
18062      TRERF1 0.2736275833 0.6335078485 0.12708931 0.8280962        0        0         0         0         0         0
18182       TRPS1 0.4074879434 0.2830135684 0.32422652 0.7557600        2        0         1         0         0         0
18196     TSC22D1 0.6931574579 0.8198294519 0.66124519 0.7283209        0        0         0         0         0         0
18197     TSC22D2 0.8745050251 0.8500223856 0.83175925 0.8069599        0        0         1         1         0         0
18211       TSHZ1 0.1148523047 0.1910370574 0.60636050 0.8027859        0        0         0         0         0         0
18212       TSHZ2 0.8900423667 0.9238741869 0.76139992 0.7408863        1        0         0         0         0         0
18506        UBP1 0.8479939883 0.8319593270 0.78796428 0.7923143        0        0         0         0         0         0
18520        UBTF 0.0600215857 0.1442185076 0.45336975 0.7805580        1        0         1         0         0         0
18767       VEZF1 0.7135698696 0.4899367324 0.80164314 0.8379734        2        1         0         0         0         0
18995       WHSC1 0.0189672490 0.2864067443 0.60185187 0.8177014        1        0         0         0         0         0
19162       ZBED4 0.0000000000 0.1798807500 0.46502426 0.8366723        2        0         0         0         0         0
19165       ZBTB1 0.8946381965 0.8792568303 0.82081107 0.8654778        1        1         1         0         0         0
19166      ZBTB10 0.8317953657 0.8501871033 0.80679360 0.8214273        0        0         0         0         0         0
19167      ZBTB11 0.8301087576 0.8664067262 0.83838100 0.9448506        3        0         0         0         0         0
19172      ZBTB20 0.0988811324 0.3396418639 0.62379717 0.8582228        0        0         0         0         0         0
19174      ZBTB24 0.8867102788 0.8707565862 0.83107830 0.7217819        0        0         0         0         0         0
19176      ZBTB26 0.9089457843 0.8333507575 0.72744705 0.9418322        0        0         0         0         0         0
19179      ZBTB33 0.8752891325 0.8783531823 0.83611238 0.8407312        0        0         0         0         0         0
19180      ZBTB34 0.8670032206 0.6765310162 0.67325783 0.8365533        0        0         1         1         0         0
19181      ZBTB37 0.8814676757 0.8283734189 0.82680405 0.8247517        0        0         0         0         0         0
19182      ZBTB38 0.8917895238 0.8768841796 0.82362767 0.8466688        1        0         1         0         0         0
19183      ZBTB39 0.6864234385 0.5499366358 0.47223357 0.7989651        5        0         4         0         0         0
19184       ZBTB4 0.0035339668 0.4237578895 0.46054072 0.8184230        0        0         1         0         0         0
19185      ZBTB40 0.6963993950 0.7525045813 0.75199977 0.7824400        2        0         1         0         0         0
19186      ZBTB41 0.8385777239 0.8386280811 0.65123016 0.9491264        0        0         3         1         0         0
19188      ZBTB43 0.4692146116 0.6226444424 0.51568917 0.8532215        1        1         0         0         0         0
19195       ZBTB5 0.4480134919 0.6099563920 0.46820113 0.8070731        0        0         0         0         0         0
19196       ZBTB6 0.8913699401 0.8654087427 0.79803214 0.8113509        0        0         0         0         0         0
19269        ZEB1 0.9007466625 0.8790227787 0.77820124 0.9495559        2        0         0         0         0         0
19270        ZEB2 0.5788365925 0.8393315199 0.49012040 0.8139419        0        0         0         0         0         0
19278        ZFAT 0.8887786628 0.7583599220 0.47814874 0.8216492        0        0         0         0         0         0
19281       ZFHX3 0.8361856205 0.8103061369 0.78159000 0.7525363       13        0         1         0         0         0
19287      ZFP161 0.8830820873 0.8545929981 0.95847688 0.9045567        0        0         0         0         0         0
19299       ZFP62 0.8594267357 0.8740249697 0.80284899 0.8785409        0        0         0         0         0         0
19310         ZFX 0.9012643361 0.8742072024 0.81534407 0.7970368        2        2         0         0         0         0
19324        ZHX1 0.8837058187 0.8746362267 0.74128335 0.8187379        2        0         0         0         0         0
19325        ZHX2 0.7893314571 0.5396675759 0.30409112 0.7739529        4        0         0         0         0         0
19332        ZIK1 0.1241571477 0.0313491043 0.56931862 0.8178382        1        1         0         0         0         0
19335     ZKSCAN2 0.6836046037 0.7620678659 0.57872067 0.7895931        2        1         0         0         0         0
19336     ZKSCAN3 0.5864073163 0.4477982353 0.48358143 0.7409045        0        0         0         0         0         0
19337     ZKSCAN4 0.8753008856 0.5569710341 0.76677617 0.7123300        0        0         0         0         1         0
19338     ZKSCAN5 0.5267164173 0.5763924761 0.31570557 0.8271372        1        0         0         0         0         0
19340       ZMAT3 0.8877372087 0.8476832458 0.80855500 0.8144604        0        0         0         0         0         0
19359       ZNF10 0.8188076763 0.7821832338 0.46342212 0.7636256        0        0         1         0         0         0
19362      ZNF107 0.8685745258 0.8634402821 0.77467267 0.7869044        0        0         0         0         0         0
19364      ZNF117 0.8670024964 0.8579917446 0.76633792 0.8239829        0        0         0         0         0         0
19365       ZNF12 0.8562398342 0.8418257753 0.77948194 0.7873807        0        0         1         0         0         0
19366      ZNF121 0.8755255432 0.8683379091 0.86589690 0.9786830        0        0         0         0         1         0
19368      ZNF131 0.8741937926 0.7666160609 0.78361452 0.9373929        0        0         1         0         0         0
19380      ZNF143 0.8619622076 0.8162318961 0.89464488 0.8953937        0        0         0         0         0         0
19381      ZNF146 0.8734213693 0.8923087307 0.82608305 0.8853564        0        0         0         0         0         0
19382      ZNF148 0.8911999496 0.8767932454 0.81434066 0.7553174        0        0         0         0         0         0
19386       ZNF16 0.1663348394 0.0375724580 0.69692328 0.7164348        0        0         0         0         0         0
19387      ZNF160 0.0047117253 0.0579748114 0.20809338 0.7690384        0        0         0         0         0         0
19390      ZNF169 0.8409068276 0.4868491621 0.76269333 0.7958418        1        0         1         0         0         0
19393      ZNF175 0.7942911753 0.5900883126 0.68852913 0.8970766        0        0         0         0         0         0
19395       ZNF18 0.7539122766 0.5672008898 0.37122499 0.7113451        2        2         0         0         0         0
19399      ZNF184 0.8805429837 0.7975002619 0.91007327 0.7765748        0        0         0         0         0         0
19402      ZNF189 0.8640563843 0.8267293980 0.84098732 0.8279818        0        0         0         0         0         0
19404      ZNF192 0.9294644891 0.8728055982 0.83403005 0.8844527        0        0         0         0         0         0
19405      ZNF193 0.8306066235 0.5389209133 0.58331784 0.8190354        0        0         0         0         0         0
19406      ZNF195 0.8861964373 0.8250482368 0.70486254 0.8402681        0        0         0         0         0         0
19408        ZNF2 0.1033040500 0.2127320887 0.48497253 0.7179002        0        0         0         0         0         0
19409       ZNF20 0.0000000000 0.2766009104 0.44911778 0.7123693        0        0         0         0         0         0
19411      ZNF202 0.5969931976 0.7252244773 0.58056930 0.7036274        1        1         0         0         0         0
19416      ZNF211 0.0177466873 0.3667137062 0.41388499 0.7138324        1        0         0         0         0         0
19420      ZNF215 0.8562314024 0.7142058060 0.79490257 0.7792491        0        0         1         0         0         0
19421      ZNF217 0.8633594160 0.8851334007 0.86118130 0.8284077        3        0         0         0         0         0
19427      ZNF224 0.6499392104 0.6266445283 0.58957844 0.8223071        1        0         0         0         0         0
19428      ZNF225 0.3980940531 0.4696808753 0.21135539 0.7299756        2        0         0         0         0         0
19430      ZNF227 0.5822921282 0.6960506572 0.87938817 0.8378857        1        0         0         0         0         0
19437      ZNF235 0.5697373883 0.4747467013 0.38663989 0.7736727        1        0         0         0         0         0
19441       ZNF24 0.8773204069 0.8110774032 0.84296805 0.7915261        1        0         1         0         0         0
19442      ZNF248 0.8405219862 0.7720518956 0.71604257 0.8123629        0        0         1         0         0         0
19443       ZNF25 0.8718485369 0.8163353206 0.86043673 0.7614270        0        0         0         0         0         0
19444      ZNF250 0.8579370218 0.6044014665 0.58922520 0.7403182        0        0         1         0         0         0
19445      ZNF251 0.7024092518 0.7156625144 0.64915215 0.8320217        0        0         0         0         0         0
19446      ZNF252 0.8909546500 0.8087471251 0.75760515 0.7257028        0        0         0         0         0         0
19448      ZNF254 0.8811471035 0.8271220768 0.73899061 0.9187101        0        0         1         0         0         0
19452       ZNF26 0.7488176402 0.6314590782 0.67217007 0.7835032        0        0         0         0         0         0
19453      ZNF260 0.8745901792 0.8717596348 0.79641192 0.7516505        0        0         0         0         0         0
19454      ZNF263 0.5119302787 0.6045314884 0.33847415 0.8163915        1        0         1         1         0         0
19455      ZNF264 0.7610078426 0.8001994178 0.70744323 0.8814267        1        1         3         0         0         0
19456      ZNF266 0.6181908874 0.3560731228 0.40787663 0.9124749        1        1         0         0         0         0
19462      ZNF275 0.3976834661 0.4753061131 0.39225928 0.8297040        0        0         0         0        NA        NA
19464      ZNF277 0.8869765922 0.7977041738 0.88865680 0.8346398        0        0         0         0         0         0
19467     ZNF280B 0.6492608510 0.7885801572 0.61104862 0.8862426        0        0         1         0         0         0
19468     ZNF280C 0.8936368320 0.8761445509 0.81985642 0.8253146        2        1         1         0         0         0
19475     ZNF286A 0.9140341351 0.8679970601 0.90541661 0.8057630        0        0         0         0         0         0
19478      ZNF292 0.8600994707 0.8363263024 0.83266790 0.9468200        3        0         0         0         0         0
19479      ZNF295 0.8844326580 0.8779303194 0.84095496 0.8770490        3        0         1         0         0         0
19483        ZNF3 0.0000000000 0.2901716291 0.28319069 0.7535803        0        0         0         0         0         0
19485      ZNF300 0.1312414769 0.2346813274 0.40005019 0.7954851        0        0         0         0         0         0
19488      ZNF304 0.5547042980 0.7483118387 0.27743038 0.7339576        0        0         1         0         0         0
19490      ZNF317 0.0000000000 0.1820647513 0.57934971 0.8118470        0        0         0         0         0         0
19491      ZNF318 0.7281152614 0.8505850477 0.52266625 0.8383646        4        0         0         0         0         0
19492      ZNF319 0.1108461437 0.1404262209 0.29076562 0.7247287        0        0         1         0         0         0
19496      ZNF323 0.0454688098 0.1735592110 0.46934218 0.8022082        2        1         0         0         0         0
19499      ZNF326 0.8410156013 0.8382161403 0.66354227 0.8205160        0        0         0         0         0         0
19502      ZNF331 0.4464519533 0.7196955267 0.30011378 0.8628118        0        0         1         0         0         0
19509       ZNF34 0.1764799571 0.3022087456 0.20595677 0.7303103        0        0         0         0         0         0
19515       ZNF35 0.5316157819 0.4959085914 0.44979926 0.7201824        0        0         0         0         0         0
19522      ZNF365 0.7803700464 0.7660389639 0.55605203 0.8434782        3        1         1         0         0         0
19525      ZNF37A 0.8629128937 0.8564083777 0.78564273 0.7868413        0        0         2         0         0         0
19527      ZNF382 0.4902417005 0.5240457246 0.27881837 0.8254895        0        0         0         0         0         0
19535      ZNF394 0.0195305697 0.4674190724 0.66485433 0.8991010        1        1         0         0         0         0
19539      ZNF398 0.5733316327 0.2747520991 0.74268254 0.7567264        0        0         1         0         0         0
19542      ZNF408 0.0554733447 0.0764944343 0.27104865 0.7666404        0        0         0         0         0         0
19543       ZNF41 0.8361502668 0.6785143823 0.79318109 0.8501011        0        0         0         0         0         0
19547      ZNF416 0.1069779422 0.4210113061 0.45552319 0.8465647        2        0         0         0         0         0
19552      ZNF423 0.0132107589 0.1463415715 0.15794210 0.7242418        0        0         0         0         0         0
19554      ZNF426 0.5690866134 0.5071480875 0.51526241 0.8892592        0        0         0         0         0         0
19559      ZNF431 0.8461953036 0.8444880856 0.86874432 0.8040421        1        1         0         0         0         0
19562      ZNF434 0.4745567584 0.4752931449 0.47660395 0.7551804        1        1         0         0         0         0
19572      ZNF445 0.4852674269 0.5443795392 0.61083407 0.7993560        2        0         0         0         0         0
19574      ZNF449 0.6616913913 0.7208825478 0.43181102 0.7128990        1        0         0         0         0         0
19575       ZNF45 0.6160964607 0.6202184906 0.51548127 0.8256460        1        0         0         0         0         0
19576      ZNF451 0.8717834075 0.8693646311 0.80176477 0.9419903        2        0         0         0         0         0
19578      ZNF460 0.8875852883 0.8947842335 0.81965325 0.8239743        0        0         0         0         0         0
19579      ZNF461 0.1930007801 0.4837748155 0.31663914 0.7960403        0        0         0         0         0         0
19580      ZNF462 0.0296172069 0.3057091140 0.17524721 0.8514571        4        1         0         0         0         0
19586      ZNF473 0.1254704151 0.1217132741 0.34467992 0.7567152        0        0         0         0         0         0
19592      ZNF484 0.7465277845 0.7451700298 0.53187893 0.9262424        0        0         0         0         0         0
19597      ZNF490 0.2382694205 0.4709747466 0.21542741 0.8396356        0        0         0         0         0         0
19603      ZNF498 0.8725238266 0.2659028378 0.79690899 0.8088432        0        0         0         0         0         0
19610      ZNF507 0.8786755554 0.8881406204 0.81534294 0.8192093        1        0         0         0         0         0
19611      ZNF510 0.7016541546 0.6803909873 0.45747083 0.8872533        0        0         0         0         0         0
19613      ZNF512 0.7338861168 0.5715287695 0.77456560 0.8305021        1        0         1         0         0         0
19619     ZNF518A 0.9025403485 0.8670076248 0.83060105 0.8338041        2        0         1         0         0         0
19621      ZNF519 0.5917506829 0.6544717073 0.38985158 0.8589767        0        0         0         0         0         0
19622      ZNF521 0.8682476693 0.8063307986 0.93077319 0.7384797        2        0         0         0         0         0
19625      ZNF526 0.0464176283 0.1416411724 0.37616272 0.7911892        0        0         0         0         0         0
19628      ZNF529 0.8080215185 0.6951575942 0.68456988 0.7927637        0        0         0         0         0         0
19632      ZNF536 0.0000000000 0.0313943052 0.24341403 0.7884479        0        0         0         0         0         0
19633      ZNF540 0.1388173536 0.0349369105 0.16666566 0.8616746        1        0         1         0         0         0
19636      ZNF543 0.4439154553 0.3401626258 0.44029727 0.8086167        0        0         0         0         0         0
19637      ZNF544 0.7665416906 0.6060378405 0.72941994 0.7670855        0        0         0         0         0         0
19638      ZNF546 0.5521605964 0.5083361550 0.47794510 0.7034073        0        0         0         0         0         0
19642      ZNF550 0.6662503460 0.5179793154 0.67824104 0.8560130        1        0         0         0        NA        NA
19644      ZNF552 0.8506972379 0.8591443692 0.66810999 0.7156485        1        1         0         0         0         0
19648      ZNF557 0.8381264843 0.7198244816 0.79134868 0.8213680        0        0         1         1         0         0
19649      ZNF558 0.9020480642 0.7656236111 0.85879909 0.8795919        0        0         0         0         0         0
19650      ZNF559 0.8324893466 0.7911737148 0.47207841 0.7685173        0        0         0         0         0         0
19652      ZNF561 0.8133605252 0.8118145057 0.79820649 0.7380526        0        0         1         1         0         0
19653      ZNF562 0.4682132262 0.3191310921 0.50381589 0.8096794        0        0         0         0         0         0
19655      ZNF564 0.6016168060 0.6840369286 0.52963226 0.8351639       NA       NA        NA        NA        NA        NA
19657      ZNF566 0.8742251557 0.8347814321 0.82785586 0.8118643        0        0         0         0         0         0
19658      ZNF567 0.8235823646 0.7918606324 0.59734312 0.9356830        0        0         0         0         0         0
19669      ZNF577 0.6831762310 0.8039546436 0.62638684 0.7406988        0        0         1         0         0         0
19676      ZNF584 0.1100320704 0.0807422808 0.36787373 0.8010243        0        0         0         0         0         0
19679      ZNF586 0.0004895529 0.0364273011 0.25449917 0.7737059        1        0         0         0         0         0
19680      ZNF587 0.6638554041 0.8551615221 0.71222169 0.7898575        0        0         0         0         0         0
19681      ZNF589 0.4856380805 0.6619011036 0.37575493 0.8120937        0        0         0         0         0         0
19686      ZNF596 0.7641863249 0.8528209296 0.60758126 0.7211178        0        0         0         0         0         0
19687      ZNF597 0.3462201173 0.3562644811 0.37536884 0.8719494        0        0         0         0         0         0
19691      ZNF605 0.8556488505 0.8181157195 0.85184265 0.8335280        0        0         2         0         0         0
19694      ZNF608 0.7795722449 0.8203339716 0.84032847 0.8159373        3        1         0         0         1         0
19695      ZNF609 0.2455130788 0.6643970860 0.51146274 0.9163035        1        0         0         0        NA        NA
19696      ZNF610 0.2316740443 0.5728044149 0.47500102 0.8082092        0        0         0         0         0         0
19700      ZNF615 0.7947385837 0.6613359998 0.65450182 0.7341457        0        0         1         0         0         0
19704      ZNF620 0.1926722428 0.3458664617 0.32889224 0.8150339        1        0         0         0         0         0
19705      ZNF621 0.7207410137 0.8101005139 0.78454212 0.8290578        0        0         0         0         0         0
19707      ZNF623 0.0000000000 0.2008956613 0.40983689 0.8111920        0        0         1         0         0         0
19708      ZNF624 0.8520868514 0.8618762613 0.88170240 0.7716299        0        0         0         0         0         0
19712      ZNF627 0.0000000000 0.1647329222 0.28028627 0.7813338        0        0         0         0         0         0
19718      ZNF641 0.0283093626 0.1621469577 0.29859739 0.7037741        0        0         0         0         0         0
19721      ZNF644 0.8795679630 0.8823326337 0.79140634 0.9587692        1        0         0         0         0         0
19725      ZNF649 0.8791155877 0.7970140841 0.71925260 0.8670933        0        0         0         0         1         1
19726      ZNF652 0.7520154462 0.7969337795 0.74254576 0.8035875        2        0         0         0         0         0
19728      ZNF654 0.8984247745 0.8723914975 0.83062464 0.8501637        1        1         0         0         0         0
19729      ZNF655 0.7627005192 0.8439814115 0.78102616 0.7973477        1        1         0         0         0         0
19730      ZNF658 0.8302945403 0.7807412261 0.74493651 0.7754659        1        0         0         0         0         0
19737      ZNF669 0.5792850795 0.6475365346 0.36692078 0.8129315        0        0         0         0         0         0
19740      ZNF672 0.0557951343 0.1244455223 0.37819322 0.8603076        0        0         0         0         0         0
19759      ZNF695 0.8498799315 0.7417834919 0.58297862 0.8130665        0        0         0         0         0         0
19762      ZNF699 0.5168180246 0.4464083134 0.49281705 0.8243100        1        0         0         0        NA        NA
19763        ZNF7 0.5000601279 0.5696115039 0.38380037 0.8173612        0        0         0         0         0         0
19772      ZNF706 0.8464071687 0.8613899329 0.68470393 0.7357479        0        0         0         0         0         0
19779      ZNF713 0.0031970625 0.0402281846 0.73163679 0.7064550        0        0         0         0         0         0
19785      ZNF721 0.8509602597 0.8605707732 0.73781666 0.7886176        0        0         0         0         0         0
19792      ZNF740 0.0000000000 0.3961633687 0.56595622 0.8453608        0        0         0         0         0         0
19795      ZNF749 0.8169374387 0.6683180414 0.61674290 0.8107154        0        0         0         0         0         0
19797      ZNF75A 0.4283866371 0.3951028085 0.23831588 0.7821980        2        2         0         0         1         1
19798      ZNF75D 0.2069024993 0.3852768474 0.19466117 0.8510885        1        1         0         0         0         0
19799       ZNF76 0.0000000000 0.0836286327 0.65677065 0.7277333        0        0         0         0         0         0
19833        ZNF8 0.1550052502 0.4988665298 0.45471565 0.7720667        0        0         0         0         0         0
19850      ZNF830 0.5509764781 0.6608055930 0.58215925 0.8303570        0        0         0         0         0         0
19857       ZNF84 0.9116218516 0.8612430961 0.78423419 0.7906591        0        0         0         0         0         0
19878       ZNFX1 0.0995219605 0.2166970954 0.14920371 0.8793978        1        1         0         0         0         0
19906     ZSCAN16 0.5709135348 0.5098133638 0.34091872 0.7374823        2        0         0         0         0         0
19908      ZSCAN2 0.7357071459 0.5680524485 0.64830619 0.8560841        0        0         0         0         0         0
19909     ZSCAN20 0.2493007866 0.2258963896 0.44169836 0.7896864        2        1         0         0         0         0
19913     ZSCAN29 0.2605655003 0.5114983623 0.63361917 0.7887790        0        0         0         0         0         0
     [,1] [,2]
[1,]  379  518
[2,] 5177 7280
0.3037013later: p= 0.3545524 
both: 
      gene_symbol    veryearly        early    combine       late CDS.mer7 CDS.mer8 UTR3.mer7 UTR3.mer8 UTR5.mer7 UTR5.mer8
334          ADNP 0.8699805267 0.8462528316 0.81933896 0.82284755        1        0         0         0         0         0
361         AEBP2 0.8968443445 0.8760766068 0.85517784 0.83852931        2        0         1         0         0         0
431           AHR 0.8862597280 0.8879505092 0.88155741 0.87136213        0        0         0         0         0         0
963        ARID5B 0.7977527129 0.7782059529 0.62511812 0.82996475        1        0         0         0         0         0
1007         ARNT 0.8219712304 0.7725898705 0.82969025 0.74372102        0        0         1         0         0         0
1010       ARNTL2 0.8669932121 0.8693120107 0.82424767 0.65958133        0        0         0         0         0         0
1082        ASH1L 0.8737675289 0.8434372017 0.83258613 0.86638488        5        1         0         0         0         0
1122         ATF1 0.8933812487 0.8725521387 0.84051771 0.09242244        0        0         1         0         0         0
1123         ATF2 0.8668415329 0.8807225573 0.82493727 0.79197145        0        0         0         0         0         0
1127         ATF6 0.8776599941 0.8726255782 0.75388449 0.52818207        1        0         0         0         0         0
1332        BACH1 0.8708913373 0.7588599032 0.83919460 0.77564811        1        0         0         0         0         0
1386          BBX 0.8825393239 0.8925580878 0.80893378 0.94337678        4        2         0         0         0         0
1406       BCL11A 0.8149545908 0.8282974277 0.59911075 0.82510095        0        0         1         0         0         0
1419         BCL6 0.8238919413 0.7031078989 0.58807054 0.70454498        0        0         1         0         0         0
1426       BCLAF1 0.8699649859 0.8808147998 0.84385065 0.86521198        1        0         1         0         0         0
1524         BNC2 0.7179696829 0.5059110754 0.57671419 0.42230813        2        1         3         0         0         0
2759         CBFB 0.9034381533 0.8821188698 0.93621655 0.89261258        1        0         0         0         0         0
3144        CDC5L 0.8932773641 0.8784387903 0.89022461 0.83030784        2        0         0         0         0         0
3264        CEBPG 0.7670259687 0.6585243973 0.78547451 0.56098618        0        0         0         0         0         0
3265        CEBPZ 0.8117952351 0.8601611800 0.73105502 0.37074287        0        0         0         0         0         0
3633        CLOCK 0.8969177237 0.8847718150 0.79286239 0.87198661        0        0         1         1         0         0
3941        CREB1 0.8830596945 0.8769143476 0.77853855 0.84846619        0        0         0         0         0         0
3950       CREBZF 0.8646137405 0.8544872627 0.76594519 0.84040230        0        0         2         0         0         0
4107         CTCF 0.7936662072 0.3068668899 0.35055930 0.68586355        0        0         1         0         1         0
4108        CTCFL 0.8840124018 0.8079202260 0.42209072 0.20558432        0        0         0         0         1         0
4174         CUX1 0.7149904942 0.6547073572 0.81794777 0.83718106        1        0         0         0         0         0
4724        DMTF1 0.8949129034 0.8668737606 0.82734295 0.88879098        0        0         0         0         0         0
4891          DR1 0.8591449967 0.8507694704 0.85211469 0.58194553        0        0         1         0         0         0
5016         E2F3 0.8291951598 0.8190116006 0.52370222 0.83302659        0        0         0         0         0         0
5018         E2F5 0.8234283477 0.8060915424 0.47277287 0.45624330        0        0         0         0         0         0
5019         E2F6 0.8974925304 0.7608960574 0.88821261 0.82232203        0        0         2         0         0         0
5028         EBF1 0.8791879824 0.8426846356 0.78151716 0.78797643        0        0         1         0         0         0
5132          EHF 0.8290712735 0.8553701972 0.82655996 0.45006627        0        0         1         0         0         0
5205         ELF1 0.8518910007 0.8360245298 0.81870022 0.83003391        2        0         1         0         0         0
5206         ELF2 0.8609412604 0.8557452893 0.72774785 0.77065093        2        1         0         0         1         0
5213         ELK3 0.8085798486 0.8426327616 0.74206590 0.78433482        0        0         0         0         0         0
5214         ELK4 0.8642039994 0.8646103029 0.82054271 0.82368685        1        0         0         0         0         0
5447         ETV3 0.8303204533 0.8717449780 0.82878006 0.86943715        0        0         0         0         0         0
5502         EZH2 0.8637088781 0.8780485263 0.79710502 0.85221223        0        0         0         0         0         0
6302          FOS 0.8461979077 0.7981445217 0.01376156 0.15910805        0        0         0         0         0         0
6304        FOSL1 0.7881973393 0.1580261181 0.26873919 0.16696125        0        0         1         0         0         0
6316        FOXD4 0.8628202571 0.9059131516 0.72614678 0.76261804        0        0         0         0         0         0
6317      FOXD4L1 0.8751295476 0.9059108971 0.75750868 0.77892235        0        0         0         0         0         0
6319      FOXD4L3 0.8615233589 0.7971185970 0.78004280 0.77712885        0        0         0         0         0         0
6320      FOXD4L6 0.8354125135 0.8433915601 0.72677137 0.75120750        0        0         0         0         0         0
6331        FOXJ3 0.8297978588 0.6036448744 0.74772775 0.82105507        2        0         0         0         0         0
6338        FOXN2 0.8393533652 0.8756354120 0.80219545 0.51909862        1        0         1         1         0         0
6339        FOXN3 0.8639569940 0.8695634043 0.77370468 0.84811702        0        0         1         0         0         0
6341        FOXO1 0.7408834619 0.5053680338 0.35041104 0.13403214        1        0         1         0         0         0
6345        FOXP1 0.8177007349 0.7902339273 0.74498044 0.77691545        0        0         2         1         0         0
6354        FOXS1 0.7186244867 0.2561806553 0.82604967 0.17318162        1        0         0         0         0         0
6486        GABPA 0.7851406454 0.7476408892 0.74561740 0.72462863        1        0         0         0         0         0
6487       GABPB1 0.8554700523 0.7950292117 0.67991989 0.54237950        1        0         0         0         0         0
6626         GCM1 0.8546633180 0.4943618660 0.39169703 0.16787422        0        0         0         0         0         0
6826        GMEB1 0.8869508078 0.7204642409 0.51544454 0.70255238        0        0         0         0         0         0
6920        GON4L 0.8768522815 0.6800192188 0.71734537 0.84002623        0        0         0         0         0         0
7273         GZF1 0.7241413757 0.6078891744 0.51529863 0.42490934        1        0         1         1         0         0
7480        HIF1A 0.8710309439 0.8889855136 0.81816258 0.48499112        2        0         0         0         0         0
7568       HIVEP1 0.8941315235 0.8761238626 0.81191583 0.79895295        2        0         0         0         0         0
7569       HIVEP2 0.8161662218 0.7255014764 0.77748741 0.82285824        4        1         0         0         1         0
7605       HMBOX1 0.8676359436 0.7373390357 0.86277919 0.82649809        0        0         0         0         0         0
7690        HOXA6 0.7318515415 0.2919622374 0.71106978 0.75220089        0        0         0         0        NA        NA
7719        HOXD9 0.7790623955 0.5447585109 0.52958659 0.77054124        0        0         0         0         0         0
7792         HSF2 0.8857799784 0.7954609694 0.81232591 0.66791709        0        0         0         0         0         0
7795         HSF5 0.8080552629 0.8148319009 0.33421990 0.12563088        0        0         0         0         0         0
7927        IFI16 0.8710169407 0.8667683393 0.87917106 0.24707074        3        1         0         0         0         0
8041        IKZF2 0.8809007108 0.8761123532 0.79304609 0.76407283        1        1         1         0         0         0
8042        IKZF3 0.8416803101 0.8787805500 0.76393717 0.82678039        1        0         0         0         0         0
8044        IKZF5 0.7301071273 0.7831365465 0.65042379 0.83978005        0        0         0         0         0         0
8260         IRF4 0.8403913840 0.7696439705 0.84413863 0.66775257        0        0         1         0         0         0
8772        KLF10 0.7810749611 0.5416151622 0.50295222 0.83390544        0        0         1         0         0         0
8774        KLF12 0.8661448905 0.8397766608 0.81151887 0.81197333        0        0         2         0         0         0
8780         KLF2 0.7733019318 0.0829266602 0.47719784 0.09105111        0        0         0         0         0         0
8781         KLF3 0.8853348430 0.9248973256 0.83509587 0.71822822        0        0         0         0         0         0
8783         KLF5 0.7089437565 0.8973049942 0.83357631 0.88313795        0        0         2         0         0         0
8784         KLF6 0.8722498903 0.7536122516 0.90337319 0.84550782        0        0         0         0         0         0
9133         LCOR 0.8731114812 0.8625893413 0.79309713 0.89663716       NA       NA        NA        NA        NA        NA
9134        LCORL 0.8028804987 0.8136202507 0.52213621 0.84253950        0        0         0         0         0         0
10153         MAX 0.7355089644 0.6003976254 0.51975888 0.67570220        0        0         0         0         0         0
10280       MEF2A 0.9092912524 0.8020133510 0.78518458 0.83864587        0        0         0         0         0         0
10282       MEF2C 0.8919556207 0.8727601022 0.82111488 0.82129071        0        0         0         0         0         0
10293       MEIS1 0.8559054424 0.8551365865 0.84601046 0.82722981        0        0         0         0         0         0
10372         MGA 0.8910052519 0.8184359768 0.98594544 0.92876250        4        0         1         0         0         0
10427       MIER1 0.8740053481 0.8359511934 0.79283164 0.89071768        0        0         0         0         0         0
10429       MIER3 0.8668517130 0.8388879807 0.84717128 0.89376409        0        0         1         0         0         0
10654        MITF 0.7899298478 0.7738514613 0.58358987 0.75828822        1        0         0         0         0         0
10688       MLLT3 0.8683548113 0.8617087544 0.82456301 0.87349526        2        0         1         0         0         0
10991        MTF1 0.7063415128 0.7938967327 0.84220226 0.55405395        0        0         0         0         0         0
11080         MYB 0.9277584074 0.8723156290 0.82288773 0.84870797        1        1         0         0         0         0
11082       MYBL1 0.8847810629 0.8775577113 0.82231975 0.80784957        1        0         1         0         0         0
11136        MYNN 0.8367884538 0.8291742799 0.80096473 0.78702222        0        0         0         0         0         0
11447       NFAT5 0.8912557174 0.8705934129 0.79263298 0.82888692        0        0         1         0         0         0
11455      NFE2L2 0.8863329565 0.8585628225 0.74011222 0.74532885        1        0         0         0         0         0
11458        NFIA 0.8901648735 0.9195582369 0.91144161 0.81745383        0        0         0         0         0         0
11461       NFIL3 0.8599906023 0.8468067706 0.78369032 0.45914348        0        0         0         0         0         0
11474        NFX1 0.8223764167 0.8690911720 0.86557019 0.86250536        0        0         0         0         0         0
11476        NFYA 0.8589389439 0.8750457667 0.64438360 0.75275664        1        0         0         0         0         0
11477        NFYB 0.7969448794 0.7641804987 0.48802594 0.81417962        1        0         0         0         0         0
11534        NKRF 0.8878839498 0.8691009903 0.82685297 0.88775241        0        0         0         0         0         0
11543      NKX2-8 0.7677918589 0.0601897321 0.03506588 0.04166261        0        0         0         0         0         0
11704       NR1D2 0.8000643023 0.6908723061 0.70133051 0.79661790        0        0         0         0         0         0
11710       NR2C1 0.8185622320 0.8095730067 0.82136062 0.68743904        0        0         0         0         0         0
11711       NR2C2 0.8815725273 0.7992150394 0.96385805 0.78932198        0        0         1         0         0         0
11718       NR3C1 0.8919577261 0.8752316782 0.86643816 0.87876475        2        0         0         0         0         0
11719       NR3C2 0.8893121180 0.8658223486 0.88278080 0.88455373        1        0         0         0         0         0
11734        NRF1 0.8600040621 0.8801709283 0.68793297 0.74513385        0        0         1         0         0         0
11970     ONECUT2 0.8847262079 0.8891819271 0.79711945 0.28496725        3        2        20         8         0         0
12604        PAWR 0.8719499745 0.8715760069 0.82759590 0.63436828        0        0         0         0         0         0
12613        PAX9 0.8871328088 0.8668784877 0.82369744 0.60206511        0        0         0         0         0         0
12621        PBX3 0.8361798425 0.7796935018 0.79087475 0.80213010        1        0         0         0         0         0
12685       PCGF6 0.7437282287 0.8639423463 0.51719876 0.18872439        0        0         1         1         0         0
12939       PHF20 0.7985191247 0.7894551390 0.55755835 0.77165719        2        0         0         0         0         0
12967      PHOX2B 0.8080379226 0.4547703663 0.18604917 0.15465267        1        0         0         0         0         0
13134       PLAG1 0.8733276290 0.8474959256 0.74997568 0.81928477        0        0         1         0         0         0
13404      POU2F1 0.8699376516 0.8722363034 0.79170157 0.82906946        1        0         0         0         0         0
13599       PRDM1 0.8569295425 0.8738445883 0.58522451 0.84073625        4        0         3         0         0         0
13600      PRDM10 0.8712319005 0.8741901668 0.74708539 0.81152241        2        0         2         0         0         0
13607       PRDM2 0.7307763643 0.7901088367 0.59206193 0.82103913        0        0         0         0         0         0
13608       PRDM4 0.8507718955 0.8429804186 0.77198115 0.92359252        0        0         0         0         0         0
14279        RBAK 0.8996818428 0.8460589636 0.88598603 0.80997224        0        0         1         0         0         0
14344        RBPJ 0.7216507607 0.6100814437 0.60335542 0.73427972        0        0         0         0         0         0
14367       RCOR3 0.9003692473 0.9106480199 0.77370570 0.88754609        0        0         1         0         0         0
14399         REL 0.8835624867 0.8636955298 0.83189966 0.81957508        0        0         0         0         0         0
14419        REST 0.9011113320 0.8335856788 0.83109930 0.74914722        0        0         0         0         0         0
14451        RFX3 0.8965062402 0.8525365076 0.81579676 0.86907955        0        0         0         0         0         0
14455        RFX7 0.8960275966 0.8563564696 0.78258252 0.89075209        1        1         1         0        NA        NA
14575         RLF 0.8744008104 0.8859807045 0.82504511 0.82199590        0        0         0         0         0         0
14739        RORB 0.8686273153 0.8889729167 0.80474402 0.84515071        0        0         0         0         0         0
14988       RUNX1 0.7700230801 0.3382458183 0.78597829 0.70693255        0        0         1         0         0         0
14990       RUNX2 0.8595078536 0.8584950951 0.80295547 0.85042636        0        0         1         0         0         0
15604        SIX1 0.7240957917 0.7103812147 0.50440908 0.34024592        0        0         0         0         0         0
15607        SIX4 0.8038221249 0.8752801390 0.81026456 0.32069725        0        0         1         1        NA        NA
15617        SKIL 0.8716539461 0.8734941588 0.82254557 0.91421283        0        0         0         0         0         0
16034       SMAD1 0.8562578783 0.8609378821 0.82356228 0.68917423        0        0         0         0         0         0
16035       SMAD2 0.9023306456 0.8746432200 0.87664931 0.85351106        0        0         0         0         0         0
16037       SMAD4 0.8859589422 0.8508411284 0.89051610 0.79810678        0        0         1         0         0         0
16038       SMAD5 0.8952928236 0.8452654645 0.76978141 0.89020031        0        0         1         0         0         0
16475       SP110 0.7614455245 0.7563122799 0.48646662 0.77449494        0        0         0         0         0         0
16479         SP3 0.8955954755 0.8755819932 0.84340022 0.74212119        0        0         0         0         0         0
16481         SP4 0.9317876556 0.8764457766 0.98156103 0.82409542        0        0         1         0         0         0
16811       STAT1 0.9253049699 0.8851548961 0.82084297 0.85327893        0        0         0         0         0         0
16814       STAT4 0.8412030306 0.8669239781 0.84391657 0.77387000        3        0         1         0         0         0
17224       TBX20 0.8997167869 0.8346527510 0.56907268 0.80379671        0        0        NA        NA         0         0
17256       TCF12 0.8978709951 0.8797465475 0.81132100 0.85914698        0        0         0         0         0         0
17264        TCF4 0.9042862497 0.8785695011 0.82539216 0.90506785        0        0         1         0         0         0
17309       TEAD1 0.8768139143 0.8791115140 0.80879504 0.83151994        1        0         2         0         0         0
17361        TFAM 0.8864339607 0.8512099098 0.84753728 0.89458933        1        0         0         0         0         0
17362      TFAP2A 0.7187145015 0.3221396988 0.12711783 0.46740149        0        0         0         0         0         0
17373       TFDP2 0.8843208819 0.8571528012 0.71450776 0.15252846        0        0         0         0         0         0
17377        TFEC 0.7960566793 0.7841862791 0.48961681 0.79420746        1        0         0         0         0         0
17450        THRB 0.8296152491 0.8270496231 0.60697750 0.64894581        0        0         3         0         0         0
17973        TP63 0.8639036678 0.8811204157 0.79272825 0.80357089        0        0         0         0         0         0
18197     TSC22D2 0.8745050251 0.8500223856 0.83175925 0.80695992        0        0         1         1         0         0
18212       TSHZ2 0.8900423667 0.9238741869 0.76139992 0.74088631        1        0         0         0         0         0
18506        UBP1 0.8479939883 0.8319593270 0.78796428 0.79231434        0        0         0         0         0         0
18767       VEZF1 0.7135698696 0.4899367324 0.80164314 0.83797341        2        1         0         0         0         0
19150         YY2 0.8299202584 0.8576652615 0.80539931 0.32753952       NA       NA        NA        NA        NA        NA
19165       ZBTB1 0.8946381965 0.8792568303 0.82081107 0.86547782        1        1         1         0         0         0
19166      ZBTB10 0.8317953657 0.8501871033 0.80679360 0.82142728        0        0         0         0         0         0
19167      ZBTB11 0.8301087576 0.8664067262 0.83838100 0.94485056        3        0         0         0         0         0
19171       ZBTB2 0.8054289815 0.8547963972 0.83887988 0.05590796        0        0         0         0         0         0
19174      ZBTB24 0.8867102788 0.8707565862 0.83107830 0.72178190        0        0         0         0         0         0
19175      ZBTB25 0.9002602235 0.8736908496 0.83874632 0.49007237        1        0         0         0         0         0
19176      ZBTB26 0.9089457843 0.8333507575 0.72744705 0.94183221        0        0         0         0         0         0
19179      ZBTB33 0.8752891325 0.8783531823 0.83611238 0.84073123        0        0         0         0         0         0
19180      ZBTB34 0.8670032206 0.6765310162 0.67325783 0.83655330        0        0         1         1         0         0
19181      ZBTB37 0.8814676757 0.8283734189 0.82680405 0.82475171        0        0         0         0         0         0
19182      ZBTB38 0.8917895238 0.8768841796 0.82362767 0.84666879        1        0         1         0         0         0
19186      ZBTB41 0.8385777239 0.8386280811 0.65123016 0.94912636        0        0         3         1         0         0
19189      ZBTB44 0.8574733521 0.8743440775 0.66696789 0.63024879        0        0         2         0         0         0
19196       ZBTB6 0.8913699401 0.8654087427 0.79803214 0.81135094        0        0         0         0         0         0
19269        ZEB1 0.9007466625 0.8790227787 0.77820124 0.94955587        2        0         0         0         0         0
19278        ZFAT 0.8887786628 0.7583599220 0.47814874 0.82164922        0        0         0         0         0         0
19281       ZFHX3 0.8361856205 0.8103061369 0.78159000 0.75253630       13        0         1         0         0         0
19283        ZFP1 0.8736697747 0.7875492784 0.67230878 0.65850230        0        0         0         0         0         0
19287      ZFP161 0.8830820873 0.8545929981 0.95847688 0.90455667        0        0         0         0         0         0
19297       ZFP42 0.8017369601 0.5586838505 0.55593745 0.21513191        0        0         0         0         0         0
19299       ZFP62 0.8594267357 0.8740249697 0.80284899 0.87854089        0        0         0         0         0         0
19310         ZFX 0.9012643361 0.8742072024 0.81534407 0.79703683        2        2         0         0         0         0
19324        ZHX1 0.8837058187 0.8746362267 0.74128335 0.81873785        2        0         0         0         0         0
19325        ZHX2 0.7893314571 0.5396675759 0.30409112 0.77395287        4        0         0         0         0         0
19334     ZKSCAN1 0.7711014245 0.7912722902 0.44847213 0.61704015        0        0         2         1         0         0
19337     ZKSCAN4 0.8753008856 0.5569710341 0.76677617 0.71232997        0        0         0         0         1         0
19340       ZMAT3 0.8877372087 0.8476832458 0.80855500 0.81446037        0        0         0         0         0         0
19359       ZNF10 0.8188076763 0.7821832338 0.46342212 0.76362556        0        0         1         0         0         0
19360      ZNF100 0.8700721879 0.8530902227 0.87723341 0.64689661        0        0         0         0         0         0
19362      ZNF107 0.8685745258 0.8634402821 0.77467267 0.78690436        0        0         0         0         0         0
19364      ZNF117 0.8670024964 0.8579917446 0.76633792 0.82398292        0        0         0         0         0         0
19365       ZNF12 0.8562398342 0.8418257753 0.77948194 0.78738074        0        0         1         0         0         0
19366      ZNF121 0.8755255432 0.8683379091 0.86589690 0.97868302        0        0         0         0         1         0
19367      ZNF124 0.8779016356 0.8005292023 0.61532186 0.21883954        0        0         0         0         0         0
19368      ZNF131 0.8741937926 0.7666160609 0.78361452 0.93739287        0        0         1         0         0         0
19370      ZNF133 0.7260849938 0.7805670801 0.77266339 0.68691656        0        0         0         0         0         0
19375      ZNF138 0.8632839517 0.8425332411 0.78543528 0.05392531        0        0         0         0         0         0
19376       ZNF14 0.8880840386 0.5502363839 0.68229278 0.64276312        0        0         0         0         0         0
19380      ZNF143 0.8619622076 0.8162318961 0.89464488 0.89539372        0        0         0         0         0         0
19381      ZNF146 0.8734213693 0.8923087307 0.82608305 0.88535636        0        0         0         0         0         0
19382      ZNF148 0.8911999496 0.8767932454 0.81434066 0.75531740        0        0         0         0         0         0
19390      ZNF169 0.8409068276 0.4868491621 0.76269333 0.79584175        1        0         1         0         0         0
19391       ZNF17 0.7243143519 0.6742431060 0.58639037 0.43095075        0        0         0         0         0         0
19393      ZNF175 0.7942911753 0.5900883126 0.68852913 0.89707658        0        0         0         0         0         0
19395       ZNF18 0.7539122766 0.5672008898 0.37122499 0.71134506        2        2         0         0         0         0
19396      ZNF180 0.8896445496 0.8598476260 0.70353090 0.36553602        0        0         0         0         0         0
19398      ZNF182 0.8663284979 0.8537717709 0.81819475 0.30489530        0        0         0         0         0         0
19399      ZNF184 0.8805429837 0.7975002619 0.91007327 0.77657482        0        0         0         0         0         0
19401      ZNF187 0.7764366450 0.4476562617 0.74677827 0.54750681        2        0         0         0         1         0
19402      ZNF189 0.8640563843 0.8267293980 0.84098732 0.82798176        0        0         0         0         0         0
19403       ZNF19 0.8876689137 0.8031330300 0.77839441 0.19230208        0        0         1         1         0         0
19404      ZNF192 0.9294644891 0.8728055982 0.83403005 0.88445275        0        0         0         0         0         0
19405      ZNF193 0.8306066235 0.5389209133 0.58331784 0.81903541        0        0         0         0         0         0
19406      ZNF195 0.8861964373 0.8250482368 0.70486254 0.84026812        0        0         0         0         0         0
19414      ZNF207 0.7846468883 0.8607233767 0.78906779 0.48750246        0        0         0         0         0         0
19415      ZNF208 0.7298277429 0.4271864541 0.78139327 0.28853070        0        0         2         0         0         0
19420      ZNF215 0.8562314024 0.7142058060 0.79490257 0.77924908        0        0         1         0         0         0
19421      ZNF217 0.8633594160 0.8851334007 0.86118130 0.82840768        3        0         0         0         0         0
19433      ZNF230 0.7277237400 0.7021707886 0.33308336 0.51054905        1        0         1         0         0         0
19441       ZNF24 0.8773204069 0.8110774032 0.84296805 0.79152615        1        0         1         0         0         0
19442      ZNF248 0.8405219862 0.7720518956 0.71604257 0.81236293        0        0         1         0         0         0
19443       ZNF25 0.8718485369 0.8163353206 0.86043673 0.76142696        0        0         0         0         0         0
19444      ZNF250 0.8579370218 0.6044014665 0.58922520 0.74031816        0        0         1         0         0         0
19445      ZNF251 0.7024092518 0.7156625144 0.64915215 0.83202170        0        0         0         0         0         0
19446      ZNF252 0.8909546500 0.8087471251 0.75760515 0.72570278        0        0         0         0         0         0
19447      ZNF253 0.8362747082 0.7118745187 0.69208282 0.26544107        0        0         0         0         0         0
19448      ZNF254 0.8811471035 0.8271220768 0.73899061 0.91871013        0        0         1         0         0         0
19450      ZNF257 0.8811263717 0.8351769694 0.81930984 0.08985506        0        0         0         0         0         0
19452       ZNF26 0.7488176402 0.6314590782 0.67217007 0.78350316        0        0         0         0         0         0
19453      ZNF260 0.8745901792 0.8717596348 0.79641192 0.75165049        0        0         0         0         0         0
19455      ZNF264 0.7610078426 0.8001994178 0.70744323 0.88142674        1        1         3         0         0         0
19457      ZNF267 0.9019143741 0.8406426863 0.81122891 0.65601248        1        0         0         0         0         0
19459      ZNF271 0.8392407679 0.7364822187 0.39806571 0.59539207        0        0         0         0         1         1
19460      ZNF273 0.8737967538 0.8840539208 0.81040125 0.29909445        0        0         0         0         0         0
19464      ZNF277 0.8869765922 0.7977041738 0.88865680 0.83463975        0        0         0         0         0         0
19468     ZNF280C 0.8936368320 0.8761445509 0.81985642 0.82531457        2        1         1         0         0         0
19469     ZNF280D 0.8414787939 0.8331236527 0.68554454 0.38905953        1        0         1         0         0         0
19470      ZNF281 0.8665254947 0.8575033357 0.81873988 0.63512536        0        0         0         0         0         0
19475     ZNF286A 0.9140341351 0.8679970601 0.90541661 0.80576300        0        0         0         0         0         0
19478      ZNF292 0.8600994707 0.8363263024 0.83266790 0.94681997        3        0         0         0         0         0
19479      ZNF295 0.8844326580 0.8779303194 0.84095496 0.87704898        3        0         1         0         0         0
19491      ZNF318 0.7281152614 0.8505850477 0.52266625 0.83836464        4        0         0         0         0         0
19499      ZNF326 0.8410156013 0.8382161403 0.66354227 0.82051602        0        0         0         0         0         0
19507      ZNF33A 0.8071924712 0.7623678908 0.65943384 0.65067080        0        0         1         0         0         0
19517     ZNF354A 0.8897654380 0.8238880487 0.83192195 0.13498316        0        0         1         0         0         0
19522      ZNF365 0.7803700464 0.7660389639 0.55605203 0.84347821        3        1         1         0         0         0
19525      ZNF37A 0.8629128937 0.8564083777 0.78564273 0.78684126        0        0         2         0         0         0
19528      ZNF383 0.8800037565 0.6016812706 0.76368620 0.63909209        0        0         0         0         0         0
19543       ZNF41 0.8361502668 0.6785143823 0.79318109 0.85010110        0        0         0         0         0         0
19544      ZNF410 0.8235019589 0.6018323967 0.34002519 0.56604142        0        0         0         0         0         0
19558      ZNF430 0.8246239586 0.7256033260 0.78276233 0.17827154        0        0         0         0         0         0
19559      ZNF431 0.8461953036 0.8444880856 0.86874432 0.80404209        1        1         0         0         0         0
19560      ZNF432 0.7843078475 0.6434223120 0.64592187 0.58621817        0        0         0         0         0         0
19576      ZNF451 0.8717834075 0.8693646311 0.80176477 0.94199029        2        0         0         0         0         0
19578      ZNF460 0.8875852883 0.8947842335 0.81965325 0.82397434        0        0         0         0         0         0
19590      ZNF480 0.8930930689 0.8519439084 0.84665059 0.50141330        0        0         0         0         0         0
19592      ZNF484 0.7465277845 0.7451700298 0.53187893 0.92624238        0        0         0         0         0         0
19600      ZNF493 0.7852521029 0.7179527333 0.44289974 0.36120285        0        0         0         0         0         0
19601      ZNF496 0.8951020368 0.8096997156 0.75914257 0.20858867        1        0         0         0         0         0
19603      ZNF498 0.8725238266 0.2659028378 0.79690899 0.80884322        0        0         0         0         0         0
19610      ZNF507 0.8786755554 0.8881406204 0.81534294 0.81920929        1        0         0         0         0         0
19611      ZNF510 0.7016541546 0.6803909873 0.45747083 0.88725327        0        0         0         0         0         0
19613      ZNF512 0.7338861168 0.5715287695 0.77456560 0.83050211        1        0         1         0         0         0
19616      ZNF514 0.7647602840 0.6489377804 0.58063619 0.59286506        1        0         0         0         0         0
19619     ZNF518A 0.9025403485 0.8670076248 0.83060105 0.83380412        2        0         1         0         0         0
19622      ZNF521 0.8682476693 0.8063307986 0.93077319 0.73847967        2        0         0         0         0         0
19628      ZNF529 0.8080215185 0.6951575942 0.68456988 0.79276371        0        0         0         0         0         0
19637      ZNF544 0.7665416906 0.6060378405 0.72941994 0.76708551        0        0         0         0         0         0
19644      ZNF552 0.8506972379 0.8591443692 0.66810999 0.71564849        1        1         0         0         0         0
19648      ZNF557 0.8381264843 0.7198244816 0.79134868 0.82136795        0        0         1         1         0         0
19649      ZNF558 0.9020480642 0.7656236111 0.85879909 0.87959193        0        0         0         0         0         0
19650      ZNF559 0.8324893466 0.7911737148 0.47207841 0.76851730        0        0         0         0         0         0
19652      ZNF561 0.8133605252 0.8118145057 0.79820649 0.73805256        0        0         1         1         0         0
19657      ZNF566 0.8742251557 0.8347814321 0.82785586 0.81186434        0        0         0         0         0         0
19658      ZNF567 0.8235823646 0.7918606324 0.59734312 0.93568297        0        0         0         0         0         0
19661       ZNF57 0.7221582198 0.7266890402 0.13975287 0.16023802        0        0         0         0         0         0
19675      ZNF583 0.8125831756 0.1800194513 0.47590302 0.01899433        1        1         0         0         0         0
19686      ZNF596 0.7641863249 0.8528209296 0.60758126 0.72111776        0        0         0         0         0         0
19691      ZNF605 0.8556488505 0.8181157195 0.85184265 0.83352795        0        0         2         0         0         0
19694      ZNF608 0.7795722449 0.8203339716 0.84032847 0.81593728        3        1         0         0         1         0
19698      ZNF613 0.8236319457 0.8909232872 0.82618784 0.34267455        0        0         0         0         0         0
19700      ZNF615 0.7947385837 0.6613359998 0.65450182 0.73414575        0        0         1         0         0         0
19705      ZNF621 0.7207410137 0.8101005139 0.78454212 0.82905777        0        0         0         0         0         0
19706      ZNF622 0.7564241926 0.5328259472 0.74883307 0.21845242        1        1         0         0         0         0
19708      ZNF624 0.8520868514 0.8618762613 0.88170240 0.77162988        0        0         0         0         0         0
19717      ZNF639 0.8317177993 0.8112375509 0.35883252 0.18810478        0        0         0         0         0         0
19720      ZNF643 0.8720581971 0.8609094401 0.72900548 0.49250629        2        2         0         0         0         0
19721      ZNF644 0.8795679630 0.8823326337 0.79140634 0.95876920        1        0         0         0         0         0
19725      ZNF649 0.8791155877 0.7970140841 0.71925260 0.86709330        0        0         0         0         1         1
19726      ZNF652 0.7520154462 0.7969337795 0.74254576 0.80358753        2        0         0         0         0         0
19728      ZNF654 0.8984247745 0.8723914975 0.83062464 0.85016372        1        1         0         0         0         0
19729      ZNF655 0.7627005192 0.8439814115 0.78102616 0.79734766        1        1         0         0         0         0
19730      ZNF658 0.8302945403 0.7807412261 0.74493651 0.77546586        1        0         0         0         0         0
19733      ZNF664 0.8733813797 0.8537387013 0.54889219 0.00000000        0        0        NA        NA        NA        NA
19743      ZNF675 0.8809449638 0.8497387986 0.73092381 0.02490787        0        0         0         0         0         0
19748      ZNF680 0.8723002560 0.8521455903 0.77903521 0.17051107        0        0         0         0         0         0
19757      ZNF691 0.8872310246 0.7975678644 0.75336461 0.39315403        0        0         0         0         0         0
19759      ZNF695 0.8498799315 0.7417834919 0.58297862 0.81306654        0        0         0         0         0         0
19765      ZNF700 0.8583452038 0.8109547060 0.84261015 0.10014091        1        0         0         0         0         0
19772      ZNF706 0.8464071687 0.8613899329 0.68470393 0.73574795        0        0         0         0         0         0
19774      ZNF708 0.8572186370 0.8088690626 0.78607462 0.25655104        2        1         0         0         0         0
19780      ZNF714 0.8712713108 0.8541995571 0.81968416 0.59971713        0        0         0         0         0         0
19783      ZNF718 0.8830538903 0.8380052084 0.79401453 0.41552215        0        0         0         0         0         0
19785      ZNF721 0.8509602597 0.8605707732 0.73781666 0.78861764        0        0         0         0         0         0
19795      ZNF749 0.8169374387 0.6683180414 0.61674290 0.81071544        0        0         0         0         0         0
19840       ZNF81 0.8610345511 0.6907726659 0.70099436 0.51975694        0        0         0         0         0         0
19857       ZNF84 0.9116218516 0.8612430961 0.78423419 0.79065906        0        0         0         0         0         0
19872       ZNF90 0.8865889772 0.8389509287 0.68266506 0.13339841        0        0        NA        NA         0         0
19873       ZNF91 0.8794581692 0.8763490441 0.92587551 0.46912405        0        0         0         0         0         0
19874       ZNF92 0.8846601148 0.8830172964 0.81062890 0.18551840        0        0         0         0         0         0
19908      ZSCAN2 0.7357071459 0.5680524485 0.64830619 0.85608407        0        0         0         0         0         0
19929        ZXDB 0.7628600913 0.8461809201 0.60216239 0.58161654        1        0         0         0         0         0
19935        ZZZ3 0.8941377562 0.8719765310 0.85515335 0.61605627        2        1         0         0         0         0
335         ADNP2 0.5852324482 0.5876675688 0.07698073 0.81131461        0        0         0         0         0         0
369          AFF3 0.0811372982 0.0003424191 0.28962915 0.85059627        0        0         0         0         0         0
574          ALX1 0.1313324198 0.0044314168 0.46472000 0.70384902        0        0         0         0         0         0
1009        ARNTL 0.5485722909 0.3456195750 0.40669064 0.74439680        1        0         0         0         0         0
1333        BACH2 0.4496562519 0.4832806126 0.83112929 0.79353598        0        0         0         0         0         0
3245         CDX4 0.0299964672 0.1469217901 0.38909240 0.74801392        0        0        NA        NA        NA        NA
3949       CREBL2 0.5926475128 0.4701412391 0.52020621 0.82092932        0        0         1         0         0         0
3955         CREM 0.5146023871 0.4074811789 0.33956825 0.73906467        1        0         0         0         0         0
4702         DLX2 0.0749853424 0.0319147977 0.19460678 0.83312092        1        0         0         0         0         0
5123         EGR2 0.0000000000 0.1301460178 0.36363252 0.73450924        0        0         0         0         0         0
5443         ETS1 0.4600194077 0.6192863744 0.38671468 0.82477568        0        0         1         0         0         0
5501         EZH1 0.4450876662 0.2349828033 0.42815995 0.80092318        0        0         0         0         0         0
6336        FOXM1 0.0063764714 0.0926715258 0.39302377 0.74311421        0        0         0         0         0         0
6582        GATA3 0.0604865053 0.1856219356 0.32536310 0.78886875        0        0         0         0         0         0
6783        GLIS3 0.5370019695 0.6181311735 0.43058056 0.75391235        1        0         1         0         0         0
7346         HBP1 0.6022057276 0.5478943668 0.57709213 0.87821777        0        0         0         0         0         0
7396          HDX 0.6461357267 0.7029951806 0.58109794 0.85255082        2        0         0         0         0         0
7453         HEY2 0.6758165589 0.5281348622 0.53392844 0.91994405        0        0         0         0         0         0
7570       HIVEP3 0.0951917642 0.3180548298 0.34214543 0.80669531        3        0         0         0         0         0
7646        HNF4G 0.3001123848 0.4794779798 0.55056448 0.77253344        0        0         1         0         0         0
7686        HOXA2 0.0015188656 0.1151146969 0.31501300 0.75383626        0        0         0         0         0         0
7689        HOXA5 0.5729903910 0.4514953722 0.40964081 0.78907816        0        0         0         0         0         0
7692        HOXA9 0.0372038675 0.0139537051 0.34938424 0.81217801        0        0         0         0         0         0
8040        IKZF1 0.2063595705 0.6780053952 0.87053527 0.76447423        0        0         1         0         0         0
8043        IKZF4 0.0099741066 0.2599010760 0.25644632 0.93947621        1        0         1         0         0         0
8264         IRF8 0.0222124910 0.2274395719 0.50048399 0.79919703        0        0         1         0         0         0
8265         IRF9 0.2778517222 0.4727114556 0.27329258 0.83933472        0        0         0         0         0         0
8283         ISL1 0.5017170619 0.5109305796 0.51987308 0.83738869        0        0         1         0         0         0
8395          JUN 0.0000000000 0.1863108796 0.57033541 0.72652884        0        0         1         0         0         0
8431        KCMF1 0.0005312392 0.3086224487 0.18957138 0.71263428        0        0         0         0         0         0
8773        KLF11 0.0000000000 0.0417065143 0.38271792 0.91298011        1        1         1         1         0         0
8775        KLF13 0.6637350864 0.5812360571 0.77267670 0.76023154        0        0         1         0         0         0
9158         LEF1 0.2976286866 0.0606074408 0.26474089 0.75772565        0        0         0         0         0         0
9970         MAFG 0.1436105453 0.3904618365 0.60893554 0.91263284        0        0         0         0         0         0
9971         MAFK 0.5383055119 0.5603742423 0.68322961 0.79699998        0        0         1         0         0         0
10283       MEF2D 0.0000000000 0.0043135509 0.39694549 0.73908509        0        0         0         0         0         0
10294       MEIS2 0.6918554427 0.8238325853 0.78656917 0.78572601        0        0         0         0         0         0
10695       MLXIP 0.0000000000 0.0746755289 0.34765973 0.78405907        0        0         1         1        NA        NA
11070        MXD1 0.0000000000 0.1957119094 0.68949084 0.82048116        0        0         1         0         0         0
11166        MYOG 0.0105256618 0.0562724792 0.30408513 0.74692934        0        0         0         0         0         0
11449      NFATC2 0.3468254975 0.2671848092 0.55596100 0.79697943        2        0         0         0         0         0
11451      NFATC3 0.1101165621 0.7105352040 0.36296683 0.71492411        1        0         0         0         0         0
11454      NFE2L1 0.0666112081 0.1426431699 0.31115131 0.81725380        1        1         0         0         1         0
11459        NFIB 0.5797377303 0.5863972220 0.49659625 0.79755744        0        0         1         0         0         0
11463       NFKB1 0.3192015432 0.0470485610 0.41851671 0.81829633        1        0         1         0         0         0
11464       NFKB2 0.0000000000 0.0856535259 0.36137608 0.85885285        1        0         0         0         0         0
11651       NPAS4 0.0595632000 0.0623835657 0.86397133 0.72607980        1        0         0         0         0         0
11703       NR1D1 0.0109236172 0.1475752399 0.33619033 0.84126018        0        0         0         0         0         0
11721       NR4A2 0.2587456631 0.0580070434 0.40836233 0.74098794        0        0         0         0         0         0
11725       NR6A1 0.0011290529 0.1234815449 0.47443760 0.84977557        0        0         0         0         0         0
12603       PATZ1 0.0000000000 0.0169760860 0.12161881 0.82002759        0        0         0         0         0         0
12620        PBX2 0.0243316717 0.2165181143 0.30809675 0.76716483        1        0         0         0         0         0
13136      PLAGL2 0.0000000000 0.1481415720 0.24423309 0.85286219        0        0         0         0         0         0
13436       PPARA 0.3091560489 0.6485569179 0.61841099 0.81693574        0        0         3         1         0         0
13437       PPARD 0.3192863724 0.1476359636 0.23065598 0.80601917        0        0         1         0         0         0
13605      PRDM15 0.4111494230 0.0535696770 0.44806493 0.73800218        1        1         0         0         0         0
14365       RCOR1 0.5750943640 0.4881680204 0.81792713 0.85520697        1        0         1         0        NA        NA
14452        RFX4 0.0596116652 0.2942098926 0.46790919 0.75386909        0        0         0         0         0         0
14453        RFX5 0.6602641389 0.4880498607 0.60000734 0.86319967        2        2         0         0         0         0
14738        RORA 0.5818633817 0.5185399090 0.48503301 0.84915707        0        0         0         0         0         0
15005        RXRA 0.0950053233 0.2228513175 0.45354164 0.82936846        0        0         1         0         0         0
15094       SATB1 0.3311188239 0.3846214223 0.66053107 0.83330653        0        0         1         0         0         0
15095       SATB2 0.5039179073 0.5277247102 0.49225098 0.86808792        1        0         0         0         0         0
16468        SOX5 0.6689828152 0.8241838864 0.60695607 0.80563177        0        0         0         0         0         0
16473         SP1 0.4479313298 0.3639647208 0.47733801 0.84169140        0        0         0         0         0         0
16812       STAT2 0.0973947455 0.0841345322 0.31732368 0.82686838        2        1         0         0         0         0
16813       STAT3 0.2912999156 0.1563333742 0.40915140 0.82522602        0        0         0         0         0         0
16816      STAT5B 0.0590298857 0.2469176580 0.51618864 0.73834519        0        0         0         0         0         0
17258       TCF19 0.1080022401 0.1391688622 0.34847698 0.75285069        1        1         1         0         0         0
17259       TCF20 0.2817688949 0.7498685824 0.79828374 0.71334769        0        0         0         0         0         0
17268       TCFL5 0.2164457757 0.1755150336 0.82961081 0.73047149        0        0         0         0         0         0
17364      TFAP2C 0.0140365741 0.0609712450 0.28770109 0.71627417        0        0         0         0         0         0
17370       TFCP2 0.5518000908 0.5900800924 0.30142607 0.78606902        0        0         0         0         0         0
17928        TOE1 0.1328856590 0.0039532240 0.19784470 0.77969261        1        0         0         0         0         0
17960        TP53 0.0000000000 0.0873287572 0.35600378 0.74841492        1        0         0         0         0         0
18062      TRERF1 0.2736275833 0.6335078485 0.12708931 0.82809623        0        0         0         0         0         0
18182       TRPS1 0.4074879434 0.2830135684 0.32422652 0.75576002        2        0         1         0         0         0
18196     TSC22D1 0.6931574579 0.8198294519 0.66124519 0.72832094        0        0         0         0         0         0
18211       TSHZ1 0.1148523047 0.1910370574 0.60636050 0.80278589        0        0         0         0         0         0
18520        UBTF 0.0600215857 0.1442185076 0.45336975 0.78055805        1        0         1         0         0         0
18995       WHSC1 0.0189672490 0.2864067443 0.60185187 0.81770145        1        0         0         0         0         0
19162       ZBED4 0.0000000000 0.1798807500 0.46502426 0.83667231        2        0         0         0         0         0
19172      ZBTB20 0.0988811324 0.3396418639 0.62379717 0.85822281        0        0         0         0         0         0
19183      ZBTB39 0.6864234385 0.5499366358 0.47223357 0.79896508        5        0         4         0         0         0
19184       ZBTB4 0.0035339668 0.4237578895 0.46054072 0.81842297        0        0         1         0         0         0
19185      ZBTB40 0.6963993950 0.7525045813 0.75199977 0.78243999        2        0         1         0         0         0
19188      ZBTB43 0.4692146116 0.6226444424 0.51568917 0.85322147        1        1         0         0         0         0
19195       ZBTB5 0.4480134919 0.6099563920 0.46820113 0.80707313        0        0         0         0         0         0
19270        ZEB2 0.5788365925 0.8393315199 0.49012040 0.81394189        0        0         0         0         0         0
19332        ZIK1 0.1241571477 0.0313491043 0.56931862 0.81783817        1        1         0         0         0         0
19335     ZKSCAN2 0.6836046037 0.7620678659 0.57872067 0.78959312        2        1         0         0         0         0
19336     ZKSCAN3 0.5864073163 0.4477982353 0.48358143 0.74090451        0        0         0         0         0         0
19338     ZKSCAN5 0.5267164173 0.5763924761 0.31570557 0.82713722        1        0         0         0         0         0
19386       ZNF16 0.1663348394 0.0375724580 0.69692328 0.71643478        0        0         0         0         0         0
19387      ZNF160 0.0047117253 0.0579748114 0.20809338 0.76903842        0        0         0         0         0         0
19408        ZNF2 0.1033040500 0.2127320887 0.48497253 0.71790025        0        0         0         0         0         0
19409       ZNF20 0.0000000000 0.2766009104 0.44911778 0.71236930        0        0         0         0         0         0
19411      ZNF202 0.5969931976 0.7252244773 0.58056930 0.70362743        1        1         0         0         0         0
19416      ZNF211 0.0177466873 0.3667137062 0.41388499 0.71383237        1        0         0         0         0         0
19427      ZNF224 0.6499392104 0.6266445283 0.58957844 0.82230712        1        0         0         0         0         0
19428      ZNF225 0.3980940531 0.4696808753 0.21135539 0.72997560        2        0         0         0         0         0
19430      ZNF227 0.5822921282 0.6960506572 0.87938817 0.83788573        1        0         0         0         0         0
19437      ZNF235 0.5697373883 0.4747467013 0.38663989 0.77367270        1        0         0         0         0         0
19454      ZNF263 0.5119302787 0.6045314884 0.33847415 0.81639153        1        0         1         1         0         0
19456      ZNF266 0.6181908874 0.3560731228 0.40787663 0.91247489        1        1         0         0         0         0
19462      ZNF275 0.3976834661 0.4753061131 0.39225928 0.82970399        0        0         0         0        NA        NA
19467     ZNF280B 0.6492608510 0.7885801572 0.61104862 0.88624262        0        0         1         0         0         0
19483        ZNF3 0.0000000000 0.2901716291 0.28319069 0.75358030        0        0         0         0         0         0
19485      ZNF300 0.1312414769 0.2346813274 0.40005019 0.79548514        0        0         0         0         0         0
19488      ZNF304 0.5547042980 0.7483118387 0.27743038 0.73395760        0        0         1         0         0         0
19490      ZNF317 0.0000000000 0.1820647513 0.57934971 0.81184697        0        0         0         0         0         0
19492      ZNF319 0.1108461437 0.1404262209 0.29076562 0.72472872        0        0         1         0         0         0
19496      ZNF323 0.0454688098 0.1735592110 0.46934218 0.80220819        2        1         0         0         0         0
19502      ZNF331 0.4464519533 0.7196955267 0.30011378 0.86281184        0        0         1         0         0         0
19509       ZNF34 0.1764799571 0.3022087456 0.20595677 0.73031031        0        0         0         0         0         0
19515       ZNF35 0.5316157819 0.4959085914 0.44979926 0.72018235        0        0         0         0         0         0
19527      ZNF382 0.4902417005 0.5240457246 0.27881837 0.82548954        0        0         0         0         0         0
19535      ZNF394 0.0195305697 0.4674190724 0.66485433 0.89910097        1        1         0         0         0         0
19539      ZNF398 0.5733316327 0.2747520991 0.74268254 0.75672645        0        0         1         0         0         0
19542      ZNF408 0.0554733447 0.0764944343 0.27104865 0.76664045        0        0         0         0         0         0
19547      ZNF416 0.1069779422 0.4210113061 0.45552319 0.84656472        2        0         0         0         0         0
19552      ZNF423 0.0132107589 0.1463415715 0.15794210 0.72424178        0        0         0         0         0         0
19554      ZNF426 0.5690866134 0.5071480875 0.51526241 0.88925918        0        0         0         0         0         0
19562      ZNF434 0.4745567584 0.4752931449 0.47660395 0.75518036        1        1         0         0         0         0
19572      ZNF445 0.4852674269 0.5443795392 0.61083407 0.79935600        2        0         0         0         0         0
19574      ZNF449 0.6616913913 0.7208825478 0.43181102 0.71289900        1        0         0         0         0         0
19575       ZNF45 0.6160964607 0.6202184906 0.51548127 0.82564595        1        0         0         0         0         0
19579      ZNF461 0.1930007801 0.4837748155 0.31663914 0.79604032        0        0         0         0         0         0
19580      ZNF462 0.0296172069 0.3057091140 0.17524721 0.85145711        4        1         0         0         0         0
19586      ZNF473 0.1254704151 0.1217132741 0.34467992 0.75671524        0        0         0         0         0         0
19597      ZNF490 0.2382694205 0.4709747466 0.21542741 0.83963556        0        0         0         0         0         0
19621      ZNF519 0.5917506829 0.6544717073 0.38985158 0.85897672        0        0         0         0         0         0
19625      ZNF526 0.0464176283 0.1416411724 0.37616272 0.79118917        0        0         0         0         0         0
19632      ZNF536 0.0000000000 0.0313943052 0.24341403 0.78844793        0        0         0         0         0         0
19633      ZNF540 0.1388173536 0.0349369105 0.16666566 0.86167463        1        0         1         0         0         0
19636      ZNF543 0.4439154553 0.3401626258 0.44029727 0.80861670        0        0         0         0         0         0
19638      ZNF546 0.5521605964 0.5083361550 0.47794510 0.70340728        0        0         0         0         0         0
19642      ZNF550 0.6662503460 0.5179793154 0.67824104 0.85601299        1        0         0         0        NA        NA
19653      ZNF562 0.4682132262 0.3191310921 0.50381589 0.80967936        0        0         0         0         0         0
19655      ZNF564 0.6016168060 0.6840369286 0.52963226 0.83516387       NA       NA        NA        NA        NA        NA
19669      ZNF577 0.6831762310 0.8039546436 0.62638684 0.74069880        0        0         1         0         0         0
19676      ZNF584 0.1100320704 0.0807422808 0.36787373 0.80102432        0        0         0         0         0         0
19679      ZNF586 0.0004895529 0.0364273011 0.25449917 0.77370591        1        0         0         0         0         0
19680      ZNF587 0.6638554041 0.8551615221 0.71222169 0.78985747        0        0         0         0         0         0
19681      ZNF589 0.4856380805 0.6619011036 0.37575493 0.81209366        0        0         0         0         0         0
19687      ZNF597 0.3462201173 0.3562644811 0.37536884 0.87194941        0        0         0         0         0         0
19695      ZNF609 0.2455130788 0.6643970860 0.51146274 0.91630349        1        0         0         0        NA        NA
19696      ZNF610 0.2316740443 0.5728044149 0.47500102 0.80820924        0        0         0         0         0         0
19704      ZNF620 0.1926722428 0.3458664617 0.32889224 0.81503385        1        0         0         0         0         0
19707      ZNF623 0.0000000000 0.2008956613 0.40983689 0.81119204        0        0         1         0         0         0
19712      ZNF627 0.0000000000 0.1647329222 0.28028627 0.78133376        0        0         0         0         0         0
19718      ZNF641 0.0283093626 0.1621469577 0.29859739 0.70377413        0        0         0         0         0         0
19737      ZNF669 0.5792850795 0.6475365346 0.36692078 0.81293149        0        0         0         0         0         0
19740      ZNF672 0.0557951343 0.1244455223 0.37819322 0.86030760        0        0         0         0         0         0
19762      ZNF699 0.5168180246 0.4464083134 0.49281705 0.82430997        1        0         0         0        NA        NA
19763        ZNF7 0.5000601279 0.5696115039 0.38380037 0.81736119        0        0         0         0         0         0
19779      ZNF713 0.0031970625 0.0402281846 0.73163679 0.70645499        0        0         0         0         0         0
19792      ZNF740 0.0000000000 0.3961633687 0.56595622 0.84536081        0        0         0         0         0         0
19797      ZNF75A 0.4283866371 0.3951028085 0.23831588 0.78219802        2        2         0         0         1         1
19798      ZNF75D 0.2069024993 0.3852768474 0.19466117 0.85108853        1        1         0         0         0         0
19799       ZNF76 0.0000000000 0.0836286327 0.65677065 0.72773325        0        0         0         0         0         0
19833        ZNF8 0.1550052502 0.4988665298 0.45471565 0.77206669        0        0         0         0         0         0
19850      ZNF830 0.5509764781 0.6608055930 0.58215925 0.83035698        0        0         0         0         0         0
19878       ZNFX1 0.0995219605 0.2166970954 0.14920371 0.87939783        1        1         0         0         0         0
19906     ZSCAN16 0.5709135348 0.5098133638 0.34091872 0.73748235        2        0         0         0         0         0
19909     ZSCAN20 0.2493007866 0.2258963896 0.44169836 0.78968643        2        1         0         0         0         0
19913     ZSCAN29 0.2605655003 0.5114983623 0.63361917 0.78877900        0        0         0         0         0         0
     [,1] [,2]
[1,]  477  518
[2,] 6576 7280
0.3490627both: p= 0.3972386 
================tfcat+++++++++++++++++++++ 

---------- tfcat_all ---------------
veryearly: 
      gene_symbol veryearly      early    combine       late CDS.mer7 CDS.mer8 UTR3.mer7 UTR3.mer8 UTR5.mer7 UTR5.mer8
431           AHR 0.8862597 0.88795051 0.88155741 0.87136213        0        0         0         0         0         0
955        ARID1B 0.8148881 0.85368272 0.86580685 0.39704600        3        0         1         0         0         0
956         ARID2 0.8950695 0.84223436 0.85578454 0.83934121        0        0         0         0        NA        NA
960        ARID4A 0.8555592 0.74258168 0.67943413 0.83918789        4        1         0         0         0         0
961        ARID4B 0.8621570 0.78805087 0.81157045 0.89327317        3        0         0         0         0         0
1007         ARNT 0.8219712 0.77258987 0.82969025 0.74372102        0        0         1         0         0         0
1123         ATF2 0.8668415 0.88072256 0.82493727 0.79197145        0        0         0         0         0         0
1130       ATF7IP 0.8844096 0.87773907 0.82003439 0.79638757        2        0         1         0         0         0
1332        BACH1 0.8708913 0.75885990 0.83919460 0.77564811        1        0         0         0         0         0
1419         BCL6 0.8238919 0.70310790 0.58807054 0.70454498        0        0         1         0         0         0
1438         BDP1 0.8786231 0.86855328 0.78998602 0.84592579        5        0         0         0         0         0
1502         BMI1 0.8892070 0.87274081 0.85640558 0.50297213        0        0         0         0         0         0
1556         BPTF 0.8926494 0.87011576 0.89778573 0.84789556        4        2         0         0         0         0
1568         BRD7 0.8270177 0.80029383 0.43339053 0.06395261        0        0         0         0         0         0
1605        BTAF1 0.8945289 0.87216131 0.83285869 0.85752193        1        0         0         0         0         0
2992        CCNT2 0.8837709 0.87938540 0.82309253 0.73431824        0        0         0         0         0         0
3212         CDK8 0.8622213 0.79459673 0.81931151 0.89187499        1        0         0         0         0         0
3223       CDKN2A 0.7736647 0.63562918 0.21412015 0.05497730        0        0         1         0         0         0
3265        CEBPZ 0.8117952 0.86016118 0.73105502 0.37074287        0        0         0         0         0         0
3633        CLOCK 0.8969177 0.88477182 0.79286239 0.87198661        0        0         1         1         0         0
3822        COPS2 0.8435388 0.88178499 0.77433402 0.59507580        0        0         0         0         0         0
3941        CREB1 0.8830597 0.87691435 0.77853855 0.84846619        0        0         0         0         0         0
4104        CTBP2 0.8480834 0.86905843 0.78697805 0.86170877        1        0         0         0         0         0
4107         CTCF 0.7936662 0.30686689 0.35055930 0.68586355        0        0         1         0         1         0
4125       CTNNB1 0.7966718 0.85666832 0.78341826 0.78829824        1        0         0         0         0         0
4174         CUX1 0.7149905 0.65470736 0.81794777 0.83718106        1        0         0         0         0         0
4416        DCP1A 0.8824953 0.85361846 0.83115703 0.53261618        0        0         1         0         0         0
4478        DDX3X 0.8959755 0.87352659 0.89108114 0.89483524        0        0         1         0         0         0
4724        DMTF1 0.8949129 0.86687376 0.82734295 0.88879098        0        0         0         0         0         0
5019         E2F6 0.8974925 0.76089606 0.88821261 0.82232203        0        0         2         0         0         0
5020         E2F7 0.9087767 0.86952881 0.80886961 0.80917477        1        1         0         0         0         0
5132          EHF 0.8290713 0.85537020 0.82655996 0.45006627        0        0         1         0         0         0
5205         ELF1 0.8518910 0.83602453 0.81870022 0.83003391        2        0         1         0         0         0
5206         ELF2 0.8609413 0.85574529 0.72774785 0.77065093        2        1         0         0         1         0
5213         ELK3 0.8085798 0.84263276 0.74206590 0.78433482        0        0         0         0         0         0
5214         ELK4 0.8642040 0.86461030 0.82054271 0.82368685        1        0         0         0         0         0
5304        EP300 0.7821990 0.85395564 0.64085668 0.82247534        1        0         0         0         0         0
5447         ETV3 0.8303205 0.87174498 0.82878006 0.86943715        0        0         0         0         0         0
5502         EZH2 0.8637089 0.87804853 0.79710502 0.85221223        0        0         0         0         0         0
6302          FOS 0.8461979 0.79814452 0.01376156 0.15910805        0        0         0         0         0         0
6304        FOSL1 0.7881973 0.15802612 0.26873919 0.16696125        0        0         1         0         0         0
6316        FOXD4 0.8628203 0.90591315 0.72614678 0.76261804        0        0         0         0         0         0
6341        FOXO1 0.7408835 0.50536803 0.35041104 0.13403214        1        0         1         0         0         0
6345        FOXP1 0.8177007 0.79023393 0.74498044 0.77691545        0        0         2         1         0         0
6486        GABPA 0.7851406 0.74764089 0.74561740 0.72462863        1        0         0         0         0         0
6626         GCM1 0.8546633 0.49436187 0.39169703 0.16787422        0        0         0         0         0         0
6826        GMEB1 0.8869508 0.72046424 0.51544454 0.70255238        0        0         0         0         0         0
7211       GTF2H1 0.8584280 0.75010633 0.72418442 0.74009212        0        0         0         0         0         0
7212       GTF2H2 0.8945016 0.87005828 0.81609397 0.78604532       NA       NA        NA        NA        NA        NA
7217        GTF2I 0.8325255 0.85918963 0.73909203 0.81654012        2        0         0         0         0         0
7221        GTF3A 0.8056492 0.62216256 0.56924064 0.05790240        0        0         0         0         0         0
7377        HDAC2 0.8476532 0.87501271 0.55862223 0.23638382        1        0         1         0        NA        NA
7480        HIF1A 0.8710309 0.88898551 0.81816258 0.48499112        2        0         0         0         0         0
7568       HIVEP1 0.8941315 0.87612386 0.81191583 0.79895295        2        0         0         0         0         0
7569       HIVEP2 0.8161662 0.72550148 0.77748741 0.82285824        4        1         0         0         1         0
7613        HMGB1 0.8668707 0.88223119 0.68995484 0.17942946        0        0         0         0         0         0
7614        HMGB2 0.8536304 0.83258004 0.76921599 0.17980274        2        0         0         0         0         0
7626        HMGN3 0.7412929 0.86330909 0.30112333 0.21485086        0        0         0         0         0         0
7719        HOXD9 0.7790624 0.54475851 0.52958659 0.77054124        0        0         0         0         0         0
8042        IKZF3 0.8416803 0.87878055 0.76393717 0.82678039        1        0         0         0         0         0
8321      ITGB3BP 0.8931583 0.88465503 0.79660867 0.65129086        1        1         0         0         0         0
8410        KAT6A 0.8716681 0.90046273 0.90262839 0.89908881       NA       NA        NA        NA        NA        NA
8563        KDM5A 0.8872954 0.86891096 0.83002586 0.82814737       NA       NA        NA        NA        NA        NA
8772        KLF10 0.7810750 0.54161516 0.50295222 0.83390544        0        0         1         0         0         0
8774        KLF12 0.8661449 0.83977666 0.81151887 0.81197333        0        0         2         0         0         0
8783         KLF5 0.7089438 0.89730499 0.83357631 0.88313795        0        0         2         0         0         0
9725          LPP 0.8920879 0.85188303 0.79018840 0.84171295        0        0         1         0         0         0
10153         MAX 0.7355090 0.60039763 0.51975888 0.67570220        0        0         0         0         0         0
10159        MBD2 0.8617029 0.84902213 0.86479566 0.17482007        1        0         0         0         0         0
10264       MED21 0.8774417 0.86156008 0.83678047 0.01090392        0        0         0         0         0         0
10280       MEF2A 0.9092913 0.80201335 0.78518458 0.83864587        0        0         0         0         0         0
10293       MEIS1 0.8559054 0.85513659 0.84601046 0.82722981        0        0         0         0         0         0
10654        MITF 0.7899298 0.77385146 0.58358987 0.75828822        1        0         0         0         0         0
10660        MKL2 0.8540621 0.74354762 0.78530993 0.77320037        0        0         2         1         0         0
10680         MLL 0.8814890 0.87772957 0.81609195 0.86307771        7        0         0         0         0         0
10688       MLLT3 0.8683548 0.86170875 0.82456301 0.87349526        2        0         1         0         0         0
10735       MNAT1 0.8669913 0.83035019 0.80124263 0.20647218        0        0         0         0         0         0
10991        MTF1 0.7063415 0.79389673 0.84220226 0.55405395        0        0         0         0         0         0
11082       MYBL1 0.8847811 0.87755771 0.82231975 0.80784957        1        0         1         0         0         0
11098       MYEF2 0.8769559 0.84523591 0.80421589 0.90207342        0        0         0         0         0         0
11312       NCOA2 0.8877353 0.89148754 0.83612893 0.82530273        2        0         0         0         0         0
11313       NCOA3 0.8842250 0.86175864 0.82573527 0.85646906        3        0         1         0         0         0
11314       NCOA4 0.8701433 0.86302164 0.78689563 0.32626366        1        0         0         0         0         0
11317       NCOA7 0.8775250 0.87417699 0.85337498 0.75860189        2        0         2         0         0         0
11318       NCOR1 0.8810644 0.87441853 0.89881212 0.81017382        4        1         0         0         0         0
11447       NFAT5 0.8912557 0.87059341 0.79263298 0.82888692        0        0         1         0         0         0
11455      NFE2L2 0.8863330 0.85856282 0.74011222 0.74532885        1        0         0         0         0         0
11458        NFIA 0.8901649 0.91955824 0.91144161 0.81745383        0        0         0         0         0         0
11461       NFIL3 0.8599906 0.84680677 0.78369032 0.45914348        0        0         0         0         0         0
11474        NFX1 0.8223764 0.86909117 0.86557019 0.86250536        0        0         0         0         0         0
11476        NFYA 0.8589389 0.87504577 0.64438360 0.75275664        1        0         0         0         0         0
11477        NFYB 0.7969449 0.76418050 0.48802594 0.81417962        1        0         0         0         0         0
11543      NKX2-8 0.7677919 0.06018973 0.03506588 0.04166261        0        0         0         0         0         0
11710       NR2C1 0.8185622 0.80957301 0.82136062 0.68743904        0        0         0         0         0         0
11711       NR2C2 0.8815725 0.79921504 0.96385805 0.78932198        0        0         1         0         0         0
11718       NR3C1 0.8919577 0.87523168 0.86643816 0.87876475        2        0         0         0         0         0
11719       NR3C2 0.8893121 0.86582235 0.88278080 0.88455373        1        0         0         0         0         0
11970     ONECUT2 0.8847262 0.88918193 0.79711945 0.28496725        3        2        20         8         0         0
12613        PAX9 0.8871328 0.86687849 0.82369744 0.60206511        0        0         0         0         0         0
12621        PBX3 0.8361798 0.77969350 0.79087475 0.80213010        1        0         0         0         0         0
12967      PHOX2B 0.8080379 0.45477037 0.18604917 0.15465267        1        0         0         0         0         0
12984       PIAS1 0.8895827 0.87415533 0.84557430 0.74425890        1        0         0         0         0         0
13134       PLAG1 0.8733276 0.84749593 0.74997568 0.81928477        0        0         1         0         0         0
13341      POLR2B 0.8674120 0.87822233 0.81817869 0.89351369        0        0         0         0         0         0
13404      POU2F1 0.8699377 0.87223630 0.79170157 0.82906946        1        0         0         0         0         0
13599       PRDM1 0.8569295 0.87384459 0.58522451 0.84073625        4        0         3         0         0         0
14002        PURA 0.8343834 0.86694301 0.80731420 0.15327264        0        0         1         0         0         0
14003        PURB 0.9038350 0.90233754 0.78707772 0.82387729        0        0         0         0         0         0
14277         RB1 0.8694904 0.87144853 0.78265611 0.83224311        2        0         0         0         0         0
14344        RBPJ 0.7216508 0.61008144 0.60335542 0.73427972        0        0         0         0         0         0
14399         REL 0.8835625 0.86369553 0.83189966 0.81957508        0        0         0         0         0         0
14419        REST 0.9011113 0.83358568 0.83109930 0.74914722        0        0         0         0         0         0
14663        RNF2 0.8148366 0.81218534 0.71281308 0.83893193        0        0         0         0         0         0
14739        RORB 0.8686273 0.88897292 0.80474402 0.84515071        0        0         0         0         0         0
14827        RPL7 0.7683603 0.71846647 0.52711046 0.10836752        0        0         0         0         0         0
14924        RRN3 0.8312601 0.76740894 0.57166279 0.89720651        0        0         0         0         0         0
14988       RUNX1 0.7700231 0.33824582 0.78597829 0.70693255        0        0         1         0         0         0
14990       RUNX2 0.8595079 0.85849510 0.80295547 0.85042636        0        0         1         0         0         0
15008        RYBP 0.8615906 0.89532925 0.82083763 0.87357931        1        0         1         0        NA        NA
15049        SAFB 0.7294604 0.62144716 0.64769880 0.81759935        2        0         0         0         0         0
15392     SERTAD2 0.8536524 0.76235231 0.51616546 0.88357495        0        0         2         0         0         0
15584       SIN3A 0.8759402 0.86010768 0.74127903 0.82707007        2        1         1         0         0         0
15604        SIX1 0.7240958 0.71038121 0.50440908 0.34024592        0        0         0         0         0         0
15607        SIX4 0.8038221 0.87528014 0.81026456 0.32069725        0        0         1         1        NA        NA
15617        SKIL 0.8716539 0.87349416 0.82254557 0.91421283        0        0         0         0         0         0
16047     SMARCA2 0.8995051 0.87509859 0.82623118 0.77380368        3        0         0         0         0         0
16058     SMARCE1 0.8641794 0.83256212 0.83515315 0.82821478        0        0         3         0         0         0
16474       SP100 0.8777484 0.87780028 0.84260434 0.85205169        2        0         0         0         0         0
16479         SP3 0.8955955 0.87558199 0.84340022 0.74212119        0        0         0         0         0         0
16481         SP4 0.9317877 0.87644578 0.98156103 0.82409542        0        0         1         0         0         0
16811       STAT1 0.9253050 0.88515490 0.82084297 0.85327893        0        0         0         0         0         0
16814       STAT4 0.8412030 0.86692398 0.84391657 0.77387000        3        0         1         0         0         0
16911        SUB1 0.8167792 0.80867415 0.56265298 0.18219163        0        0         0         0         0         0
16949     SUPT16H 0.8860258 0.92910676 0.81121788 0.80020757        0        0         0         0         0         0
16969       SUZ12 0.8689639 0.88274645 0.88915197 0.72391692        0        0         0         0         0         0
17074        TAF1 0.8202102 0.85959544 0.81624412 0.83145687        1        0         1         0         0         0
17085        TAF2 0.9081607 0.88612942 0.87646287 0.81527455        0        0         0         0         1         0
17086        TAF3 0.8830249 0.84228799 0.81576433 0.88871311        1        0        NA        NA        NA        NA
17088       TAF4B 0.8374673 0.72805662 0.85578861 0.79906911        2        0         1         0         0         0
17093        TAF7 0.7217295 0.76986011 0.76610392 0.84748865        0        0         0         0         0         0
17096        TAF9 0.7928834 0.78169615 0.90996630 0.37332985        0        0         0         0         0         0
17224       TBX20 0.8997168 0.83465275 0.56907268 0.80379671        0        0        NA        NA         0         0
17256       TCF12 0.8978710 0.87974655 0.81132100 0.85914698        0        0         0         0         0         0
17264        TCF4 0.9042862 0.87856950 0.82539216 0.90506785        0        0         1         0         0         0
17309       TEAD1 0.8768139 0.87911151 0.80879504 0.83151994        1        0         2         0         0         0
17361        TFAM 0.8864340 0.85120991 0.84753728 0.89458933        1        0         0         0         0         0
17362      TFAP2A 0.7187145 0.32213970 0.12711783 0.46740149        0        0         0         0         0         0
17392     TGFB1I1 0.7786764 0.07490209 0.32257844 0.18134706        1        0         0         0         0         0
17450        THRB 0.8296152 0.82704962 0.60697750 0.64894581        0        0         3         0         0         0
17806        TMF1 0.8330676 0.87944980 0.73849379 0.90017793        0        0         0         0         0         0
17949      TOPORS 0.8678161 0.83241014 0.84293667 0.85531323        0        0         0         0         0         0
18141      TRIP11 0.8313106 0.86749950 0.76137854 0.76378921        2        0         0         0         0         0
18506        UBP1 0.8479940 0.83195933 0.78796428 0.79231434        0        0         0         0         0         0
18767       VEZF1 0.7135699 0.48993673 0.80164314 0.83797341        2        1         0         0         0         0
19179      ZBTB33 0.8752891 0.87835318 0.83611238 0.84073123        0        0         0         0         0         0
19269        ZEB1 0.9007467 0.87902278 0.77820124 0.94955587        2        0         0         0         0         0
19287      ZFP161 0.8830821 0.85459300 0.95847688 0.90455667        0        0         0         0         0         0
19302       ZFP90 0.8929390 0.77838864 0.74902025 0.74557669        1        0         2         0         0         0
19382      ZNF148 0.8911999 0.87679325 0.81434066 0.75531740        0        0         0         0         0         0
19517     ZNF354A 0.8897654 0.82388805 0.83192195 0.13498316        0        0         1         0         0         0
19601      ZNF496 0.8951020 0.80969972 0.75914257 0.20858867        1        0         0         0         0         0
     [,1] [,2]
[1,]  161  276
[2,] 4105 7522
0.2138922veryearly: p= 0.2704771 
later: 
      gene_symbol   veryearly        early   combine      late CDS.mer7 CDS.mer8 UTR3.mer7 UTR3.mer8 UTR5.mer7 UTR5.mer8
369          AFF3 0.081137298 0.0003424191 0.2896291 0.8505963        0        0         0         0         0         0
431           AHR 0.886259728 0.8879505092 0.8815574 0.8713621        0        0         0         0         0         0
574          ALX1 0.131332420 0.0044314168 0.4647200 0.7038490        0        0         0         0         0         0
918      ARHGAP35 0.190662854 0.3247225915 0.3504163 0.7862526       NA       NA        NA        NA        NA        NA
954        ARID1A 0.056290335 0.0058776697 0.2828076 0.8168951        0        0         1         0         0         0
956         ARID2 0.895069516 0.8422343602 0.8557845 0.8393412        0        0         0         0        NA        NA
960        ARID4A 0.855559161 0.7425816828 0.6794341 0.8391879        4        1         0         0         0         0
961        ARID4B 0.862156988 0.7880508728 0.8115705 0.8932732        3        0         0         0         0         0
1007         ARNT 0.821971230 0.7725898705 0.8296903 0.7437210        0        0         1         0         0         0
1009        ARNTL 0.548572291 0.3456195750 0.4066906 0.7443968        1        0         0         0         0         0
1071        ASCC1 0.604587250 0.5820188593 0.5092993 0.7889629        0        0         0         0         0         0
1123         ATF2 0.866841533 0.8807225573 0.8249373 0.7919715        0        0         0         0         0         0
1130       ATF7IP 0.884409578 0.8777390663 0.8200344 0.7963876        2        0         1         0         0         0
1332        BACH1 0.870891337 0.7588599032 0.8391946 0.7756481        1        0         0         0         0         0
1333        BACH2 0.449656252 0.4832806126 0.8311293 0.7935360        0        0         0         0         0         0
1419         BCL6 0.823891941 0.7031078989 0.5880705 0.7045450        0        0         1         0         0         0
1438         BDP1 0.878623130 0.8685532847 0.7899860 0.8459258        5        0         0         0         0         0
1556         BPTF 0.892649372 0.8701157604 0.8977857 0.8478956        4        2         0         0         0         0
1575         BRF1 0.056265735 0.0000000000 0.2493776 0.7448383        0        0         0         0         0         0
1605        BTAF1 0.894528924 0.8721613088 0.8328587 0.8575219        1        0         0         0         0         0
2992        CCNT2 0.883770914 0.8793853977 0.8230925 0.7343182        0        0         0         0         0         0
3212         CDK8 0.862221253 0.7945967333 0.8193115 0.8918750        1        0         0         0         0         0
3213         CDK9 0.295658430 0.0725302287 0.3873153 0.7497396        1        0         0         0         0         0
3510        CIITA 0.043691322 0.0402648015 0.7324981 0.8333605        0        0         0         0         0         0
3633        CLOCK 0.896917724 0.8847718150 0.7928624 0.8719866        0        0         1         1         0         0
3941        CREB1 0.883059695 0.8769143476 0.7785386 0.8484662        0        0         0         0         0         0
3955         CREM 0.514602387 0.4074811789 0.3395682 0.7390647        1        0         0         0         0         0
4104        CTBP2 0.848083429 0.8690584317 0.7869781 0.8617088        1        0         0         0         0         0
4125       CTNNB1 0.796671834 0.8566683204 0.7834183 0.7882982        1        0         0         0         0         0
4174         CUX1 0.714990494 0.6547073572 0.8179478 0.8371811        1        0         0         0         0         0
4478        DDX3X 0.895975480 0.8735265851 0.8910811 0.8948352        0        0         1         0         0         0
4487         DDX5 0.612239471 0.8654664838 0.5798716 0.8471370        0        0         0         0         0         0
4702         DLX2 0.074985342 0.0319147977 0.1946068 0.8331209        1        0         0         0         0         0
4724        DMTF1 0.894912903 0.8668737606 0.8273430 0.8887910        0        0         0         0         0         0
5019         E2F6 0.897492530 0.7608960574 0.8882126 0.8223220        0        0         2         0         0         0
5020         E2F7 0.908776695 0.8695288146 0.8088696 0.8091748        1        1         0         0         0         0
5123         EGR2 0.000000000 0.1301460178 0.3636325 0.7345092        0        0         0         0         0         0
5205         ELF1 0.851891001 0.8360245298 0.8187002 0.8300339        2        0         1         0         0         0
5206         ELF2 0.860941260 0.8557452893 0.7277479 0.7706509        2        1         0         0         1         0
5213         ELK3 0.808579849 0.8426327616 0.7420659 0.7843348        0        0         0         0         0         0
5214         ELK4 0.864203999 0.8646103029 0.8205427 0.8236869        1        0         0         0         0         0
5304        EP300 0.782198992 0.8539556358 0.6408567 0.8224753        1        0         0         0         0         0
5443         ETS1 0.460019408 0.6192863744 0.3867147 0.8247757        0        0         1         0         0         0
5447         ETV3 0.830320453 0.8717449780 0.8287801 0.8694372        0        0         0         0         0         0
5502         EZH2 0.863708878 0.8780485263 0.7971050 0.8522122        0        0         0         0         0         0
6316        FOXD4 0.862820257 0.9059131516 0.7261468 0.7626180        0        0         0         0         0         0
6332        FOXK1 0.155755775 0.1518575324 0.4871231 0.8002333        0        0         0         0         0         0
6336        FOXM1 0.006376471 0.0926715258 0.3930238 0.7431142        0        0         0         0         0         0
6345        FOXP1 0.817700735 0.7902339273 0.7449804 0.7769154        0        0         2         1         0         0
6428          FUS 0.663914077 0.6571957816 0.5741878 0.8032543        0        0         0         0         0         0
6486        GABPA 0.785140645 0.7476408892 0.7456174 0.7246286        1        0         0         0         0         0
6582        GATA3 0.060486505 0.1856219356 0.3253631 0.7888688        0        0         0         0         0         0
6588      GATAD2B 0.000000000 0.1095378339 0.2871314 0.7878687        0        0         0         0         0         0
6826        GMEB1 0.886950808 0.7204642409 0.5154445 0.7025524        0        0         0         0         0         0
7211       GTF2H1 0.858428027 0.7501063296 0.7241844 0.7400921        0        0         0         0         0         0
7212       GTF2H2 0.894501598 0.8700582842 0.8160940 0.7860453       NA       NA        NA        NA        NA        NA
7215       GTF2H4 0.000000000 0.2043313534 0.5917583 0.7276208        0        0         0         0         0         0
7217        GTF2I 0.832525484 0.8591896324 0.7390920 0.8165401        2        0         0         0         0         0
7222       GTF3C1 0.200785607 0.1090975954 0.2814273 0.7569864        1        1         0         0         0         0
7374        HDAC1 0.342227398 0.3804759687 0.4793008 0.8647503        0        0         0         0         0         0
7378        HDAC3 0.123793043 0.3090120912 0.3417751 0.8022805        0        0         0         0         0         0
7380        HDAC5 0.083539835 0.2865588187 0.3340088 0.7575105        0        0         1         1         0         0
7381        HDAC6 0.142405316 0.2213960355 0.5066013 0.8333080        0        0         0         0         0         0
7383        HDAC8 0.503154219 0.4952169248 0.5478776 0.8795236        0        0         0         0         0         0
7568       HIVEP1 0.894131524 0.8761238626 0.8119158 0.7989529        2        0         0         0         0         0
7569       HIVEP2 0.816166222 0.7255014764 0.7774874 0.8228582        4        1         0         0         1         0
7655      HNRNPAB 0.598131433 0.6520734495 0.3623159 0.8175589        1        0         0         0         0         0
7663       HNRNPK 0.240001581 0.7024837712 0.4903759 0.8133033        1        0         0         0         0         0
7686        HOXA2 0.001518866 0.1151146969 0.3150130 0.7538363        0        0         0         0         0         0
7689        HOXA5 0.572990391 0.4514953722 0.4096408 0.7890782        0        0         0         0         0         0
7692        HOXA9 0.037203867 0.0139537051 0.3493842 0.8121780        0        0         0         0         0         0
7719        HOXD9 0.779062395 0.5447585109 0.5295866 0.7705412        0        0         0         0         0         0
8040        IKZF1 0.206359571 0.6780053952 0.8705353 0.7644742        0        0         1         0         0         0
8042        IKZF3 0.841680310 0.8787805500 0.7639372 0.8267804        1        0         0         0         0         0
8264         IRF8 0.022212491 0.2274395719 0.5004840 0.7991970        0        0         1         0         0         0
8265         IRF9 0.277851722 0.4727114556 0.2732926 0.8393347        0        0         0         0         0         0
8395          JUN 0.000000000 0.1863108796 0.5703354 0.7265288        0        0         1         0         0         0
8410        KAT6A 0.871668134 0.9004627310 0.9026284 0.8990888       NA       NA        NA        NA        NA        NA
8563        KDM5A 0.887295432 0.8689109560 0.8300259 0.8281474       NA       NA        NA        NA        NA        NA
8772        KLF10 0.781074961 0.5416151622 0.5029522 0.8339054        0        0         1         0         0         0
8774        KLF12 0.866144890 0.8397766608 0.8115189 0.8119733        0        0         2         0         0         0
8775        KLF13 0.663735086 0.5812360571 0.7726767 0.7602315        0        0         1         0         0         0
8783         KLF5 0.708943757 0.8973049942 0.8335763 0.8831380        0        0         2         0         0         0
9158         LEF1 0.297628687 0.0606074408 0.2647409 0.7577256        0        0         0         0         0         0
9725          LPP 0.892087856 0.8518830341 0.7901884 0.8417130        0        0         1         0         0         0
9970         MAFG 0.143610545 0.3904618365 0.6089355 0.9126328        0        0         0         0         0         0
9971         MAFK 0.538305512 0.5603742423 0.6832296 0.7970000        0        0         1         0         0         0
10248       MECP2 0.523151353 0.6328180971 0.3835553 0.8189951        0        0         1         0         0         0
10267       MED24 0.124240346 0.4276880250 0.2075060 0.7030416        1        0         0         0         0         0
10280       MEF2A 0.909291252 0.8020133510 0.7851846 0.8386459        0        0         0         0         0         0
10283       MEF2D 0.000000000 0.0043135509 0.3969455 0.7390851        0        0         0         0         0         0
10293       MEIS1 0.855905442 0.8551365865 0.8460105 0.8272298        0        0         0         0         0         0
10294       MEIS2 0.691855443 0.8238325853 0.7865692 0.7857260        0        0         0         0         0         0
10654        MITF 0.789929848 0.7738514613 0.5835899 0.7582882        1        0         0         0         0         0
10660        MKL2 0.854062088 0.7435476249 0.7853099 0.7732004        0        0         2         1         0         0
10680         MLL 0.881489036 0.8777295689 0.8160919 0.8630777        7        0         0         0         0         0
10688       MLLT3 0.868354811 0.8617087544 0.8245630 0.8734953        2        0         1         0         0         0
10978        MTA1 0.002367901 0.2101497919 0.4328688 0.8338829        1        0         0         0         0         0
10979        MTA2 0.061954589 0.2924462845 0.2814864 0.8051473        0        0         0         0         0         0
11070        MXD1 0.000000000 0.1957119094 0.6894908 0.8204812        0        0         1         0         0         0
11082       MYBL1 0.884781063 0.8775577113 0.8223197 0.8078496        1        0         1         0         0         0
11098       MYEF2 0.876955876 0.8452359097 0.8042159 0.9020734        0        0         0         0         0         0
11166        MYOG 0.010525662 0.0562724792 0.3040851 0.7469293        0        0         0         0         0         0
11312       NCOA2 0.887735333 0.8914875376 0.8361289 0.8253027        2        0         0         0         0         0
11313       NCOA3 0.884225024 0.8617586420 0.8257353 0.8564691        3        0         1         0         0         0
11315       NCOA5 0.026952857 0.2583973958 0.4182402 0.9235568        0        0         0         0         0         0
11317       NCOA7 0.877524951 0.8741769877 0.8533750 0.7586019        2        0         2         0         0         0
11318       NCOR1 0.881064362 0.8744185312 0.8988121 0.8101738        4        1         0         0         0         0
11447       NFAT5 0.891255717 0.8705934129 0.7926330 0.8288869        0        0         1         0         0         0
11449      NFATC2 0.346825497 0.2671848092 0.5559610 0.7969794        2        0         0         0         0         0
11451      NFATC3 0.110116562 0.7105352040 0.3629668 0.7149241        1        0         0         0         0         0
11454      NFE2L1 0.066611208 0.1426431699 0.3111513 0.8172538        1        1         0         0         1         0
11455      NFE2L2 0.886332956 0.8585628225 0.7401122 0.7453289        1        0         0         0         0         0
11458        NFIA 0.890164873 0.9195582369 0.9114416 0.8174538        0        0         0         0         0         0
11463       NFKB1 0.319201543 0.0470485610 0.4185167 0.8182963        1        0         1         0         0         0
11464       NFKB2 0.000000000 0.0856535259 0.3613761 0.8588528        1        0         0         0         0         0
11474        NFX1 0.822376417 0.8690911720 0.8655702 0.8625054        0        0         0         0         0         0
11476        NFYA 0.858938944 0.8750457667 0.6443836 0.7527566        1        0         0         0         0         0
11477        NFYB 0.796944879 0.7641804987 0.4880259 0.8141796        1        0         0         0         0         0
11651       NPAS4 0.059563200 0.0623835657 0.8639713 0.7260798        1        0         0         0         0         0
11703       NR1D1 0.010923617 0.1475752399 0.3361903 0.8412602        0        0         0         0         0         0
11711       NR2C2 0.881572527 0.7992150394 0.9638581 0.7893220        0        0         1         0         0         0
11718       NR3C1 0.891957726 0.8752316782 0.8664382 0.8787648        2        0         0         0         0         0
11719       NR3C2 0.889312118 0.8658223486 0.8827808 0.8845537        1        0         0         0         0         0
11721       NR4A2 0.258745663 0.0580070434 0.4083623 0.7409879        0        0         0         0         0         0
11725       NR6A1 0.001129053 0.1234815449 0.4744376 0.8497756        0        0         0         0         0         0
12603       PATZ1 0.000000000 0.0169760860 0.1216188 0.8200276        0        0         0         0         0         0
12621        PBX3 0.836179843 0.7796935018 0.7908748 0.8021301        1        0         0         0         0         0
12984       PIAS1 0.889582689 0.8741553286 0.8455743 0.7442589        1        0         0         0         0         0
12986       PIAS3 0.003073185 0.0194327543 0.1607013 0.8076643        0        0         1         0         0         0
13134       PLAG1 0.873327629 0.8474959256 0.7499757 0.8192848        0        0         1         0         0         0
13336      POLR1B 0.405506237 0.6924593876 0.4939214 0.7932416        0        0         0         0         1         0
13340      POLR2A 0.213764882 0.1488670470 0.4459940 0.8110183        3        1         0         0         0         0
13341      POLR2B 0.867412011 0.8782223257 0.8181787 0.8935137        0        0         0         0         0         0
13404      POU2F1 0.869937652 0.8722363034 0.7917016 0.8290695        1        0         0         0         0         0
13436       PPARA 0.309156049 0.6485569179 0.6184110 0.8169357        0        0         3         1         0         0
13437       PPARD 0.319286372 0.1476359636 0.2306560 0.8060192        0        0         1         0         0         0
13440    PPARGC1B 0.456685332 0.2062028748 0.2798948 0.7762797        2        0         0         0         0         0
13599       PRDM1 0.856929542 0.8738445883 0.5852245 0.8407363        4        0         3         0         0         0
14003        PURB 0.903835041 0.9023375398 0.7870777 0.8238773        0        0         0         0         0         0
14277         RB1 0.869490396 0.8714485322 0.7826561 0.8322431        2        0         0         0         0         0
14283       RBBP7 0.448600895 0.6973829468 0.3189232 0.7765869        0        0         0         0         0         0
14344        RBPJ 0.721650761 0.6100814437 0.6033554 0.7342797        0        0         0         0         0         0
14399         REL 0.883562487 0.8636955298 0.8318997 0.8195751        0        0         0         0         0         0
14419        REST 0.901111332 0.8335856788 0.8310993 0.7491472        0        0         0         0         0         0
14458       RFXAP 0.608058065 0.7567350965 0.7761461 0.8662567        0        0         0         0         0         0
14663        RNF2 0.814836602 0.8121853364 0.7128131 0.8389319        0        0         0         0         0         0
14739        RORB 0.868627315 0.8889729167 0.8047440 0.8451507        0        0         0         0         0         0
14924        RRN3 0.831260052 0.7674089417 0.5716628 0.8972065        0        0         0         0         0         0
14988       RUNX1 0.770023080 0.3382458183 0.7859783 0.7069326        0        0         1         0         0         0
14990       RUNX2 0.859507854 0.8584950951 0.8029555 0.8504264        0        0         1         0         0         0
15005        RXRA 0.095005323 0.2228513175 0.4535416 0.8293685        0        0         1         0         0         0
15008        RYBP 0.861590636 0.8953292473 0.8208376 0.8735793        1        0         1         0        NA        NA
15049        SAFB 0.729460391 0.6214471615 0.6476988 0.8175994        2        0         0         0         0         0
15094       SATB1 0.331118824 0.3846214223 0.6605311 0.8333065        0        0         1         0         0         0
15392     SERTAD2 0.853652361 0.7623523114 0.5161655 0.8835749        0        0         2         0         0         0
15411      SETDB1 0.045352341 0.0615491870 0.3098225 0.7238796        0        0         0         0         0         0
15584       SIN3A 0.875940181 0.8601076836 0.7412790 0.8270701        2        1         1         0         0         0
15585       SIN3B 0.376072551 0.2320591929 0.6823716 0.7254355        1        1         0         0         0         0
15617        SKIL 0.871653946 0.8734941588 0.8225456 0.9142128        0        0         0         0         0         0
16047     SMARCA2 0.899505142 0.8750985857 0.8262312 0.7738037        3        0         0         0         0         0
16055     SMARCD1 0.053459464 0.1806587987 0.3146996 0.7904123        0        0         0         0         0         0
16058     SMARCE1 0.864179367 0.8325621184 0.8351531 0.8282148        0        0         3         0         0         0
16393        SNW1 0.656521842 0.5922963851 0.8666851 0.8278812        1        0         0         0         0         0
16468        SOX5 0.668982815 0.8241838864 0.6069561 0.8056318        0        0         0         0         0         0
16473         SP1 0.447931330 0.3639647208 0.4773380 0.8416914        0        0         0         0         0         0
16474       SP100 0.877748443 0.8778002773 0.8426043 0.8520517        2        0         0         0         0         0
16479         SP3 0.895595475 0.8755819932 0.8434002 0.7421212        0        0         0         0         0         0
16481         SP4 0.931787656 0.8764457766 0.9815610 0.8240954        0        0         1         0         0         0
16736       SSRP1 0.133934659 0.1640824830 0.8407728 0.9131935        1        0         0         0         0         0
16811       STAT1 0.925304970 0.8851548961 0.8208430 0.8532789        0        0         0         0         0         0
16813       STAT3 0.291299916 0.1563333742 0.4091514 0.8252260        0        0         0         0         0         0
16814       STAT4 0.841203031 0.8669239781 0.8439166 0.7738700        3        0         1         0         0         0
16816      STAT5B 0.059029886 0.2469176580 0.5161886 0.7383452        0        0         0         0         0         0
16949     SUPT16H 0.886025779 0.9291067630 0.8112179 0.8002076        0        0         0         0         0         0
16952      SUPT5H 0.121187952 0.4552110438 0.6603824 0.8236460        1        0         0         0         0         0
16969       SUZ12 0.868963909 0.8827464519 0.8891520 0.7239169        0        0         0         0         0         0
17074        TAF1 0.820210194 0.8595954364 0.8162441 0.8314569        1        0         1         0         0         0
17080       TAF1A 0.600804710 0.6669063308 0.3198798 0.8772277        0        0         0         0         0         0
17085        TAF2 0.908160696 0.8861294157 0.8764629 0.8152745        0        0         0         0         1         0
17086        TAF3 0.883024950 0.8422879912 0.8157643 0.8887131        1        0        NA        NA        NA        NA
17088       TAF4B 0.837467278 0.7280566180 0.8557886 0.7990691        2        0         1         0         0         0
17093        TAF7 0.721729485 0.7698601092 0.7661039 0.8474887        0        0         0         0         0         0
17224       TBX20 0.899716787 0.8346527510 0.5690727 0.8037967        0        0        NA        NA         0         0
17256       TCF12 0.897870995 0.8797465475 0.8113210 0.8591470        0        0         0         0         0         0
17259       TCF20 0.281768895 0.7498685824 0.7982837 0.7133477        0        0         0         0         0         0
17264        TCF4 0.904286250 0.8785695011 0.8253922 0.9050678        0        0         1         0         0         0
17309       TEAD1 0.876813914 0.8791115140 0.8087950 0.8315199        1        0         2         0         0         0
17361        TFAM 0.886433961 0.8512099098 0.8475373 0.8945893        1        0         0         0         0         0
17370       TFCP2 0.551800091 0.5900800924 0.3014261 0.7860690        0        0         0         0         0         0
17519        TLE6 0.378760593 0.2633645944 0.7809815 0.7802309        0        0         0         0         0         0
17806        TMF1 0.833067559 0.8794497957 0.7384938 0.9001779        0        0         0         0         0         0
17949      TOPORS 0.867816124 0.8324101373 0.8429367 0.8553132        0        0         0         0         0         0
17960        TP53 0.000000000 0.0873287572 0.3560038 0.7484149        1        0         0         0         0         0
18141      TRIP11 0.831310570 0.8674994996 0.7613785 0.7637892        2        0         0         0         0         0
18190       TRRAP 0.240578497 0.0437695328 0.2957927 0.8623889        3        1         0         0         0         0
18309        TTF1 0.403198209 0.6860474986 0.4035621 0.8111011        1        0         0         0         0         0
18506        UBP1 0.847993988 0.8319593270 0.7879643 0.7923143        0        0         0         0         0         0
18520        UBTF 0.060021586 0.1442185076 0.4533697 0.7805580        1        0         1         0         0         0
18767       VEZF1 0.713569870 0.4899367324 0.8016431 0.8379734        2        1         0         0         0         0
19179      ZBTB33 0.875289133 0.8783531823 0.8361124 0.8407312        0        0         0         0         0         0
19269        ZEB1 0.900746662 0.8790227787 0.7782012 0.9495559        2        0         0         0         0         0
19270        ZEB2 0.578836593 0.8393315199 0.4901204 0.8139419        0        0         0         0         0         0
19287      ZFP161 0.883082087 0.8545929981 0.9584769 0.9045567        0        0         0         0         0         0
19302       ZFP90 0.892939013 0.7783886393 0.7490202 0.7455767        1        0         2         0         0         0
19382      ZNF148 0.891199950 0.8767932454 0.8143407 0.7553174        0        0         0         0         0         0
19454      ZNF263 0.511930279 0.6045314884 0.3384741 0.8163915        1        0         1         1         0         0
19552      ZNF423 0.013210759 0.1463415715 0.1579421 0.7242418        0        0         0         0         0         0
19833        ZNF8 0.155005250 0.4988665298 0.4547156 0.7720667        0        0         0         0         0         0
     [,1] [,2]
[1,]  209  276
[2,] 5347 7522
0.1939041later: p= 0.2638888 
both: 
      gene_symbol   veryearly        early    combine       late CDS.mer7 CDS.mer8 UTR3.mer7 UTR3.mer8 UTR5.mer7 UTR5.mer8
369          AFF3 0.081137298 0.0003424191 0.28962915 0.85059627        0        0         0         0         0         0
431           AHR 0.886259728 0.8879505092 0.88155741 0.87136213        0        0         0         0         0         0
574          ALX1 0.131332420 0.0044314168 0.46472000 0.70384902        0        0         0         0         0         0
918      ARHGAP35 0.190662854 0.3247225915 0.35041628 0.78625261       NA       NA        NA        NA        NA        NA
954        ARID1A 0.056290335 0.0058776697 0.28280756 0.81689514        0        0         1         0         0         0
955        ARID1B 0.814888060 0.8536827243 0.86580685 0.39704600        3        0         1         0         0         0
956         ARID2 0.895069516 0.8422343602 0.85578454 0.83934121        0        0         0         0        NA        NA
960        ARID4A 0.855559161 0.7425816828 0.67943413 0.83918789        4        1         0         0         0         0
961        ARID4B 0.862156988 0.7880508728 0.81157045 0.89327317        3        0         0         0         0         0
1007         ARNT 0.821971230 0.7725898705 0.82969025 0.74372102        0        0         1         0         0         0
1009        ARNTL 0.548572291 0.3456195750 0.40669064 0.74439680        1        0         0         0         0         0
1071        ASCC1 0.604587250 0.5820188593 0.50929933 0.78896294        0        0         0         0         0         0
1123         ATF2 0.866841533 0.8807225573 0.82493727 0.79197145        0        0         0         0         0         0
1130       ATF7IP 0.884409578 0.8777390663 0.82003439 0.79638757        2        0         1         0         0         0
1332        BACH1 0.870891337 0.7588599032 0.83919460 0.77564811        1        0         0         0         0         0
1333        BACH2 0.449656252 0.4832806126 0.83112929 0.79353598        0        0         0         0         0         0
1419         BCL6 0.823891941 0.7031078989 0.58807054 0.70454498        0        0         1         0         0         0
1438         BDP1 0.878623130 0.8685532847 0.78998602 0.84592579        5        0         0         0         0         0
1502         BMI1 0.889207023 0.8727408106 0.85640558 0.50297213        0        0         0         0         0         0
1556         BPTF 0.892649372 0.8701157604 0.89778573 0.84789556        4        2         0         0         0         0
1568         BRD7 0.827017685 0.8002938327 0.43339053 0.06395261        0        0         0         0         0         0
1575         BRF1 0.056265735 0.0000000000 0.24937761 0.74483834        0        0         0         0         0         0
1605        BTAF1 0.894528924 0.8721613088 0.83285869 0.85752193        1        0         0         0         0         0
2992        CCNT2 0.883770914 0.8793853977 0.82309253 0.73431824        0        0         0         0         0         0
3212         CDK8 0.862221253 0.7945967333 0.81931151 0.89187499        1        0         0         0         0         0
3213         CDK9 0.295658430 0.0725302287 0.38731528 0.74973955        1        0         0         0         0         0
3223       CDKN2A 0.773664661 0.6356291755 0.21412015 0.05497730        0        0         1         0         0         0
3265        CEBPZ 0.811795235 0.8601611800 0.73105502 0.37074287        0        0         0         0         0         0
3510        CIITA 0.043691322 0.0402648015 0.73249807 0.83336053        0        0         0         0         0         0
3633        CLOCK 0.896917724 0.8847718150 0.79286239 0.87198661        0        0         1         1         0         0
3822        COPS2 0.843538782 0.8817849946 0.77433402 0.59507580        0        0         0         0         0         0
3941        CREB1 0.883059695 0.8769143476 0.77853855 0.84846619        0        0         0         0         0         0
3955         CREM 0.514602387 0.4074811789 0.33956825 0.73906467        1        0         0         0         0         0
4104        CTBP2 0.848083429 0.8690584317 0.78697805 0.86170877        1        0         0         0         0         0
4107         CTCF 0.793666207 0.3068668899 0.35055930 0.68586355        0        0         1         0         1         0
4125       CTNNB1 0.796671834 0.8566683204 0.78341826 0.78829824        1        0         0         0         0         0
4174         CUX1 0.714990494 0.6547073572 0.81794777 0.83718106        1        0         0         0         0         0
4416        DCP1A 0.882495293 0.8536184618 0.83115703 0.53261618        0        0         1         0         0         0
4478        DDX3X 0.895975480 0.8735265851 0.89108114 0.89483524        0        0         1         0         0         0
4487         DDX5 0.612239471 0.8654664838 0.57987157 0.84713700        0        0         0         0         0         0
4702         DLX2 0.074985342 0.0319147977 0.19460678 0.83312092        1        0         0         0         0         0
4724        DMTF1 0.894912903 0.8668737606 0.82734295 0.88879098        0        0         0         0         0         0
5019         E2F6 0.897492530 0.7608960574 0.88821261 0.82232203        0        0         2         0         0         0
5020         E2F7 0.908776695 0.8695288146 0.80886961 0.80917477        1        1         0         0         0         0
5123         EGR2 0.000000000 0.1301460178 0.36363252 0.73450924        0        0         0         0         0         0
5132          EHF 0.829071273 0.8553701972 0.82655996 0.45006627        0        0         1         0         0         0
5205         ELF1 0.851891001 0.8360245298 0.81870022 0.83003391        2        0         1         0         0         0
5206         ELF2 0.860941260 0.8557452893 0.72774785 0.77065093        2        1         0         0         1         0
5213         ELK3 0.808579849 0.8426327616 0.74206590 0.78433482        0        0         0         0         0         0
5214         ELK4 0.864203999 0.8646103029 0.82054271 0.82368685        1        0         0         0         0         0
5304        EP300 0.782198992 0.8539556358 0.64085668 0.82247534        1        0         0         0         0         0
5443         ETS1 0.460019408 0.6192863744 0.38671468 0.82477568        0        0         1         0         0         0
5447         ETV3 0.830320453 0.8717449780 0.82878006 0.86943715        0        0         0         0         0         0
5502         EZH2 0.863708878 0.8780485263 0.79710502 0.85221223        0        0         0         0         0         0
6302          FOS 0.846197908 0.7981445217 0.01376156 0.15910805        0        0         0         0         0         0
6304        FOSL1 0.788197339 0.1580261181 0.26873919 0.16696125        0        0         1         0         0         0
6316        FOXD4 0.862820257 0.9059131516 0.72614678 0.76261804        0        0         0         0         0         0
6332        FOXK1 0.155755775 0.1518575324 0.48712315 0.80023331        0        0         0         0         0         0
6336        FOXM1 0.006376471 0.0926715258 0.39302377 0.74311421        0        0         0         0         0         0
6341        FOXO1 0.740883462 0.5053680338 0.35041104 0.13403214        1        0         1         0         0         0
6345        FOXP1 0.817700735 0.7902339273 0.74498044 0.77691545        0        0         2         1         0         0
6428          FUS 0.663914077 0.6571957816 0.57418784 0.80325430        0        0         0         0         0         0
6486        GABPA 0.785140645 0.7476408892 0.74561740 0.72462863        1        0         0         0         0         0
6582        GATA3 0.060486505 0.1856219356 0.32536310 0.78886875        0        0         0         0         0         0
6588      GATAD2B 0.000000000 0.1095378339 0.28713142 0.78786868        0        0         0         0         0         0
6626         GCM1 0.854663318 0.4943618660 0.39169703 0.16787422        0        0         0         0         0         0
6826        GMEB1 0.886950808 0.7204642409 0.51544454 0.70255238        0        0         0         0         0         0
7211       GTF2H1 0.858428027 0.7501063296 0.72418442 0.74009212        0        0         0         0         0         0
7212       GTF2H2 0.894501598 0.8700582842 0.81609397 0.78604532       NA       NA        NA        NA        NA        NA
7215       GTF2H4 0.000000000 0.2043313534 0.59175828 0.72762083        0        0         0         0         0         0
7217        GTF2I 0.832525484 0.8591896324 0.73909203 0.81654012        2        0         0         0         0         0
7221        GTF3A 0.805649174 0.6221625628 0.56924064 0.05790240        0        0         0         0         0         0
7222       GTF3C1 0.200785607 0.1090975954 0.28142730 0.75698644        1        1         0         0         0         0
7374        HDAC1 0.342227398 0.3804759687 0.47930077 0.86475027        0        0         0         0         0         0
7377        HDAC2 0.847653173 0.8750127058 0.55862223 0.23638382        1        0         1         0        NA        NA
7378        HDAC3 0.123793043 0.3090120912 0.34177512 0.80228051        0        0         0         0         0         0
7380        HDAC5 0.083539835 0.2865588187 0.33400880 0.75751054        0        0         1         1         0         0
7381        HDAC6 0.142405316 0.2213960355 0.50660134 0.83330804        0        0         0         0         0         0
7383        HDAC8 0.503154219 0.4952169248 0.54787763 0.87952360        0        0         0         0         0         0
7480        HIF1A 0.871030944 0.8889855136 0.81816258 0.48499112        2        0         0         0         0         0
7568       HIVEP1 0.894131524 0.8761238626 0.81191583 0.79895295        2        0         0         0         0         0
7569       HIVEP2 0.816166222 0.7255014764 0.77748741 0.82285824        4        1         0         0         1         0
7613        HMGB1 0.866870677 0.8822311943 0.68995484 0.17942946        0        0         0         0         0         0
7614        HMGB2 0.853630373 0.8325800398 0.76921599 0.17980274        2        0         0         0         0         0
7626        HMGN3 0.741292870 0.8633090859 0.30112333 0.21485086        0        0         0         0         0         0
7655      HNRNPAB 0.598131433 0.6520734495 0.36231592 0.81755888        1        0         0         0         0         0
7663       HNRNPK 0.240001581 0.7024837712 0.49037586 0.81330327        1        0         0         0         0         0
7686        HOXA2 0.001518866 0.1151146969 0.31501300 0.75383626        0        0         0         0         0         0
7689        HOXA5 0.572990391 0.4514953722 0.40964081 0.78907816        0        0         0         0         0         0
7692        HOXA9 0.037203867 0.0139537051 0.34938424 0.81217801        0        0         0         0         0         0
7719        HOXD9 0.779062395 0.5447585109 0.52958659 0.77054124        0        0         0         0         0         0
8040        IKZF1 0.206359571 0.6780053952 0.87053527 0.76447423        0        0         1         0         0         0
8042        IKZF3 0.841680310 0.8787805500 0.76393717 0.82678039        1        0         0         0         0         0
8264         IRF8 0.022212491 0.2274395719 0.50048399 0.79919703        0        0         1         0         0         0
8265         IRF9 0.277851722 0.4727114556 0.27329258 0.83933472        0        0         0         0         0         0
8321      ITGB3BP 0.893158337 0.8846550273 0.79660867 0.65129086        1        1         0         0         0         0
8395          JUN 0.000000000 0.1863108796 0.57033541 0.72652884        0        0         1         0         0         0
8410        KAT6A 0.871668134 0.9004627310 0.90262839 0.89908881       NA       NA        NA        NA        NA        NA
8563        KDM5A 0.887295432 0.8689109560 0.83002586 0.82814737       NA       NA        NA        NA        NA        NA
8772        KLF10 0.781074961 0.5416151622 0.50295222 0.83390544        0        0         1         0         0         0
8774        KLF12 0.866144890 0.8397766608 0.81151887 0.81197333        0        0         2         0         0         0
8775        KLF13 0.663735086 0.5812360571 0.77267670 0.76023154        0        0         1         0         0         0
8783         KLF5 0.708943757 0.8973049942 0.83357631 0.88313795        0        0         2         0         0         0
9158         LEF1 0.297628687 0.0606074408 0.26474089 0.75772565        0        0         0         0         0         0
9725          LPP 0.892087856 0.8518830341 0.79018840 0.84171295        0        0         1         0         0         0
9970         MAFG 0.143610545 0.3904618365 0.60893554 0.91263284        0        0         0         0         0         0
9971         MAFK 0.538305512 0.5603742423 0.68322961 0.79699998        0        0         1         0         0         0
10153         MAX 0.735508964 0.6003976254 0.51975888 0.67570220        0        0         0         0         0         0
10159        MBD2 0.861702901 0.8490221281 0.86479566 0.17482007        1        0         0         0         0         0
10248       MECP2 0.523151353 0.6328180971 0.38355529 0.81899506        0        0         1         0         0         0
10264       MED21 0.877441743 0.8615600781 0.83678047 0.01090392        0        0         0         0         0         0
10267       MED24 0.124240346 0.4276880250 0.20750604 0.70304159        1        0         0         0         0         0
10280       MEF2A 0.909291252 0.8020133510 0.78518458 0.83864587        0        0         0         0         0         0
10283       MEF2D 0.000000000 0.0043135509 0.39694549 0.73908509        0        0         0         0         0         0
10293       MEIS1 0.855905442 0.8551365865 0.84601046 0.82722981        0        0         0         0         0         0
10294       MEIS2 0.691855443 0.8238325853 0.78656917 0.78572601        0        0         0         0         0         0
10654        MITF 0.789929848 0.7738514613 0.58358987 0.75828822        1        0         0         0         0         0
10660        MKL2 0.854062088 0.7435476249 0.78530993 0.77320037        0        0         2         1         0         0
10680         MLL 0.881489036 0.8777295689 0.81609195 0.86307771        7        0         0         0         0         0
10688       MLLT3 0.868354811 0.8617087544 0.82456301 0.87349526        2        0         1         0         0         0
10735       MNAT1 0.866991317 0.8303501936 0.80124263 0.20647218        0        0         0         0         0         0
10978        MTA1 0.002367901 0.2101497919 0.43286882 0.83388295        1        0         0         0         0         0
10979        MTA2 0.061954589 0.2924462845 0.28148636 0.80514732        0        0         0         0         0         0
10991        MTF1 0.706341513 0.7938967327 0.84220226 0.55405395        0        0         0         0         0         0
11070        MXD1 0.000000000 0.1957119094 0.68949084 0.82048116        0        0         1         0         0         0
11082       MYBL1 0.884781063 0.8775577113 0.82231975 0.80784957        1        0         1         0         0         0
11098       MYEF2 0.876955876 0.8452359097 0.80421589 0.90207342        0        0         0         0         0         0
11166        MYOG 0.010525662 0.0562724792 0.30408513 0.74692934        0        0         0         0         0         0
11312       NCOA2 0.887735333 0.8914875376 0.83612893 0.82530273        2        0         0         0         0         0
11313       NCOA3 0.884225024 0.8617586420 0.82573527 0.85646906        3        0         1         0         0         0
11314       NCOA4 0.870143335 0.8630216362 0.78689563 0.32626366        1        0         0         0         0         0
11315       NCOA5 0.026952857 0.2583973958 0.41824021 0.92355678        0        0         0         0         0         0
11317       NCOA7 0.877524951 0.8741769877 0.85337498 0.75860189        2        0         2         0         0         0
11318       NCOR1 0.881064362 0.8744185312 0.89881212 0.81017382        4        1         0         0         0         0
11447       NFAT5 0.891255717 0.8705934129 0.79263298 0.82888692        0        0         1         0         0         0
11449      NFATC2 0.346825497 0.2671848092 0.55596100 0.79697943        2        0         0         0         0         0
11451      NFATC3 0.110116562 0.7105352040 0.36296683 0.71492411        1        0         0         0         0         0
11454      NFE2L1 0.066611208 0.1426431699 0.31115131 0.81725380        1        1         0         0         1         0
11455      NFE2L2 0.886332956 0.8585628225 0.74011222 0.74532885        1        0         0         0         0         0
11458        NFIA 0.890164873 0.9195582369 0.91144161 0.81745383        0        0         0         0         0         0
11461       NFIL3 0.859990602 0.8468067706 0.78369032 0.45914348        0        0         0         0         0         0
11463       NFKB1 0.319201543 0.0470485610 0.41851671 0.81829633        1        0         1         0         0         0
11464       NFKB2 0.000000000 0.0856535259 0.36137608 0.85885285        1        0         0         0         0         0
11474        NFX1 0.822376417 0.8690911720 0.86557019 0.86250536        0        0         0         0         0         0
11476        NFYA 0.858938944 0.8750457667 0.64438360 0.75275664        1        0         0         0         0         0
11477        NFYB 0.796944879 0.7641804987 0.48802594 0.81417962        1        0         0         0         0         0
11543      NKX2-8 0.767791859 0.0601897321 0.03506588 0.04166261        0        0         0         0         0         0
11651       NPAS4 0.059563200 0.0623835657 0.86397133 0.72607980        1        0         0         0         0         0
11703       NR1D1 0.010923617 0.1475752399 0.33619033 0.84126018        0        0         0         0         0         0
11710       NR2C1 0.818562232 0.8095730067 0.82136062 0.68743904        0        0         0         0         0         0
11711       NR2C2 0.881572527 0.7992150394 0.96385805 0.78932198        0        0         1         0         0         0
11718       NR3C1 0.891957726 0.8752316782 0.86643816 0.87876475        2        0         0         0         0         0
11719       NR3C2 0.889312118 0.8658223486 0.88278080 0.88455373        1        0         0         0         0         0
11721       NR4A2 0.258745663 0.0580070434 0.40836233 0.74098794        0        0         0         0         0         0
11725       NR6A1 0.001129053 0.1234815449 0.47443760 0.84977557        0        0         0         0         0         0
11970     ONECUT2 0.884726208 0.8891819271 0.79711945 0.28496725        3        2        20         8         0         0
12603       PATZ1 0.000000000 0.0169760860 0.12161881 0.82002759        0        0         0         0         0         0
12613        PAX9 0.887132809 0.8668784877 0.82369744 0.60206511        0        0         0         0         0         0
12621        PBX3 0.836179843 0.7796935018 0.79087475 0.80213010        1        0         0         0         0         0
12967      PHOX2B 0.808037923 0.4547703663 0.18604917 0.15465267        1        0         0         0         0         0
12984       PIAS1 0.889582689 0.8741553286 0.84557430 0.74425890        1        0         0         0         0         0
12986       PIAS3 0.003073185 0.0194327543 0.16070127 0.80766431        0        0         1         0         0         0
13134       PLAG1 0.873327629 0.8474959256 0.74997568 0.81928477        0        0         1         0         0         0
13336      POLR1B 0.405506237 0.6924593876 0.49392139 0.79324162        0        0         0         0         1         0
13340      POLR2A 0.213764882 0.1488670470 0.44599404 0.81101827        3        1         0         0         0         0
13341      POLR2B 0.867412011 0.8782223257 0.81817869 0.89351369        0        0         0         0         0         0
13404      POU2F1 0.869937652 0.8722363034 0.79170157 0.82906946        1        0         0         0         0         0
13436       PPARA 0.309156049 0.6485569179 0.61841099 0.81693574        0        0         3         1         0         0
13437       PPARD 0.319286372 0.1476359636 0.23065598 0.80601917        0        0         1         0         0         0
13440    PPARGC1B 0.456685332 0.2062028748 0.27989476 0.77627971        2        0         0         0         0         0
13599       PRDM1 0.856929542 0.8738445883 0.58522451 0.84073625        4        0         3         0         0         0
14002        PURA 0.834383397 0.8669430111 0.80731420 0.15327264        0        0         1         0         0         0
14003        PURB 0.903835041 0.9023375398 0.78707772 0.82387729        0        0         0         0         0         0
14277         RB1 0.869490396 0.8714485322 0.78265611 0.83224311        2        0         0         0         0         0
14283       RBBP7 0.448600895 0.6973829468 0.31892317 0.77658687        0        0         0         0         0         0
14344        RBPJ 0.721650761 0.6100814437 0.60335542 0.73427972        0        0         0         0         0         0
14399         REL 0.883562487 0.8636955298 0.83189966 0.81957508        0        0         0         0         0         0
14419        REST 0.901111332 0.8335856788 0.83109930 0.74914722        0        0         0         0         0         0
14458       RFXAP 0.608058065 0.7567350965 0.77614607 0.86625670        0        0         0         0         0         0
14663        RNF2 0.814836602 0.8121853364 0.71281308 0.83893193        0        0         0         0         0         0
14739        RORB 0.868627315 0.8889729167 0.80474402 0.84515071        0        0         0         0         0         0
14827        RPL7 0.768360273 0.7184664694 0.52711046 0.10836752        0        0         0         0         0         0
14924        RRN3 0.831260052 0.7674089417 0.57166279 0.89720651        0        0         0         0         0         0
14988       RUNX1 0.770023080 0.3382458183 0.78597829 0.70693255        0        0         1         0         0         0
14990       RUNX2 0.859507854 0.8584950951 0.80295547 0.85042636        0        0         1         0         0         0
15005        RXRA 0.095005323 0.2228513175 0.45354164 0.82936846        0        0         1         0         0         0
15008        RYBP 0.861590636 0.8953292473 0.82083763 0.87357931        1        0         1         0        NA        NA
15049        SAFB 0.729460391 0.6214471615 0.64769880 0.81759935        2        0         0         0         0         0
15094       SATB1 0.331118824 0.3846214223 0.66053107 0.83330653        0        0         1         0         0         0
15392     SERTAD2 0.853652361 0.7623523114 0.51616546 0.88357495        0        0         2         0         0         0
15411      SETDB1 0.045352341 0.0615491870 0.30982247 0.72387959        0        0         0         0         0         0
15584       SIN3A 0.875940181 0.8601076836 0.74127903 0.82707007        2        1         1         0         0         0
15585       SIN3B 0.376072551 0.2320591929 0.68237156 0.72543551        1        1         0         0         0         0
15604        SIX1 0.724095792 0.7103812147 0.50440908 0.34024592        0        0         0         0         0         0
15607        SIX4 0.803822125 0.8752801390 0.81026456 0.32069725        0        0         1         1        NA        NA
15617        SKIL 0.871653946 0.8734941588 0.82254557 0.91421283        0        0         0         0         0         0
16047     SMARCA2 0.899505142 0.8750985857 0.82623118 0.77380368        3        0         0         0         0         0
16055     SMARCD1 0.053459464 0.1806587987 0.31469956 0.79041231        0        0         0         0         0         0
16058     SMARCE1 0.864179367 0.8325621184 0.83515315 0.82821478        0        0         3         0         0         0
16393        SNW1 0.656521842 0.5922963851 0.86668507 0.82788119        1        0         0         0         0         0
16468        SOX5 0.668982815 0.8241838864 0.60695607 0.80563177        0        0         0         0         0         0
16473         SP1 0.447931330 0.3639647208 0.47733801 0.84169140        0        0         0         0         0         0
16474       SP100 0.877748443 0.8778002773 0.84260434 0.85205169        2        0         0         0         0         0
16479         SP3 0.895595475 0.8755819932 0.84340022 0.74212119        0        0         0         0         0         0
16481         SP4 0.931787656 0.8764457766 0.98156103 0.82409542        0        0         1         0         0         0
16736       SSRP1 0.133934659 0.1640824830 0.84077280 0.91319355        1        0         0         0         0         0
16811       STAT1 0.925304970 0.8851548961 0.82084297 0.85327893        0        0         0         0         0         0
16813       STAT3 0.291299916 0.1563333742 0.40915140 0.82522602        0        0         0         0         0         0
16814       STAT4 0.841203031 0.8669239781 0.84391657 0.77387000        3        0         1         0         0         0
16816      STAT5B 0.059029886 0.2469176580 0.51618864 0.73834519        0        0         0         0         0         0
16911        SUB1 0.816779219 0.8086741498 0.56265298 0.18219163        0        0         0         0         0         0
16949     SUPT16H 0.886025779 0.9291067630 0.81121788 0.80020757        0        0         0         0         0         0
16952      SUPT5H 0.121187952 0.4552110438 0.66038238 0.82364603        1        0         0         0         0         0
16969       SUZ12 0.868963909 0.8827464519 0.88915197 0.72391692        0        0         0         0         0         0
17074        TAF1 0.820210194 0.8595954364 0.81624412 0.83145687        1        0         1         0         0         0
17080       TAF1A 0.600804710 0.6669063308 0.31987977 0.87722768        0        0         0         0         0         0
17085        TAF2 0.908160696 0.8861294157 0.87646287 0.81527455        0        0         0         0         1         0
17086        TAF3 0.883024950 0.8422879912 0.81576433 0.88871311        1        0        NA        NA        NA        NA
17088       TAF4B 0.837467278 0.7280566180 0.85578861 0.79906911        2        0         1         0         0         0
17093        TAF7 0.721729485 0.7698601092 0.76610392 0.84748865        0        0         0         0         0         0
17096        TAF9 0.792883357 0.7816961512 0.90996630 0.37332985        0        0         0         0         0         0
17224       TBX20 0.899716787 0.8346527510 0.56907268 0.80379671        0        0        NA        NA         0         0
17256       TCF12 0.897870995 0.8797465475 0.81132100 0.85914698        0        0         0         0         0         0
17259       TCF20 0.281768895 0.7498685824 0.79828374 0.71334769        0        0         0         0         0         0
17264        TCF4 0.904286250 0.8785695011 0.82539216 0.90506785        0        0         1         0         0         0
17309       TEAD1 0.876813914 0.8791115140 0.80879504 0.83151994        1        0         2         0         0         0
17361        TFAM 0.886433961 0.8512099098 0.84753728 0.89458933        1        0         0         0         0         0
17362      TFAP2A 0.718714501 0.3221396988 0.12711783 0.46740149        0        0         0         0         0         0
17370       TFCP2 0.551800091 0.5900800924 0.30142607 0.78606902        0        0         0         0         0         0
17392     TGFB1I1 0.778676401 0.0749020857 0.32257844 0.18134706        1        0         0         0         0         0
17450        THRB 0.829615249 0.8270496231 0.60697750 0.64894581        0        0         3         0         0         0
17519        TLE6 0.378760593 0.2633645944 0.78098149 0.78023090        0        0         0         0         0         0
17806        TMF1 0.833067559 0.8794497957 0.73849379 0.90017793        0        0         0         0         0         0
17949      TOPORS 0.867816124 0.8324101373 0.84293667 0.85531323        0        0         0         0         0         0
17960        TP53 0.000000000 0.0873287572 0.35600378 0.74841492        1        0         0         0         0         0
18141      TRIP11 0.831310570 0.8674994996 0.76137854 0.76378921        2        0         0         0         0         0
18190       TRRAP 0.240578497 0.0437695328 0.29579271 0.86238886        3        1         0         0         0         0
18309        TTF1 0.403198209 0.6860474986 0.40356207 0.81110111        1        0         0         0         0         0
18506        UBP1 0.847993988 0.8319593270 0.78796428 0.79231434        0        0         0         0         0         0
18520        UBTF 0.060021586 0.1442185076 0.45336975 0.78055805        1        0         1         0         0         0
18767       VEZF1 0.713569870 0.4899367324 0.80164314 0.83797341        2        1         0         0         0         0
19179      ZBTB33 0.875289133 0.8783531823 0.83611238 0.84073123        0        0         0         0         0         0
19269        ZEB1 0.900746662 0.8790227787 0.77820124 0.94955587        2        0         0         0         0         0
19270        ZEB2 0.578836593 0.8393315199 0.49012040 0.81394189        0        0         0         0         0         0
19287      ZFP161 0.883082087 0.8545929981 0.95847688 0.90455667        0        0         0         0         0         0
19302       ZFP90 0.892939013 0.7783886393 0.74902025 0.74557669        1        0         2         0         0         0
19382      ZNF148 0.891199950 0.8767932454 0.81434066 0.75531740        0        0         0         0         0         0
19454      ZNF263 0.511930279 0.6045314884 0.33847415 0.81639153        1        0         1         1         0         0
19517     ZNF354A 0.889765438 0.8238880487 0.83192195 0.13498316        0        0         1         0         0         0
19552      ZNF423 0.013210759 0.1463415715 0.15794210 0.72424178        0        0         0         0         0         0
19601      ZNF496 0.895102037 0.8096997156 0.75914257 0.20858867        1        0         0         0         0         0
19833        ZNF8 0.155005250 0.4988665298 0.45471565 0.77206669        0        0         0         0         0         0
     [,1] [,2]
[1,]  252  276
[2,] 6801 7522
0.4481938both: p= 0.4734261 

---------- tfcat_basal_transcription_factor ---------------
veryearly: 
      gene_symbol veryearly     early   combine       late CDS.mer7 CDS.mer8 UTR3.mer7 UTR3.mer8 UTR5.mer7 UTR5.mer8
1438         BDP1 0.8786231 0.8685533 0.7899860 0.84592579        5        0         0         0         0         0
1605        BTAF1 0.8945289 0.8721613 0.8328587 0.85752193        1        0         0         0         0         0
7211       GTF2H1 0.8584280 0.7501063 0.7241844 0.74009212        0        0         0         0         0         0
7212       GTF2H2 0.8945016 0.8700583 0.8160940 0.78604532       NA       NA        NA        NA        NA        NA
10264       MED21 0.8774417 0.8615601 0.8367805 0.01090392        0        0         0         0         0         0
10735       MNAT1 0.8669913 0.8303502 0.8012426 0.20647218        0        0         0         0         0         0
11477        NFYB 0.7969449 0.7641805 0.4880259 0.81417962        1        0         0         0         0         0
13341      POLR2B 0.8674120 0.8782223 0.8181787 0.89351369        0        0         0         0         0         0
16911        SUB1 0.8167792 0.8086741 0.5626530 0.18219163        0        0         0         0         0         0
16949     SUPT16H 0.8860258 0.9291068 0.8112179 0.80020757        0        0         0         0         0         0
17085        TAF2 0.9081607 0.8861294 0.8764629 0.81527455        0        0         0         0         1         0
17086        TAF3 0.8830249 0.8422880 0.8157643 0.88871311        1        0        NA        NA        NA        NA
17093        TAF7 0.7217295 0.7698601 0.7661039 0.84748865        0        0         0         0         0         0
17096        TAF9 0.7928834 0.7816962 0.9099663 0.37332985        0        0         0         0         0         0
     [,1] [,2]
[1,]   14  276
[2,] 4252 7522
1veryearly: p= 1 
later: 
      gene_symbol  veryearly      early   combine      late CDS.mer7 CDS.mer8 UTR3.mer7 UTR3.mer8 UTR5.mer7 UTR5.mer8
1438         BDP1 0.87862313 0.86855328 0.7899860 0.8459258        5        0         0         0         0         0
1575         BRF1 0.05626573 0.00000000 0.2493776 0.7448383        0        0         0         0         0         0
1605        BTAF1 0.89452892 0.87216131 0.8328587 0.8575219        1        0         0         0         0         0
3213         CDK9 0.29565843 0.07253023 0.3873153 0.7497396        1        0         0         0         0         0
7211       GTF2H1 0.85842803 0.75010633 0.7241844 0.7400921        0        0         0         0         0         0
7212       GTF2H2 0.89450160 0.87005828 0.8160940 0.7860453       NA       NA        NA        NA        NA        NA
7215       GTF2H4 0.00000000 0.20433135 0.5917583 0.7276208        0        0         0         0         0         0
7222       GTF3C1 0.20078561 0.10909760 0.2814273 0.7569864        1        1         0         0         0         0
11477        NFYB 0.79694488 0.76418050 0.4880259 0.8141796        1        0         0         0         0         0
13336      POLR1B 0.40550624 0.69245939 0.4939214 0.7932416        0        0         0         0         1         0
13340      POLR2A 0.21376488 0.14886705 0.4459940 0.8110183        3        1         0         0         0         0
13341      POLR2B 0.86741201 0.87822233 0.8181787 0.8935137        0        0         0         0         0         0
16949     SUPT16H 0.88602578 0.92910676 0.8112179 0.8002076        0        0         0         0         0         0
17080       TAF1A 0.60080471 0.66690633 0.3198798 0.8772277        0        0         0         0         0         0
17085        TAF2 0.90816070 0.88612942 0.8764629 0.8152745        0        0         0         0         1         0
17086        TAF3 0.88302495 0.84228799 0.8157643 0.8887131        1        0        NA        NA        NA        NA
17093        TAF7 0.72172948 0.76986011 0.7661039 0.8474887        0        0         0         0         0         0
     [,1] [,2]
[1,]   17  276
[2,] 5539 7522
1later: p= 1 
both: 
      gene_symbol  veryearly      early   combine       late CDS.mer7 CDS.mer8 UTR3.mer7 UTR3.mer8 UTR5.mer7 UTR5.mer8
1438         BDP1 0.87862313 0.86855328 0.7899860 0.84592579        5        0         0         0         0         0
1575         BRF1 0.05626573 0.00000000 0.2493776 0.74483834        0        0         0         0         0         0
1605        BTAF1 0.89452892 0.87216131 0.8328587 0.85752193        1        0         0         0         0         0
3213         CDK9 0.29565843 0.07253023 0.3873153 0.74973955        1        0         0         0         0         0
7211       GTF2H1 0.85842803 0.75010633 0.7241844 0.74009212        0        0         0         0         0         0
7212       GTF2H2 0.89450160 0.87005828 0.8160940 0.78604532       NA       NA        NA        NA        NA        NA
7215       GTF2H4 0.00000000 0.20433135 0.5917583 0.72762083        0        0         0         0         0         0
7222       GTF3C1 0.20078561 0.10909760 0.2814273 0.75698644        1        1         0         0         0         0
10264       MED21 0.87744174 0.86156008 0.8367805 0.01090392        0        0         0         0         0         0
10735       MNAT1 0.86699132 0.83035019 0.8012426 0.20647218        0        0         0         0         0         0
11477        NFYB 0.79694488 0.76418050 0.4880259 0.81417962        1        0         0         0         0         0
13336      POLR1B 0.40550624 0.69245939 0.4939214 0.79324162        0        0         0         0         1         0
13340      POLR2A 0.21376488 0.14886705 0.4459940 0.81101827        3        1         0         0         0         0
13341      POLR2B 0.86741201 0.87822233 0.8181787 0.89351369        0        0         0         0         0         0
16911        SUB1 0.81677922 0.80867415 0.5626530 0.18219163        0        0         0         0         0         0
16949     SUPT16H 0.88602578 0.92910676 0.8112179 0.80020757        0        0         0         0         0         0
17080       TAF1A 0.60080471 0.66690633 0.3198798 0.87722768        0        0         0         0         0         0
17085        TAF2 0.90816070 0.88612942 0.8764629 0.81527455        0        0         0         0         1         0
17086        TAF3 0.88302495 0.84228799 0.8157643 0.88871311        1        0        NA        NA        NA        NA
17093        TAF7 0.72172948 0.76986011 0.7661039 0.84748865        0        0         0         0         0         0
17096        TAF9 0.79288336 0.78169615 0.9099663 0.37332985        0        0         0         0         0         0
     [,1] [,2]
[1,]   21  276
[2,] 7032 7522
1both: p= 1 

---------- tfcat_dna_binding_nonsequence_specific ---------------
veryearly: 
      gene_symbol veryearly     early   combine      late CDS.mer7 CDS.mer8 UTR3.mer7 UTR3.mer8 UTR5.mer7 UTR5.mer8
955        ARID1B 0.8148881 0.8536827 0.8658069 0.3970460        3        0         1         0         0         0
5502         EZH2 0.8637089 0.8780485 0.7971050 0.8522122        0        0         0         0         0         0
7614        HMGB2 0.8536304 0.8325800 0.7692160 0.1798027        2        0         0         0         0         0
10159        MBD2 0.8617029 0.8490221 0.8647957 0.1748201        1        0         0         0         0         0
13341      POLR2B 0.8674120 0.8782223 0.8181787 0.8935137        0        0         0         0         0         0
19517     ZNF354A 0.8897654 0.8238880 0.8319219 0.1349832        0        0         1         0         0         0
     [,1] [,2]
[1,]    6  276
[2,] 4260 7522
1veryearly: p= 1 
later: 
      gene_symbol   veryearly        early   combine      late CDS.mer7 CDS.mer8 UTR3.mer7 UTR3.mer8 UTR5.mer7 UTR5.mer8
369          AFF3 0.081137298 0.0003424191 0.2896291 0.8505963        0        0         0         0         0         0
954        ARID1A 0.056290335 0.0058776697 0.2828076 0.8168951        0        0         1         0         0         0
5443         ETS1 0.460019408 0.6192863744 0.3867147 0.8247757        0        0         1         0         0         0
5502         EZH2 0.863708878 0.8780485263 0.7971050 0.8522122        0        0         0         0         0         0
10978        MTA1 0.002367901 0.2101497919 0.4328688 0.8338829        1        0         0         0         0         0
11449      NFATC2 0.346825497 0.2671848092 0.5559610 0.7969794        2        0         0         0         0         0
13341      POLR2B 0.867412011 0.8782223257 0.8181787 0.8935137        0        0         0         0         0         0
     [,1] [,2]
[1,]    7  276
[2,] 5549 7522
1later: p= 1 
both: 
      gene_symbol   veryearly        early   combine      late CDS.mer7 CDS.mer8 UTR3.mer7 UTR3.mer8 UTR5.mer7 UTR5.mer8
369          AFF3 0.081137298 0.0003424191 0.2896291 0.8505963        0        0         0         0         0         0
954        ARID1A 0.056290335 0.0058776697 0.2828076 0.8168951        0        0         1         0         0         0
955        ARID1B 0.814888060 0.8536827243 0.8658069 0.3970460        3        0         1         0         0         0
5443         ETS1 0.460019408 0.6192863744 0.3867147 0.8247757        0        0         1         0         0         0
5502         EZH2 0.863708878 0.8780485263 0.7971050 0.8522122        0        0         0         0         0         0
7614        HMGB2 0.853630373 0.8325800398 0.7692160 0.1798027        2        0         0         0         0         0
10159        MBD2 0.861702901 0.8490221281 0.8647957 0.1748201        1        0         0         0         0         0
10978        MTA1 0.002367901 0.2101497919 0.4328688 0.8338829        1        0         0         0         0         0
11449      NFATC2 0.346825497 0.2671848092 0.5559610 0.7969794        2        0         0         0         0         0
13341      POLR2B 0.867412011 0.8782223257 0.8181787 0.8935137        0        0         0         0         0         0
19517     ZNF354A 0.889765438 0.8238880487 0.8319219 0.1349832        0        0         1         0         0         0
     [,1] [,2]
[1,]   11  276
[2,] 7042 7522
1both: p= 1 

---------- tfcat_DNA_binding_sequence_specific ---------------
veryearly: 
      gene_symbol veryearly      early    combine       late CDS.mer7 CDS.mer8 UTR3.mer7 UTR3.mer8 UTR5.mer7 UTR5.mer8
431           AHR 0.8862597 0.88795051 0.88155741 0.87136213        0        0         0         0         0         0
1007         ARNT 0.8219712 0.77258987 0.82969025 0.74372102        0        0         1         0         0         0
1123         ATF2 0.8668415 0.88072256 0.82493727 0.79197145        0        0         0         0         0         0
1332        BACH1 0.8708913 0.75885990 0.83919460 0.77564811        1        0         0         0         0         0
1419         BCL6 0.8238919 0.70310790 0.58807054 0.70454498        0        0         1         0         0         0
1556         BPTF 0.8926494 0.87011576 0.89778573 0.84789556        4        2         0         0         0         0
3633        CLOCK 0.8969177 0.88477182 0.79286239 0.87198661        0        0         1         1         0         0
3941        CREB1 0.8830597 0.87691435 0.77853855 0.84846619        0        0         0         0         0         0
4107         CTCF 0.7936662 0.30686689 0.35055930 0.68586355        0        0         1         0         1         0
4174         CUX1 0.7149905 0.65470736 0.81794777 0.83718106        1        0         0         0         0         0
4724        DMTF1 0.8949129 0.86687376 0.82734295 0.88879098        0        0         0         0         0         0
5019         E2F6 0.8974925 0.76089606 0.88821261 0.82232203        0        0         2         0         0         0
5020         E2F7 0.9087767 0.86952881 0.80886961 0.80917477        1        1         0         0         0         0
5132          EHF 0.8290713 0.85537020 0.82655996 0.45006627        0        0         1         0         0         0
5205         ELF1 0.8518910 0.83602453 0.81870022 0.83003391        2        0         1         0         0         0
5206         ELF2 0.8609413 0.85574529 0.72774785 0.77065093        2        1         0         0         1         0
5213         ELK3 0.8085798 0.84263276 0.74206590 0.78433482        0        0         0         0         0         0
5214         ELK4 0.8642040 0.86461030 0.82054271 0.82368685        1        0         0         0         0         0
5447         ETV3 0.8303205 0.87174498 0.82878006 0.86943715        0        0         0         0         0         0
6302          FOS 0.8461979 0.79814452 0.01376156 0.15910805        0        0         0         0         0         0
6304        FOSL1 0.7881973 0.15802612 0.26873919 0.16696125        0        0         1         0         0         0
6316        FOXD4 0.8628203 0.90591315 0.72614678 0.76261804        0        0         0         0         0         0
6341        FOXO1 0.7408835 0.50536803 0.35041104 0.13403214        1        0         1         0         0         0
6345        FOXP1 0.8177007 0.79023393 0.74498044 0.77691545        0        0         2         1         0         0
6486        GABPA 0.7851406 0.74764089 0.74561740 0.72462863        1        0         0         0         0         0
6626         GCM1 0.8546633 0.49436187 0.39169703 0.16787422        0        0         0         0         0         0
6826        GMEB1 0.8869508 0.72046424 0.51544454 0.70255238        0        0         0         0         0         0
7217        GTF2I 0.8325255 0.85918963 0.73909203 0.81654012        2        0         0         0         0         0
7221        GTF3A 0.8056492 0.62216256 0.56924064 0.05790240        0        0         0         0         0         0
7480        HIF1A 0.8710309 0.88898551 0.81816258 0.48499112        2        0         0         0         0         0
7568       HIVEP1 0.8941315 0.87612386 0.81191583 0.79895295        2        0         0         0         0         0
7569       HIVEP2 0.8161662 0.72550148 0.77748741 0.82285824        4        1         0         0         1         0
7719        HOXD9 0.7790624 0.54475851 0.52958659 0.77054124        0        0         0         0         0         0
8042        IKZF3 0.8416803 0.87878055 0.76393717 0.82678039        1        0         0         0         0         0
8772        KLF10 0.7810750 0.54161516 0.50295222 0.83390544        0        0         1         0         0         0
8774        KLF12 0.8661449 0.83977666 0.81151887 0.81197333        0        0         2         0         0         0
8783         KLF5 0.7089438 0.89730499 0.83357631 0.88313795        0        0         2         0         0         0
10153         MAX 0.7355090 0.60039763 0.51975888 0.67570220        0        0         0         0         0         0
10280       MEF2A 0.9092913 0.80201335 0.78518458 0.83864587        0        0         0         0         0         0
10654        MITF 0.7899298 0.77385146 0.58358987 0.75828822        1        0         0         0         0         0
10680         MLL 0.8814890 0.87772957 0.81609195 0.86307771        7        0         0         0         0         0
10991        MTF1 0.7063415 0.79389673 0.84220226 0.55405395        0        0         0         0         0         0
11082       MYBL1 0.8847811 0.87755771 0.82231975 0.80784957        1        0         1         0         0         0
11447       NFAT5 0.8912557 0.87059341 0.79263298 0.82888692        0        0         1         0         0         0
11455      NFE2L2 0.8863330 0.85856282 0.74011222 0.74532885        1        0         0         0         0         0
11458        NFIA 0.8901649 0.91955824 0.91144161 0.81745383        0        0         0         0         0         0
11461       NFIL3 0.8599906 0.84680677 0.78369032 0.45914348        0        0         0         0         0         0
11476        NFYA 0.8589389 0.87504577 0.64438360 0.75275664        1        0         0         0         0         0
11543      NKX2-8 0.7677919 0.06018973 0.03506588 0.04166261        0        0         0         0         0         0
11710       NR2C1 0.8185622 0.80957301 0.82136062 0.68743904        0        0         0         0         0         0
11711       NR2C2 0.8815725 0.79921504 0.96385805 0.78932198        0        0         1         0         0         0
11718       NR3C1 0.8919577 0.87523168 0.86643816 0.87876475        2        0         0         0         0         0
11719       NR3C2 0.8893121 0.86582235 0.88278080 0.88455373        1        0         0         0         0         0
11970     ONECUT2 0.8847262 0.88918193 0.79711945 0.28496725        3        2        20         8         0         0
12613        PAX9 0.8871328 0.86687849 0.82369744 0.60206511        0        0         0         0         0         0
12621        PBX3 0.8361798 0.77969350 0.79087475 0.80213010        1        0         0         0         0         0
12967      PHOX2B 0.8080379 0.45477037 0.18604917 0.15465267        1        0         0         0         0         0
13134       PLAG1 0.8733276 0.84749593 0.74997568 0.81928477        0        0         1         0         0         0
13404      POU2F1 0.8699377 0.87223630 0.79170157 0.82906946        1        0         0         0         0         0
13599       PRDM1 0.8569295 0.87384459 0.58522451 0.84073625        4        0         3         0         0         0
14344        RBPJ 0.7216508 0.61008144 0.60335542 0.73427972        0        0         0         0         0         0
14399         REL 0.8835625 0.86369553 0.83189966 0.81957508        0        0         0         0         0         0
14419        REST 0.9011113 0.83358568 0.83109930 0.74914722        0        0         0         0         0         0
14739        RORB 0.8686273 0.88897292 0.80474402 0.84515071        0        0         0         0         0         0
14988       RUNX1 0.7700231 0.33824582 0.78597829 0.70693255        0        0         1         0         0         0
14990       RUNX2 0.8595079 0.85849510 0.80295547 0.85042636        0        0         1         0         0         0
15604        SIX1 0.7240958 0.71038121 0.50440908 0.34024592        0        0         0         0         0         0
15607        SIX4 0.8038221 0.87528014 0.81026456 0.32069725        0        0         1         1        NA        NA
16479         SP3 0.8955955 0.87558199 0.84340022 0.74212119        0        0         0         0         0         0
16481         SP4 0.9317877 0.87644578 0.98156103 0.82409542        0        0         1         0         0         0
16811       STAT1 0.9253050 0.88515490 0.82084297 0.85327893        0        0         0         0         0         0
16814       STAT4 0.8412030 0.86692398 0.84391657 0.77387000        3        0         1         0         0         0
17224       TBX20 0.8997168 0.83465275 0.56907268 0.80379671        0        0        NA        NA         0         0
17256       TCF12 0.8978710 0.87974655 0.81132100 0.85914698        0        0         0         0         0         0
17264        TCF4 0.9042862 0.87856950 0.82539216 0.90506785        0        0         1         0         0         0
17309       TEAD1 0.8768139 0.87911151 0.80879504 0.83151994        1        0         2         0         0         0
17361        TFAM 0.8864340 0.85120991 0.84753728 0.89458933        1        0         0         0         0         0
17362      TFAP2A 0.7187145 0.32213970 0.12711783 0.46740149        0        0         0         0         0         0
17392     TGFB1I1 0.7786764 0.07490209 0.32257844 0.18134706        1        0         0         0         0         0
17450        THRB 0.8296152 0.82704962 0.60697750 0.64894581        0        0         3         0         0         0
18767       VEZF1 0.7135699 0.48993673 0.80164314 0.83797341        2        1         0         0         0         0
19179      ZBTB33 0.8752891 0.87835318 0.83611238 0.84073123        0        0         0         0         0         0
19269        ZEB1 0.9007467 0.87902278 0.77820124 0.94955587        2        0         0         0         0         0
19287      ZFP161 0.8830821 0.85459300 0.95847688 0.90455667        0        0         0         0         0         0
19302       ZFP90 0.8929390 0.77838864 0.74902025 0.74557669        1        0         2         0         0         0
19382      ZNF148 0.8911999 0.87679325 0.81434066 0.75531740        0        0         0         0         0         0
19601      ZNF496 0.8951020 0.80969972 0.75914257 0.20858867        1        0         0         0         0         0
     [,1] [,2]
[1,]   87  276
[2,] 4179 7522
1veryearly: p= 0.9999992 
later: 
      gene_symbol   veryearly       early   combine      late CDS.mer7 CDS.mer8 UTR3.mer7 UTR3.mer8 UTR5.mer7 UTR5.mer8
431           AHR 0.886259728 0.887950509 0.8815574 0.8713621        0        0         0         0         0         0
574          ALX1 0.131332420 0.004431417 0.4647200 0.7038490        0        0         0         0         0         0
918      ARHGAP35 0.190662854 0.324722591 0.3504163 0.7862526       NA       NA        NA        NA        NA        NA
1007         ARNT 0.821971230 0.772589871 0.8296903 0.7437210        0        0         1         0         0         0
1009        ARNTL 0.548572291 0.345619575 0.4066906 0.7443968        1        0         0         0         0         0
1123         ATF2 0.866841533 0.880722557 0.8249373 0.7919715        0        0         0         0         0         0
1332        BACH1 0.870891337 0.758859903 0.8391946 0.7756481        1        0         0         0         0         0
1333        BACH2 0.449656252 0.483280613 0.8311293 0.7935360        0        0         0         0         0         0
1419         BCL6 0.823891941 0.703107899 0.5880705 0.7045450        0        0         1         0         0         0
1556         BPTF 0.892649372 0.870115760 0.8977857 0.8478956        4        2         0         0         0         0
3633        CLOCK 0.896917724 0.884771815 0.7928624 0.8719866        0        0         1         1         0         0
3941        CREB1 0.883059695 0.876914348 0.7785386 0.8484662        0        0         0         0         0         0
3955         CREM 0.514602387 0.407481179 0.3395682 0.7390647        1        0         0         0         0         0
4174         CUX1 0.714990494 0.654707357 0.8179478 0.8371811        1        0         0         0         0         0
4702         DLX2 0.074985342 0.031914798 0.1946068 0.8331209        1        0         0         0         0         0
4724        DMTF1 0.894912903 0.866873761 0.8273430 0.8887910        0        0         0         0         0         0
5019         E2F6 0.897492530 0.760896057 0.8882126 0.8223220        0        0         2         0         0         0
5020         E2F7 0.908776695 0.869528815 0.8088696 0.8091748        1        1         0         0         0         0
5123         EGR2 0.000000000 0.130146018 0.3636325 0.7345092        0        0         0         0         0         0
5205         ELF1 0.851891001 0.836024530 0.8187002 0.8300339        2        0         1         0         0         0
5206         ELF2 0.860941260 0.855745289 0.7277479 0.7706509        2        1         0         0         1         0
5213         ELK3 0.808579849 0.842632762 0.7420659 0.7843348        0        0         0         0         0         0
5214         ELK4 0.864203999 0.864610303 0.8205427 0.8236869        1        0         0         0         0         0
5447         ETV3 0.830320453 0.871744978 0.8287801 0.8694372        0        0         0         0         0         0
6316        FOXD4 0.862820257 0.905913152 0.7261468 0.7626180        0        0         0         0         0         0
6332        FOXK1 0.155755775 0.151857532 0.4871231 0.8002333        0        0         0         0         0         0
6336        FOXM1 0.006376471 0.092671526 0.3930238 0.7431142        0        0         0         0         0         0
6345        FOXP1 0.817700735 0.790233927 0.7449804 0.7769154        0        0         2         1         0         0
6486        GABPA 0.785140645 0.747640889 0.7456174 0.7246286        1        0         0         0         0         0
6582        GATA3 0.060486505 0.185621936 0.3253631 0.7888688        0        0         0         0         0         0
6826        GMEB1 0.886950808 0.720464241 0.5154445 0.7025524        0        0         0         0         0         0
7217        GTF2I 0.832525484 0.859189632 0.7390920 0.8165401        2        0         0         0         0         0
7568       HIVEP1 0.894131524 0.876123863 0.8119158 0.7989529        2        0         0         0         0         0
7569       HIVEP2 0.816166222 0.725501476 0.7774874 0.8228582        4        1         0         0         1         0
7686        HOXA2 0.001518866 0.115114697 0.3150130 0.7538363        0        0         0         0         0         0
7689        HOXA5 0.572990391 0.451495372 0.4096408 0.7890782        0        0         0         0         0         0
7692        HOXA9 0.037203867 0.013953705 0.3493842 0.8121780        0        0         0         0         0         0
7719        HOXD9 0.779062395 0.544758511 0.5295866 0.7705412        0        0         0         0         0         0
8040        IKZF1 0.206359571 0.678005395 0.8705353 0.7644742        0        0         1         0         0         0
8042        IKZF3 0.841680310 0.878780550 0.7639372 0.8267804        1        0         0         0         0         0
8264         IRF8 0.022212491 0.227439572 0.5004840 0.7991970        0        0         1         0         0         0
8265         IRF9 0.277851722 0.472711456 0.2732926 0.8393347        0        0         0         0         0         0
8395          JUN 0.000000000 0.186310880 0.5703354 0.7265288        0        0         1         0         0         0
8772        KLF10 0.781074961 0.541615162 0.5029522 0.8339054        0        0         1         0         0         0
8774        KLF12 0.866144890 0.839776661 0.8115189 0.8119733        0        0         2         0         0         0
8775        KLF13 0.663735086 0.581236057 0.7726767 0.7602315        0        0         1         0         0         0
8783         KLF5 0.708943757 0.897304994 0.8335763 0.8831380        0        0         2         0         0         0
9158         LEF1 0.297628687 0.060607441 0.2647409 0.7577256        0        0         0         0         0         0
9970         MAFG 0.143610545 0.390461836 0.6089355 0.9126328        0        0         0         0         0         0
9971         MAFK 0.538305512 0.560374242 0.6832296 0.7970000        0        0         1         0         0         0
10280       MEF2A 0.909291252 0.802013351 0.7851846 0.8386459        0        0         0         0         0         0
10283       MEF2D 0.000000000 0.004313551 0.3969455 0.7390851        0        0         0         0         0         0
10294       MEIS2 0.691855443 0.823832585 0.7865692 0.7857260        0        0         0         0         0         0
10654        MITF 0.789929848 0.773851461 0.5835899 0.7582882        1        0         0         0         0         0
10680         MLL 0.881489036 0.877729569 0.8160919 0.8630777        7        0         0         0         0         0
11070        MXD1 0.000000000 0.195711909 0.6894908 0.8204812        0        0         1         0         0         0
11082       MYBL1 0.884781063 0.877557711 0.8223197 0.8078496        1        0         1         0         0         0
11166        MYOG 0.010525662 0.056272479 0.3040851 0.7469293        0        0         0         0         0         0
11447       NFAT5 0.891255717 0.870593413 0.7926330 0.8288869        0        0         1         0         0         0
11449      NFATC2 0.346825497 0.267184809 0.5559610 0.7969794        2        0         0         0         0         0
11451      NFATC3 0.110116562 0.710535204 0.3629668 0.7149241        1        0         0         0         0         0
11454      NFE2L1 0.066611208 0.142643170 0.3111513 0.8172538        1        1         0         0         1         0
11455      NFE2L2 0.886332956 0.858562823 0.7401122 0.7453289        1        0         0         0         0         0
11458        NFIA 0.890164873 0.919558237 0.9114416 0.8174538        0        0         0         0         0         0
11463       NFKB1 0.319201543 0.047048561 0.4185167 0.8182963        1        0         1         0         0         0
11464       NFKB2 0.000000000 0.085653526 0.3613761 0.8588528        1        0         0         0         0         0
11476        NFYA 0.858938944 0.875045767 0.6443836 0.7527566        1        0         0         0         0         0
11651       NPAS4 0.059563200 0.062383566 0.8639713 0.7260798        1        0         0         0         0         0
11703       NR1D1 0.010923617 0.147575240 0.3361903 0.8412602        0        0         0         0         0         0
11711       NR2C2 0.881572527 0.799215039 0.9638581 0.7893220        0        0         1         0         0         0
11718       NR3C1 0.891957726 0.875231678 0.8664382 0.8787648        2        0         0         0         0         0
11719       NR3C2 0.889312118 0.865822349 0.8827808 0.8845537        1        0         0         0         0         0
11721       NR4A2 0.258745663 0.058007043 0.4083623 0.7409879        0        0         0         0         0         0
11725       NR6A1 0.001129053 0.123481545 0.4744376 0.8497756        0        0         0         0         0         0
12603       PATZ1 0.000000000 0.016976086 0.1216188 0.8200276        0        0         0         0         0         0
12621        PBX3 0.836179843 0.779693502 0.7908748 0.8021301        1        0         0         0         0         0
13134       PLAG1 0.873327629 0.847495926 0.7499757 0.8192848        0        0         1         0         0         0
13404      POU2F1 0.869937652 0.872236303 0.7917016 0.8290695        1        0         0         0         0         0
13436       PPARA 0.309156049 0.648556918 0.6184110 0.8169357        0        0         3         1         0         0
13437       PPARD 0.319286372 0.147635964 0.2306560 0.8060192        0        0         1         0         0         0
13599       PRDM1 0.856929542 0.873844588 0.5852245 0.8407363        4        0         3         0         0         0
14344        RBPJ 0.721650761 0.610081444 0.6033554 0.7342797        0        0         0         0         0         0
14399         REL 0.883562487 0.863695530 0.8318997 0.8195751        0        0         0         0         0         0
14419        REST 0.901111332 0.833585679 0.8310993 0.7491472        0        0         0         0         0         0
14739        RORB 0.868627315 0.888972917 0.8047440 0.8451507        0        0         0         0         0         0
14988       RUNX1 0.770023080 0.338245818 0.7859783 0.7069326        0        0         1         0         0         0
14990       RUNX2 0.859507854 0.858495095 0.8029555 0.8504264        0        0         1         0         0         0
15005        RXRA 0.095005323 0.222851317 0.4535416 0.8293685        0        0         1         0         0         0
15094       SATB1 0.331118824 0.384621422 0.6605311 0.8333065        0        0         1         0         0         0
16468        SOX5 0.668982815 0.824183886 0.6069561 0.8056318        0        0         0         0         0         0
16473         SP1 0.447931330 0.363964721 0.4773380 0.8416914        0        0         0         0         0         0
16479         SP3 0.895595475 0.875581993 0.8434002 0.7421212        0        0         0         0         0         0
16481         SP4 0.931787656 0.876445777 0.9815610 0.8240954        0        0         1         0         0         0
16811       STAT1 0.925304970 0.885154896 0.8208430 0.8532789        0        0         0         0         0         0
16813       STAT3 0.291299916 0.156333374 0.4091514 0.8252260        0        0         0         0         0         0
16814       STAT4 0.841203031 0.866923978 0.8439166 0.7738700        3        0         1         0         0         0
16816      STAT5B 0.059029886 0.246917658 0.5161886 0.7383452        0        0         0         0         0         0
17224       TBX20 0.899716787 0.834652751 0.5690727 0.8037967        0        0        NA        NA         0         0
17256       TCF12 0.897870995 0.879746548 0.8113210 0.8591470        0        0         0         0         0         0
17259       TCF20 0.281768895 0.749868582 0.7982837 0.7133477        0        0         0         0         0         0
17264        TCF4 0.904286250 0.878569501 0.8253922 0.9050678        0        0         1         0         0         0
17309       TEAD1 0.876813914 0.879111514 0.8087950 0.8315199        1        0         2         0         0         0
17361        TFAM 0.886433961 0.851209910 0.8475373 0.8945893        1        0         0         0         0         0
17370       TFCP2 0.551800091 0.590080092 0.3014261 0.7860690        0        0         0         0         0         0
17960        TP53 0.000000000 0.087328757 0.3560038 0.7484149        1        0         0         0         0         0
18309        TTF1 0.403198209 0.686047499 0.4035621 0.8111011        1        0         0         0         0         0
18520        UBTF 0.060021586 0.144218508 0.4533697 0.7805580        1        0         1         0         0         0
18767       VEZF1 0.713569870 0.489936732 0.8016431 0.8379734        2        1         0         0         0         0
19179      ZBTB33 0.875289133 0.878353182 0.8361124 0.8407312        0        0         0         0         0         0
19269        ZEB1 0.900746662 0.879022779 0.7782012 0.9495559        2        0         0         0         0         0
19270        ZEB2 0.578836593 0.839331520 0.4901204 0.8139419        0        0         0         0         0         0
19287      ZFP161 0.883082087 0.854592998 0.9584769 0.9045567        0        0         0         0         0         0
19302       ZFP90 0.892939013 0.778388639 0.7490202 0.7455767        1        0         2         0         0         0
19382      ZNF148 0.891199950 0.876793245 0.8143407 0.7553174        0        0         0         0         0         0
19454      ZNF263 0.511930279 0.604531488 0.3384741 0.8163915        1        0         1         1         0         0
19552      ZNF423 0.013210759 0.146341571 0.1579421 0.7242418        0        0         0         0         0         0
     [,1] [,2]
[1,]  116  276
[2,] 5440 7522
1later: p= 0.9999998 
both: 
      gene_symbol   veryearly       early    combine       late CDS.mer7 CDS.mer8 UTR3.mer7 UTR3.mer8 UTR5.mer7 UTR5.mer8
431           AHR 0.886259728 0.887950509 0.88155741 0.87136213        0        0         0         0         0         0
574          ALX1 0.131332420 0.004431417 0.46472000 0.70384902        0        0         0         0         0         0
918      ARHGAP35 0.190662854 0.324722591 0.35041628 0.78625261       NA       NA        NA        NA        NA        NA
1007         ARNT 0.821971230 0.772589871 0.82969025 0.74372102        0        0         1         0         0         0
1009        ARNTL 0.548572291 0.345619575 0.40669064 0.74439680        1        0         0         0         0         0
1123         ATF2 0.866841533 0.880722557 0.82493727 0.79197145        0        0         0         0         0         0
1332        BACH1 0.870891337 0.758859903 0.83919460 0.77564811        1        0         0         0         0         0
1333        BACH2 0.449656252 0.483280613 0.83112929 0.79353598        0        0         0         0         0         0
1419         BCL6 0.823891941 0.703107899 0.58807054 0.70454498        0        0         1         0         0         0
1556         BPTF 0.892649372 0.870115760 0.89778573 0.84789556        4        2         0         0         0         0
3633        CLOCK 0.896917724 0.884771815 0.79286239 0.87198661        0        0         1         1         0         0
3941        CREB1 0.883059695 0.876914348 0.77853855 0.84846619        0        0         0         0         0         0
3955         CREM 0.514602387 0.407481179 0.33956825 0.73906467        1        0         0         0         0         0
4107         CTCF 0.793666207 0.306866890 0.35055930 0.68586355        0        0         1         0         1         0
4174         CUX1 0.714990494 0.654707357 0.81794777 0.83718106        1        0         0         0         0         0
4702         DLX2 0.074985342 0.031914798 0.19460678 0.83312092        1        0         0         0         0         0
4724        DMTF1 0.894912903 0.866873761 0.82734295 0.88879098        0        0         0         0         0         0
5019         E2F6 0.897492530 0.760896057 0.88821261 0.82232203        0        0         2         0         0         0
5020         E2F7 0.908776695 0.869528815 0.80886961 0.80917477        1        1         0         0         0         0
5123         EGR2 0.000000000 0.130146018 0.36363252 0.73450924        0        0         0         0         0         0
5132          EHF 0.829071273 0.855370197 0.82655996 0.45006627        0        0         1         0         0         0
5205         ELF1 0.851891001 0.836024530 0.81870022 0.83003391        2        0         1         0         0         0
5206         ELF2 0.860941260 0.855745289 0.72774785 0.77065093        2        1         0         0         1         0
5213         ELK3 0.808579849 0.842632762 0.74206590 0.78433482        0        0         0         0         0         0
5214         ELK4 0.864203999 0.864610303 0.82054271 0.82368685        1        0         0         0         0         0
5447         ETV3 0.830320453 0.871744978 0.82878006 0.86943715        0        0         0         0         0         0
6302          FOS 0.846197908 0.798144522 0.01376156 0.15910805        0        0         0         0         0         0
6304        FOSL1 0.788197339 0.158026118 0.26873919 0.16696125        0        0         1         0         0         0
6316        FOXD4 0.862820257 0.905913152 0.72614678 0.76261804        0        0         0         0         0         0
6332        FOXK1 0.155755775 0.151857532 0.48712315 0.80023331        0        0         0         0         0         0
6336        FOXM1 0.006376471 0.092671526 0.39302377 0.74311421        0        0         0         0         0         0
6341        FOXO1 0.740883462 0.505368034 0.35041104 0.13403214        1        0         1         0         0         0
6345        FOXP1 0.817700735 0.790233927 0.74498044 0.77691545        0        0         2         1         0         0
6486        GABPA 0.785140645 0.747640889 0.74561740 0.72462863        1        0         0         0         0         0
6582        GATA3 0.060486505 0.185621936 0.32536310 0.78886875        0        0         0         0         0         0
6626         GCM1 0.854663318 0.494361866 0.39169703 0.16787422        0        0         0         0         0         0
6826        GMEB1 0.886950808 0.720464241 0.51544454 0.70255238        0        0         0         0         0         0
7217        GTF2I 0.832525484 0.859189632 0.73909203 0.81654012        2        0         0         0         0         0
7221        GTF3A 0.805649174 0.622162563 0.56924064 0.05790240        0        0         0         0         0         0
7480        HIF1A 0.871030944 0.888985514 0.81816258 0.48499112        2        0         0         0         0         0
7568       HIVEP1 0.894131524 0.876123863 0.81191583 0.79895295        2        0         0         0         0         0
7569       HIVEP2 0.816166222 0.725501476 0.77748741 0.82285824        4        1         0         0         1         0
7686        HOXA2 0.001518866 0.115114697 0.31501300 0.75383626        0        0         0         0         0         0
7689        HOXA5 0.572990391 0.451495372 0.40964081 0.78907816        0        0         0         0         0         0
7692        HOXA9 0.037203867 0.013953705 0.34938424 0.81217801        0        0         0         0         0         0
7719        HOXD9 0.779062395 0.544758511 0.52958659 0.77054124        0        0         0         0         0         0
8040        IKZF1 0.206359571 0.678005395 0.87053527 0.76447423        0        0         1         0         0         0
8042        IKZF3 0.841680310 0.878780550 0.76393717 0.82678039        1        0         0         0         0         0
8264         IRF8 0.022212491 0.227439572 0.50048399 0.79919703        0        0         1         0         0         0
8265         IRF9 0.277851722 0.472711456 0.27329258 0.83933472        0        0         0         0         0         0
8395          JUN 0.000000000 0.186310880 0.57033541 0.72652884        0        0         1         0         0         0
8772        KLF10 0.781074961 0.541615162 0.50295222 0.83390544        0        0         1         0         0         0
8774        KLF12 0.866144890 0.839776661 0.81151887 0.81197333        0        0         2         0         0         0
8775        KLF13 0.663735086 0.581236057 0.77267670 0.76023154        0        0         1         0         0         0
8783         KLF5 0.708943757 0.897304994 0.83357631 0.88313795        0        0         2         0         0         0
9158         LEF1 0.297628687 0.060607441 0.26474089 0.75772565        0        0         0         0         0         0
9970         MAFG 0.143610545 0.390461836 0.60893554 0.91263284        0        0         0         0         0         0
9971         MAFK 0.538305512 0.560374242 0.68322961 0.79699998        0        0         1         0         0         0
10153         MAX 0.735508964 0.600397625 0.51975888 0.67570220        0        0         0         0         0         0
10280       MEF2A 0.909291252 0.802013351 0.78518458 0.83864587        0        0         0         0         0         0
10283       MEF2D 0.000000000 0.004313551 0.39694549 0.73908509        0        0         0         0         0         0
10294       MEIS2 0.691855443 0.823832585 0.78656917 0.78572601        0        0         0         0         0         0
10654        MITF 0.789929848 0.773851461 0.58358987 0.75828822        1        0         0         0         0         0
10680         MLL 0.881489036 0.877729569 0.81609195 0.86307771        7        0         0         0         0         0
10991        MTF1 0.706341513 0.793896733 0.84220226 0.55405395        0        0         0         0         0         0
11070        MXD1 0.000000000 0.195711909 0.68949084 0.82048116        0        0         1         0         0         0
11082       MYBL1 0.884781063 0.877557711 0.82231975 0.80784957        1        0         1         0         0         0
11166        MYOG 0.010525662 0.056272479 0.30408513 0.74692934        0        0         0         0         0         0
11447       NFAT5 0.891255717 0.870593413 0.79263298 0.82888692        0        0         1         0         0         0
11449      NFATC2 0.346825497 0.267184809 0.55596100 0.79697943        2        0         0         0         0         0
11451      NFATC3 0.110116562 0.710535204 0.36296683 0.71492411        1        0         0         0         0         0
11454      NFE2L1 0.066611208 0.142643170 0.31115131 0.81725380        1        1         0         0         1         0
11455      NFE2L2 0.886332956 0.858562823 0.74011222 0.74532885        1        0         0         0         0         0
11458        NFIA 0.890164873 0.919558237 0.91144161 0.81745383        0        0         0         0         0         0
11461       NFIL3 0.859990602 0.846806771 0.78369032 0.45914348        0        0         0         0         0         0
11463       NFKB1 0.319201543 0.047048561 0.41851671 0.81829633        1        0         1         0         0         0
11464       NFKB2 0.000000000 0.085653526 0.36137608 0.85885285        1        0         0         0         0         0
11476        NFYA 0.858938944 0.875045767 0.64438360 0.75275664        1        0         0         0         0         0
11543      NKX2-8 0.767791859 0.060189732 0.03506588 0.04166261        0        0         0         0         0         0
11651       NPAS4 0.059563200 0.062383566 0.86397133 0.72607980        1        0         0         0         0         0
11703       NR1D1 0.010923617 0.147575240 0.33619033 0.84126018        0        0         0         0         0         0
11710       NR2C1 0.818562232 0.809573007 0.82136062 0.68743904        0        0         0         0         0         0
11711       NR2C2 0.881572527 0.799215039 0.96385805 0.78932198        0        0         1         0         0         0
11718       NR3C1 0.891957726 0.875231678 0.86643816 0.87876475        2        0         0         0         0         0
11719       NR3C2 0.889312118 0.865822349 0.88278080 0.88455373        1        0         0         0         0         0
11721       NR4A2 0.258745663 0.058007043 0.40836233 0.74098794        0        0         0         0         0         0
11725       NR6A1 0.001129053 0.123481545 0.47443760 0.84977557        0        0         0         0         0         0
11970     ONECUT2 0.884726208 0.889181927 0.79711945 0.28496725        3        2        20         8         0         0
12603       PATZ1 0.000000000 0.016976086 0.12161881 0.82002759        0        0         0         0         0         0
12613        PAX9 0.887132809 0.866878488 0.82369744 0.60206511        0        0         0         0         0         0
12621        PBX3 0.836179843 0.779693502 0.79087475 0.80213010        1        0         0         0         0         0
12967      PHOX2B 0.808037923 0.454770366 0.18604917 0.15465267        1        0         0         0         0         0
13134       PLAG1 0.873327629 0.847495926 0.74997568 0.81928477        0        0         1         0         0         0
13404      POU2F1 0.869937652 0.872236303 0.79170157 0.82906946        1        0         0         0         0         0
13436       PPARA 0.309156049 0.648556918 0.61841099 0.81693574        0        0         3         1         0         0
13437       PPARD 0.319286372 0.147635964 0.23065598 0.80601917        0        0         1         0         0         0
13599       PRDM1 0.856929542 0.873844588 0.58522451 0.84073625        4        0         3         0         0         0
14344        RBPJ 0.721650761 0.610081444 0.60335542 0.73427972        0        0         0         0         0         0
14399         REL 0.883562487 0.863695530 0.83189966 0.81957508        0        0         0         0         0         0
14419        REST 0.901111332 0.833585679 0.83109930 0.74914722        0        0         0         0         0         0
14739        RORB 0.868627315 0.888972917 0.80474402 0.84515071        0        0         0         0         0         0
14988       RUNX1 0.770023080 0.338245818 0.78597829 0.70693255        0        0         1         0         0         0
14990       RUNX2 0.859507854 0.858495095 0.80295547 0.85042636        0        0         1         0         0         0
15005        RXRA 0.095005323 0.222851317 0.45354164 0.82936846        0        0         1         0         0         0
15094       SATB1 0.331118824 0.384621422 0.66053107 0.83330653        0        0         1         0         0         0
15604        SIX1 0.724095792 0.710381215 0.50440908 0.34024592        0        0         0         0         0         0
15607        SIX4 0.803822125 0.875280139 0.81026456 0.32069725        0        0         1         1        NA        NA
16468        SOX5 0.668982815 0.824183886 0.60695607 0.80563177        0        0         0         0         0         0
16473         SP1 0.447931330 0.363964721 0.47733801 0.84169140        0        0         0         0         0         0
16479         SP3 0.895595475 0.875581993 0.84340022 0.74212119        0        0         0         0         0         0
16481         SP4 0.931787656 0.876445777 0.98156103 0.82409542        0        0         1         0         0         0
16811       STAT1 0.925304970 0.885154896 0.82084297 0.85327893        0        0         0         0         0         0
16813       STAT3 0.291299916 0.156333374 0.40915140 0.82522602        0        0         0         0         0         0
16814       STAT4 0.841203031 0.866923978 0.84391657 0.77387000        3        0         1         0         0         0
16816      STAT5B 0.059029886 0.246917658 0.51618864 0.73834519        0        0         0         0         0         0
17224       TBX20 0.899716787 0.834652751 0.56907268 0.80379671        0        0        NA        NA         0         0
17256       TCF12 0.897870995 0.879746548 0.81132100 0.85914698        0        0         0         0         0         0
17259       TCF20 0.281768895 0.749868582 0.79828374 0.71334769        0        0         0         0         0         0
17264        TCF4 0.904286250 0.878569501 0.82539216 0.90506785        0        0         1         0         0         0
17309       TEAD1 0.876813914 0.879111514 0.80879504 0.83151994        1        0         2         0         0         0
17361        TFAM 0.886433961 0.851209910 0.84753728 0.89458933        1        0         0         0         0         0
17362      TFAP2A 0.718714501 0.322139699 0.12711783 0.46740149        0        0         0         0         0         0
17370       TFCP2 0.551800091 0.590080092 0.30142607 0.78606902        0        0         0         0         0         0
17392     TGFB1I1 0.778676401 0.074902086 0.32257844 0.18134706        1        0         0         0         0         0
17450        THRB 0.829615249 0.827049623 0.60697750 0.64894581        0        0         3         0         0         0
17960        TP53 0.000000000 0.087328757 0.35600378 0.74841492        1        0         0         0         0         0
18309        TTF1 0.403198209 0.686047499 0.40356207 0.81110111        1        0         0         0         0         0
18520        UBTF 0.060021586 0.144218508 0.45336975 0.78055805        1        0         1         0         0         0
18767       VEZF1 0.713569870 0.489936732 0.80164314 0.83797341        2        1         0         0         0         0
19179      ZBTB33 0.875289133 0.878353182 0.83611238 0.84073123        0        0         0         0         0         0
19269        ZEB1 0.900746662 0.879022779 0.77820124 0.94955587        2        0         0         0         0         0
19270        ZEB2 0.578836593 0.839331520 0.49012040 0.81394189        0        0         0         0         0         0
19287      ZFP161 0.883082087 0.854592998 0.95847688 0.90455667        0        0         0         0         0         0
19302       ZFP90 0.892939013 0.778388639 0.74902025 0.74557669        1        0         2         0         0         0
19382      ZNF148 0.891199950 0.876793245 0.81434066 0.75531740        0        0         0         0         0         0
19454      ZNF263 0.511930279 0.604531488 0.33847415 0.81639153        1        0         1         1         0         0
19552      ZNF423 0.013210759 0.146341571 0.15794210 0.72424178        0        0         0         0         0         0
19601      ZNF496 0.895102037 0.809699716 0.75914257 0.20858867        1        0         0         0         0         0
     [,1] [,2]
[1,]  138  276
[2,] 6915 7522
1both: p= 1 

---------- tfcat_single_stranded_RNA_DNA_binding ---------------
veryearly: 
      gene_symbol veryearly     early   combine      late CDS.mer7 CDS.mer8 UTR3.mer7 UTR3.mer8 UTR5.mer7 UTR5.mer8
11098       MYEF2 0.8769559 0.8452359 0.8042159 0.9020734        0        0         0         0         0         0
11474        NFX1 0.8223764 0.8690912 0.8655702 0.8625054        0        0         0         0         0         0
14002        PURA 0.8343834 0.8669430 0.8073142 0.1532726        0        0         1         0         0         0
14003        PURB 0.9038350 0.9023375 0.7870777 0.8238773        0        0         0         0         0         0
17949      TOPORS 0.8678161 0.8324101 0.8429367 0.8553132        0        0         0         0         0         0
     [,1] [,2]
[1,]    5  276
[2,] 4261 7522
1veryearly: p= 1 
later: 
      gene_symbol veryearly     early   combine      late CDS.mer7 CDS.mer8 UTR3.mer7 UTR3.mer8 UTR5.mer7 UTR5.mer8
7655      HNRNPAB 0.5981314 0.6520734 0.3623159 0.8175589        1        0         0         0         0         0
7663       HNRNPK 0.2400016 0.7024838 0.4903759 0.8133033        1        0         0         0         0         0
11098       MYEF2 0.8769559 0.8452359 0.8042159 0.9020734        0        0         0         0         0         0
11474        NFX1 0.8223764 0.8690912 0.8655702 0.8625054        0        0         0         0         0         0
14003        PURB 0.9038350 0.9023375 0.7870777 0.8238773        0        0         0         0         0         0
17949      TOPORS 0.8678161 0.8324101 0.8429367 0.8553132        0        0         0         0         0         0
     [,1] [,2]
[1,]    6  276
[2,] 5550 7522
1later: p= 1 
both: 
      gene_symbol veryearly     early   combine      late CDS.mer7 CDS.mer8 UTR3.mer7 UTR3.mer8 UTR5.mer7 UTR5.mer8
7655      HNRNPAB 0.5981314 0.6520734 0.3623159 0.8175589        1        0         0         0         0         0
7663       HNRNPK 0.2400016 0.7024838 0.4903759 0.8133033        1        0         0         0         0         0
11098       MYEF2 0.8769559 0.8452359 0.8042159 0.9020734        0        0         0         0         0         0
11474        NFX1 0.8223764 0.8690912 0.8655702 0.8625054        0        0         0         0         0         0
14002        PURA 0.8343834 0.8669430 0.8073142 0.1532726        0        0         1         0         0         0
14003        PURB 0.9038350 0.9023375 0.7870777 0.8238773        0        0         0         0         0         0
17949      TOPORS 0.8678161 0.8324101 0.8429367 0.8553132        0        0         0         0         0         0
     [,1] [,2]
[1,]    7  276
[2,] 7046 7522
1both: p= 1 

---------- tfcat_transcription_factor_binding_tf_co_factor_binding ---------------
veryearly: 
      gene_symbol veryearly      early   combine      late CDS.mer7 CDS.mer8 UTR3.mer7 UTR3.mer8 UTR5.mer7 UTR5.mer8
955        ARID1B 0.8148881 0.85368272 0.8658069 0.3970460        3        0         1         0         0         0
956         ARID2 0.8950695 0.84223436 0.8557845 0.8393412        0        0         0         0        NA        NA
960        ARID4A 0.8555592 0.74258168 0.6794341 0.8391879        4        1         0         0         0         0
1130       ATF7IP 0.8844096 0.87773907 0.8200344 0.7963876        2        0         1         0         0         0
1556         BPTF 0.8926494 0.87011576 0.8977857 0.8478956        4        2         0         0         0         0
2992        CCNT2 0.8837709 0.87938540 0.8230925 0.7343182        0        0         0         0         0         0
3212         CDK8 0.8622213 0.79459673 0.8193115 0.8918750        1        0         0         0         0         0
3223       CDKN2A 0.7736647 0.63562918 0.2141201 0.0549773        0        0         1         0         0         0
3265        CEBPZ 0.8117952 0.86016118 0.7310550 0.3707429        0        0         0         0         0         0
3822        COPS2 0.8435388 0.88178499 0.7743340 0.5950758        0        0         0         0         0         0
4104        CTBP2 0.8480834 0.86905843 0.7869781 0.8617088        1        0         0         0         0         0
4125       CTNNB1 0.7966718 0.85666832 0.7834183 0.7882982        1        0         0         0         0         0
4416        DCP1A 0.8824953 0.85361846 0.8311570 0.5326162        0        0         1         0         0         0
4478        DDX3X 0.8959755 0.87352659 0.8910811 0.8948352        0        0         1         0         0         0
5304        EP300 0.7821990 0.85395564 0.6408567 0.8224753        1        0         0         0         0         0
5502         EZH2 0.8637089 0.87804853 0.7971050 0.8522122        0        0         0         0         0         0
6304        FOSL1 0.7881973 0.15802612 0.2687392 0.1669612        0        0         1         0         0         0
6826        GMEB1 0.8869508 0.72046424 0.5154445 0.7025524        0        0         0         0         0         0
7212       GTF2H2 0.8945016 0.87005828 0.8160940 0.7860453       NA       NA        NA        NA        NA        NA
7377        HDAC2 0.8476532 0.87501271 0.5586222 0.2363838        1        0         1         0        NA        NA
7613        HMGB1 0.8668707 0.88223119 0.6899548 0.1794295        0        0         0         0         0         0
7614        HMGB2 0.8536304 0.83258004 0.7692160 0.1798027        2        0         0         0         0         0
8042        IKZF3 0.8416803 0.87878055 0.7639372 0.8267804        1        0         0         0         0         0
8321      ITGB3BP 0.8931583 0.88465503 0.7966087 0.6512909        1        1         0         0         0         0
8410        KAT6A 0.8716681 0.90046273 0.9026284 0.8990888       NA       NA        NA        NA        NA        NA
8563        KDM5A 0.8872954 0.86891096 0.8300259 0.8281474       NA       NA        NA        NA        NA        NA
9725          LPP 0.8920879 0.85188303 0.7901884 0.8417130        0        0         1         0         0         0
10293       MEIS1 0.8559054 0.85513659 0.8460105 0.8272298        0        0         0         0         0         0
10660        MKL2 0.8540621 0.74354762 0.7853099 0.7732004        0        0         2         1         0         0
10688       MLLT3 0.8683548 0.86170875 0.8245630 0.8734953        2        0         1         0         0         0
10735       MNAT1 0.8669913 0.83035019 0.8012426 0.2064722        0        0         0         0         0         0
11312       NCOA2 0.8877353 0.89148754 0.8361289 0.8253027        2        0         0         0         0         0
11313       NCOA3 0.8842250 0.86175864 0.8257353 0.8564691        3        0         1         0         0         0
11314       NCOA4 0.8701433 0.86302164 0.7868956 0.3262637        1        0         0         0         0         0
11317       NCOA7 0.8775250 0.87417699 0.8533750 0.7586019        2        0         2         0         0         0
11318       NCOR1 0.8810644 0.87441853 0.8988121 0.8101738        4        1         0         0         0         0
12984       PIAS1 0.8895827 0.87415533 0.8455743 0.7442589        1        0         0         0         0         0
13341      POLR2B 0.8674120 0.87822233 0.8181787 0.8935137        0        0         0         0         0         0
14277         RB1 0.8694904 0.87144853 0.7826561 0.8322431        2        0         0         0         0         0
14663        RNF2 0.8148366 0.81218534 0.7128131 0.8389319        0        0         0         0         0         0
14827        RPL7 0.7683603 0.71846647 0.5271105 0.1083675        0        0         0         0         0         0
14924        RRN3 0.8312601 0.76740894 0.5716628 0.8972065        0        0         0         0         0         0
15008        RYBP 0.8615906 0.89532925 0.8208376 0.8735793        1        0         1         0        NA        NA
15049        SAFB 0.7294604 0.62144716 0.6476988 0.8175994        2        0         0         0         0         0
15392     SERTAD2 0.8536524 0.76235231 0.5161655 0.8835749        0        0         2         0         0         0
15584       SIN3A 0.8759402 0.86010768 0.7412790 0.8270701        2        1         1         0         0         0
15617        SKIL 0.8716539 0.87349416 0.8225456 0.9142128        0        0         0         0         0         0
16047     SMARCA2 0.8995051 0.87509859 0.8262312 0.7738037        3        0         0         0         0         0
16058     SMARCE1 0.8641794 0.83256212 0.8351531 0.8282148        0        0         3         0         0         0
16474       SP100 0.8777484 0.87780028 0.8426043 0.8520517        2        0         0         0         0         0
16969       SUZ12 0.8689639 0.88274645 0.8891520 0.7239169        0        0         0         0         0         0
17074        TAF1 0.8202102 0.85959544 0.8162441 0.8314569        1        0         1         0         0         0
17088       TAF4B 0.8374673 0.72805662 0.8557886 0.7990691        2        0         1         0         0         0
17392     TGFB1I1 0.7786764 0.07490209 0.3225784 0.1813471        1        0         0         0         0         0
17806        TMF1 0.8330676 0.87944980 0.7384938 0.9001779        0        0         0         0         0         0
18141      TRIP11 0.8313106 0.86749950 0.7613785 0.7637892        2        0         0         0         0         0
18506        UBP1 0.8479940 0.83195933 0.7879643 0.7923143        0        0         0         0         0         0
19287      ZFP161 0.8830821 0.85459300 0.9584769 0.9045567        0        0         0         0         0         0
19601      ZNF496 0.8951020 0.80969972 0.7591426 0.2085887        1        0         0         0         0         0
     [,1] [,2]
[1,]   59  276
[2,] 4207 7522
1veryearly: p= 1 
later: 
      gene_symbol   veryearly      early   combine      late CDS.mer7 CDS.mer8 UTR3.mer7 UTR3.mer8 UTR5.mer7 UTR5.mer8
956         ARID2 0.895069516 0.84223436 0.8557845 0.8393412        0        0         0         0        NA        NA
960        ARID4A 0.855559161 0.74258168 0.6794341 0.8391879        4        1         0         0         0         0
1071        ASCC1 0.604587250 0.58201886 0.5092993 0.7889629        0        0         0         0         0         0
1130       ATF7IP 0.884409578 0.87773907 0.8200344 0.7963876        2        0         1         0         0         0
1556         BPTF 0.892649372 0.87011576 0.8977857 0.8478956        4        2         0         0         0         0
2992        CCNT2 0.883770914 0.87938540 0.8230925 0.7343182        0        0         0         0         0         0
3212         CDK8 0.862221253 0.79459673 0.8193115 0.8918750        1        0         0         0         0         0
3213         CDK9 0.295658430 0.07253023 0.3873153 0.7497396        1        0         0         0         0         0
3510        CIITA 0.043691322 0.04026480 0.7324981 0.8333605        0        0         0         0         0         0
4104        CTBP2 0.848083429 0.86905843 0.7869781 0.8617088        1        0         0         0         0         0
4125       CTNNB1 0.796671834 0.85666832 0.7834183 0.7882982        1        0         0         0         0         0
4478        DDX3X 0.895975480 0.87352659 0.8910811 0.8948352        0        0         1         0         0         0
4487         DDX5 0.612239471 0.86546648 0.5798716 0.8471370        0        0         0         0         0         0
5304        EP300 0.782198992 0.85395564 0.6408567 0.8224753        1        0         0         0         0         0
5502         EZH2 0.863708878 0.87804853 0.7971050 0.8522122        0        0         0         0         0         0
6428          FUS 0.663914077 0.65719578 0.5741878 0.8032543        0        0         0         0         0         0
6826        GMEB1 0.886950808 0.72046424 0.5154445 0.7025524        0        0         0         0         0         0
7212       GTF2H2 0.894501598 0.87005828 0.8160940 0.7860453       NA       NA        NA        NA        NA        NA
7374        HDAC1 0.342227398 0.38047597 0.4793008 0.8647503        0        0         0         0         0         0
7378        HDAC3 0.123793043 0.30901209 0.3417751 0.8022805        0        0         0         0         0         0
7380        HDAC5 0.083539835 0.28655882 0.3340088 0.7575105        0        0         1         1         0         0
7381        HDAC6 0.142405316 0.22139604 0.5066013 0.8333080        0        0         0         0         0         0
7383        HDAC8 0.503154219 0.49521692 0.5478776 0.8795236        0        0         0         0         0         0
8042        IKZF3 0.841680310 0.87878055 0.7639372 0.8267804        1        0         0         0         0         0
8410        KAT6A 0.871668134 0.90046273 0.9026284 0.8990888       NA       NA        NA        NA        NA        NA
8563        KDM5A 0.887295432 0.86891096 0.8300259 0.8281474       NA       NA        NA        NA        NA        NA
9725          LPP 0.892087856 0.85188303 0.7901884 0.8417130        0        0         1         0         0         0
10267       MED24 0.124240346 0.42768803 0.2075060 0.7030416        1        0         0         0         0         0
10293       MEIS1 0.855905442 0.85513659 0.8460105 0.8272298        0        0         0         0         0         0
10660        MKL2 0.854062088 0.74354762 0.7853099 0.7732004        0        0         2         1         0         0
10688       MLLT3 0.868354811 0.86170875 0.8245630 0.8734953        2        0         1         0         0         0
10978        MTA1 0.002367901 0.21014979 0.4328688 0.8338829        1        0         0         0         0         0
11312       NCOA2 0.887735333 0.89148754 0.8361289 0.8253027        2        0         0         0         0         0
11313       NCOA3 0.884225024 0.86175864 0.8257353 0.8564691        3        0         1         0         0         0
11315       NCOA5 0.026952857 0.25839740 0.4182402 0.9235568        0        0         0         0         0         0
11317       NCOA7 0.877524951 0.87417699 0.8533750 0.7586019        2        0         2         0         0         0
11318       NCOR1 0.881064362 0.87441853 0.8988121 0.8101738        4        1         0         0         0         0
11451      NFATC3 0.110116562 0.71053520 0.3629668 0.7149241        1        0         0         0         0         0
12603       PATZ1 0.000000000 0.01697609 0.1216188 0.8200276        0        0         0         0         0         0
12984       PIAS1 0.889582689 0.87415533 0.8455743 0.7442589        1        0         0         0         0         0
12986       PIAS3 0.003073185 0.01943275 0.1607013 0.8076643        0        0         1         0         0         0
13341      POLR2B 0.867412011 0.87822233 0.8181787 0.8935137        0        0         0         0         0         0
13440    PPARGC1B 0.456685332 0.20620287 0.2798948 0.7762797        2        0         0         0         0         0
14277         RB1 0.869490396 0.87144853 0.7826561 0.8322431        2        0         0         0         0         0
14283       RBBP7 0.448600895 0.69738295 0.3189232 0.7765869        0        0         0         0         0         0
14458       RFXAP 0.608058065 0.75673510 0.7761461 0.8662567        0        0         0         0         0         0
14663        RNF2 0.814836602 0.81218534 0.7128131 0.8389319        0        0         0         0         0         0
14924        RRN3 0.831260052 0.76740894 0.5716628 0.8972065        0        0         0         0         0         0
15005        RXRA 0.095005323 0.22285132 0.4535416 0.8293685        0        0         1         0         0         0
15008        RYBP 0.861590636 0.89532925 0.8208376 0.8735793        1        0         1         0        NA        NA
15049        SAFB 0.729460391 0.62144716 0.6476988 0.8175994        2        0         0         0         0         0
15392     SERTAD2 0.853652361 0.76235231 0.5161655 0.8835749        0        0         2         0         0         0
15411      SETDB1 0.045352341 0.06154919 0.3098225 0.7238796        0        0         0         0         0         0
15584       SIN3A 0.875940181 0.86010768 0.7412790 0.8270701        2        1         1         0         0         0
15585       SIN3B 0.376072551 0.23205919 0.6823716 0.7254355        1        1         0         0         0         0
15617        SKIL 0.871653946 0.87349416 0.8225456 0.9142128        0        0         0         0         0         0
16047     SMARCA2 0.899505142 0.87509859 0.8262312 0.7738037        3        0         0         0         0         0
16058     SMARCE1 0.864179367 0.83256212 0.8351531 0.8282148        0        0         3         0         0         0
16393        SNW1 0.656521842 0.59229639 0.8666851 0.8278812        1        0         0         0         0         0
16474       SP100 0.877748443 0.87780028 0.8426043 0.8520517        2        0         0         0         0         0
16736       SSRP1 0.133934659 0.16408248 0.8407728 0.9131935        1        0         0         0         0         0
16952      SUPT5H 0.121187952 0.45521104 0.6603824 0.8236460        1        0         0         0         0         0
16969       SUZ12 0.868963909 0.88274645 0.8891520 0.7239169        0        0         0         0         0         0
17074        TAF1 0.820210194 0.85959544 0.8162441 0.8314569        1        0         1         0         0         0
17088       TAF4B 0.837467278 0.72805662 0.8557886 0.7990691        2        0         1         0         0         0
17519        TLE6 0.378760593 0.26336459 0.7809815 0.7802309        0        0         0         0         0         0
17806        TMF1 0.833067559 0.87944980 0.7384938 0.9001779        0        0         0         0         0         0
18141      TRIP11 0.831310570 0.86749950 0.7613785 0.7637892        2        0         0         0         0         0
18190       TRRAP 0.240578497 0.04376953 0.2957927 0.8623889        3        1         0         0         0         0
18506        UBP1 0.847993988 0.83195933 0.7879643 0.7923143        0        0         0         0         0         0
19287      ZFP161 0.883082087 0.85459300 0.9584769 0.9045567        0        0         0         0         0         0
19552      ZNF423 0.013210759 0.14634157 0.1579421 0.7242418        0        0         0         0         0         0
19833        ZNF8 0.155005250 0.49886653 0.4547156 0.7720667        0        0         0         0         0         0
     [,1] [,2]
[1,]   73  276
[2,] 5483 7522
1later: p= 1 
both: 
      gene_symbol   veryearly      early   combine      late CDS.mer7 CDS.mer8 UTR3.mer7 UTR3.mer8 UTR5.mer7 UTR5.mer8
955        ARID1B 0.814888060 0.85368272 0.8658069 0.3970460        3        0         1         0         0         0
956         ARID2 0.895069516 0.84223436 0.8557845 0.8393412        0        0         0         0        NA        NA
960        ARID4A 0.855559161 0.74258168 0.6794341 0.8391879        4        1         0         0         0         0
1071        ASCC1 0.604587250 0.58201886 0.5092993 0.7889629        0        0         0         0         0         0
1130       ATF7IP 0.884409578 0.87773907 0.8200344 0.7963876        2        0         1         0         0         0
1556         BPTF 0.892649372 0.87011576 0.8977857 0.8478956        4        2         0         0         0         0
2992        CCNT2 0.883770914 0.87938540 0.8230925 0.7343182        0        0         0         0         0         0
3212         CDK8 0.862221253 0.79459673 0.8193115 0.8918750        1        0         0         0         0         0
3213         CDK9 0.295658430 0.07253023 0.3873153 0.7497396        1        0         0         0         0         0
3223       CDKN2A 0.773664661 0.63562918 0.2141201 0.0549773        0        0         1         0         0         0
3265        CEBPZ 0.811795235 0.86016118 0.7310550 0.3707429        0        0         0         0         0         0
3510        CIITA 0.043691322 0.04026480 0.7324981 0.8333605        0        0         0         0         0         0
3822        COPS2 0.843538782 0.88178499 0.7743340 0.5950758        0        0         0         0         0         0
4104        CTBP2 0.848083429 0.86905843 0.7869781 0.8617088        1        0         0         0         0         0
4125       CTNNB1 0.796671834 0.85666832 0.7834183 0.7882982        1        0         0         0         0         0
4416        DCP1A 0.882495293 0.85361846 0.8311570 0.5326162        0        0         1         0         0         0
4478        DDX3X 0.895975480 0.87352659 0.8910811 0.8948352        0        0         1         0         0         0
4487         DDX5 0.612239471 0.86546648 0.5798716 0.8471370        0        0         0         0         0         0
5304        EP300 0.782198992 0.85395564 0.6408567 0.8224753        1        0         0         0         0         0
5502         EZH2 0.863708878 0.87804853 0.7971050 0.8522122        0        0         0         0         0         0
6304        FOSL1 0.788197339 0.15802612 0.2687392 0.1669612        0        0         1         0         0         0
6428          FUS 0.663914077 0.65719578 0.5741878 0.8032543        0        0         0         0         0         0
6826        GMEB1 0.886950808 0.72046424 0.5154445 0.7025524        0        0         0         0         0         0
7212       GTF2H2 0.894501598 0.87005828 0.8160940 0.7860453       NA       NA        NA        NA        NA        NA
7374        HDAC1 0.342227398 0.38047597 0.4793008 0.8647503        0        0         0         0         0         0
7377        HDAC2 0.847653173 0.87501271 0.5586222 0.2363838        1        0         1         0        NA        NA
7378        HDAC3 0.123793043 0.30901209 0.3417751 0.8022805        0        0         0         0         0         0
7380        HDAC5 0.083539835 0.28655882 0.3340088 0.7575105        0        0         1         1         0         0
7381        HDAC6 0.142405316 0.22139604 0.5066013 0.8333080        0        0         0         0         0         0
7383        HDAC8 0.503154219 0.49521692 0.5478776 0.8795236        0        0         0         0         0         0
7613        HMGB1 0.866870677 0.88223119 0.6899548 0.1794295        0        0         0         0         0         0
7614        HMGB2 0.853630373 0.83258004 0.7692160 0.1798027        2        0         0         0         0         0
8042        IKZF3 0.841680310 0.87878055 0.7639372 0.8267804        1        0         0         0         0         0
8321      ITGB3BP 0.893158337 0.88465503 0.7966087 0.6512909        1        1         0         0         0         0
8410        KAT6A 0.871668134 0.90046273 0.9026284 0.8990888       NA       NA        NA        NA        NA        NA
8563        KDM5A 0.887295432 0.86891096 0.8300259 0.8281474       NA       NA        NA        NA        NA        NA
9725          LPP 0.892087856 0.85188303 0.7901884 0.8417130        0        0         1         0         0         0
10267       MED24 0.124240346 0.42768803 0.2075060 0.7030416        1        0         0         0         0         0
10293       MEIS1 0.855905442 0.85513659 0.8460105 0.8272298        0        0         0         0         0         0
10660        MKL2 0.854062088 0.74354762 0.7853099 0.7732004        0        0         2         1         0         0
10688       MLLT3 0.868354811 0.86170875 0.8245630 0.8734953        2        0         1         0         0         0
10735       MNAT1 0.866991317 0.83035019 0.8012426 0.2064722        0        0         0         0         0         0
10978        MTA1 0.002367901 0.21014979 0.4328688 0.8338829        1        0         0         0         0         0
11312       NCOA2 0.887735333 0.89148754 0.8361289 0.8253027        2        0         0         0         0         0
11313       NCOA3 0.884225024 0.86175864 0.8257353 0.8564691        3        0         1         0         0         0
11314       NCOA4 0.870143335 0.86302164 0.7868956 0.3262637        1        0         0         0         0         0
11315       NCOA5 0.026952857 0.25839740 0.4182402 0.9235568        0        0         0         0         0         0
11317       NCOA7 0.877524951 0.87417699 0.8533750 0.7586019        2        0         2         0         0         0
11318       NCOR1 0.881064362 0.87441853 0.8988121 0.8101738        4        1         0         0         0         0
11451      NFATC3 0.110116562 0.71053520 0.3629668 0.7149241        1        0         0         0         0         0
12603       PATZ1 0.000000000 0.01697609 0.1216188 0.8200276        0        0         0         0         0         0
12984       PIAS1 0.889582689 0.87415533 0.8455743 0.7442589        1        0         0         0         0         0
12986       PIAS3 0.003073185 0.01943275 0.1607013 0.8076643        0        0         1         0         0         0
13341      POLR2B 0.867412011 0.87822233 0.8181787 0.8935137        0        0         0         0         0         0
13440    PPARGC1B 0.456685332 0.20620287 0.2798948 0.7762797        2        0         0         0         0         0
14277         RB1 0.869490396 0.87144853 0.7826561 0.8322431        2        0         0         0         0         0
14283       RBBP7 0.448600895 0.69738295 0.3189232 0.7765869        0        0         0         0         0         0
14458       RFXAP 0.608058065 0.75673510 0.7761461 0.8662567        0        0         0         0         0         0
14663        RNF2 0.814836602 0.81218534 0.7128131 0.8389319        0        0         0         0         0         0
14827        RPL7 0.768360273 0.71846647 0.5271105 0.1083675        0        0         0         0         0         0
14924        RRN3 0.831260052 0.76740894 0.5716628 0.8972065        0        0         0         0         0         0
15005        RXRA 0.095005323 0.22285132 0.4535416 0.8293685        0        0         1         0         0         0
15008        RYBP 0.861590636 0.89532925 0.8208376 0.8735793        1        0         1         0        NA        NA
15049        SAFB 0.729460391 0.62144716 0.6476988 0.8175994        2        0         0         0         0         0
15392     SERTAD2 0.853652361 0.76235231 0.5161655 0.8835749        0        0         2         0         0         0
15411      SETDB1 0.045352341 0.06154919 0.3098225 0.7238796        0        0         0         0         0         0
15584       SIN3A 0.875940181 0.86010768 0.7412790 0.8270701        2        1         1         0         0         0
15585       SIN3B 0.376072551 0.23205919 0.6823716 0.7254355        1        1         0         0         0         0
15617        SKIL 0.871653946 0.87349416 0.8225456 0.9142128        0        0         0         0         0         0
16047     SMARCA2 0.899505142 0.87509859 0.8262312 0.7738037        3        0         0         0         0         0
16058     SMARCE1 0.864179367 0.83256212 0.8351531 0.8282148        0        0         3         0         0         0
16393        SNW1 0.656521842 0.59229639 0.8666851 0.8278812        1        0         0         0         0         0
16474       SP100 0.877748443 0.87780028 0.8426043 0.8520517        2        0         0         0         0         0
16736       SSRP1 0.133934659 0.16408248 0.8407728 0.9131935        1        0         0         0         0         0
16952      SUPT5H 0.121187952 0.45521104 0.6603824 0.8236460        1        0         0         0         0         0
16969       SUZ12 0.868963909 0.88274645 0.8891520 0.7239169        0        0         0         0         0         0
17074        TAF1 0.820210194 0.85959544 0.8162441 0.8314569        1        0         1         0         0         0
17088       TAF4B 0.837467278 0.72805662 0.8557886 0.7990691        2        0         1         0         0         0
17392     TGFB1I1 0.778676401 0.07490209 0.3225784 0.1813471        1        0         0         0         0         0
17519        TLE6 0.378760593 0.26336459 0.7809815 0.7802309        0        0         0         0         0         0
17806        TMF1 0.833067559 0.87944980 0.7384938 0.9001779        0        0         0         0         0         0
18141      TRIP11 0.831310570 0.86749950 0.7613785 0.7637892        2        0         0         0         0         0
18190       TRRAP 0.240578497 0.04376953 0.2957927 0.8623889        3        1         0         0         0         0
18506        UBP1 0.847993988 0.83195933 0.7879643 0.7923143        0        0         0         0         0         0
19287      ZFP161 0.883082087 0.85459300 0.9584769 0.9045567        0        0         0         0         0         0
19552      ZNF423 0.013210759 0.14634157 0.1579421 0.7242418        0        0         0         0         0         0
19601      ZNF496 0.895102037 0.80969972 0.7591426 0.2085887        1        0         0         0         0         0
19833        ZNF8 0.155005250 0.49886653 0.4547156 0.7720667        0        0         0         0         0         0
     [,1] [,2]
[1,]   88  276
[2,] 6965 7522
1both: p= 1 

---------- tfcat_transcription_regulatory_activity_heterochromatin_interaction ---------------
veryearly: 
      gene_symbol veryearly     early   combine       late CDS.mer7 CDS.mer8 UTR3.mer7 UTR3.mer8 UTR5.mer7 UTR5.mer8
955        ARID1B 0.8148881 0.8536827 0.8658069 0.39704600        3        0         1         0         0         0
960        ARID4A 0.8555592 0.7425817 0.6794341 0.83918789        4        1         0         0         0         0
961        ARID4B 0.8621570 0.7880509 0.8115705 0.89327317        3        0         0         0         0         0
1502         BMI1 0.8892070 0.8727408 0.8564056 0.50297213        0        0         0         0         0         0
1568         BRD7 0.8270177 0.8002938 0.4333905 0.06395261        0        0         0         0         0         0
7626        HMGN3 0.7412929 0.8633091 0.3011233 0.21485086        0        0         0         0         0         0
10159        MBD2 0.8617029 0.8490221 0.8647957 0.17482007        1        0         0         0         0         0
10688       MLLT3 0.8683548 0.8617088 0.8245630 0.87349526        2        0         1         0         0         0
11318       NCOR1 0.8810644 0.8744185 0.8988121 0.81017382        4        1         0         0         0         0
15584       SIN3A 0.8759402 0.8601077 0.7412790 0.82707007        2        1         1         0         0         0
     [,1] [,2]
[1,]   10  276
[2,] 4256 7522
1veryearly: p= 1 
later: 
      gene_symbol   veryearly      early   combine      late CDS.mer7 CDS.mer8 UTR3.mer7 UTR3.mer8 UTR5.mer7 UTR5.mer8
960        ARID4A 0.855559161 0.74258168 0.6794341 0.8391879        4        1         0         0         0         0
961        ARID4B 0.862156988 0.78805087 0.8115705 0.8932732        3        0         0         0         0         0
6336        FOXM1 0.006376471 0.09267153 0.3930238 0.7431142        0        0         0         0         0         0
6588      GATAD2B 0.000000000 0.10953783 0.2871314 0.7878687        0        0         0         0         0         0
10248       MECP2 0.523151353 0.63281810 0.3835553 0.8189951        0        0         1         0         0         0
10688       MLLT3 0.868354811 0.86170875 0.8245630 0.8734953        2        0         1         0         0         0
10979        MTA2 0.061954589 0.29244628 0.2814864 0.8051473        0        0         0         0         0         0
11318       NCOR1 0.881064362 0.87441853 0.8988121 0.8101738        4        1         0         0         0         0
15584       SIN3A 0.875940181 0.86010768 0.7412790 0.8270701        2        1         1         0         0         0
16055     SMARCD1 0.053459464 0.18065880 0.3146996 0.7904123        0        0         0         0         0         0
     [,1] [,2]
[1,]   10  276
[2,] 5546 7522
1later: p= 1 
both: 
      gene_symbol   veryearly      early   combine       late CDS.mer7 CDS.mer8 UTR3.mer7 UTR3.mer8 UTR5.mer7 UTR5.mer8
955        ARID1B 0.814888060 0.85368272 0.8658069 0.39704600        3        0         1         0         0         0
960        ARID4A 0.855559161 0.74258168 0.6794341 0.83918789        4        1         0         0         0         0
961        ARID4B 0.862156988 0.78805087 0.8115705 0.89327317        3        0         0         0         0         0
1502         BMI1 0.889207023 0.87274081 0.8564056 0.50297213        0        0         0         0         0         0
1568         BRD7 0.827017685 0.80029383 0.4333905 0.06395261        0        0         0         0         0         0
6336        FOXM1 0.006376471 0.09267153 0.3930238 0.74311421        0        0         0         0         0         0
6588      GATAD2B 0.000000000 0.10953783 0.2871314 0.78786868        0        0         0         0         0         0
7626        HMGN3 0.741292870 0.86330909 0.3011233 0.21485086        0        0         0         0         0         0
10159        MBD2 0.861702901 0.84902213 0.8647957 0.17482007        1        0         0         0         0         0
10248       MECP2 0.523151353 0.63281810 0.3835553 0.81899506        0        0         1         0         0         0
10688       MLLT3 0.868354811 0.86170875 0.8245630 0.87349526        2        0         1         0         0         0
10979        MTA2 0.061954589 0.29244628 0.2814864 0.80514732        0        0         0         0         0         0
11318       NCOR1 0.881064362 0.87441853 0.8988121 0.81017382        4        1         0         0         0         0
15584       SIN3A 0.875940181 0.86010768 0.7412790 0.82707007        2        1         1         0         0         0
16055     SMARCD1 0.053459464 0.18065880 0.3146996 0.79041231        0        0         0         0         0         0
     [,1] [,2]
[1,]   15  276
[2,] 7038 7522
1both: p= 1 
