# Supplementary material for: Transcriptome dynamics of the microRNA inhibition response
Source: Nucleic Acids Res. 2015 Jun 18;43(13):6207–21. doi: 10.1093/nar/gkv603 (PMC4513874; doi:10.1093/nar/gkv603)
Supplement: SUPPLEMENTARY DATA [file supp_gkv603_nar-00720-y-2015-File015.txt]

 results_aroma_pred/clustering/miR9.antar_pclip_combine_fdr0.2.c0.n50.s1.o1.h0.2.y0.clustering 

Size group 1 : 1798 
   [1] "AASDH"         "AASDHPPT"      "ABCA13"        "ABCA5"         "ABCB1"         "ABCC4"         "ABCD2"         "ABCD3"         "ABHD10"        "ACAD11"        "ACADM"         "ACADSB"        "ACAP2"         "ACAT1"         "ACBD5"         "ACSL4"         "ACTA2"         "ADAL"          "ADAM10"        "ADAM22"        "ADAM9"         "ADD3"          "ADNP"          "AFF4"          "AFM"           "AFTPH"         "AGGF1"         "AGL"           "AGPS"          "AGTPBP1"       "AHCTF1"        "AHI1"          "AHR"           "AIDA"          "AIM1"          "AIMP1"         "AK3"           "AKAP11"        "AKAP12"        "AKAP13"        "AKAP5"         "AKAP6"         "AKAP9"         "AKT3"          "ALG11"         "ALG13"         "ALMS1"         "ALS2"          "ALS2CR8"       "AMD1"          "AMY2B"         "ANAPC4"        "ANK2"          "ANK3"          "ANKAR"         "ANKIB1"        "ANKMY2"        "ANKRD10"       "ANKRD12"       "ANKRD13C"      "ANKRD17"       "ANKRD22"      
  [63] "ANKRD26"       "ANKRD28"       "ANKRD36"       "ANKRD36B"      "ANKRD44"       "ANKRD49"       "ANKRD5"        "ANKRD50"       "ANLN"          "ANP32B"        "ANP32E"        "AOF1"          "AP3B1"         "AP4E1"         "APC"           "APOOL"         "APPBP2"        "APPL1"         "AQR"           "ARAP2"         "ARFGEF1"       "ARFGEF2"       "ARFIP1"        "ARHGAP11A"     "ARHGAP12"      "ARHGAP18"      "ARHGAP21"      "ARHGAP24"      "ARHGAP26"      "ARHGAP29"      "ARHGAP5"       "ARHGEF12"      "ARID2"         "ARID4A"        "ARID4B"        "ARIH1"         "ARL13B"        "ARMC1"         "ARMC8"         "ARMCX3"        "ARNTL2"        "ARPP19"        "ARSK"          "ASAP1"         "ASCC3"         "ASH1L"         "ASPH"          "ASPM"          "ASTE1"         "ASXL2"         "ATAD1"         "ATAD2"         "ATAD2B"        "ATAD5"         "ATE1"          "ATF1"          "ATF2"          "ATF7IP"        "ATG10"         "ATG2B"         "ATG4C"         "ATL2"         
 [125] "ATM"           "ATP10D"        "ATP11B"        "ATP11C"        "ATP2B1"        "ATP2C1"        "ATP6V1A"       "ATP6V1C1"      "ATP6V1H"       "ATP7A"         "ATP8A1"        "ATR"           "ATRX"          "ATXN3"         "ATXN7L1"       "AUH"           "AVIL"          "AVPR1A"        "B3GNT2"        "BARD1"         "BAT2D1"        "BAZ1A"         "BBS10"         "BBS12"         "BBS7"          "BBX"           "BCAP29"        "BCHE"          "BCLAF1"        "BDP1"          "BIRC2"         "BIRC3"         "BIRC6"         "BLM"           "BLZF1"         "BMI1"          "BMP2K"         "BMPR1A"        "BMPR1B"        "BMPR2"         "BOD1L"         "BPTF"          "BRCA1"         "BRCA2"         "BRCC3"         "BRIP1"         "BRWD1"         "BRWD2"         "BRWD3"         "BTAF1"         "BTBD1"         "BTBD10"        "BTBD7"         "BUB1"          "BUB1B"         "C10orf118"     "C10orf137"     "C10orf18"      "C10orf4"       "C10orf46"      "C10orf88"      "C11orf30"     
 [187] "C11orf82"      "C12orf11"      "C12orf29"      "C12orf30"      "C12orf35"      "C12orf48"      "C12orf5"       "C13orf34"      "C14orf101"     "C14orf106"     "C14orf118"     "C14orf135"     "C14orf145"     "C15orf41"      "C16orf87"      "C17orf80"      "C17orf85"      "C18orf54"      "C19orf2"       "C1GALT1"       "C1orf103"      "C1orf112"      "C1orf25"       "C1orf27"       "C1orf58"       "C1orf9"        "C20orf19"      "C20orf74"      "C21orf66"      "C21orf91"      "C22orf30"      "C2orf3"        "C2orf43"       "C2orf58"       "C2orf60"       "C2orf64"       "C2orf69"       "C3orf17"       "C3orf63"       "C3orf64"       "C4orf21"       "C4orf41"       "C4orf43"       "C4orf46"       "C5orf22"       "C5orf24"       "C5orf28"       "C5orf33"       "C5orf34"       "C5orf35"       "C5orf42"       "C5orf43"       "C6orf167"      "C6orf170"      "C6orf192"      "C6orf204"      "C6orf211"      "C6orf35"       "C7orf53"       "C9orf102"      "C9orf5"        "C9orf93"      
 [249] "CAB39"         "CAB39L"        "CACHD1"        "CALM1"         "CAMK4"         "CAMSAP1L1"     "CAND1"         "CAPN7"         "CAPRIN2"       "CARD8"         "CASC4"         "CASC5"         "CASP8"         "CASP8AP2"      "CAST"          "CBWD1"         "CBWD3"         "CBWD5"         "CBX5"          "CCAR1"         "CCDC109B"      "CCDC111"       "CCDC112"       "CCDC125"       "CCDC14"        "CCDC144A"      "CCDC15"        "CCDC18"        "CCDC41"        "CCDC52"        "CCDC55"        "CCDC59"        "CCDC66"        "CCDC76"        "CCDC88A"       "CCDC91"        "CCDC93"        "CCDC99"        "CCNC"          "CCNL1"         "CCNT2"         "CCPG1"         "CD109"         "CD226"         "CD2AP"         "CD302"         "CD46"          "CDC14A"        "CDC2"          "CDC27"         "CDC2L5"        "CDC40"         "CDC42BPA"      "CDC5L"         "CDC73"         "CDCA2"         "CDH8"          "CDK5RAP2"      "CDK6"          "CDK8"          "CDKN2AIP"      "CEBPZ"        
 [311] "CENPC1"        "CENPE"         "CENPF"         "CENPJ"         "CENPK"         "CENPP"         "CENPQ"         "CEP110"        "CEP120"        "CEP135"        "CEP152"        "CEP170"        "CEP192"        "CEP290"        "CEP350"        "CEP55"         "CEP57"         "CEP63"         "CEP70"         "CEP78"         "CEP97"         "CETN3"         "CFI"           "CFL2"          "CGGBP1"        "CHD1"          "CHD2"          "CHD6"          "CHD7"          "CHD8"          "CHD9"          "CHEK1"         "CHM"           "CHML"          "CHMP2B"        "CHRFAM7A"      "CHUK"          "CISD1"         "CKAP2"         "CKAP2L"        "CKAP5"         "CLASP1"        "CLASP2"        "CLCC1"         "CLDN12"        "CLEC2D"        "CLGN"          "CLINT1"        "CLK1"          "CLK4"          "CLNK"          "CLOCK"         "CLPX"          "CLSPN"         "CLTC"          "CNKSR2"        "CNOT1"         "CNOT6"         "CNTLN"         "CNTN1"         "COBLL1"        "COG6"         
 [373] "COIL"          "COL4A3BP"      "COPB1"         "COPB2"         "COPS2"         "CP110"         "CPD"           "CPEB2"         "CPEB4"         "CPNE3"         "CPSF2"         "CPSF6"         "CRBN"          "CREB1"         "CREBZF"        "CROT"          "CRYBG3"        "CSDE1"         "CSE1L"         "CSGALNACT2"    "CSMD3"         "CSNK1G3"       "CSPP1"         "CSTF3"         "CTDSPL2"       "CTR9"          "CTTNBP2NL"     "CUGBP2"        "CUL1"          "CUL2"          "CUL3"          "CUL4A"         "CUL4B"         "CUL5"          "CWC22"         "CWF19L2"       "CXorf15"       "CXorf23"       "CYLD"          "CYTSA"         "DAAM1"         "DARS"          "DBF4"          "DCAF6"         "DCBLD2"        "DCLRE1A"       "DCTN4"         "DCUN1D4"       "DDHD1"         "DDR2"          "DDX1"          "DDX18"         "DDX21"         "DDX26B"        "DDX3X"         "DDX46"         "DDX52"         "DDX6"          "DDX60"         "DEFB126"       "DEK"           "DENND1B"      
 [435] "DENND4A"       "DENND5B"       "DEPDC1"        "DEPDC1B"       "DGKH"          "DHX15"         "DHX29"         "DHX36"         "DHX40"         "DHX57"         "DIAPH2"        "DIAPH3"        "DICER1"        "DIS3"          "DKFZp434H1419" "DLD"           "DLG1"          "DLGAP5"        "DMC1"          "DMTF1"         "DMXL1"         "DMXL2"         "DNAH7"         "DNAJB11"       "DNAJB9"        "DNAJC10"       "DNAJC13"       "DNAJC21"       "DNAJC24"       "DNM1L"         "DNTTIP2"       "DOCK10"        "DOCK11"        "DOCK7"         "DOCK8"         "DOCK9"         "DOPEY1"        "DPP8"          "DPY19L1"       "DPYD"          "DSCC1"         "DSG2"          "DST"           "DTL"           "DTWD1"         "DTX3L"         "DYRK1A"        "DZIP3"         "E2F8"          "EDEM3"         "EEA1"          "EFCAB7"        "EFR3A"         "EHBP1"         "EIF1AX"        "EIF2AK2"       "EIF2AK3"       "EIF2AK4"       "EIF3J"         "EIF4G3"        "EIF5B"         "ELF1"         
 [497] "ELF2"          "ELOVL4"        "EML4"          "EML5"          "ENPP3"         "ENPP4"         "EPAG"          "EPB41L2"       "EPC1"          "EPC2"          "EPM2AIP1"      "EPRS"          "EPS8"          "ERAP2"         "ERBB2IP"       "ERC2"          "ERCC4"         "ERCC5"         "ERGIC2"        "ERI2"          "ERLEC1"        "ERO1LB"        "ESCO1"         "ESCO2"         "ESF1"          "ETFDH"         "ETNK1"         "EVI5"          "EXO1"          "EXOC5"         "EXOC6"         "EXOC8"         "EYA4"          "FAIM"          "FAM102B"       "FAM111A"       "FAM111B"       "FAM122B"       "FAM126A"       "FAM126B"       "FAM133B"       "FAM135A"       "FAM13A"        "FAM13B"        "FAM13C"        "FAM161A"       "FAM164A"       "FAM171B"       "FAM175A"       "FAM175B"       "FAM178A"       "FAM179B"       "FAM185A"       "FAM188A"       "FAM35A"        "FAM3C"         "FAM40B"        "FAM48A"        "FAM63B"        "FAM69A"        "FAM73A"        "FAM82A1"      
 [559] "FAM91A1"       "FANCD2"        "FANCI"         "FANCL"         "FANCM"         "FAR1"          "FAS"           "FBXL4"         "FBXO11"        "FBXO28"        "FBXO30"        "FBXO38"        "FBXO45"        "FBXO5"         "FBXO9"         "FBXW7"         "FCHO2"         "FER"           "FERMT2"        "FIGNL1"        "FKTN"          "FLJ32810"      "FLJ36840"      "FMR1"          "FN1"           "FNBP1L"        "FNDC3A"        "FNIP1"         "FOXN2"         "FOXP1"         "FRS2"          "FRY"           "FRYL"          "FSD1L"         "FTSJD1"        "FUBP1"         "FUSIP1"        "FXR1"          "FYTTD1"        "FZD3"          "FZD6"          "G3BP2"         "GABPA"         "GABPB1"        "GALNT1"        "GALNT7"        "GAN"           "GAR1"          "GARNL1"        "GAS2L3"        "GBP1"          "GCA"           "GCC2"          "GCLC"          "GCNT4"         "GDAP2"         "GDPD1"         "GEN1"          "GFPT1"         "GGNBP2"        "GIN1"          "GK"           
 [621] "GLCCI1"        "GLCE"          "GLMN"          "GLS"           "GLT8D3"        "GNA13"         "GNAI3"         "GNB4"          "GNL2"          "GNPTAB"        "GOLGA4"        "GOLGA5"        "GOLGA7"        "GOLGB1"        "GOLIM4"        "GOLT1B"        "GOPC"          "GORAB"         "GPATCH2"       "GPATCH8"       "GPBP1"         "GPHN"          "GPR18"         "GPRIN3"        "GPSM2"         "GRINL1A"       "GRPEL2"        "GSK3B"         "GTDC1"         "GTF2A1"        "GTF2H2"        "GTF2H3"        "GTF2I"         "GTF3C3"        "GTPBP10"       "HAUS3"         "HAUS6"         "HBS1L"         "HCFC2"         "HDX"           "HEATR1"        "HEATR5A"       "HEATR5B"       "HECTD1"        "HELQ"          "HELZ"          "HERC1"         "HERC3"         "HERC5"         "HIBCH"         "HIF1A"         "HIPK3"         "HISPPD1"       "HIVEP1"        "HLTF"          "HMGCR"         "HMGXB4"        "HMMR"          "HNRNPA2B1"     "HNRNPA3"       "HNRNPH2"       "HNRNPH3"      
 [683] "HNRNPR"        "HNRNPU"        "HOMER1"        "HOOK1"         "HOOK3"         "HSD17B12"      "HSD17B4"       "HSDL2"         "HSP90B1"       "HSPA13"        "HSPA4L"        "HSPB11"        "HSPH1"         "HTR2B"         "IBTK"          "ICK"           "IFI16"         "IFI44L"        "IFIH1"         "IFIT2"         "IFIT5"         "IFT74"         "IFT80"         "IGF2BP3"       "IKBKAP"        "IKZF5"         "IL18R1"        "IL1RL1"        "IL6ST"         "IMPA1"         "ING2"          "INO80D"        "INPP5F"        "INTS2"         "INTS6"         "INTS8"         "INVS"          "IPMK"          "IPO11"         "IPO8"          "IQCB1"         "IQGAP1"        "IRAK1BP1"      "IRAK4"         "IREB2"         "ITCH"          "ITGA4"         "ITGAV"         "ITGB1"         "ITPR1"         "ITPR2"         "ITSN2"         "IVNS1ABP"      "JAK1"          "JAK2"          "JHDM1D"        "JMY"           "JRKL"          "KAT2B"         "KBTBD2"        "KBTBD7"        "KBTBD8"       
 [745] "KCNH7"         "KCNMA1"        "KCNQ5"         "KCTD3"         "KDM5A"         "KDM6A"         "KIAA0020"      "KIAA0368"      "KIAA0408"      "KIAA0528"      "KIAA0564"      "KIAA0586"      "KIAA0776"      "KIAA0831"      "KIAA0947"      "KIAA1009"      "KIAA1012"      "KIAA1033"      "KIAA1107"      "KIAA1109"      "KIAA1219"      "KIAA1324L"     "KIAA1370"      "KIAA1429"      "KIAA1430"      "KIAA1432"      "KIAA1468"      "KIAA1524"      "KIAA1632"      "KIAA1712"      "KIAA1715"      "KIAA1731"      "KIAA2018"      "KIAA2026"      "KIDINS220"     "KIF11"         "KIF14"         "KIF15"         "KIF16B"        "KIF18A"        "KIF1B"         "KIF20B"        "KIF21A"        "KIF23"         "KIF27"         "KIF2A"         "KIF3A"         "KIF5B"         "KIF5C"         "KIFAP3"        "KLF6"          "KLHDC1"        "KLHDC10"       "KLHL14"        "KLHL15"        "KLHL2"         "KLHL20"        "KLHL23"        "KLHL5"         "KLHL7"         "KLHL8"         "KLHL9"        
 [807] "KNTC1"         "KPNA1"         "KPNA4"         "KPNA5"         "KRIT1"         "KRR1"          "KTN1"          "KYNU"          "LAMP2"         "LARP4"         "LARP7"         "LARS"          "LATS1"         "LCOR"          "LIMA1"         "LIMS1"         "LIN7C"         "LIPT1"         "LMAN1"         "LMBR1"         "LMBRD2"        "LMLN"          "LNPEP"         "LOC100287934"  "LOC100289612"  "LOC554203"     "LOC646853"     "LONP2"         "LPP"           "LRBA"          "LRMP"          "LRP6"          "LRPPRC"        "LRRC16A"       "LRRC37A"       "LRRC37A3"      "LRRC37A4"      "LRRC40"        "LRRC58"        "LRRCC1"        "LRRFIP2"       "LSM14A"        "LSM8"          "LUC7L2"        "LYRM7"         "LYSMD3"        "LYST"          "MALAT1"        "MALT1"         "MAN1A1"        "MAN1A2"        "MANEA"         "MAP2"          "MAP2K5"        "MAP3K2"        "MAP3K7"        "MAP3K7IP2"     "MAP3K7IP3"     "MAP4K3"        "MAP4K4"        "MAP4K5"        "MAP9"         
 [869] "MAPK8"         "MARCH7"        "MARK1"         "MAST4"         "MATR3"         "MBNL1"         "MBNL2"         "MBNL3"         "MBOAT2"        "MBTD1"         "MBTPS2"        "MCM10"         "MCM9"          "MCTP1"         "MDM1"          "MDN1"          "ME2"           "MED13"         "MED13L"        "MED23"         "MEF2A"         "MEF2C"         "MEGF9"         "MEIS2"         "MET"           "METT5D1"       "METTL10"       "METTL14"       "MEX3C"         "MFAP3"         "MFN1"          "MFSD1"         "MFSD8"         "MGA"           "MGAT4A"        "MGC70870"      "MGEA5"         "MIA3"          "MIB1"          "MID1"          "MIER1"         "MIER3"         "MINA"          "MIOS"          "MKI67"         "MKL2"          "MKLN1"         "MLF1IP"        "MLH3"          "MLL5"          "MLLT10"        "MLLT3"         "MLLT4"         "MMAA"          "MOBKL1A"       "MOBKL3"        "MON2"          "MORC3"         "MOSC2"         "MOSPD2"        "MPHOSPH9"      "MPP5"         
 [931] "MPP6"          "MRE11A"        "MSH2"          "MTBP"          "MTDH"          "MTERFD1"       "MTF2"          "MTM1"          "MTMR6"         "MTMR9"         "MTPAP"         "MTR"           "MTRF1"         "MTRF1L"        "MUDENG"        "MUT"           "MYB"           "MYBL1"         "MYCBP2"        "MYEF2"         "MYNN"          "MYO5A"         "MYO6"          "MYO9A"         "MYPN"          "MYSM1"         "MYST3"         "MYST4"         "N4BP2"         "N4BP2L2"       "NAMPT"         "NAP1L3"        "NAPB"          "NAPEPLD"       "NAPG"          "NARG1"         "NARG1L"        "NARG2"         "NAT5"          "NBEAL1"        "NBN"           "NBPF15"        "NBPF16"        "NCAPD3"        "NCAPG"         "NCAPG2"        "NCKAP1"        "NCOA2"         "NCOA3"         "NCOA7"         "NCOR1"         "NDUFA5"        "NEDD1"         "NEDD4"         "NEIL3"         "NEK1"          "NEK10"         "NEK4"          "NFE2L2"        "NFIB"          "NFXL1"         "NGLY1"        
 [993] "NHLRC2"        "NIN"           "NIPBL"         "NKTR"          "NLN"           "NMD3"          "NOC3L"         "NOL10"         "NOL8"          "NOP58"         "NOTCH2NL"      "NPAT"          "NPHP1"         "NR1D2"         "NR2C1"         "NR3C1"         "NR3C2"         "NRAS"          "NRIP1"         "NSMAF"         "NSUN3"         "NSUN6"         "NUCB2"         "NUDCD1"        "NUDT21"        "NUF2"          "NUFIP2"        "NUP155"        "OCIAD1"        "OCRL"          "ODF2L"         "ODZ3"          "OFD1"          "OGFRL1"        "OGT"           "OPA1"          "OR2L8"         "OR4F16"        "OR4F21"        "ORC4L"         "ORC5L"         "OSBPL6"        "OSBPL8"        "OSGEPL1"       "OSGIN2"        "OTUD4"         "OTUD6B"        "OTUD7B"        "OXCT1"         "OXNAD1"        "PAFAH1B1"      "PAG1"          "PAK3"          "PALB2"         "PAN3"          "PANX1"         "PAPD4"         "PAPOLA"        "PARP11"        "PARP14"        "PARP4"         "PARP8"        
[1055] "PAWR"          "PBRM1"         "PBX3"          "PCDHB16"       "PCDHGC5"       "PCF11"         "PCGF5"         "PCM1"          "PCMTD1"        "PCNX"          "PCTK2"         "PCYOX1"        "PDCD10"        "PDCD4"         "PDCD6IP"       "PDCL"          "PDE7A"         "PDS5A"         "PDS5B"         "PGAP1"         "PGGT1B"        "PHAX"          "PHF14"         "PHF20L1"       "PHF21A"        "PHF3"          "PHF6"          "PHIP"          "PHTF2"         "PIAS2"         "PIBF1"         "PIGN"          "PIK3C2A"       "PIK3C2G"       "PIK3CA"        "PIK3CB"        "PIK3R1"        "PIKFYVE"       "PIP4K2A"       "PITPNB"        "PJA2"          "PKN2"          "PLA2G4A"       "PLAG1"         "PLEKHA5"       "PLEKHF2"       "PLGLA"         "PLGLB2"        "PLK4"          "PLS1"          "PLSCR1"        "PLXNC1"        "PNN"           "PNPT1"         "POF1B"         "POLI"          "POLK"          "POLQ"          "POLR2B"        "POLR3F"        "PON2"          "POPDC2"       
[1117] "POT1"          "POU2F1"        "PPAT"          "PPIG"          "PPIL4"         "PPM1K"         "PPM1L"         "PPP1R12A"      "PPP1R12B"      "PPP2CA"        "PPP2R3C"       "PPP2R5C"       "PPP3CA"        "PPP3CB"        "PPP3R1"        "PPP4R2"        "PPWD1"         "PRDM4"         "PRKAA1"        "PRKACB"        "PRKAR2B"       "PRKCI"         "PRKD3"         "PRPF39"        "PRPF40A"       "PRPF4B"        "PRRC1"         "PSD3"          "PSIP1"         "PSMD1"         "PSMD12"        "PTAR1"         "PTBP2"         "PTCD3"         "PTENP1"        "PTER"          "PTK2"          "PTP4A1"        "PTPLAD2"       "PTPN11"        "PTPN22"        "PTPRG"         "PTPRM"         "PUM2"          "PURB"          "PUS10"         "PUS3"          "PUS7"          "PUS7L"         "PXK"           "PYROXD1"       "QKI"           "QSER1"         "R3HDM1"        "RAB11FIP2"     "RAB12"         "RAB18"         "RAB23"         "RAB27B"        "RAB2A"         "RAB30"         "RAB39"        
[1179] "RAB3GAP1"      "RAB3GAP2"      "RAB3IP"        "RAB8B"         "RABEP1"        "RABGAP1"       "RABGAP1L"      "RAD17"         "RAD18"         "RAD21"         "RAD50"         "RAD54B"        "RAD9B"         "RANBP2"        "RANBP6"        "RAP1GDS1"      "RAP2A"         "RAPGEF6"       "RAPH1"         "RASA1"         "RASA2"         "RASGRP1"       "RASSF6"        "RB1"           "RB1CC1"        "RBAK"          "RBBP6"         "RBBP8"         "RBM12B"        "RBM25"         "RBM26"         "RBM27"         "RBM39"         "RBM41"         "RBM45"         "RC3H1"         "RC3H2"         "RCHY1"         "RCOR3"         "RDX"           "RECQL"         "REL"           "REV3L"         "RFX3"          "RFX7"          "RFXAP"         "RG9MTD3"       "RGNEF"         "RGPD1"         "RGPD3"         "RGPD4"         "RGPD5"         "RGPD6"         "RGS1"          "RGS13"         "RICS"          "RICTOR"        "RIF1"          "RIMKLB"        "RIOK2"         "RIOK3"         "RIPK2"        
[1241] "RLF"           "RMI1"          "RMND5A"        "RNF103"        "RNF141"        "RNF146"        "RNF160"        "RNF168"        "RNF169"        "RNF2"          "RNF219"        "RNF6"          "RNMT"          "RNPC3"         "ROCK2"         "ROD1"          "RORB"          "RP11-484H12.6" "RP11-94I2.2"   "RP2"           "RP6-213H19.1"  "RPAP2"         "RPAP3"         "RPE"           "RPGR"          "RPGRIP1L"      "RPRD1A"        "RPS6KA3"       "RPS6KA5"       "RPS6KB1"       "RPS6KC1"       "RRM2B"         "RSBN1"         "RSF1"          "RSPRY1"        "RSRC1"         "RSRC2"         "RSU1"          "RTKN2"         "RTTN"          "RWDD3"         "RYBP"          "RYR2"          "SACM1L"        "SACS"          "SAMD9"         "SAMD9L"        "SAMSN1"        "SAPS3"         "SART3"         "SASS6"         "SBNO1"         "SCAMP1"        "SCAPER"        "SCARB2"        "SCFD1"         "SCN8A"         "SCRN3"         "SCYL2"         "SDCCAG1"       "SDCCAG10"      "SDCCAG8"      
[1303] "SEC23A"        "SEC23IP"       "SEC24D"        "SEC62"         "SEC63"         "SECISBP2L"     "SEMA3A"        "SEMA5A"        "SENP6"         "SENP7"         "SEPSECS"       "SEPT14"        "SERAC1"        "SERPINB8"      "SETD2"         "SETDB2"        "SETX"          "SF3B1"         "SFMBT1"        "SFRS1"         "SFRS11"        "SFRS12"        "SFRS12IP1"     "SFRS18"        "SFRS2IP"       "SFRS5"         "SGCB"          "SGK3"          "SGMS1"         "SGOL1"         "SGTB"          "SHOC2"         "SHPRH"         "SIKE1"         "SIN3A"         "SKAP2"         "SKIL"          "SLAIN2"        "SLC12A2"       "SLC15A2"       "SLC25A12"      "SLC25A21"      "SLC25A36"      "SLC25A40"      "SLC25A46"      "SLC26A4"       "SLC2A13"       "SLC30A5"       "SLC30A9"       "SLC35A3"       "SLC35F5"       "SLC38A2"       "SLC39A10"      "SLC44A1"       "SLC4A7"        "SLC5A3"        "SLC7A11"       "SLFN12"        "SLK"           "SLMAP"         "SLMO2"         "SLTM"         
[1365] "SLU7"          "SMA5"          "SMAD5"         "SMARCAD1"      "SMC1B"         "SMC2"          "SMC3"          "SMC4"          "SMC5"          "SMC6"          "SMCHD1"        "SMEK1"         "SMEK2"         "SMG1"          "SMURF2"        "SNORA58"       "SNORA8"        "SNORD109A"     "SNORD5"        "SNORD53"       "SNRK"          "SNRNP48"       "SNRPA1"        "SNRPE"         "SNRPN"         "SNW1"          "SNX13"         "SNX16"         "SNX19"         "SNX6"          "SOCS4"         "SON"           "SOS1"          "SOS2"          "SOX5"          "SP100"         "SP3"           "SP4"           "SPAG9"         "SPAST"         "SPATA5"        "SPATS2"        "SPCS3"         "SPG11"         "SPIN1"         "SPIN4"         "SPOPL"         "SR140"         "SRBD1"         "SRFBP1"        "SRP54"         "SRPK2"         "SSB"           "SSFA2"         "SSX2IP"        "ST8SIA4"       "STAG1"         "STAG2"         "STAM"          "STAM2"         "STARD4"        "STAT4"        
[1427] "STAU2"         "STIL"          "STIM2"         "STK17B"        "STK3"          "STK38L"        "STK4"          "STRBP"         "STRN"          "STRN3"         "STT3B"         "STX17"         "STXBP3"        "STXBP4"        "STXBP5"        "STYX"          "SUCLG2"        "SUMO4"         "SUPT16H"       "SUPT3H"        "SUZ12"         "SYNE2"         "SYNJ1"         "SYTL2"         "TAF15"         "TAF1A"         "TAF1D"         "TAF2"          "TAF4B"         "TAF7"          "TAF9"          "TAF9B"         "TAOK1"         "TAOK3"         "TAS2R13"       "TAS2R31"       "TAS2R4"        "TAS2R43"       "TAS2R50"       "TAX1BP1"       "TBC1D12"       "TBC1D15"       "TBC1D19"       "TBC1D23"       "TBCKL"         "TBK1"          "TBL1XR1"       "TC2N"          "TCEA1"         "TCERG1"        "TCF12"         "TCF4"          "TCP1"          "TEAD1"         "TET2"          "TEX15"         "TFAM"          "TFEC"          "TGFBR1"        "TGS1"          "THAP5"         "THAP6"        
[1489] "THEMIS"        "THOC1"         "THOC2"         "THUMPD1"       "THUMPD2"       "TICAM2"        "TIPIN"         "TJP1"          "TLK1"          "TLK2"          "TM9SF3"        "TMED5"         "TMED8"         "TMEM106B"      "TMEM123"       "TMEM161B"      "TMEM167A"      "TMEM188"       "TMEM194A"      "TMEM2"         "TMEM30A"       "TMEM38B"       "TMEM55A"       "TMEM56"        "TMEM67"        "TMEM68"        "TMEM87A"       "TMEM87B"       "TMF1"          "TMOD2"         "TMOD3"         "TMTC3"         "TMX1"          "TMX3"          "TNIK"          "TNKS2"         "TNPO1"         "TNRC6A"        "TNRC6B"        "TOP1"          "TOP2A"         "TOP2B"         "TOPBP1"        "TOPORS"        "TOR1AIP2"      "TP53BP2"       "TP63"          "TPD52"         "TPH1"          "TPP2"          "TPR"           "TRAM1"         "TRAPPC10"      "TRAPPC6B"      "TRDMT1"        "TRIM13"        "TRIM23"        "TRIM33"        "TRIM36"        "TRIM69"        "TRIP11"        "TRIP12"       
[1551] "TRMT11"        "TROVE2"        "TRPM7"         "TRUB1"         "TSNAX"         "TSPAN12"       "TSPAN13"       "TSTD2"         "TTC14"         "TTC17"         "TTC21B"        "TTC3"          "TTC35"         "TTC37"         "TTF2"          "TTK"           "TUBGCP3"       "TWF1"          "UBA5"          "UBA6"          "UBE2J1"        "UBE3A"         "UBE4A"         "UBL3"          "UBLCP1"        "UBN2"          "UBR1"          "UBR3"          "UBXN2A"        "UBXN2B"        "UBXN7"         "UCHL5"         "UEVLD"         "UFM1"          "UGGT2"         "UHRF1BP1L"     "ULK4"          "UNQ1870"       "UNQ565"        "UNQ6228"       "UPF2"          "UPF3B"         "UQCRB"         "USO1"          "USP1"          "USP15"         "USP16"         "USP24"         "USP25"         "USP3"          "USP32"         "USP34"         "USP37"         "USP38"         "USP45"         "USP47"         "USP53"         "USP6"          "USP7"          "USP8"          "USP9X"         "USPL1"        
[1613] "UST"           "UTP15"         "UTP20"         "UTP23"         "UTRN"          "UVRAG"         "VAMP4"         "VCL"           "VCPIP1"        "VEZT"          "VPS13A"        "VPS13B"        "VPS13C"        "VPS13D"        "VPS26A"        "VPS29"         "VPS36"         "VPS37A"        "VPS41"         "VPS45"         "VPS54"         "VPS8"          "VRK2"          "VTA1"          "WAPAL"         "WDHD1"         "WDR17"         "WDR26"         "WDR33"         "WDR36"         "WDR43"         "WDR44"         "WDR48"         "WDR51B"        "WDR63"         "WDR67"         "WDR89"         "WHAMML1"       "WNK1"          "WRN"           "WWP1"          "XAF1"          "XPA"           "XPO1"          "XPOT"          "XRCC4"         "XRCC5"         "XRN1"          "YAF2"          "YES1"          "YOD1"          "YTHDC1"        "YTHDC2"        "YTHDF3"        "ZBTB1"         "ZBTB11"        "ZBTB33"        "ZBTB37"        "ZBTB38"        "ZBTB43"        "ZBTB44"        "ZBTB6"        
[1675] "ZC3H11A"       "ZC3H12C"       "ZC3H13"        "ZC3H14"        "ZC3H15"        "ZC3H7A"        "ZC3HAV1"       "ZCCHC11"       "ZCCHC6"        "ZCCHC7"        "ZDBF2"         "ZDHHC17"       "ZDHHC2"        "ZDHHC21"       "ZEB1"          "ZFAND1"        "ZFAND5"        "ZFC3H1"        "ZFP1"          "ZFP106"        "ZFP161"        "ZFP62"         "ZFR"           "ZFX"           "ZFYVE16"       "ZHX1"          "ZMAT3"         "ZMYM6"         "ZNF107"        "ZNF117"        "ZNF12"         "ZNF121"        "ZNF131"        "ZNF138"        "ZNF140"        "ZNF143"        "ZNF146"        "ZNF148"        "ZNF175"        "ZNF184"        "ZNF192"        "ZNF195"        "ZNF215"        "ZNF217"        "ZNF227"        "ZNF235"        "ZNF24"         "ZNF248"        "ZNF25"         "ZNF252"        "ZNF253"        "ZNF254"        "ZNF26"         "ZNF260"        "ZNF267"        "ZNF271"        "ZNF273"        "ZNF277"        "ZNF280B"       "ZNF280C"       "ZNF280D"       "ZNF286A"      
[1737] "ZNF292"        "ZNF295"        "ZNF322A"       "ZNF326"        "ZNF33A"        "ZNF35"         "ZNF354A"       "ZNF365"        "ZNF37A"        "ZNF407"        "ZNF41"         "ZNF426"        "ZNF430"        "ZNF431"        "ZNF451"        "ZNF484"        "ZNF507"        "ZNF510"        "ZNF518A"       "ZNF518B"       "ZNF519"        "ZNF529"        "ZNF558"        "ZNF567"        "ZNF577"        "ZNF605"        "ZNF613"        "ZNF614"        "ZNF621"        "ZNF624"        "ZNF638"        "ZNF643"        "ZNF644"        "ZNF649"        "ZNF652"        "ZNF654"        "ZNF655"        "ZNF658"        "ZNF675"        "ZNF680"        "ZNF695"        "ZNF706"        "ZNF708"        "ZNF714"        "ZNF721"        "ZNF724P"       "ZNF766"        "ZNF770"        "ZNF776"        "ZNF780A"       "ZNF782"        "ZNF805"        "ZNF81"         "ZNF876P"       "ZNF91"         "ZNHIT6"        "ZRANB2"        "ZRANB3"        "ZUFSP"         "ZYG11B"        "ZZZ3"          "tcag7.907"    
Size group 15 : 1532 
   [1] "A1BG"            "A2BP1"           "AADACL2"         "ABCA9"           "ABCB8"           "ABCC11"          "ABCC3"           "ABCC8"           "ABLIM2"          "ABT1"            "ACCN3"           "ACCN5"           "ACE"             "ACTA1"           "ACTN2"           "ACTN3"           "ADAM30"          "ADAM6"           "ADAM8"           "ADAMTS14"        "ADAMTS2"         "ADAMTSL3"        "ADCK5"           "ADCY8"           "ADIPOQ"          "ADRA2C"          "ADRB3"           "AES"             "AGAP3"           "AGBL1"           "AGFG2"           "AGMAT"           "AGPAT2"          "AGRP"            "AGXT"            "AIFM3"           "AIPL1"           "AIRE"            "AKR1C3"          "AKR1D1"          "AKR7A3"          "ALAS2"           "ALDH1A1"         "ALDH1L1"         "ALLC"            "ALX3"            "AMAC1L3"         "AMIGO1"          "AMZ1"            "ANGEL1"          "ANKH"            "ANKK1"           "ANKRD2"          "ANKRD55"         "ANO7"           
  [56] "ANO8"            "ANPEP"           "ANXA2P3"         "AP1G2"           "APCDD1"          "APEX2"           "APITD1"          "APOE"            "AQP1"            "AQP11"           "AQP12A"          "AQP8"            "ARC"             "ARFGAP1"         "ARHGEF10L"       "ARHGEF15"        "ARHGEF16"        "ARL6IP4"         "ARMCX1"          "ARR3"            "ARRB2"           "ART1"            "ASB16"           "ASGR1"           "ASGR2"           "ASPG"            "ATCAY"           "ATF5"            "ATG2A"           "ATOH1"           "ATP10B"          "ATP13A1"         "ATP1A3"          "ATP1B2"          "ATP6V0A1"        "ATXN2"           "ATXN2L"          "ATXN7L2"         "AVP"             "AZU1"            "B3GALT4"         "B3GNT3"          "B3GNT4"          "B4GALNT4"        "BAD"             "BAIAP2L2"        "BAP1"            "BARHL1"          "BARX2"           "BBC3"            "BCAS4"           "BEX4"            "BIVM"            "BOK"             "BOLA1"          
 [111] "BRI3"            "BRSK1"           "BTBD2"           "BTNL2"           "BVES"            "C10orf35"        "C10orf54"        "C10orf95"        "C11orf21"        "C11orf42"        "C11orf70"        "C11orf88"        "C12orf34"        "C12orf68"        "C13orf28"        "C14orf162"       "C14orf177"       "C14orf21"        "C15orf38"        "C15orf55"        "C16orf3"         "C16orf38"        "C16orf5"         "C16orf74"        "C17orf103"       "C17orf28"        "C17orf56"        "C17orf63"        "C17orf65"        "C17orf68"        "C18orf16"        "C19orf12"        "C19orf24"        "C19orf25"        "C19orf30"        "C19orf34"        "C19orf54"        "C19orf55"        "C19orf59"        "C19orf61"        "C19orf73"        "C1QB"            "C1QC"            "C1QL1"           "C1QTNF2"         "C1orf111"        "C1orf146"        "C1orf227"        "C1orf50"         "C1orf65"         "C1orf92"         "C20orf118"       "C20orf141"       "C20orf144"       "C20orf165"      
 [166] "C20orf173"       "C20orf181"       "C20orf185"       "C21orf58"        "C21orf84"        "C22orf33"        "C22orf42"        "C2orf54"         "C2orf57"         "C2orf65"         "C2orf68"         "C2orf70"         "C2orf71"         "C2orf81"         "C2orf82"         "C3orf32"         "C3orf53"         "C3orf54"         "C3orf55"         "C4orf14"         "C4orf49"         "C5orf38"         "C6orf1"          "C6orf105"        "C6orf122"        "C6orf124"        "C6orf15"         "C6orf208"        "C6orf97"         "C7orf34"         "C7orf50"         "C7orf55"         "C9orf103"        "C9orf50"         "C9orf9"          "CABP1"           "CABP2"           "CACNA1H"         "CACNA1I"         "CACNA1S"         "CACNB4"          "CACNG3"          "CALB2"           "CALCB"           "CALHM2"          "CALHM3"          "CALR3"           "CALY"            "CAMK2N2"         "CAMTA2"          "CAPN5"           "CAPS"            "CARTPT"          "CATSPER4"        "CBFA2T2"        
 [221] "CBR1"            "CBR3"            "CBS"             "CBX8"            "CCBL1"           "CCDC105"         "CCDC130"         "CCDC154"         "CCDC157"         "CCDC51"          "CCL19"           "CCNJL"           "CCNL2"           "CCR10"           "CCS"             "CCT8L2"          "CD164L2"         "CD19"            "CD1A"            "CD207"           "CD28"            "CD300LD"         "CD300LG"         "CD72"            "CD81"            "CDC42EP4"        "CDC42EP5"        "CDCP2"           "CDH13"           "CDH15"           "CDH22"           "CDH29"           "CDH4"            "CDK5R2"          "CDKN1C"          "CDSN"            "CDX2"            "CEBPA"           "CEBPE"           "CELA1"           "CEP72"           "CFD"             "CFHR2"           "CFL1"            "CHAT"            "CHCHD10"         "CHCHD5"          "CHD5"            "CHDH"            "CHI3L1"          "CHL1"            "CHRM4"           "CHRNB4"          "CHST12"          "CHST8"          
 [276] "CHSY3"           "CHTF18"          "CILP2"           "CISH"            "CITED2"          "CKM"             "CLCN6"           "CLDN10"          "CLDN11"          "CLDN15"          "CLIC3"           "CLK2"            "CLSTN3"          "CLUL1"           "CNFN"            "CNNM1"           "CNTD2"           "CNTN6"           "COBL"            "COL11A1"         "COL12A1"         "COL16A1"         "COL17A1"         "COL21A1"         "COL23A1"         "COL24A1"         "COL4A1"          "COL4A2"          "COL4A4"          "COL5A3"          "COL6A1"          "COL6A2"          "COL7A1"          "COL9A3"          "COMP"            "COQ9"            "CORO1B"          "COX18"           "COX4I2"          "COX8C"           "CPAMD8"          "CPLX1"           "CPLX2"           "CPS1"            "CPT1B"           "CPVL"            "CPXM2"           "CRB3"            "CRHBP"           "CRIM1"           "CRIP1"           "CRISPLD2"        "CRNN"            "CRYBB1"          "CRYGN"          
 [331] "CSDA"            "CSDC2"           "CSMD1"           "CSN1S2A"         "CSNK1A1L"        "CST4"            "CST7"            "CT47A1"          "CT47A10"         "CTAG2"           "CTNNBIP1"        "CTRB1"           "CTRB2"           "CTRL"            "CTSD"            "CTSF"            "CTSL3"           "CTXN1"           "CXCL12"          "CXCL2"           "CXCR5"           "CXorf40B"        "CXorf64"         "CYGB"            "CYP26C1"         "CYP2D7P1"        "CYP2W1"          "CYP4F12"         "CYR61"           "CYS1"            "CYTH2"           "CYTSB"           "D2HGDH"          "DAPK2"           "DAZ1"            "DAZ2"            "DCD"             "DCX"             "DDIT4L"          "DDN"             "DDO"             "DDX11"           "DDX19B"          "DEF8"            "DEFB129"         "DEFT1P"          "DEGS2"           "DENND1A"         "DENND4B"         "DEPDC6"          "DEPDC7"          "DGKB"            "DHDH"            "DHRS4"           "DHRS4L2"        
 [386] "DIO3OS"          "DIRAS2"          "DIRAS3"          "DLEU7"           "DLGAP3"          "DLK1"            "DLL1"            "DLX2"            "DMBT1"           "DMRT1"           "DMRT3"           "DMRTB1"          "DNAJB8"          "DOC2A"           "DOHH"            "DOK1"            "DOK2"            "DOK7"            "DOM3Z"           "DPM3"            "DRD2"            "DRD3"            "DSCAM"           "DSG4"            "DULLARD"         "DUS3L"           "DUSP2"           "DUSP23"          "DUSP28"          "DUSP9"           "DYNC1I1"         "DYRK1B"          "EBF4"            "ECE2"            "EDC4"            "EDN3"            "EFNA2"           "EFNB2"           "EGR4"            "EID2"            "EIF4E1B"         "ELANE"           "ELAVL1"          "ELF3"            "ELF5"            "ELN"             "EMID1"           "EMILIN1"         "EN2"             "ENG"             "ENTPD2"          "ENTPD6"          "EPHA1"           "EPHA8"           "EPHX4"          
 [441] "EPN3"            "EPS8L3"          "ERF"             "ERP27"           "ESPN"            "ETV3L"           "EVL"             "EVX2"            "EYS"             "F2RL3"           "F9"              "FABP12"          "FABP6"           "FAM101A"         "FAM109A"         "FAM109B"         "FAM113A"         "FAM125B"         "FAM127A"         "FAM131B"         "FAM132A"         "FAM148C"         "FAM162B"         "FAM167B"         "FAM173A"         "FAM179A"         "FAM180A"         "FAM181A"         "FAM184B"         "FAM188B"         "FAM19A5"         "FAM24A"          "FAM3D"           "FAM43B"          "FAM46B"          "FAM46D"          "FAM69B"          "FAM71E1"         "FAM83A"          "FAM83C"          "FAM83H"          "FAM84A"          "FAM87A"          "FAM90A7"         "FAM92A3"         "FAM98C"          "FAT1"            "FBLN7"           "FBRSL1"          "FBXL17"          "FBXL18"          "FBXL8"           "FBXO2"           "FBXW9"           "FER1L5"         
 [496] "FEZ1"            "FEZF1"           "FGD5"            "FGF19"           "FIBCD1"          "FIGLA"           "FLJ23834"        "FLJ25996"        "FLJ26245"        "FLJ27255"        "FLJ40292"        "FLJ41170"        "FLJ44838"        "FLJ45256"        "FLJ46121"        "FLJ46365"        "FLRT1"           "FLT1"            "FMNL1"           "FMO9P"           "FOLR2"           "FOXA2"           "FOXB1"           "FOXB2"           "FOXC2"           "FOXE3"           "FOXI2"           "FOXM1"           "FOXQ1"           "FPR3"            "FRMD1"           "FRMD8"           "FSD2"            "FSTL4"           "FTCD"            "FTHL3P"          "FTMT"            "FUZ"             "FXC1"            "FXYD1"           "FXYD5"           "FZD1"            "FZD10"           "FZD9"            "G0S2"            "GABRA6"          "GABRB1"          "GABRB3"          "GABRD"           "GABRG1"          "GABRR3"          "GADD45GIP1"      "GADL1"           "GAL"             "GAL3ST2"        
 [551] "GALNT14"         "GALT"            "GATA5"           "GCGR"            "GCM2"            "GCNT7"           "GDAP1L1"         "GGA1"            "GGTLC2"          "GHRH"            "GJA4"            "GJB1"            "GJC2"            "GLI2"            "GLIS1"           "GLTPD2"          "GNA14"           "GNG12"           "GP1BB"           "GP2"             "GP6"             "GPAT2"           "GPBAR1"          "GPER"            "GPM6A"           "GPR119"          "GPR123"          "GPR150"          "GPR172B"         "GPR27"           "GPR6"            "GPR61"           "GPR62"           "GRB10"           "GRB7"            "GREB1"           "GRIK3"           "GRIN2C"          "GRM4"            "GRRP1"           "GRTP1"           "GSC2"            "GSS"             "GTPBP1"          "H19"             "H1F0"            "HAGHL"           "HAND1"           "HAO1"            "HAS3"            "HBB"             "HBM"             "HCN2"            "HCN3"            "HCRTR1"         
 [606] "HES2"            "HEY1"            "HGC6.3"          "HGF"             "HHATL"           "HIPK4"           "HIST1H4F"        "HIST3H2A"        "HLA-DRB5"        "HMGA1"           "HMGB3L1"         "HMGB4"           "HMX2"            "HNF4A"           "HNRNPL"          "HOXA9"           "HOXB8"           "HOXC12"          "HOXD4"           "HR"              "HRK"             "HS3ST4"          "HS3ST5"          "HS3ST6"          "HS6ST2"          "HSD17B1"         "HSFX1"           "HSPA2"           "HSPG2"           "HTRA1"           "HTRA3"           "HYDIN"           "HYI"             "ID4"             "IER5L"           "IFFO1"           "IFNA5"           "IGFBP1"          "IGFBP2"          "IGFBP6"          "IGFBP7"          "IGFBPL1"         "IGFL1"           "IGHMBP2"         "IGSF8"           "IL11"            "IL17C"           "IL17D"           "IL1F9"           "IL25"            "IL28A"           "ILDR2"           "INA"             "INO80B"          "INSL3"          
 [661] "INSM1"           "IQCA1"           "IQSEC3"          "IRF2"            "IRGC"            "IRS1"            "IRX2"            "IRX3"            "ITGB1BP3"        "ITGB4"           "ITIH2"           "ITIH3"           "ITIH5"           "ITPRIP"          "JAG2"            "JPH1"            "KANK2"           "KAT2A"           "KAZALD1"         "KCNA4"           "KCNF1"           "KCNG2"           "KCNH1"           "KCNH4"           "KCNIP3"          "KCNJ10"          "KCNJ4"           "KCNJ9"           "KCNK15"          "KCNK3"           "KCNK4"           "KCNK6"           "KCNK7"           "KCNQ3"           "KCNS1"           "KCP"             "KCTD12"          "KCTD14"          "KCTD8"           "KHDRBS3"         "KIAA0556"        "KIAA1328"        "KIAA1543"        "KIAA1654"        "KIAA1949"        "KIF25"           "KIF2B"           "KIR3DX1"         "KISS1"           "KLC3"            "KLHDC7A"         "KLHL17"          "KLK4"            "KLK5"            "KLKP1"          
 [716] "KNDC1"           "KREMEN2"         "KRT20"           "KRT3"            "KRT7"            "KRT73"           "KRT77"           "KRT85"           "KRTAP1-1"        "KRTAP10-1"       "KRTAP10-12"      "KRTAP10-3"       "KRTAP10-7"       "KRTAP10-9"       "KRTAP2-4"        "KRTAP4-12"       "KRTAP4-4"        "KRTAP6-1"        "KRTDAP"          "L1CAM"           "L3MBTL2"         "LAMA2"           "LAMA4"           "LAMB4"           "LAT2"            "LAYN"            "LBX2"            "LCE1F"           "LCE3A"           "LCE3B"           "LCK"             "LCP2"            "LDB2"            "LDLRAD1"         "LDLRAD3"         "LECT1"           "LETMD1"          "LGALS1"          "LGALS2"          "LGALS7"          "LGI4"            "LGR6"            "LHFPL1"          "LHFPL4"          "LHX4"            "LHX6"            "LIFR"            "LILRA6"          "LIMD2"           "LIME1"           "LINGO3"          "LLGL2"           "LMCD1"           "LMO1"            "LOC100128292"   
 [771] "LOC100129113"    "LOC100129484"    "LOC100130174"    "LOC100131497"    "LOC100131606"    "LOC100131726"    "LOC100132354"    "LOC146336"       "LOC158960"       "LOC220077"       "LOC347549"       "LOC348926"       "LOC387720"       "LOC389493"       "LOC389634"       "LOC389813"       "LOC389936"       "LOC390414"       "LOC399904"       "LOC440015"       "LOC440461"       "LOC440742"       "LOC441177"       "LOC441208"       "LOC441268"       "LOC642776"       "LOC645317"       "LOC645978"       "LOC654342"       "LOC65998"        "LOC729173"       "LOC84931"        "LOC93622"        "LOX"             "LOXHD1"          "LPHN1"           "LPO"             "LPPR2"           "LRCH4"           "LRFN1"           "LRFN2"           "LRFN4"           "LRP1B"           "LRRC2"           "LRRC24"          "LRRC25"          "LRRC26"          "LRRC34"          "LRRC4B"          "LRRC61"          "LRRTM4"          "LTB"             "LTBP2"           "LTBP4"           "LTK"            
 [826] "LUZP4"           "LY6G5B"          "LY6G6D"          "LY6G6F"          "LY6H"            "LYL1"            "LYNX1"           "LYPD2"           "MADCAM1"         "MAFG"            "MAGEA5"          "MAGEA6"          "MAGEA8"          "MAGEA9"          "MAGEB3"          "MAGEC2"          "MALL"            "MAN2C1"          "MAP1B"           "MAP2K6"          "MAP3K4"          "MAP3K6"          "MAP3K7IP1"       "MAP4K1"          "MAPK15"          "MAPK4"           "MAPT"            "MARCH1"          "MARCKSL1"        "MARK4"           "MARVELD1"        "MARVELD3"        "MATN4"           "MAX"             "MBLAC1"          "MBOAT4"          "MCF2L"           "MCHR2"           "MDK"             "MED15"           "MED25"           "MEF2D"           "MEG3"            "MEGF6"           "MEIS3"           "METRN"           "MEX3D"           "MFSD10"          "MGAT3"           "MGC10814"        "MGC16121"        "MGC21881"        "MGC34796"        "MGC50722"        "MIB2"           
 [881] "MIDN"            "MINK1"           "MLL4"            "MLST8"           "MLXIP"           "MLXIPL"          "MMEL1"           "MMP13"           "MMP14"           "MMP17"           "MMP23B"          "MMP7"            "MORN1"           "MORN3"           "MOS"             "MOSPD3"          "MOV10"           "MPG"             "MPL"             "MPP3"            "MPPED1"          "MPST"            "MRC2"            "MRGPRG"          "MRPL32"          "MRPL36"          "MRVI1"           "MS4A13"          "MS4A6E"          "MS4A7"           "MSLN"            "MSX1"            "MSX2P1"          "MT1L"            "MT1M"            "MT3"             "MTA1"            "MTCH1"           "MTMR11"          "MUC5B"           "MUM1L1"          "MUPCDH"          "MYADM"           "MYADML2"         "MYBBP1A"         "MYBPC1"          "MYBPC3"          "MYC"             "MYH4"            "MYL5"            "MYO15B"          "MYOZ3"           "NACAD"           "NAGS"            "NAT14"          
 [936] "NAT15"           "NCCRP1"          "NCKIPSD"         "NCRNA00086"      "NCRNA00176"      "NEBL"            "NEK5"            "NEU1"            "NEU4"            "NEUROD6"         "NFKBID"          "NFKBIL2"         "NHLH2"           "NHS"             "NIPAL4"          "NKD2"            "NKG7"            "NKX2-2"          "NKX2-3"          "NKX2-4"          "NKX2-5"          "NKX2-6"          "NKX6-1"          "NKX6-3"          "NME3"            "NMRAL1"          "NNAT"            "NOTCH3"          "NOTCH4"          "NOTUM"           "NOXO1"           "NPB"             "NPBWR2"          "NPDC1"           "NPFFR1"          "NPPB"            "NPPC"            "NPSR1"           "NPW"             "NPY2R"           "NRARP"           "NRGN"            "NRN1L"           "NRTN"            "NT5C1A"          "NUB1"            "NUBP2"           "NUDT14"          "NUDT22"          "NXF2"            "NXPH1"           "NYX"             "OC90"            "OCM2"            "ODZ4"           
 [991] "OLIG1"           "OPN1MW2"         "OPN4"            "OPRL1"           "OR10AG1"         "OR10R2"          "OR13C9"          "OR13G1"          "OR13H1"          "OR1F1"           "OR1L1"           "OR2A25"          "OR2T8"           "OR4D11"          "OR4D5"           "OR51F2"          "OR52N4"          "OR5P2"           "OR6N1"           "OR6V1"           "OR7G1"           "OSBP2"           "OSBPL5"          "OSGIN1"          "OSTbeta"         "OTOP2"           "OXCT2"           "OXT"             "P4HTM"           "PACSIN1"         "PAGE4"           "PAK6"            "PALM3"           "PANK4"           "PAP2D"           "PARD3"           "PAX1"            "PCBD2"           "PCDH1"           "PCDHA11"         "PCDHAC1"         "PCIF1"           "PCK1"            "PCSK4"           "PCSK9"           "PCYOX1L"         "PDCD1"           "PDCL2"           "PDIA2"           "PDZD4"           "PF4V1"           "PGAM2"           "PGBD5"           "PGLYRP3"         "PHF19"          
[1046] "PI4KAP2"         "PIF1"            "PIGS"            "PIN1L"           "PIP5KL1"         "PITPNM2"         "PITX3"           "PKN3"            "PKP3"            "PLA2G2C"         "PLA2G4F"         "PLAC2"           "PLAUR"           "PLCH2"           "PLD3"            "PLD4"            "PLEKHG7"         "PLEKHH3"         "PLIN1"           "PLLP"            "PLVAP"           "PLXDC1"          "PLXNA2"          "PLXNB1"          "PMEPA1"          "PMS2L1"          "PMS2L5"          "POLR2J2"         "POM121L10P"      "POM121L12"       "POM121L1P"       "POMT1"           "POU3F2"          "POU3F3"          "PPAP2C"          "PPARG"           "PPL"             "PPP1R16B"        "PPP1R1A"         "PPP3R2"          "PRAM1"           "PRAMEF7"         "PRAP1"           "PRB1"            "PRB3"            "PRELP"           "PRIMA1"          "PRKCG"           "PRM1"            "PRM2"            "PROCA1"          "PROK1"           "PROP1"           "PRR10"           "PRR12"          
[1101] "PRR18"           "PRR22"           "PRR23B"          "PRRG1"           "PRRT1"           "PRRT3"           "PRSS22"          "PRSS8"           "PRSSL1"          "PRTN3"           "PSMB11"          "PSMG4"           "PSPN"            "PTDSS2"          "PTGES2"          "PTGFRN"          "PTH2"            "PTPN3"           "PVRL4"           "PXN"             "PYCARD"          "PYGO1"           "R3HDML"          "RAB11FIP5"       "RAB40A"          "RAB5C"           "RABEP2"          "RABL2B"          "RABL4"           "RADIL"           "RAMP1"           "RARRES2"         "RASD1"           "RASEF"           "RASGRP2"         "RASL12"          "RASSF7"          "RAX"             "RAX2"            "RBCK1"           "RBM14"           "RBMS2"           "RBP5"            "RBPMS2"          "RDH5"            "RDH8"            "REEP1"           "RELL1"           "RELL2"           "RENBP"           "REXO1"           "RGL3"            "RGS10"           "RGS11"           "RHBDD2"         
[1156] "RHPN1"           "RILP"            "RILPL2"          "RIN1"            "RIPK4"           "RNF112"          "RNF182"          "RNF183"          "RNF212"          "RNF222"          "ROBO1"           "ROGDI"           "RORC"            "RP1-21O18.1"     "RP11-118H4.2"    "RP13-102H20.1"   "RP3-402G11.5"    "RPL10L"          "RPL18AP3"        "RPL19"           "RPL23AP32"       "RPL27A"          "RPRML"           "RPS2P8"          "RPS6KA6"         "RPSAP52"         "RSAD1"           "RSPO4"           "RTKN"            "RTN2"            "RTN4RL2"         "RUNDC2C"         "RUNX3"           "RYR1"            "S100A7L2"        "S100A9"          "S1PR5"           "SAA1"            "SAC3D1"          "SAMD11"          "SAMD14"          "SBK1"            "SCARA3"          "SCARA5"          "SCARF1"          "SCGB3A1"         "SCN1A"           "SCN1B"           "SCUBE1"          "SDCBP2"          "SDR39U1"         "SEC14L2"         "SELV"            "SEMA3B"          "SERP2"          
[1211] "SERPINB12"       "SERPINE1"        "SERTAD1"         "SETD1B"          "SF1"             "SFRP5"           "SFRS16"          "SGCA"            "SGK493"          "SH2B3"           "SH3PXD2A"        "SH3TC1"          "SHANK3"          "SHC1"            "SHH"             "SHPK"            "SI"              "SIGLEC14"        "SIGLEC5"         "SILV"            "SIRT3"           "SIX2"            "SIX5"            "SIX6"            "SKI"             "SLAMF8"          "SLC13A5"         "SLC16A11"        "SLC16A2"         "SLC16A5"         "SLC17A3"         "SLC17A7"         "SLC18A2"         "SLC1A1"          "SLC22A18"        "SLC22A6"         "SLC23A1"         "SLC25A10"        "SLC25A22"        "SLC25A29"        "SLC25A41"        "SLC27A5"         "SLC2A10"         "SLC30A10"        "SLC35F4"         "SLC37A2"         "SLC37A4"         "SLC38A3"         "SLC46A2"         "SLC47A2"         "SLC5A5"          "SLC6A19"         "SLC6A2"          "SLC6A8"          "SLC9A3"         
[1266] "SLC9A3R2"        "SLC9A9"          "SLIT1"           "SLITRK4"         "SLPI"            "SMARCB1"         "SMARCD3"         "SMPD4"           "SMR3A"           "SMTNL2"          "SMYD4"           "SNCG"            "SNN"             "SNORD115-32"     "SNORD115-34"     "SNORD115-48"     "SNRNP35"         "SNRNP70"         "SNTA1"           "SNX21"           "SNX32"           "SNX7"            "SNX8"            "SOHLH1"          "SORCS1"          "SORCS2"          "SOX10"           "SOX17"           "SOX18"           "SOX21"           "SOX3"            "SOX8"            "SP2"             "SP9"             "SPAG4L"          "SPAG7"           "SPANXN3"         "SPDYE7P"         "SPDYE8P"         "SPI1"            "SPINK5L2"        "SPON2"           "SPRR2F"          "SPRR4"           "SPSB1"           "SPSB2"           "SPTBN4"          "SRL"             "SRPK3"           "ST6GALNAC3"      "ST6GALNAC5"      "STAG3L3"         "STARD8"          "STK11IP"         "STOML1"         
[1321] "STRA13"          "STRN4"           "SUFU"            "SULT1A1"         "SULT1A3"         "SULT1C2"         "SURF1"           "SUSD2"           "SYCN"            "SYDE1"           "SYN3"            "SYNGAP1"         "SYT15"           "SYVN1"           "TAS1R1"          "TBC1D10A"        "TBC1D28"         "TBP"             "TBXAS1"          "TCEB3B"          "TCERG1L"         "TCF15"           "TCL1B"           "TCP11"           "TCTE1"           "TDRD5"           "TEAD2"           "TEKT2"           "TESC"            "TESSP1"          "TESSP2"          "TEX28"           "TFAP2E"          "TGM3"            "THAP4"           "THBS3"           "THPO"            "THSD4"           "THSD7B"          "TJAP1"           "TLE2"            "TLX2"            "TMC3"            "TMCC3"           "TMEM106A"        "TMEM108"         "TMEM130"         "TMEM158"         "TMEM184A"        "TMEM190"         "TMEM196"         "TMEM214"         "TMEM219"         "TMEM22"          "TMEM41A"        
[1376] "TMEM42"          "TMEM59"          "TMEM72"          "TMEM82"          "TMEM8B"          "TMEM90A"         "TMEM90B"         "TMEM98"          "TMIE"            "TMIGD2"          "TMPRSS11E"       "TMPRSS4"         "TMSB4Y"          "TNFRSF13B"       "TNFRSF14"        "TNFRSF18"        "TNFRSF1A"        "TNFRSF4"         "TNFSF11"         "TNFSF12-TNFSF13" "TNNC2"           "TNNI2"           "TNP1"            "TNRC18"          "TNRC4"           "TOP3A"           "TOP3B"           "TP53"            "TP53I11"         "TP73"            "TPBG"            "TPSAB1"          "TPSD1"           "TRADD"           "TRAP1"           "TRIM17"          "TRIM41"          "TRIM42"          "TRIM47"          "TRIM62"          "TRIP6"           "TRPM2"           "TRPM3"           "TRPM5"           "TRPT1"           "TSPAN16"         "TSPAN32"         "TSPYL4"          "TTBK1"           "TTC4"            "TTLL10"          "TTLL2"           "TTLL7"           "TTYH1"           "TUBA4A"         
[1431] "TXNDC6"          "TYMS"            "TYROBP"          "UBAC2"           "UBAP1"           "UBQLNL"          "UCN"             "UGT2A1"          "UIMC1"           "UNC13C"          "UNCX"            "UNQ6193"         "UNQ6487"         "UNQ6490"         "UNQ6975"         "UNQ9370"         "USF2"            "USP22"           "UTF1"            "VANGL1"          "VAX2"            "VCX"             "VGLL2"           "VILL"            "VIPR1"           "VIT"             "VPS37C"          "VPS37D"          "VSIG2"           "VSTM2B"          "VTCN1"           "VWA1"            "VWA2"            "VWA3A"           "VWC2"            "WAS"             "WASH2P"          "WASH3P"          "WASH5P"          "WDR73"           "WDR90"           "WDR93"           "WIPI2"           "WISP1"           "WISP2"           "WIT1"            "WNT1"            "WNT10A"          "WNT3"            "WNT4"            "WNT5B"           "WNT9B"           "WT1"             "XAGE2"           "XKR7"           
[1486] "XPNPEP2"         "YBX2"            "YIPF7"           "YPEL4"           "YTHDF1"          "YY1"             "ZAP70"           "ZDHHC24"         "ZDHHC8P"         "ZFAND2A"         "ZFPM1"           "ZFR2"            "ZFYVE28"         "ZGPAT"           "ZIC3"            "ZMYND19"         "ZNF205"          "ZNF226"          "ZNF335"          "ZNF385C"         "ZNF436"          "ZNF444"          "ZNF497"          "ZNF517"          "ZNF532"          "ZNF554"          "ZNF572"          "ZNF575"          "ZNF579"          "ZNF585B"         "ZNF628"          "ZNF629"          "ZNF660"          "ZNF662"          "ZNF677"          "ZNF696"          "ZNF703"          "ZNF710"          "ZNF746"          "ZNF775"          "ZNF786"          "ZNF831"          "ZNF837"          "ZP4"             "ZSCAN18"         "hCG_1647286"     "hCG_2039148"    
Size group 14 : 266 
  [1] "ACLY"      "ACOT7"     "ACOT9"     "ACTG1"     "AHDC1"     "ALG3"      "AMBRA1"    "ANKRD35"   "ANKRD39"   "AP3D1"     "ARAF"      "ARL8A"     "ARPC1A"    "ARPC4"     "ASB8"      "ATP5I"     "BAT3"      "BAT5"      "BCL11B"    "BRD2"      "C12orf57"  "C17orf37"  "C17orf53"  "C19orf48"  "C1orf74"   "C21orf57"  "C22orf23"  "C3orf39"   "C6orf47"   "C9orf114"  "C9orf37"   "CAPZB"     "CCDC22"    "CCDC85B"   "CCDC97"    "CCL17"     "CCT3"      "CDC25C"    "CDCA8"     "CHCHD1"    "CHCHD2"    "CHERP"     "CLCN7"     "CLEC12A"   "CLPTM1L"   "COG8"      "COQ10A"    "CORO1A"    "CPSF1"     "CT45A1"    "CT45A2"    "CT45A3"    "CT45A4"    "CT45A5"    "CT45A6"    "CTSA"      "CUTA"      "CYB5R2"    "CYB5R3"    "CYC1"      "DAGLB"     "DBNL"      "DCAF7"     "DCPS"      "DCTN3"     "DENND1C"   "DGAT2"     "DHRS7B"    "DHX30"     "DNTTIP1"   "DPP3"      "DUSP14"    "DVL2"      "DVL3"      "EEFSEC"    "EGFL6"     "EIF4E2"    "EIF4ENIF1" "ELF4"      "EML3"      "EPHB3"     "ERGIC3"   
 [83] "EXOC7"     "EXOSC2"    "FAHD2B"    "FAM158A"   "FAM82A2"   "FANCG"     "FBXW5"     "FLNA"      "FOXRED2"   "FPGS"      "GATAD2A"   "GCC1"      "GKN2"      "GLTSCR1"   "GRM2"      "GRN"       "GSG2"      "GSTM4"     "GSTO1"     "GUSB"      "HECTD3"    "HIST1H2AC" "HLA-DOA"   "HOXD12"    "HYAL3"     "IDH2"      "IFNGR2"    "IFRD2"     "IL10RA"    "IL2RB"     "IL33"      "KIAA0100"  "KLK7"      "KRTAP9-2"  "LAS1L"     "LDB1"      "LENG9"     "LHB"       "LLGL1"     "LMAN2"     "LOC119358" "MAP3K11"   "MARS"      "MAVS"      "MDH2"      "MED16"     "MED24"     "MIF4GD"    "MIIP"      "MLEC"      "MLLT1"     "MMAB"      "MNT"       "MOGS"      "MORG1"     "MRPL23"    "MRPL51"    "MST150"    "MUS81"     "MYBPC2"    "MYO16"     "MYO1G"     "NACC1"     "NADSYN1"   "NCF4"      "NDUFA9"    "NDUFB2"    "NFKB2"     "NHP2L1"    "NIPSNAP1"  "NOP10"     "NPHP4"     "NTAN1"     "NUP210"    "NUTF2"     "OR2T11"    "OR51Q1"    "OR8J1"     "PACS1"     "PAFAH1B2"  "PARK7"     "PDE6D"    
[165] "PEX11B"    "PI4KB"     "PLA2G15"   "PODXL"     "POLDIP2"   "POMGNT1"   "POP5"      "PORCN"     "PPP1R10"   "PPP1R12C"  "PRKD2"     "PRMT5"     "PRO0461"   "PSG4"      "PSMB4"     "PTPN9"     "PTTG3P"    "PWP1"      "PXMP2"     "RAF1"      "RAMP2"     "RELA"      "RFX2"      "RHOBTB2"   "RHOF"      "RING1"     "RINL"      "RNF126"    "RNH1"      "ROMO1"     "RPL24"     "RPL8"      "RPS10"     "RPS10P13"  "RPS11"     "RPS18P9"   "RS1"       "SAP130"    "SAPS1"     "SEC61A1"   "SF3A2"     "SIPA1L3"   "SLC16A13"  "SLC25A1"   "SLC29A1"   "SLC44A2"   "SMARCD2"   "SMPD1"     "SNRPA"     "SNRPD2"    "SRF"       "SSU72"     "STARD3"    "SURF4"     "SUV39H1"   "SV2A"      "SYMPK"     "SYNGR2"    "SYS1"      "TCOF1"     "TCTA"      "THAP11"    "THYN1"     "TMEM141"   "TMEM161A"  "TMEM201"   "TMEM220"   "TMUB2"     "TOR1A"     "TRAPPC1"   "TREX2"     "TRIM11"    "TRIM14"    "TRIM45"    "TRMU"      "TRPC4AP"   "TSEN34"    "TSPYL6"    "TSSC1"     "TTC7A"     "UBA52"     "UCKL1"    
[247] "ULK3"      "UNG"       "UROD"      "USP21"     "VAT1"      "VAX1"      "VPS26B"    "WDR62"     "XAB2"      "YIPF3"     "YKT6"      "ZBTB45"    "ZBTB7A"    "ZC3H3"     "ZFP41"     "ZFYVE19"   "ZNF232"    "ZNF385A"   "ZNF48"     "ZNF687"   
Size group 16 : 264 
  [1] "ABAT"        "ACAP3"       "ACSS2"       "ADAM5P"      "ADAMTS10"    "ADAMTS13"    "ADCY10"      "ADCY4"       "AGXT2"       "ALDH1A2"     "APCDD1L"     "APOA1"       "APOD"        "APOL5"       "AQP6"        "ASIP"        "ATP2B2"      "BIRC7"       "BLNK"        "BSX"         "BTF3L1"      "C10orf72"    "C12orf59"    "C15orf49"    "C16orf91"    "C19orf33"    "C1orf172"    "C2orf27B"    "C2orf85"     "C3orf21"     "C4orf38"     "C9orf169"    "C9orf96"     "CALML3"      "CAMK1"       "CDC42BPG"    "CDH24"       "CFHR4"       "CHMP4C"      "CHRNG"       "CLDN19"      "CLEC16A"     "CLEC4GP1"    "CLSTN2"      "CNN1"        "COL2A1"      "COL5A1"      "CPLX3"       "CRMP1"       "CRYAA"       "CSF3"        "CSMD2"       "CTAG1A"      "CTSW"        "CYP26A1"     "DCAF12L2"    "DLGAP1"      "DMRTC2"      "DNAH11"      "DPEP3"       "DRD4"        "DUPD1"       "EME2"        "EMILIN3"     "ENHO"        "EPHX3"       "EPS8L1"      "ESR1"        "ETV2"        "FA2H"        "FADS6"      
 [72] "FAM128B"     "FAM148A"     "FAM159A"     "FAM160A2"    "FAM170A"     "FAM176A"     "FAM189A1"    "FAM70B"      "FAM83E"      "FBLN1"       "FGD2"        "FGL1"        "FLJ10404"    "FLJ36208"    "FLJ39639"    "FMOD"        "FOLR4"       "FOSL1"       "FUCA1"       "FUT1"        "FUT5"        "GABRE"       "GAS2L2"      "GBX2"        "GDF10"       "GPIHBP1"     "GPR158"      "GPR173"      "GPR26"       "GPR3"        "GREM1"       "GRHL3"       "GRIN2B"      "GRM6"        "GRP"         "HAO2"        "HAS1"        "HDC"         "HHIPL1"      "HILS1"       "HIST2H3A"    "HOXB1"       "HTR3A"       "IFITM5"      "IGHV4-31"    "IGLL1"       "IL1F5"       "IL27"        "IL28B"       "IL29"        "IL3"         "ISM2"        "ITGAD"       "ITK"         "KCNH2"       "KCNK12"      "KIAA0644"    "KIAA1644"    "KIF17"       "KRT6C"       "KRTAP2-1"    "KRTAP5-1"    "KRTAP5-10"   "KRTAP5-11"   "KRTAP5-7"    "LAMA5"       "LAMB1"       "LCE1D"       "LCE1E"       "LCE3E"       "LCNL1"      
[143] "LDB3"        "LDOC1L"      "LGALS9B"     "LHFPL5"      "LIPG"        "LMAN1L"      "LOC145814"   "LOC158572"   "LOC200261"   "LOC642648"   "LRRC29"      "LST-3TM12"   "MAFA"        "MESP1"       "MRPL27"      "MTMR9L"      "MUC2"        "MYL7"        "NAV1"        "NDUFA10"     "NECAB3"      "NEFM"        "NES"         "NLRP9"       "NPTXR"       "NPY"         "NSUN7"       "OGDHL"       "OPLAH"       "OR10J1"      "P2RX2"       "PAGE1"       "PAGE3"       "PDGFRB"      "PEX5L"       "PHLDB3"      "PIK3R5"      "PLA2G2D"     "PLEKHG5"     "PLUNC"       "PNLDC1"      "PP2672"      "PP8961"      "PPP1R14A"    "PRAMEF22"    "PRDM12"      "PRDX2"       "PRICKLE3"    "PRLH"        "PRR5"        "PRSS36"      "PSD"         "PTAFR"       "RAB7B"       "RAET1G"      "RGS3"        "RIMS4"       "RND2"        "RPS6KL1"     "SAMD7"       "SARDH"       "SEMA5B"      "SEPT4"       "SFN"         "SGPP2"       "SGSM1"       "SH3RF3"      "SHISA3"      "SIGLEC8"     "SLC13A3"     "SLC16A12"   
[214] "SLC44A4"     "SLC6A3"      "SLC7A9"      "SLC8A2"      "SLITRK5"     "SNCA"        "SNORD113-3"  "SOD3"        "SPSB4"       "SUSD3"       "SVEP1"       "SYN1"        "SYNGR1"      "SYT10"       "SYTL1"       "TAC4"        "TAS1R3"      "TBX15"       "TCIRG1"      "TEKT4"       "TINAGL1"     "TM6SF2"      "TMEM132C"    "TMEM17"      "TMEM178"     "TMEM200B"    "TMEM52"      "TMPRSS11A"   "TMPRSS8"     "TNFRSF1B"    "TNKS1BP1"    "TREML1"      "TREML4"      "TRPV3"       "UNQ6190"     "VAMP2"       "VN1R3"       "VTN"         "VWA3B"       "VWF"         "WDR4"        "WFDC9"       "ZBTB16"      "ZFPM2"       "ZNF454"      "ZNF469"      "ZNF616"      "ZNF773"      "ZNRF1"       "hCG_1990547" "hCG_2039146"
Size group 18 : 141 
  [1] "ACOT2"     "ACY1"      "AGPAT1"    "ALKBH7"    "APOA1BP"   "APRT"      "ARF5"      "ARHGEF10"  "ARMC5"     "ARX"       "AUP1"      "BSCL2"     "BSG"       "C15orf2"   "C15orf39"  "C19orf53"  "C19orf70"  "C1orf49"   "C21orf56"  "C8orf31"   "C9orf140"  "CALM3"     "CCDC61"    "CDCA3"     "CDK2AP2"   "CECR6"     "CLIC1"     "COMMD4"    "COPE"      "CPSF4"     "CTSE"      "CTU2"      "CYP2A6"    "DACH2"     "DUSP11"    "DYRK3"     "EDEM2"     "EFHD2"     "EIF2B4"    "ESRP2"     "FAM58A"    "FAM73B"    "FKBP8"     "FLYWCH2"   "FOXRED1"   "FRAT2"     "GALK1"     "GALR3"     "GATSL3"    "GDF5"      "GGT5"      "GNAI2"     "GNB2"      "GPAA1"     "GPR35"     "HCFC1R1"   "HGFAC"     "HLA-DMA"   "HPS1"      "HPS6"      "HTR4"      "ILK"       "KIAA1383"  "KRT6A"     "LIMK1"     "LOC643997" "LSMD1"     "MAPK3"     "MMD2"      "MORN5"     "MSI1"      "MT1F"      "MT1G"      "MYCBP"     "MYPOP"     "NANOS3"    "NCOR2"     "NDUFA3"    "NDUFS2"    "NDUFS8"    "NFAM1"     "NRXN2"    
 [83] "NSUN4"     "NT5C3L"    "OIP5"      "OR7A5"     "OR8K1"     "OSTalpha"  "OTUB1"     "PAK4"      "PEF1"      "PIN1"      "PIP5K1C"   "POLR2L"    "PPP1CA"    "PPP2R3B"   "PPP5C"     "PSMC4"     "QPCTL"     "RARG"      "RELB"      "RGS19"     "RHOC"      "RNPEPL1"   "RPL12"     "RPL13"     "RPS2P32"   "RPSAP15"   "SCAMP2"    "SCT"       "SEPX1"     "SERINC2"   "SGK2"      "SH2D2A"    "SH3BP2"    "SIGMAR1"   "SLC25A11"  "SLC25A39"  "SLC35C1"   "SLC9A3R1"  "SMAD3"     "SNORA80"   "SPDYE1"    "SPIB"      "SSSCA1"    "STX5"      "SYT8"      "TAPBPL"    "TCEB2"     "TMEM204"   "TMEM222"   "TMEM223"   "TMEM54"    "TRAF7"     "UBL7"      "VEGFB"     "WDR34"     "XRCC3"     "YIF1A"     "ZNF808"    "ZYX"      
Size group 10 : 133 
  [1] "ABCA3"         "ABCD4"         "ABCF1"         "ABLIM3"        "ACCN2"         "ADAMTS8"       "AGR3"          "AGXT2L2"       "ALOX12P2"      "AMPD3"         "ANO4"          "AQP7P1"        "ARAP1"         "ASB12"         "BGN"           "C12orf12"      "C12orf53"      "C13orf26"      "C16orf48"      "C16orf85"      "C19orf35"      "C1orf84"       "C1orf86"       "C21orf41"      "C2orf19"       "C4orf37"       "C5orf52"       "C6orf134"      "C6orf81"       "CACNB2"        "CACNG6"        "CARD11"        "CEACAM4"       "CELA3A"        "CHPF2"         "CNPY2"         "CNR2"          "CPA5"          "CTD-2090I13.4" "DCTN1"         "DEFB4"         "DNM1P35"       "DOK6"          "DPPA5"         "DUSP26"        "ERMN"          "FAM134A"       "FAM19A4"       "FAM38A"        "FCGRT"         "FLJ31713"      "FLJ43860"      "GADD45G"       "GALNS"         "GATA3"         "GPR152"        "GPX7"          "HMCN1"         "HOXA10"        "HSD11B1"       "HTR3E"         "IGLON5"       
 [63] "ILDR1"         "IQCH"          "IQGAP3"        "ISG15"         "ITGAM"         "KCNC4"         "KIAA0090"      "KIAA0182"      "KLK15"         "KRT15"         "KRT17"         "LIX1"          "LOC100128751"  "LOC388387"     "MAMDC2"        "MAN2A2"        "MAP7D1"        "MLL2"          "MMRN2"         "MON1A"         "NCAN"          "NEK8"          "NIACR1"        "NKAIN1"        "NMNAT3"        "NTN4"          "OR10J5"        "OR52R1"        "PABPC5"        "PDE6A"         "PEX10"         "PHOX2A"        "PIGV"          "PNPLA1"        "PPIL2"         "PRAMEF12"      "PRPF4"         "PRPSAP1"       "PSG9"          "PSTPIP2"       "RALGDS"        "RCCD1"         "SEMA3G"        "SERPINB5"      "SFTPA1"        "SH2D3A"        "SH3BGRL3"      "SLC30A3"       "SMG6"          "SP5"           "SRCAP"         "SRD5A2"        "SRRT"          "TBC1D25"       "TEKT1"         "TEP1"          "TGFB1I1"       "THY1"          "TMEM186"       "TPD52L1"       "TRIM16L"       "TRYX3"        
[125] "TSPAN6"        "TUT1"          "UBXN11"        "USH1G"         "XCL2"          "ZBTB48"        "ZNF524"        "ZNF671"        "ZNF76"        
Size group 2981 : 92 
 [1] "ABCC5"     "AHCYL2"    "ANGEL2"    "ANKRD32"   "ARCN1"     "ARL6"      "AVL9"      "BBS9"      "BXDC2"     "C21orf15"  "C5orf37"   "C6orf72"   "C9orf131"  "CCR8"      "CLDN20"    "CLIC2"     "COG3"      "CXorf42"   "DENR"      "DPM1"      "ECD"       "EIF2AK1"   "F2R"       "FAM120B"   "FAT3"      "FCER1G"    "FLJ42627"  "GFM2"      "GJA5"      "HEATR6"    "HERC6"     "HMGB1L1"   "IL18RAP"   "IL5RA"     "IL7"       "IMMP1L"    "INTS10"    "ISOC1"     "KLHDC2"    "LMTK2"     "LOC283398" "LPAR4"     "LRRC1"     "MAP2K4"    "MRPS36"    "NME7"      "NRD1"      "NUSAP1"    "OR4D1"     "OR56A5"    "PDE12"     "PECAM1"    "PKP4"      "PMS2"      "PSMA3"     "RGS2"      "RPL23AP53" "RPL23AP7"  "RPL23AP82" "RPRD2"     "SCARNA15"  "SGK196"    "SLC7A6OS"  "SNORA40"   "SNORD1A"   "SNORD21"   "SNORD45B"  "SPINK6"    "SQLE"      "SRP72"     "SSBP1"     "STX7"      "SYNRG"     "TBC1D1"    "TBL1X"     "TCEB1"     "TMEM185A"  "TMLHE"     "TNFAIP6"   "TNPO3"     "TRA2B"     "TRAJ17"    "TUBGCP4"  
[84] "UBA2"      "UBE2N"     "XPNPEP3"   "YLPM1"     "ZKSCAN2"   "ZMAT2"     "ZNF557"    "ZNF669"    "ZNF726"   
Size group 11 : 87 
 [1] "AATF"         "ABHD14B"      "ACSF2"        "ALDH3A2"      "ANKRD52"      "ARID1A"       "ATXN3L"       "AUTS2"        "BCAS3"        "BCL9"         "BRD4"         "C11orf17"     "C11orf71"     "C1orf89"      "C20orf3"      "CA11"         "CDRT1"        "CNNM4"        "CRTC3"        "CSHL1"        "DGKI"         "DUSP6"        "EMR1"         "ERGIC1"       "FBLN5"        "FCGBP"        "FLOT2"        "GBF1"         "GHSR"         "GPT2"         "HDGF"         "HRH2"         "IGF2R"        "IP6K1"        "KIAA1853"     "KRT13"        "KRT36"        "LDOC1"        "LINGO1"       "LOC100132167" "LOC157740"    "LOC57399"     "LRRC50"       "MAP4K2"       "MDC1"         "METTL7B"      "MGAT4B"       "MRGPRX2"      "MTMR4"        "NDUFA12"      "NHEJ1"        "OR1E1"        "OS9"          "PASK"         "PENK"         "PFKFB2"       "PHC2"         "PINK1"        "PLAGL2"       "PLEKHG2"      "PLEKHM2"      "POFUT1"       "POLR1A"       "POM121"       "POM121C"      "PPM1D"       
[67] "PPT2"         "PRO2964"      "RAB11FIP1"    "RAD51L3"      "SLC1A4"       "SLC39A13"     "SLC7A1"       "SMCR7L"       "SPACA4"       "SYT9"         "TIMP3"        "TIRAP"        "TM9SF4"       "TPMT"         "TRAM2"        "UNQ5830"      "URB1"         "USP19"        "USP36"        "XIRP2"        "ZFYVE1"      
Size group 13 : 70 
 [1] "AKT1"       "AKT2"       "B4GALNT1"   "BLOC1S1"    "C11orf2"    "C17orf96"   "C19orf50"   "C2CD2L"     "C7orf26"    "C9orf75"    "CARM1"      "CCL3L1"     "CLPB"       "CLTA"       "COL8A2"     "DDA1"       "DDOST"      "DNM2"       "FERMT3"     "FKBP10"     "GAK"        "GMPPB"      "GPKOW"      "GPR50"      "GTPBP6"     "H1FX"       "HCFC1"      "HLA-DMB"    "HSF1"       "IQCC"       "ISG20L2"    "ITGA9"      "KBTBD4"     "KEAP1"      "KIAA1967"   "LOC401286"  "MAF1"       "MAPKAPK3"   "MEA1"       "MPV17L2"    "MRPL45"     "NDUFA11"    "NUDT2"      "NUP85"      "PASD1"      "PHGDH"      "RFC2"       "RGS14"      "RHEBL1"     "RNF144A"    "SAE1"       "SBF1"       "SCARB1"     "SH3GLB2"    "SLC1A5"     "SOLH"       "ST6GALNAC6" "SYCP2L"     "TAPBP"      "TFE3"       "TMCO6"      "TYK2"       "TYR"        "UBAC1"      "UBE2C"      "USP5"       "WFS1"       "ZNF581"     "ZNF646"     "ZNF689"    
Size group 2979 : 69 
 [1] "ABLIM1"       "ASB1"         "C10orf27"     "C11orf92"     "C14orf159"    "C15orf26"     "C19orf75"     "C1QTNF5"      "C3orf36"      "C8orf54"      "CNDP1"        "COL28A1"      "DKFZP434L187" "FAM127B"      "FCRL3"        "FN3KRP"       "GALNTL2"      "GJB3"         "GPNMB"        "GPR182"       "HOXA3"        "IGF2BP1"      "INPPL1"       "ITFG2"        "KCTD9"        "KDM3B"        "KIAA1324"     "LAPTM5"       "LGTN"         "LOC150197"    "LOC440300"    "LYPD6B"       "MADD"         "MAPKBP1"      "MED26"        "MMP1"         "MUM1"         "NMB"          "NUDT13"       "NUDT7"        "OR13C4"       "OTOP3"        "PCBP3"        "PER2"         "PIWIL2"       "PPARD"        "PTK6"         "PTMA"         "PVRL2"        "RAB38"        "RHCE"         "RNF151"       "RPH3A"        "S100A14"      "SATL1"        "SEPT6"        "SERPINB3"     "SLC9A8"       "SPRYD4"       "TMEM128"      "TMEM80"       "TMOD1"        "TRERF1"       "TRPC4"        "TRPM8"        "UBE3B"       
[67] "WDR59"        "ZNF221"       "ZNF346"      
Size group 2976 : 68 
 [1] "ACOX3"     "ALDH5A1"   "ANKS1A"    "ANXA4"     "ATP6V1E1"  "BPNT1"     "C17orf51"  "C17orf71"  "C8orf49"   "CHAF1B"    "CNTNAP3"   "COG4"      "COX6C"     "CSTF2"     "DCDC1"     "DCTN5"     "DSN1"      "EAPP"      "EIF4A2"    "ERG"       "FAM36A"    "GPR107"    "GYG1"      "HNRNPA0"   "IFIT3"     "IFNA8"     "ISY1"      "JAM3"      "KDM1"      "KIAA0319L" "LACRT"     "LARS2"     "LOC648822" "MARCH11"   "MED20"     "MRPL39"    "MTX2"      "MX2"       "NCF2"      "NDUFB5"    "NR4A2"     "ODZ2"      "OR7D2"     "PDIA5"     "POLR3GL"   "PQLC3"     "PRPSAP2"   "RAD54L2"   "RFX5"      "RPL39L"    "SAR1B"     "SCARNA7"   "SEC24C"    "SLC39A9"   "SNORD38B"  "STRADB"    "SYT11"     "TBCA"      "TNFRSF21"  "UBE2F"     "UBR4"      "UNC13B"    "USP20"     "UTP18"     "XPO7"      "ZNFX1"     "ZNRF3"     "ZSCAN20"  
Size group 2758 : 65 
 [1] "ABCB11"       "ACVRL1"       "ADAMTS15"     "ALOXE3"       "APOBEC4"      "ATP6V1B1"     "C16orf92"     "C21orf37"     "C3"           "C3orf22"      "C4BPB"        "C4orf44"      "CARD10"       "CELSR1"       "CLCA4"        "COL15A1"      "COL25A1"      "COL4A6"       "CRX"          "CYP4F22"      "DKFZp451A211" "DPEP2"        "GABRG3"       "GDPD5"        "GSTM1"        "GYLTL1B"      "IL1A"         "INGX"         "IRF6"         "KCMF1"        "KIAA1656"     "KIR2DL2"      "KRTAP10-6"    "LAMA1"        "LOC100131373" "LOR"          "MOGAT3"       "MUSK"         "NGB"          "PCSK1"        "PDZD2"        "PEAR1"        "PEX6"         "PIPOX"        "PLA2G1B"      "PLEKHG3"      "PROKR1"       "PRTG"         "PSMF1"        "PTGER3"       "PTGIS"        "RGMA"         "RGSL1"        "RNASE12"      "SLC22A20"     "SOX13"        "SP8"          "ST6GALNAC2"   "TMEM169"      "TMEM51"       "VSX2"         "VWA5B1"       "ZNF667"       "ZNF804A"      "hCG_1776018" 
Size group 2994 : 62 
 [1] "ADAMTS7"   "ANKRD45"   "ANO9"      "BEND3"     "BLOC1S3"   "BTF3"      "C11orf49"  "C1orf123"  "C1orf177"  "C6orf118"  "CARS"      "CCDC65"    "CDH9"      "CLDN18"    "CLEC3A"    "DNAH9"     "ELL"       "FANCE"     "FCAMR"     "FGF13"     "FGF18"     "FOXC1"     "FOXI1"     "GDF11"     "GPX8"      "GUCA2A"    "HMGCS2"    "ITGA3"     "KRTAP9-8"  "LOC284837" "LOC407835" "LRG1"      "MAP3K12"   "MBD1"      "MGC2752"   "MIP"       "MOCOS"     "MXD4"      "MYH3"      "MYO9B"     "NF2"       "NUDT18"    "OR10A7"    "OR10R3P"   "PARD6G"    "PATZ1"     "PEX14"     "PNLIPRP3"  "PSMD7"     "SDHA"      "SEPHS1"    "SLC12A4"   "SLC25A42"  "SLC35F1"   "TBX3"      "TMEM63B"   "TMEM9"     "TOM1"      "TTC16"     "UBASH3A"   "VSIG4"     "ZC3H18"   
Size group 2740 : 55 
 [1] "ABCC6"        "ABI3BP"       "ACADL"        "ACRBP"        "ADAM12"       "AFG3L1"       "ALDH1L2"      "AOAH"         "ARHGEF19"     "C10orf58"     "C1orf62"      "C2orf62"      "C8orf74"      "CAV3"         "CEMP1"        "CRK"          "CSAD"         "DAGLA"        "DEFB124"      "DMRTA2"       "ELP1P"        "ESAM"         "FAM25B"       "FBN3"         "FUT7"         "GADD45B"      "GIPC3"        "GSTT1"        "ITGA2B"       "KRT83"        "LEFTY2"       "LRRN2"        "LY6G6E"       "MYOM3"        "NAV3"         "NLRP13"       "PARP6"        "PILRB"        "PROC"         "PSCA"         "RP11-345P4.4" "SCN4B"        "SHISA6"       "SLMO1"        "STX19"        "TM4SF19"      "TMEM61"       "TTC22"        "VSTM2A"       "WDR49"        "WSCD1"        "ZCCHC13"      "ZDHHC14"      "ZMIZ2"        "ZXDA"        
Size group 2953 : 46 
 [1] "ACP6"     "ASPA"     "B4GALT5"  "C22orf27" "C6orf114" "C6orf165" "CHEK2"    "DGCR8"    "DISP1"    "DYNC1H1"  "EZH1"     "FLJ25328" "GALNT2"   "GRIN3A"   "HDAC6"    "HTT"      "IL19"     "IPP"      "IRAK3"    "KCNK18"   "LNX1"     "MORC2"    "MPDZ"     "MTIF3"    "MTMR1"    "MYST2"    "NLRP3"    "OR13A1"   "OSBPL2"   "PAIP2B"   "PEX7"     "PLEKHA2"  "PRR20"    "SFMBT2"   "SLC29A3"  "SLC7A2"   "SUPT5H"   "TESK2"    "TPST1"    "UBASH3B"  "UNC84A"   "VAV1"     "VPS24"    "WDR37"    "ZNF597"   "ZNF8"    
Size group 2761 : 45 
 [1] "ACTRT2"       "APOC3"        "APOC4"        "ARHGDIA"      "BCL3"         "C21orf63"     "C7orf27"      "C8orf82"      "CDS1"         "CYP26B1"      "CYP4A11"      "DUOXA2"       "ECHDC3"       "FLJ33534"     "GJD3"         "GKN1"         "GRIN2D"       "H2AFX"        "ISOC2"        "JTB"          "LOC100128364" "LOC554206"    "MATK"         "MAZ"          "MT1P2"        "MT4"          "NCDN"         "NCRNA00115"   "NDUFB11"      "NRSN2"        "PDLIM7"       "PIGT"         "PPPDE2"       "PRCC"         "RNF167"       "RPS15AP11"    "RUSC1"        "SLC35F3"      "SYNPO"        "TMEM189"      "TMEM39B"      "UNC5A"        "WDR85"        "WNT6"         "ZNF22"       
Size group 17 : 40 
 [1] "ADRA2B"       "C20orf151"    "C3orf45"      "CACNA2D4"     "CEACAM19"     "COL1A2"       "COL27A1"      "CPN2"         "CPNE6"        "EMID2"        "FAM174B"      "FAM20C"       "FFAR2"        "FLJ46300"     "FXYD2"        "GPR148"       "HPCA"         "KIR2DS4"      "KLK9"         "LILRB5"       "LOC134466"    "LOC440863"    "MAP1LC3C"     "MT1IP"        "OR5H2"        "PDGFA"        "PLAC9"        "PRSS33"       "PTGDS"        "RAB36"        "RASA3"        "RBMXL2"       "RP3-474I12.5" "SPNS3"        "SPOCD1"       "SST"          "TBXA2R"       "TCEAL2"       "TM4SF1"       "TMEM132D"    
Size group 19 : 39 
 [1] "ARHGEF2"  "ATP6V0D1" "BRI3BP"   "DACT1"    "DALRD3"   "DPF2"     "FOXG1"    "GPR137"   "HMHA1"    "ITIH1"    "JMJD4"    "JOSD2"    "MANEAL"   "MBOAT7"   "MEPCE"    "MSTO2P"   "PCYT2"    "PLP2"     "PTBP1"    "RAB35"    "RNF41"    "SEC13"    "SLC35A4"  "SLIT3"    "STX1A"    "TADA3L"   "TCEB3C"   "TCEB3CL"  "THBS4"    "TMEFF2"   "TMEM185B" "TSSK3"    "TUBA3D"   "UBA7"     "UCP3"     "USP2"     "WRAP53"   "ZDHHC18"  "ZNF512B" 
Size group 40 : 38 
 [1] "AARS"         "ABR"          "ALAD"         "C19orf18"     "C1orf198"     "C4orf17"      "CA7"          "CCL26"        "CD40"         "COG7"         "DHX8"         "DKFZp761E198" "EIF3B"        "FADS1"        "FOXK1"        "FTSJ3"        "KIF1C"        "KRT10"        "LOC152217"    "MAST3"        "MRGPRX3"      "NXN"          "PIP4K2B"      "PITPNC1"      "PITRM1"       "PKN1"         "RASSF5"       "RBM19"        "RFWD3"        "RPA1"         "RPTOR"        "SMARCAL1"     "TIMELESS"     "TMEM79"       "TOR1B"        "TRIM25"       "TRIM26"       "UHRF1"       
Size group 3089 : 37 
 [1] "BEND6"    "CNOT2"    "CRYZ"     "DCUN1D1"  "EFHA1"    "ELOVL7"   "FBXO3"    "FILIP1L"  "GMFB"     "GNG2"     "HECTD2"   "IFNAR1"   "LRRC39"   "MAPK6"    "METAP2"   "NUP153"   "ONECUT2"  "PIGK"     "PRMT3"    "RANBP9"   "RNF111"   "RTCD1"    "SEPT7"    "SGCE"     "SLC25A24" "SLC36A4"  "SNX14"    "SPAG1"    "TANK"     "THRAP3"   "TRMT61B"  "UBA3"     "USP46"    "WDR75"    "XPR1"     "ZAK"      "ZNF92"   
Size group 2999 : 36 
 [1] "ABHD12"        "ADCK4"         "AGAP2"         "ATAD3A"        "C1orf127"      "C20orf196"     "CCDC140"       "CD300LB"       "CD99"          "CHST13"        "CHST5"         "CNN3"          "CYP2A7"        "DAZAP1"        "DBN1"          "DKFZp434E1119" "DVL1"          "FAM50A"        "GRAMD1A"       "JPH2"          "KCNC1"         "KDR"           "KREMEN1"       "NOS3"          "NUDT16"        "OR10G9"        "OR13C5"        "POLM"          "S1PR2"         "SCARNA17"      "SCYL1"         "STAP2"         "TRIP10"        "TSPAN31"       "WHSC2"         "ZC3H12D"      
Size group 8 : 35 
 [1] "AATK"      "ADRA2A"    "ARRB1"     "C14orf83"  "C2orf88"   "CLCN1"     "CSH2"      "DCST2"     "DLX6"      "FAM186A"   "FAM190A"   "FCGR1B"    "FER1L6"    "KLF15"     "KRTAP4-11" "LGI3"      "LYPD5"     "MAGEA1"    "MAGEA12"   "MCHR1"     "ME3"       "MFSD2B"    "NLRP5"     "OR51L1"    "OR52N2"    "PALMD"     "PCBP4"     "PPP2R2C"   "RASIP1"    "RNF114"    "SEMA3F"    "SHISA2"    "SYNPO2L"   "ZBTB8B"    "ZP3"      
Size group 2967 : 35 
 [1] "ABP1"     "ARL13A"   "ATP2A2"   "BTN2A1"   "C12orf24" "C1orf77"  "C3orf30"  "CD53"     "CMTM1"    "CRLF2"    "CUGBP1"   "DIP2A"    "DLG3"     "EFTUD1"   "FASTKD5"  "FH"       "GZF1"     "MCTP2"    "MRPS35"   "NFKB1"    "NPAS4"    "NUAK1"    "NUDT6"    "OR2T5"    "PPIA"     "PPP3CC"   "PRKACG"   "S100G"    "S1PR1"    "SPOP"     "TCF20"    "TMEM163"  "ZNF542"   "ZPBP2"    "ZSCAN16" 
Size group 2718 : 34 
 [1] "ADAM15"    "C17orf61"  "COPS7B"    "COX4NB"    "DNASE2"    "ELOVL1"    "EXOSC1"    "FAH"       "FJX1"      "HIST1H2BK" "HIST1H3A"  "HOXC10"    "HTR3D"     "IPO13"     "KIF18B"    "LRP10"     "NDRG3"     "NECAP2"    "NME2"      "PDCD2"     "PDZD11"    "PPP1R8"    "RFC4"      "RPL18"     "RPL35"     "RPS7"      "RPSA"      "SLC3A2"    "TBL3"      "TMEM104"   "TMEM106C"  "TOE1"      "TRIM27"    "TUBB2A"   
Size group 2984 : 34 
 [1] "ACOX1"     "ATG7"      "C10orf67"  "C14orf93"  "C1orf183"  "C1orf59"   "DCAF8"     "EDC3"      "FTO"       "GTPBP8"    "HARS2"     "HMGB3"     "ITSN1"     "KCTD20"    "KLHL18"    "LOC647013" "NDUFAF1"   "NLRP11"    "NUDC"      "OR4C12"    "PIGP"      "PTGS2"     "PTPRJ"     "RNF216"    "SEMA4D"    "SHQ1"      "SLC35E3"   "SNED1"     "TMEM120B"  "TRIM44"    "VHL"       "WNT2"      "ZNF543"    "ZNF691"   
Size group 2973 : 33 
 [1] "AACS"     "ABCC1"    "BSDC1"    "C10orf62" "C11orf9"  "C15orf57" "C6orf106" "CDK2AP1"  "CHRNA1"   "CRAT"     "CST11"    "CST2"     "CYTH3"    "DUS2L"    "E2F2"     "FAM86C"   "FBXW8"    "HJURP"    "ITPR3"    "NAT10"    "NR1D1"    "OR11G2"   "PHF1"     "PRMT2"    "PRSS16"   "RCC2"     "RPS6"     "SPATA2"   "SS18L2"   "STK35"    "WASF2"    "WBP2"     "ZFP92"   
Size group 2995 : 32 
 [1] "B3GNT9"    "BIN1"      "C1orf213"  "C20orf200" "C8orf84"   "C9orf66"   "CAMP"      "CD2BP2"    "CRLF1"     "DDAH2"     "EFCAB4A"   "FBP2"      "HFE"       "HTR1B"     "ICAM4"     "KCNE1L"    "LOC619207" "LSM11"     "MACC1"     "MAN1C1"    "MEFV"      "MFI2"      "MGC39372"  "MYL9"      "PI16"      "RXRB"      "SAMD3"     "SUV420H2"  "TACR1"     "TMEM84"    "TPRG1L"    "ZNF771"   
Size group 2972 : 30 
 [1] "BAZ2A"        "C2orf42"      "CBARA1"       "CCNB1IP1"     "CLNS1A"       "CSNK1G2"      "DAG1"         "DNAJC11"      "GLE1"         "GMPR2"        "GSTZ1"        "GYS1"         "INTS4L2"      "KIR2DL3"      "KLHL12"       "KRTAP9-4"     "LOC100127980" "MFAP3L"       "NDST2"        "NECAP1"       "PLCG1"        "PRAME"        "RPL37A"       "SLC13A4"      "SND1"         "SNRNP200"     "SRGAP2"       "TMCO4"        "WIPF2"        "ZNF479"      
Size group 22 : 29 
 [1] "ABTB2"    "C20orf96" "C3orf75"  "C5orf4"   "CCL7"     "CREB3L2"  "FLJ45949" "FMR1NB"   "HBCBP"    "HIRA"     "LARP1"    "METTL13"  "OR8B4"    "POLR2A"   "PXMP4"    "QSK"      "RGS18"    "RNU4-1"   "S100A8"   "SERPINB1" "SIK2"     "SLC41A1"  "SMPDL3A"  "STK40"    "UGT2B17"  "WDYHV1"   "WRNIP1"   "ZNF589"   "ZNF623"  
Size group 2985 : 29 
 [1] "AAK1"      "ATP5F1"    "ATP6V0A2"  "BAI3"      "CCDC68"    "CSNK1G1"   "DAP3"      "DHRS7"     "GGH"       "GNB2L1"    "GPATCH4"   "HAUS8"     "HMG20A"    "KMO"       "LOC152118" "NARS2"     "NDUFAF4"   "NUP160"    "OAS3"      "PCCA"      "PRMT6"     "RNFT1"     "RPL36A"    "TBCE"      "TMCC1"     "TSR1"      "TUBGCP5"   "USP10"     "YARS2"    
Size group 26 : 28 
 [1] "ARNT"     "CAMK1D"   "CIT"      "COX15"    "CTNNA1"   "CXCR6"    "DIRC2"    "FNDC5"    "GJC1"     "GLT25D2"  "GPR37"    "KIF5A"    "LOH12CR1" "NEK9"     "NIPAL3"   "OR4K14"   "PELI2"    "PLCXD3"   "PNPLA4"   "PPP2R2D"  "PRICKLE1" "PTRH2"    "SAT1"     "STXBP6"   "TMED6"    "ZDHHC7"   "ZNF317"   "ZNF474"  
Size group 2722 : 28 
 [1] "CA9"       "CCL3"      "DAZAP2"    "DCAF5"     "DNAH5"     "DNAI2"     "FAM38B"    "FLJ35776"  "FLT4"      "GPR77"     "HSD17B6"   "LBP"       "LOC645332" "NACAP1"    "NXF5"      "OR1G1"     "PGA3"      "PGA4"      "PGA5"      "POGZ"      "RAB32"     "SIGLECP3"  "SLC22A23"  "SNORD62A"  "TBC1D9"    "TET3"      "TTN"       "ZNF547"   
Size group 3051 : 28 
 [1] "ABCF2"     "C14orf119" "CAD"       "CCR4"      "CPT1A"     "EBNA1BP2"  "EMG1"      "FRMD5"     "GDI2"      "HAX1"      "HIST1H3F"  "IGBP1"     "IL21R"     "IL3RA"     "ITFG3"     "KLHDC3"    "MCM2"      "MCM7"      "MFN2"      "MRPL21"    "NOB1"      "OSR2"      "PDGFRL"    "PFAS"      "PSMB2"     "RPAIN"     "VIM"       "YIPF1"    
Size group 3193 : 28 
 [1] "ALKBH2"    "C21orf105" "CACNG7"    "CCDC9"     "CD2"       "CDC25B"    "DDB2"      "EEF2K"     "EIF3C"     "FAM86B2"   "GRIK5"     "HEATR2"    "KATNB1"    "KCTD17"    "LETM1"     "LRDD"      "MICAL1"    "MMP25"     "NDOR1"     "OGFOD2"    "PABPN1"    "PIAS4"     "PIK3CD"    "PLCXD1"    "REEP2"     "SERPINB7"  "TP53I3"    "TSNAXIP1" 
Size group 2621 : 27 
 [1] "ALDH16A1" "AP2M1"    "C14orf25" "CTDSP1"   "DDX39"    "DDX56"    "DHX34"    "EDF1"     "FBXO10"   "GALE"     "HAUS5"    "HINFP"    "ILVBL"    "INF2"     "ITGB5"    "IVD"      "LAMP1"    "MYCL1"    "POLR1C"   "PREB"     "PRKCSH"   "PYGB"     "RBM4"     "RPL38"    "TMEM102"  "TST"      "VOPP1"   
Size group 3002 : 27 
 [1] "ACACB"        "AKR1B10"      "ARL6IP1"      "C3P1"         "CNTROB"       "EFNA5"        "FLJ16171"     "FLJ39061"     "FLJ43879"     "FSCN1"        "FST"          "KDELC2"       "LMBR1L"       "LOC100132731" "LRRC28"       "LY6K"         "MAP1A"        "MRM1"         "PCDH24"       "RAB20"        "RFFL"         "SCMH1"        "SLC12A7"      "SLC25A34"     "TRIM31"       "TTYH2"        "VHLL"        
Size group 3100 : 26 
 [1] "ACTN1"      "ALDH1B1"    "ATIC"       "BAT2"       "CBX6"       "FIZ1"       "HIST1H2AL"  "HSCB"       "INPP5K"     "LGALS13"    "MFSD2"      "NCRNA00087" "PIH1D1"     "POMT2"      "QSOX1"      "RANBP10"    "RNF34"      "SCNN1A"     "SEMA4C"     "SLC25A3"    "TERF2"      "TMEM180"    "TMEM43"     "TRIP13"     "UBA1"       "ZFHX2"     
Size group 2990 : 25 
 [1] "ANKRD16"   "BCOR"      "C12orf51"  "C8orf8"    "CDH7"      "CFHR5"     "CIRBP"     "CST8"      "CYB5D1"    "DEPDC5"    "EP400"     "EWSR1"     "GAS2L1"    "KIAA1618"  "KRTAP20-1" "LPAR6"     "PI4KA"     "RHOJ"      "RNF213"    "SASH3"     "SLITRK1"   "SNX29"     "TLR8"      "TUSC3"     "VCAM1"    
Size group 21 : 24 
 [1] "C22orf26"     "CSH1"         "CTAGE3"       "DCAF8L1"      "DENND2D"      "DMWD"         "FREM2"        "IGDCC3"       "KRTAP19-5"    "LOC100128185" "LOC388796"    "LRCH2"        "MMP19"        "MPZL1"        "NAG18"        "PARP10"       "PCTK3"        "PGF"          "PITX2"        "RBP4"         "SERPINA4"     "SLC35E2"      "TGFBRAP1"     "ZNF219"      
Size group 2980 : 24 
 [1] "C14orf48"  "C2orf40"   "CBLN3"     "F5"        "GDF9"      "GJB6"      "GUCA1A"    "KCNS3"     "LOC360030" "MAK"       "MAPRE2"    "PAEP"      "PTCH2"     "RAD54L"    "RAET1E"    "RBM5"      "REG1B"     "RNASE7"    "RRAS2"     "S100P"     "SEC16A"    "SLC35D3"   "VAMP1"     "VMO1"     
Size group 2719 : 22 
 [1] "C16orf80"  "CCRN4L"    "CDC25A"    "DUT"       "ELMO2"     "ERRFI1"    "GOLGA7B"   "HIST1H2AK" "HIST1H2BI" "HIST1H4J"  "IFITM2"    "MGC87042"  "RAN"       "RPL21"     "RPL6"      "SNORA71A"  "SNTN"      "STARD7"    "SUCLG1"    "TMEM216"   "WARS"      "ZNF132"   
Size group 3101 : 22 
 [1] "C1orf85"  "C8orf46"  "CCNG1"    "CLDND1"   "COPS8"    "CYB5R4"   "CYP20A1"  "EBAG9"    "FERMT1"   "LYPLA1"   "MAPK14"   "MIR155HG" "MTHFS"    "NAV2"     "NT5C2"    "POTEG"    "RBBP9"    "RLIM"     "RTP4"     "UGDH"     "UHRF1BP1" "URB2"    
Size group 3118 : 22 
 [1] "AKR7A2"   "ANKRD13D" "ARF1"     "ASB6"     "ATP5B"    "C12orf10" "C12orf52" "C17orf62" "COMT"     "CPNE2"    "DPP7"     "G6PC3"    "IRF3"     "MAP2K2"   "MRPL28"   "MRPL4"    "PAQR4"    "PSME1"    "RAC2"     "TAF10"    "TRMT2A"   "VRK3"    
Size group 3185 : 22 
 [1] "ARTN"    "C9orf16" "CLPP"    "CRTAC1"  "CST3"    "GH1"     "GPX4"    "HM13"    "HOXC6"   "LTA"     "LTB4R2"  "MARCH2"  "MRPS21"  "MYLPF"   "NTRK2"   "RPS6KB2" "TDRG1"   "TRIM9"   "U2AF2"   "VPS72"   "ZFAND2B" "ZNF764" 
Size group 2508 : 21 
 [1] "ACTL8"    "ANKRD33"  "BEND5"    "C15orf59" "C16orf47" "CACNB1"   "COL18A1"  "CYYR1"    "DCST1"    "DISP2"    "EXTL1"    "FAM22A"   "FAM22F"   "FLJ37078" "IZUMO1"   "KIAA1614" "NKPD1"    "PLA2G2A"  "POLR2J3"  "TYRP1"    "ZSCAN5B" 
Size group 2987 : 21 
 [1] "ASXL1"    "C13orf18" "C3orf18"  "DHPS"     "INPP5B"   "KCTD11"   "KCTD2"    "MSRA"     "NUDCD3"   "NUDT11"   "PHF8"     "PITPNA"   "PLCH1"    "PPFIBP2"  "PTPRA"    "STIM1"    "SYTL3"    "TAOK2"    "TRRAP"    "ZDHHC11"  "ZNF462"  
Size group 3016 : 21 
 [1] "C19orf56"  "GLI4"      "GRK6"      "H2AFB1"    "LOC113230" "MAD2L2"    "NFKBIL1"   "NOSIP"     "NT5C"      "PI4K2A"    "PTMS"      "RHOG"      "RNF135"    "SPATA19"   "SSBP4"     "TMEM127"   "TRNP1"     "UBL5"      "UBXN6"     "ULK1"      "XRCC1"    
Size group 3017 : 21 
 [1] "AKTIP"    "ANAPC10"  "CREM"     "DLEU2"    "DNAJC16"  "DYNC2LI1" "ELMOD1"   "FAM103A1" "HMGN3"    "INO80"    "MAGOH"    "PPIL5"    "RSBN1L"   "SLC9A11"  "SNORA36A" "STK33"    "TTC27"    "TXNRD1"   "ULBP3"    "ZNF622"   "ZNF678"  
Size group 2949 : 20 
 [1] "ARL1"      "ARNTL"     "C20orf107" "COG2"      "CRYZL1"    "ENDOD1"    "FAM105B"   "FGD4"      "GCNT2"     "GGCT"      "HLCS"      "LRLE1"     "METTL5"    "RBM34"     "RG9MTD2"   "SLC6A13"   "SNORD20"   "SORBS1"    "TADA1L"    "ZNF544"   
Size group 2952 : 20 
 [1] "C1orf51"  "C8orf4"   "CHAF1A"   "DDX4"     "GRAMD4"   "ITIH5L"   "KSR1"     "MECP2"    "MUC4"     "NLGN4Y"   "ODF2"     "OR5AU1"   "PLCB1"    "SCARNA11" "SERINC5"  "SLC4A1"   "SLC6A14"  "TGFB2"    "ZMYND10"  "ZNF167"  
Size group 2991 : 20 
 [1] "BTN3A2"       "C8orf59"      "DNAJC19"      "GABRP"        "GNPAT"        "IGHD"         "LANCL2"       "LOC100129726" "MDH1B"        "MIS12"        "MLH1"         "POGK"         "SCFD2"        "SLC26A5"      "SRGN"         "UBE2NL"       "WDR70"        "ZNF394"       "ZNF552"       "ZNF702P"     
Size group 3000 : 20 
 [1] "C6orf168"    "CABIN1"      "CCDC39"      "CD200R1L"    "DOC2B"       "DOT1L"       "ENPEP"       "IGSF2"       "IPCEF1"      "KBTBD5"      "LMX1B"       "LOC152586"   "LRP2"        "NPM2"        "RPL3L"       "SLC7A10"     "TCN2"        "ZAR1L"       "ZNF839"      "hCG_1793639"
Size group 39 : 19 
 [1] "ANG"          "ARMCX2"       "C18orf8"      "C9orf46"      "GCN1L1"       "HIVEP3"       "IDH3B"        "IFT52"        "LOC100128233" "LOC100130581" "MECR"         "PEX5"         "SLC35F2"      "SMURF1"       "TM9SF1"       "TMEM146"      "TRAK1"        "USP4"         "ZNF609"      
Size group 2484 : 19 
 [1] "ALDH1A3"  "ALDH3B1"  "C20orf79" "CCDC42B"  "CD160"    "CES8"     "CXXC4"    "DDAH1"    "DEFB125"  "DISC1"    "GLYATL2"  "IL31"     "KRT5"     "LENG8"    "METT11D1" "MRGPRX1"  "SDS"      "STAG3L2"  "TGFBI"   
Size group 2691 : 19 
 [1] "AURKAIP1"       "BCL2L12"        "C12orf36"       "C16orf13"       "CDH23"          "DLGAP4"         "LOC390282"      "MUC12"          "NDUFB7"         "NDUFB9"         "NDUFV3"         "RABGGTA"        "RGS16"          "RNASEK"         "RPS27"          "TMEM189-UBE2V1" "TMEM205"        "ULK2"           "ZMAT5"         
Size group 2741 : 19 
 [1] "AICDA"     "BLID"      "C2orf16"   "C8G"       "CDC14C"    "CNTN5"     "CPSF4L"    "GRAMD3"    "KRT80"     "LOC285679" "LYPD6"     "OR6C3"     "PROM2"     "RAB40AL"   "SERPINA10" "SVOP"      "TCTEX1D4"  "ZNF573"    "ZNF648"   
Size group 2951 : 19 
 [1] "CATSPER2"  "CLN5"      "CSTF2T"    "FAM107B"   "GALNT3"    "ISL1"      "KIF13B"    "LOC654433" "MCCC1"     "MTMR8"     "NACA"      "NSD1"      "RBM11"     "RTF1"      "SAFB"      "SORL1"     "SUDS3"     "TMTC1"     "TRIP4"    
Size group 2982 : 19 
 [1] "APLF"      "C20orf111" "C5orf54"   "CALCOCO2"  "DPY19L2P1" "EML1"      "INO80C"    "ITM2B"     "KDSR"      "LIPJ"      "MRPS28"    "RARS"      "RBBP5"     "RDH11"     "RSL24D1"   "SETD3"     "TXNDC9"    "ZNF626"    "ZNF670"   
Size group 3005 : 19 
 [1] "C9orf170"     "CABP7"        "GALNT11"      "IL28RA"       "KCNA5"        "LOC100132147" "LOC84856"     "MS4A15"       "MYOCD"        "NANOS2"       "NEIL1"        "NTM"          "PAX3"         "PITX1"        "PRDM6"        "RSPO1"        "TMEM151A"     "ZNF157"       "hCG_1994895" 
Size group 3012 : 19 
 [1] "AMIGO2"     "DUSP22"     "FAM129B"    "HDAC7"      "KCNV1"      "KIAA0284"   "KIAA1211"   "LCE2A"      "NCRNA00173" "NMS"        "PDYN"       "PLA2G2F"    "SEC14L3"    "SLC22A4"    "SNAI1"      "SNAI3"      "TMEM215"    "XAGE3"      "ZP2"       
Size group 12 : 18 
 [1] "C2orf51"  "CD320"    "DDTL"     "EIF4EBP1" "ERAF"     "FAM27E3"  "GIT1"     "KDELR1"   "LY6E"     "MAB21L1"  "MIA"      "MRPL38"   "MYL6B"    "NDUFS7"   "NTNG1"    "PGP"      "PSMB9"    "TFPT"    
Size group 2485 : 18 
 [1] "ATP5L2"    "DACH1"     "DSP"       "EDN2"      "GAPT"      "H1FOO"     "HTRA4"     "IGHA1"     "LHX1"      "NBEAL2"    "OPRM1"     "OR2M3"     "OR2T33"    "OR5L2"     "RAB11FIP3" "ROM1"      "ZACN"      "ZNF835"   
Size group 2744 : 18 
 [1] "APLNR"    "CBLN2"    "CNPY1"    "CSPG5"    "IL22"     "INHBA"    "INS-IGF2" "KIAA1045" "MYOT"     "NR1I2"    "OR4K13"   "OR6W1P"   "PHF12"    "PTHLH"    "RFPL1"    "SERPIND1" "TACSTD2"  "TKTL2"   
Size group 2966 : 18 
 [1] "C17orf91"  "CASP14"    "CLCA2"     "CREBBP"    "IFNAR2"    "KRTAP21-1" "METTL3"    "MGC42105"  "MICAL3"    "MIER2"     "MTMR14"    "PSEN1"     "RNASE2"    "RTN3"      "SFXN4"     "SPATA16"   "TNFSF4"    "TRMT1"    
Size group 2442 : 17 
 [1] "ASNA1"    "C11orf59" "C12orf44" "CBX2"     "CDT1"     "CHID1"    "IFI35"    "MEN1"     "MRPL12"   "NDUFB10"  "NPM3"     "PSRC1"    "SLC27A4"  "SPATA20"  "TRIM28"   "UCRC"     "ZDHHC16" 
Size group 3080 : 17 
 [1] "DDX42"    "DKC1"     "ENOX2"    "ENTPD5"   "ERC1"     "FAM108B1" "FAM21A"   "GUCY1A2"  "KDM4D"    "KIAA0355" "MRPL50"   "PARN"     "PARP9"    "PIGX"     "RNASEH1"  "TMEM126B" "ZNF445"  
Size group 2190 : 16 
 [1] "ABL1"    "ARNT2"   "C1orf83" "C3orf34" "FBXO8"   "FUS"     "GPATCH1" "IMMT"    "POLR3A"  "RHOH"    "SNX30"   "TRAF6"   "UMPS"    "ZC4H2"   "ZNF14"   "ZNF438" 
Size group 2743 : 16 
 [1] "ABO"      "AKAP14"   "CHIT1"    "COL13A1"  "DCC"      "DDT"      "FBLN2"    "FGF23"    "KIAA1598" "LDLRAD2"  "PADI1"    "PDE1C"    "POU3F1"   "RGR"      "UNC13A"   "WNT11"   
Size group 3054 : 16 
 [1] "C1orf57"   "CCDC56"    "CDCA5"     "EIF2B2"    "FOXP2"     "GBA"       "GRIN1"     "HIST1H2AB" "HSPA8"     "NQO1"      "OR6K2"     "PLA2G12B"  "RANBP1"    "RPS19"     "SLC35A2"   "UBE2J2"   
Size group 3117 : 16 
 [1] "C1orf194" "CHST11"   "DUOX1"    "GBGT1"    "HSD17B13" "HSPA7"    "IFNW1"    "JAZF1"    "KCNK10"   "KIAA1409" "KRT34"    "PLEKHH2"  "PTPRH"    "SEMA6C"   "TPSG1"    "ZNF799"  
Size group 3181 : 16 
 [1] "ACOT12"    "BICC1"     "BMP1"      "C20orf135" "EPAS1"     "FOLR3"     "HSPA12B"   "IGF2AS"    "KCNK17"    "KLF9"      "KRTAP13-1" "MOGAT1"    "MTSS1L"    "PCDH8"     "WNT9A"     "ZNF419"   
Size group 3215 : 16 
 [1] "ANKRD13A"    "ANKRD26P1"   "CEP164"      "CHMP1B"      "DEFB114"     "DHX38"       "FTH1"        "FUNDC2"      "HSD17B11"    "ILF3"        "KDM4A"       "PSMA5"       "SARNP"       "SNORD116-16" "ZBED4"       "ZNF250"     
Size group 1236 : 15 
 [1] "ACD"     "BCS1L"   "EXOSC4"  "FAM86A"  "HMGA2"   "LMF2"    "PEBP1"   "POLD2"   "POP7"    "PPIF"    "SNRNP25" "TIGD5"   "TM7SF2"  "TSEN54"  "TWF2"   
Size group 2660 : 15 
 [1] "C3orf27"     "COL6A3"      "DND1"        "GAB4"        "GP9"         "IL1RL2"      "LIM2"        "MFSD7"       "NAT8L"       "PLIN4"       "SFTA2"       "SLC22A12"    "SPARCL1"     "VN1R5"       "hCG_2018279"
Size group 2983 : 15 
 [1] "CCDC109A" "CRIPT"    "FAM49B"   "GPR116"   "GPR141"   "KCNRG"    "MGST1"    "MTO1"     "MYO3B"    "NCBP2"    "PCMTD2"   "POLB"     "PRNP"     "VTI1A"    "ZFP37"   
Size group 3049 : 15 
 [1] "CCNF"        "CWF19L1"     "FDPS"        "GINS2"       "KIAA0664"    "POLR2D"      "SMARCD1"     "SNORD115-12" "SNORD115-26" "TACO1"       "TXNDC17"     "UQCRC1"      "WDR46"       "ZNF259"      "ZNF787"     
Size group 3090 : 15 
 [1] "AZIN1"     "DCAF17"    "FKBP7"     "GBP5"      "LOC646813" "NPL"       "NT5DC1"    "PCDH9"     "SLC9A6"    "SLFN12L"   "THNSL1"    "UBE3C"     "ZNF33B"    "ZNF556"    "ZNF827"   
Size group 2997 : 14 
 [1] "ANKRD9"  "BAHCC1"  "BAI1"    "C1orf95" "CLDN5"   "CXorf18" "DLGAP2"  "FUK"     "GNAI1"   "ING1"    "ISYNA1"  "KLK13"   "PYY2"    "SMO"    
Size group 3057 : 14 
 [1] "AARSD1"    "C5orf45"   "CD163L1"   "EMX1"      "FKBPL"     "FLJ40125"  "HEXDC"     "HOXB2"     "LOC348262" "PCDHB1"    "RASGEF1C"  "SASH1"     "SLC35E1"   "SLC9A5"   
Size group 3095 : 14 
 [1] "ARMCX6"    "C1orf128"  "CDK5"      "E4F1"      "HIST2H2AB" "IMP4"      "MRPL52"    "NAPA"      "OR5M9"     "TBRG4"     "TMEM183A"  "VPS25"     "YWHAH"     "ZC3H12A"  
Size group 3140 : 14 
 [1] "C13orf38" "C1orf186" "C9orf70"  "CA4"      "CCDC135"  "CD8B"     "CDC2L1"   "CDH20"    "FKBP9L"   "FTSJ2"    "OSCAR"    "PARP15"   "SLC12A8"  "WNK4"    
Size group 3161 : 14 
 [1] "ATN1"       "C9orf4"     "CGREF1"     "GBA2"       "GPR142"     "IGFBP3"     "MS4A12"     "MYL2"       "NCRNA00200" "PNLIPRP1"   "SERPINI1"   "SIGLEC12"   "STOML3"     "ZHX3"      
Size group 3305 : 14 
 [1] "ANTXR2"       "BTN2A3"       "CAPN3"        "DOCK3"        "FAAH2"        "FMO4"         "FUT8"         "GAB3"         "KIAA1704"     "LOC100131860" "MIR21"        "PIWIL4"       "PRDM1"        "TMTC4"       
Size group 25 : 13 
 [1] "ATP6V1D"  "C14orf43" "C15orf23" "CPT2"     "CXCL10"   "HOXA1"    "LACTB2"   "PHACTR4"  "PRR11"    "RPS27A"   "SNORD33"  "TMEM99"   "UBE2V1"  
Size group 2661 : 13 
 [1] "CACNA1C"  "CACNG5"   "CAMK2A"   "DHRS9"    "KRT19"    "KRTAP4-9" "LCN10"    "MRGPRX4"  "NNMT"     "OR3A2"    "RNF113B"  "SSPO"     "TSPYL3"  
Size group 2894 : 13 
 [1] "APBB3"    "C1orf150" "CPA1"     "DHH"      "DNASE1L2" "ECHDC2"   "HES3"     "PLSCR4"   "PRDM16"   "RLBP1L1"  "SPINT1"   "TESSP5"   "TRAPPC9" 
Size group 2899 : 13 
 [1] "ANGPTL3"      "BRUNOL6"      "C1QTNF4"      "FLJ40852"     "HTR3C"        "LOC100130872" "NAPSA"        "OLFM1"        "PAX8"         "PLB1"         "RAB17"        "UBXN10"       "VCX3A"       
Size group 2950 : 13 
 [1] "C12orf66" "GMPS"     "IFT88"    "NUP205"   "ORC6L"    "PTS"      "RABGEF1"  "SCML2"    "SLC35B4"  "SNORD50B" "SPATA5L1" "WDR31"    "WDR41"   
Size group 2970 : 13 
 [1] "APOO"     "C19orf42" "C1orf100" "ECEL1P2"  "GOT1L1"   "LDHC"     "MTHFSD"   "NEFL"     "NLRP2"    "PLCZ1"    "SLC26A10" "SNORD104" "USP17L2" 
Size group 2989 : 13 
 [1] "CC2D1B"       "CD69"         "CXorf58"      "FLJ44124"     "FOXD3"        "HCG27"        "HEJ1"         "HIP1R"        "LOC100133131" "PHF13"        "SMTN"         "SPDEF"        "TTC31"       
Size group 2996 : 13 
 [1] "C10orf10" "C8orf73"  "CADM4"    "CRTC1"    "FAM48B1"  "FAM48B2"  "FLJ37786" "JAKMIP3"  "KCNIP2"   "NCF1"     "OR2G6"    "PNPLA7"   "WDR65"   
Size group 3064 : 13 
 [1] "DDX3Y"    "ETV7"     "FOXR1"    "GLT1D1"   "IMPG2"    "KIAA1875" "LRRTM3"   "NKX1-2"   "NPC1L1"   "OTUD6A"   "PKIA"     "SPRN"     "TMEM89"  
Size group 3091 : 13 
 [1] "C3orf52"     "GIT2"        "GPN3"        "HSPC159"     "MUTED"       "NSF"         "PALM2-AKAP2" "SLC25A13"    "TTC26"       "WASF1"       "ZFP112"      "ZNF202"      "ZNF480"     
Size group 3217 : 13 
 [1] "ACSF3"    "DNAJB7"   "ELK1"     "EPHX1"    "FRMD4A"   "HADH"     "KIAA0323" "NME4"     "POU6F1"   "RIN3"     "SEC1"     "TGFB1"    "TMBIM1"  
Size group 2757 : 12 
 [1] "ARL10"    "BANP"     "EFCAB6"   "ERAS"     "KLHL31"   "KRTAP8-1" "OR1S2"    "PCSK2"    "PRR13"    "PSORS1C2" "STYK1"    "SYN2"    
Size group 2759 : 12 
 [1] "ATP6V0C"  "C21orf87" "C2orf7"   "CD300E"   "FAM100A"  "HGS"      "HPN"      "LIPH"     "MAP1LC3A" "MFSD3"    "OCM"      "OR1A1"   
Size group 2790 : 12 
 [1] "C20orf201"   "CAPN10"      "CASS4"       "FBXL16"      "FOXL1"       "GSC"         "LRP3"        "NKX6-2"      "PLCE1"       "SEC14L5"     "SNORD115-38" "TSSK4"      
Size group 2902 : 12 
 [1] "A3GALT2"  "ATP10A"   "DBH"      "FAM123C"  "FLJ10357" "IRX4"     "MARCH4"   "PLA2G2E"  "SLC34A1"  "TMEM144"  "TMEM45B"  "XKR9"    
Size group 2919 : 12 
 [1] "ARID5A"   "ATP5J"    "C19orf22" "F12"      "HS3ST3A1" "NCAPH2"   "NFIC"     "NOC2L"    "POMC"     "RNASEH2C" "UBTD1"    "UFD1L"   
Size group 3003 : 12 
 [1] "ARF6"      "C14orf149" "C2orf63"   "C8orf37"   "FBXW11"    "GPR155"    "POTEE"     "POTEF"     "SENP2"     "SNORD56B"  "SPATA7"    "ZNF830"   
Size group 3007 : 12 
 [1] "APOBEC3C" "ARHGAP27" "B4GALT2"  "CUEDC2"   "DUSP7"    "JUP"      "MAP3K14"  "MT2A"     "POLL"     "SH3GL1"   "VPS4A"    "WBP1"    
Size group 3018 : 12 
 [1] "AK1"     "CLDN23"  "CLEC3B"  "CPM"     "KRT82"   "MC4R"    "NEUROG2" "NUMBL"   "PDX1"    "SLC6A9"  "TMEM92"  "WFDC2"  
Size group 3093 : 12 
 [1] "ACTG2"        "CD1C"         "CKMT1A"       "LOC100129150" "LRFN3"        "MKNK1"        "MUC6"         "NR0B1"        "PGK2"         "RNF44"        "SLC22A24"     "SLC39A14"    
Size group 3270 : 12 
 [1] "ADORA2A" "C2orf44" "COX10"   "FBXO40"  "GUCY2F"  "NHLH1"   "OR14I1"  "PDCD5"   "RNF216L" "TIMD4"   "YSK4"    "ZNF486" 
Size group 2720 : 11 
 [1] "ADCY3"   "ANAPC7"  "ATP5O"   "DPPA3"   "EIF4G1"  "FAM169A" "GOT2"    "GPHA2"   "INTS3"   "SCD"     "UBE2MP1"
Size group 2742 : 11 
 [1] "A4GALT"  "CCDC42"  "CLEC14A" "FCRL4"   "HES1"    "HRH3"    "MYLK3"   "PLXNB3"  "SCUBE3"  "SLC7A3"  "ZNF536" 
Size group 2763 : 11 
 [1] "C13orf39" "FTHL17"   "KHDRBS2"  "LEMD1"    "PTH1R"    "RBP2"     "SCNN1G"   "TAL1"     "TRPC5"    "UNQ9391"  "UTY"     
Size group 2765 : 11 
 [1] "ACRV1"     "AOX1"      "C17orf77"  "DNASE1L3"  "LHX5"      "LOC392510" "LOC400965" "MARS2"     "MOCS2"     "UBE2D2"    "VPREB3"   
Size group 2766 : 11 
 [1] "CRTAM"         "DKFZp686E2433" "DYX1C1"        "HABP2"         "IGL@"          "LAMC2"         "LILRA4"        "PTPLA"         "REG1A"         "TSP50"         "ZNF334"       
Size group 2937 : 11 
 [1] "C22orf9" "CC2D1A"  "COPS7A"  "MAP6D1"  "PARP12"  "RAB24"   "RAD23A"  "SARM1"   "SEMA4G"  "SFRS17A" "TNNT1"  
Size group 2971 : 11 
 [1] "ARHGEF18" "BTNL8"    "C11orf10" "CNDP2"    "EFHB"     "EIF4A3"   "FTSJD2"   "NFE2L1"   "TSPAN15"  "UXT"      "VDAC3"   
Size group 2977 : 11 
 [1] "COQ7"    "DOPEY2"  "FDXACB1" "ITGAL"   "KCTD1"   "NLRP14"  "NOTCH2"  "PPPDE1"  "RPS27L"  "STEAP2"  "SYT16"  
Size group 3164 : 11 
 [1] "C1orf116" "CA14"     "CABYR"    "FGA"      "GLRA3"    "KCTD4"    "LIN7A"    "LYZL4"    "MRGPRE"   "NXF1"     "OR5T2"   
Size group 3186 : 11 
 [1] "APC2"    "BAIAP2"  "ERI3"    "GDI1"    "HES4"    "OTP"     "PDE8B"   "SLC39A4" "SPSB3"   "TBC1D17" "ZFP36"  
Size group 3224 : 11 
 [1] "DNAJB14" "G2E3"    "MINPP1"  "MOBKL1B" "NCOA1"   "PAPOLG"  "PDE4D"   "PSME4"   "SEC24B"  "TAS2R46" "ZNF800" 
Size group 9 : 10 
 [1] "ABTB1"   "AZI1"    "CRHR1"   "CXCL14"  "FUT2"    "NEUROD1" "PLK3"    "PTPN18"  "TTTY10"  "UNC5C"  
Size group 2745 : 10 
 [1] "C19orf6" "CDKN2A"  "CXorf27" "GAST"    "KLHL30"  "LCN9"    "PTPRCAP" "RD3"     "ST14"    "ZNF85"  
Size group 2760 : 10 
 [1] "CACNA1B"  "ENTPD3"   "FAM101B"  "FAM71E2"  "NMBR"     "PBX4"     "PTCRA"    "RASSF4"   "SERPINF1" "SLC22A8" 
Size group 2774 : 10 
 [1] "ATP5J2" "DYNLL1" "FGFBP3" "GOSR2"  "MGAM"   "PGS1"   "PLK2"   "SESN2"  "SMAD6"  "ZNF580"
Size group 2775 : 10 
 [1] "C8orf42"    "CCL25"      "CD300A"     "KCNG1"      "LGALS3BP"   "NCRNA00204" "PPM1F"      "SLC18A3"    "THSD1"      "TNNT3"     
Size group 2900 : 10 
 [1] "ALDH8A1"  "BDKRB1"   "CD1D"     "CDK3"     "LTF"      "LZTS1"    "NRIP2"    "PON3"     "PRB2"     "SIGLEC11"
Size group 2918 : 10 
 [1] "EGFLAM"  "FLT3LG"  "HRASLS5" "HSPC157" "JSRP1"   "LOXL1"   "MMP27"   "MTNR1A"  "PDE4A"   "TRABD"  
Size group 2969 : 10 
 [1] "CDC42BPB" "DDX31"    "FAM55C"   "FBXO34"   "PDCL3"    "POTEA"    "PTPRE"    "RIPK1"    "RRP1B"    "SRI"     
Size group 2986 : 10 
 [1] "ASH2L"    "BCORL1"   "C1orf130" "CHD4"     "DIDO1"    "GRLF1"    "GTPBP3"   "MEGF8"    "RPS4Y2"   "STRA8"   
Size group 2988 : 10 
 [1] "CNGB1"    "FBXO24"   "KRTAP5-5" "PDE1B"    "PDHA2"    "PRAMEF16" "PRKX"     "SLC4A9"   "WBP2NL"   "WHSC1"   
Size group 3058 : 10 
 [1] "EIF4E3"  "GBP7"    "KIF13A"  "NARS"    "NBAS"    "RUNDC3B" "SMAP1"   "TNRC6C"  "ZNF382"  "ZNF684" 
Size group 3092 : 10 
 [1] "CMIP"        "EFTUD2"      "MRPS23"      "PIP5K1A"     "SARS"        "SOCS3"       "STARD3NL"    "UQCRC2"      "ZFYVE26"     "hCG_1732469"
Size group 3129 : 10 
 [1] "ACPT"      "BCAR1"     "BRUNOL5"   "CORO7"     "HAGH"      "LOC387787" "MAGIX"     "TSKU"      "ZNF358"    "ZNF653"   
Size group 3131 : 10 
 [1] "C19orf46"  "C9orf11"   "HIST1H2AA" "KRT39"     "NETO1"     "PLCB2"     "PLEKHF1"   "PTRF"      "SLC6A1"    "SLC6A5"   
Size group 3137 : 10 
 [1] "BCAP31"   "CD70"     "FADD"     "GGT1"     "HLA-DPB2" "PSMD13"   "RAB11B"   "SGSH"     "SLC25A5"  "TRIM71"  
Size group 3203 : 10 
 [1] "APBA2"   "AXIN2"   "EPB41L3" "GNG13"   "GSTT2"   "HSPA12A" "IRS4"    "SIGIRR"  "SNORA62" "TMEM47" 
Size group 3318 : 10 
 [1] "CSN3"          "DKFZp761P0212" "HIST1H3H"      "LOC643406"     "MMP20"         "ODF4"          "OR52K1"        "PAH"           "RYR3"          "SULT1B1"      
Size group 3653 : 10 
 [1] "ADRB1"   "CSRP1"   "FKBP6"   "HECW1"   "PODXL2"  "RHOA"    "SDC1"    "STK11"   "TEX264"  "TMEM208"
Size group 3883 : 10 
 [1] "AEBP2"       "CCDC150"     "EIF3A"       "POLA1"       "PRKDC"       "SMARCA2"     "SMARCA5"     "SNORD116-28" "TMEM135"     "ZC3H8"      
Size group 2 : 9 
[1] "ATG16L1" "CHN2"    "HINT3"   "MIR17HG" "MSL3"    "MYLIP"   "OR4F15"  "RAPGEF2" "SHCBP1" 
Size group 20 : 9 
[1] "GPR20"    "KIAA0226" "MEGF11"   "PLD2"     "PRICKLE4" "PTPN6"    "TMEM151B" "ZBTB3"    "ZNF584"  
Size group 23 : 9 
[1] "ATP13A2"  "C17orf58" "GFI1"     "HSH2D"    "IL17RA"   "MKRN2"    "SLC4A2"   "TMSB10"   "TRMT2B"  
Size group 30 : 9 
[1] "BRSK2"     "CCDC64B"   "CLCF1"     "EPB49"     "GPR179"    "LOC151174" "PGC"       "SHF"       "SPATC1"   
Size group 2721 : 9 
[1] "ACE2"     "ESRRG"    "KIAA0774" "OR10G2"   "TMEM53"   "TPPP2"    "TRMT61A"  "U2AF1L4"  "ZNF548"  
Size group 2901 : 9 
[1] "BMP2"      "C21orf129" "COL4A3"    "COX6B2"    "GPR139"    "LMTK3"     "MCART2"    "NTN3"      "ProSAPiP1"
Size group 2903 : 9 
[1] "C17orf54" "CHP2"     "EPHB4"    "GABRA5"   "GDA"      "LAMB3"    "MAST2"    "SEC61G"   "VCX3B"   
Size group 2974 : 9 
[1] "C6orf223" "NUMA1"    "OSGEP"    "PEX19"    "PRKAG1"   "PRL"      "RNF40"    "RP9P"     "SDHC"    
Size group 2992 : 9 
[1] "DENND3" "DSTYK"  "DUSP18" "FAM45B" "HUWE1"  "KLF17"  "NOD1"   "NUDT3"  "STX3"  
Size group 2993 : 9 
[1] "HDAC8"        "LARGE"        "LOC100130924" "MAGEH1"       "MCL1"         "OPN3"         "TREH"         "VPS33B"       "WWOX"        
Size group 3001 : 9 
[1] "ACP1"      "BBS5"      "CASP6"     "DMP1"      "GEMIN8"    "GMEB1"     "KIAA0406"  "TMEM126A"  "TNFRSF10A"
Size group 3050 : 9 
[1] "AMIGO3"   "BCKDK"    "C6orf195" "HOPX"     "MRPS16"   "NENF"     "RNF19B"   "RPL29"    "TIMM13"  
Size group 3067 : 9 
[1] "CYB561D2" "DCAF4"    "MON1B"    "NBPF22P"  "PRUNE"    "SEBOX"    "UBAP2"    "VIL1"     "XPO6"    
Size group 3116 : 9 
[1] "APOBEC3D" "BAX"      "CACNA1G"  "CAPN1"    "CSF2RB"   "GHDC"     "MSGN1"    "TPCN2"    "VASP"    
Size group 3130 : 9 
[1] "BTC"          "C20orf54"     "CXXC5"        "DEFB119"      "DSC1"         "LOC100133142" "TACR3"        "TDH"          "UNC13D"      
Size group 3151 : 9 
[1] "CCDC115" "CRKL"    "HADHA"   "INPP5D"  "PBX2"    "POLR2H"  "RAB5B"   "RNF157"  "TSPAN7" 
Size group 3184 : 9 
[1] "FLJ41327" "GUCY1A3"  "HOXC9"    "INPP5A"   "KCNMB4"   "KIAA1257" "MYLK"     "OR6B1"    "PLCD4"   
Size group 3191 : 9 
[1] "ANXA8L1"  "BATF3"    "C21orf33" "GNG5"     "HSD17B8"  "RPS19BP1" "ST20"     "TCF19"    "UBXN1"   
Size group 3192 : 9 
[1] "ANXA3"   "B9D2"    "FAM90A1" "FGFR3"   "HOMER3"  "IDUA"    "ISLR2"   "LMF1"    "TFEB"   
Size group 3195 : 9 
[1] "ACTL9"   "CPLX4"   "DMRTC1"  "MASP2"   "OR5AS1"  "SLC30A2" "TINAG"   "WDR38"   "WFDC12" 
Size group 3250 : 9 
[1] "ACHE"    "ACMSD"   "ANKDD1A" "CSPG4"   "FXYD7"   "LRRC49"  "NPTX2"   "PIGO"    "ZNF160" 
Size group 3329 : 9 
[1] "AGFG1"   "EZH2"    "FRRS1"   "GDAP1"   "GUF1"    "LCLAT1"  "NAE1"    "PTPN4"   "SLC10A7"
Size group 3349 : 9 
[1] "LYAR"   "MECOM"  "PDGFD"  "RRAGC"  "SDAD1"  "SNX20"  "TRPM6"  "TTC23"  "ZNF225"
Size group 3352 : 9 
[1] "BEX5"    "BMPER"   "ENTPD4"  "FAM72D"  "HHLA2"   "SDHALP2" "TANC2"   "USP31"   "ZNF133" 
Size group 777 : 8 
[1] "CLN3"    "CSF2"    "ERCC1"   "LRWD1"   "MT1B"    "PCDH11X" "TSSC4"   "ZNF142" 
Size group 1963 : 8 
[1] "CDH11"     "IL31RA"    "LOC339742" "LRP11"     "MRO"       "OTOS"      "SMAD5OS"   "ZNF549"   
Size group 2510 : 8 
[1] "CEBPD"  "CHRND"  "LRRC56" "PADI2"  "PC"     "RNF148" "TDRD9"  "TRHR"  
Size group 2585 : 8 
[1] "C8orf41" "CCNB1"   "EIF3M"   "FAM53C"  "RPS12"   "SKCG-1"  "UBE2E3"  "ZNF473" 
Size group 2622 : 8 
[1] "ARPC5L"  "BRMS1"   "CANT1"   "CCDC28B" "DDX23"   "RAE1"    "UQCRH"   "WDR1"   
Size group 2717 : 8 
[1] "DUSP4"   "IL12RB1" "LMAN2L"  "PRKAA2"  "RPP14"   "SCARNA9" "SLC16A6" "ZDHHC5" 
Size group 2764 : 8 
[1] "C19orf62" "F2"       "NEURL2"   "NUDT8"    "PMCH"     "PNPLA2"   "SHARPIN"  "ZBTB7B"  
Size group 2846 : 8 
[1] "FGFR1OP"      "KCTD6"        "LOC100134869" "MTIF2"        "PSPC1"        "SEC22A"       "STARD6"       "TUBE1"       
Size group 2975 : 8 
[1] "ACAT2"     "C14orf133" "CNPY4"     "POLH"      "RPS13"     "RXRA"      "TIMM22"    "UNQ1887"  
Size group 3015 : 8 
[1] "C6orf226" "CALB1"    "CER1"     "IGFBP5"   "MFNG"     "SAT2"     "TRAPPC5"  "UBE2M"   
Size group 3021 : 8 
[1] "C15orf34"  "C3orf47"   "IGDCC4"    "PACS2"     "PHOX2B"    "PROK2"     "TNFRSF11A" "VGF"      
Size group 3062 : 8 
[1] "C1QTNF1"      "GSX2"         "LOC100128922" "LOC441476"    "PELI3"        "PNMA3"        "UCN3"         "VWA5B2"      
Size group 3096 : 8 
[1] "AP2S1"   "C8orf33" "DCI"     "IL13RA2" "PIGQ"    "RALY"    "RICH2"   "TSTA3"  
Size group 3102 : 8 
[1] "ATXN10"  "FABP3"   "GTF3C6"  "INTS4L1" "PSMA2"   "SKA1"    "SLC7A14" "SNORD63"
Size group 3119 : 8 
[1] "DPP9"    "GTF2H5"  "HIF3A"   "IL6R"    "KDM5C"   "RPSAP58" "RREB1"   "SH3GL3" 
Size group 3134 : 8 
[1] "KITLG"     "KRTAP19-7" "OR52W1"    "OR9K2"     "SCGB1D2"   "SERF1A"    "SIM2"      "hCG_17324"
Size group 3142 : 8 
[1] "BCL2L10"  "ERMAP"    "GSTP1"    "HIST1H1E" "PFDN1"    "RPS15"    "SF3B5"    "TTC39A"  
Size group 3157 : 8 
[1] "CDR2"         "EDA"          "GPR126"       "KU-MEL-3"     "OR2D3"        "PTH"          "RP11-327P2.4" "SUV39H2"     
Size group 3172 : 8 
[1] "AZI2"     "FKBP14"   "HUS1"     "MAPK1"    "MBIP"     "SNORA16B" "ZBTB26"   "ZNF318"  
Size group 3183 : 8 
[1] "APOC1"    "ARHGDIG"  "ASCL4"    "EPYC"     "FLJ41423" "ITGAE"    "PTMAP7"   "SH3GL2"  
Size group 3187 : 8 
[1] "AP2B1"     "ASCC1"     "CXorf21"   "LOC442249" "MAPRE1"    "SCARNA9L"  "THOC7"     "TMEM19"   
Size group 3204 : 8 
[1] "ADH7"     "COMMD2"   "GPBP1L1"  "HPRT1"    "HSPB8"    "NR1H4"    "PCYT1A"   "SERPINC1"
Size group 3238 : 8 
[1] "EPB41L4B" "ERH"      "HLA-DQA1" "LY96"     "NDFIP1"   "TPM4"     "VAPB"     "ZNF516"  
Size group 3248 : 8 
[1] "C4orf42"   "FLJ46111"  "IL9R"      "KRTAP1-3"  "LOC441046" "MUC21"     "RNF215"    "ZNF813"   
Size group 3445 : 8 
[1] "EIF3G"   "MRPS34"  "POLR2E"  "PRR14"   "PSMB5"   "SCAF1"   "SGTA"    "ZDHHC12"
Size group 3611 : 8 
[1] "ATP13A3" "EPS15"   "FAM190B" "LASS6"   "LNX2"    "MTMR2"   "NFAT5"   "TRNT1"  
Size group 3659 : 8 
[1] "ADRB2"       "ATP8B3"      "CCDC151"     "FSCB"        "LBX1"        "MACROD2"     "PNOC"        "hCG_1776007"
Size group 3664 : 8 
[1] "ADCK2"  "ARRDC1" "DCAF11" "HMOX2"  "KHK"    "KPNA2"  "SDHB"   "TEX261"
Size group 3759 : 8 
[1] "EIF3H"   "GTF2H1"  "MOSPD1"  "MRPL13"  "RAB11A"  "SLC38A9" "TM2D2"   "WDR88"  
Size group 2013 : 7 
[1] "ANXA5"     "DAD1"      "FBXO7"     "HIST1H2BL" "OR14C36"   "PSMA1"     "RPL10A"   
Size group 2584 : 7 
[1] "BIRC5"    "C1orf212" "COQ3"     "EIF4A1"   "HADHB"    "INTS9"    "REXO4"   
Size group 2633 : 7 
[1] "CDH3"        "EIF1AD"      "GZMH"        "H3F3C"       "LSM3"        "RPS3A"       "SNORD116-11"
Size group 2730 : 7 
[1] "BCL2L1" "LONRF2" "MAN2B2" "NAT11"  "OLR1"   "OTOR"   "SPATS1"
Size group 2731 : 7 
[1] "DNAJB6"  "ECM1"    "GFI1B"   "LCA5L"   "PHLDA1"  "QRICH2"  "SLC5A10"
Size group 2762 : 7 
[1] "NANOGP1" "OPRD1"   "OR2C3"   "PMS2L4"  "TUFT1"   "TWIST2"  "ZNF268" 
Size group 2978 : 7 
[1] "GLT8D1"    "GON4L"     "MED27"     "NEB"       "NIPSNAP3A" "NPC1"      "OR4M1"    
Size group 2998 : 7 
[1] "GLP1R"   "HOXB4"   "PMM1"    "RLBP1L2" "RNF39"   "RPL32"   "ZNF491" 
Size group 3010 : 7 
[1] "ADH1A"    "C8orf17"  "FAM186B"  "IGJ"      "ITGB1BP2" "RAG2"     "TMEM63C" 
Size group 3011 : 7 
[1] "C10orf71" "C16orf68" "C4orf39"  "NKAIN2"   "SLC16A14" "SLCO2A1"  "SPANXN2" 
Size group 3019 : 7 
[1] "DGAT2L6" "FAM138A" "MED12"   "NCKAP5L" "PGBD2"   "SLC11A1" "STAT3"  
Size group 3052 : 7 
[1] "ECE1"     "FLII"     "HNRNPUL1" "KCTD5"    "NEDD8"    "PCTP"     "PDIA4"   
Size group 3066 : 7 
[1] "CRH"        "DNALI1"     "HIST1H2AG"  "NCRNA00114" "RPS20"      "TP53TG5"    "UAP1L1"    
Size group 3068 : 7 
[1] "CXorf57"   "PFN1"      "PRAMEF15"  "PVRL3"     "SFRS2B"    "TNFAIP8L2" "TSGA10IP" 
Size group 3097 : 7 
[1] "BOP1"    "C2orf24" "CCDC94"  "MCRS1"   "PRELID1" "TAF6"    "URM1"   
Size group 3122 : 7 
[1] "CDKAL1"  "DUS4L"   "EVI2B"   "FASTKD1" "GPR180"  "NT5C3"   "THADA"  
Size group 3127 : 7 
[1] "FAM86D"  "IFNA21"  "PEG3"    "PREX1"   "PVRIG"   "SEMG1"   "UNQ5836"
Size group 3128 : 7 
[1] "ADCYAP1" "HNMT"    "IFT140"  "NKX3-2"  "SRPX"    "STAG3"   "VGLL4"  
Size group 3132 : 7 
[1] "LOC283174" "METTL2B"   "OR4C16"    "PRPS2"     "RUNDC2B"   "SLC6A7"    "SSX8"     
Size group 3154 : 7 
[1] "CELSR2"    "CYP2C8"    "LOC440297" "PCBP2"     "SLC18A1"   "TBPL2"     "TGM2"     
Size group 3170 : 7 
[1] "B3GAT3"  "C9orf86" "DAB2IP"  "MAS1"    "TMEM129" "TNIP2"   "ZNF324" 
Size group 3182 : 7 
[1] "CD84"    "ISG20"   "LYPLA2"  "PCDH7"   "PLEKHA6" "PRODH2"  "TMC4"   
Size group 3194 : 7 
[1] "ADARB1"  "C5orf27" "CLEC4C"  "DAPK1"   "PMFBP1"  "RCAN3"   "SNTB2"  
Size group 3196 : 7 
[1] "ACTB"     "CHPF"     "IMPACT"   "LYSMD2"   "RMND5B"   "SEC22C"   "SLC25A38"
Size group 3197 : 7 
[1] "CD37"    "DEXI"    "ITPK1"   "LRRC47"  "PLCD3"   "PRKCDBP" "SHKBP1" 
Size group 3198 : 7 
[1] "ACOT11"  "C2orf55" "CDCP1"   "CHRNA3"  "F11R"    "UBE2O"   "ZNF740" 
Size group 3199 : 7 
[1] "ABCA7"    "ADARB2"   "C1orf170" "C1orf53"  "DDX51"    "KRT32"    "ZNF200"  
Size group 3205 : 7 
[1] "BPY2"      "FTHP1"     "LOC129293" "LRRC4"     "MAPK8IP2"  "TARP"      "VPS11"    
Size group 3219 : 7 
[1] "FAM99A" "MAEA"   "NKX3-1" "OR11L1" "PHF15"  "ST5"    "TAF6L" 
Size group 3274 : 7 
[1] "C5orf44" "GRAMD1C" "NASP"    "PLCL2"   "PRDM10"  "TDRD3"   "ZNF749" 
Size group 3325 : 7 
[1] "ATAD4"    "HLA-A"    "JUND"     "LEP"      "MYL10"    "NFATC2IP" "PLK5P"   
Size group 3480 : 7 
[1] "CD22"    "FAM178B" "GFRA4"   "HGD"     "MCART6"  "PKD1"    "SLC5A2" 
Size group 3529 : 7 
[1] "C1QTNF9" "CA5A"    "GRASP"   "IL10"    "IL16"    "OPCML"   "S100A4" 
Size group 3547 : 7 
[1] "C12orf42" "CCDC123"  "CXorf56"  "DERA"     "PIGM"     "TUBA8"    "ZNF79"   
Size group 3645 : 7 
[1] "ALG10B"  "C2orf49" "FLVCR1"  "LACTB"   "RNF138"  "SPATA17" "ZNF828" 
Size group 3713 : 7 
[1] "ABCA1"  "METRNL" "MLF2"   "MRGPRF" "RLTPR"  "RPP25"  "SOX15" 
Size group 3771 : 7 
[1] "COG5"   "DDHD2"  "GUSBL2" "RBL2"   "TES"    "TFB1M"  "TRPC1" 
Size group 24 : 6 
[1] "BARHL2" "HMCN2"  "REEP6"  "SEPT12" "TRIM29" "VASH1" 
Size group 27 : 6 
[1] "DYNLL2" "PRSS3"  "STC1"   "TUSC1"  "ZNF442" "ZNRF4" 
Size group 28 : 6 
[1] "DHDDS"  "GEMIN6" "IQSEC2" "PPIH"   "RAB4B"  "ZFP3"  
Size group 29 : 6 
[1] "CYP2A13" "KIF12"   "MYH7B"   "TEAD4"   "TGM6"    "WBSCR27"
Size group 41 : 6 
[1] "C6orf129"   "COX16"      "COX5B"      "SNORD116-3" "SNORD116-5" "SNORD116-8"
Size group 42 : 6 
[1] "COLQ"    "DPCR1"   "PCDH12"  "POU2F3"  "SFRS14"  "ST6GAL2"
Size group 1504 : 6 
[1] "ADAMTSL4" "BMP10"    "CAND2"    "MPV17L"   "SVIL"     "TRPC3"   
Size group 2033 : 6 
[1] "ALG6"    "C5orf30" "DDX43"   "SPTLC2"  "USP28"   "WDR7"   
Size group 2639 : 6 
[1] "C4orf7"    "CASR"      "CD34"      "KRTAP10-2" "SOX14"     "TUBB4Q"   
Size group 2968 : 6 
[1] "ACER2"   "FAM138B" "FAM169B" "FGGY"    "GALM"    "USP27X" 
Size group 3004 : 6 
[1] "BEAN"     "C15orf42" "OR2G3"    "TSHR"     "ZNF263"   "ZNF716"  
Size group 3006 : 6 
[1] "ADAP1"    "C16orf73" "C7orf59"  "GBA3"     "GGTLC1"   "IER3"    
Size group 3013 : 6 
[1] "ABCC10" "ASCL1"  "CRCT1"  "EFHD1"  "OTOP1"  "TJP3"  
Size group 3020 : 6 
[1] "AK2P2"   "BHMT"    "IL17REL" "SPRR3"   "TEKT3"   "TUBAL3" 
Size group 3053 : 6 
[1] "CKS1B"   "FAM155B" "NDNL2"   "PLOD3"   "RFPL4A"  "TMEM199"
Size group 3065 : 6 
[1] "C16orf86" "LCE3C"    "OR2J2"    "PRX"      "TTC9B"    "UPK2"    
Size group 3094 : 6 
[1] "AHSG"    "FAM156A" "KCNH5"   "KLHL22"  "TMPRSS2" "ZNF586" 
Size group 3112 : 6 
[1] "BLOC1S2"  "CMYA5"    "LYRM1"    "SNORD105" "TFCP2"    "TMEM202" 
Size group 3138 : 6 
[1] "ANKS3"  "FOLR1"  "IYD"    "MYO7A"  "NLRC5"  "ZNF114"
Size group 3139 : 6 
[1] "FAM102A" "FAM43A"  "ITPA"    "KAT5"    "PIM1"    "TAL2"   
Size group 3144 : 6 
[1] "DHCR24"     "ERCC2"      "KIAA1688"   "PRDX1"      "SNORD115-8" "TMEM173"   
Size group 3160 : 6 
[1] "CACNG8"    "DOK3"      "LRRTM1"    "NKX2-1"    "RPL23AP64" "TBL1Y"    
Size group 3165 : 6 
[1] "C1orf107"  "DAPP1"     "E2F3"      "LOC285550" "PAR5"      "ZNF642"   
Size group 3202 : 6 
[1] "A1CF"    "AOC2"    "HFE2"    "RERG"    "RNASE10" "ZNF527" 
Size group 3216 : 6 
[1] "GOLPH3L"   "KRTAP19-8" "PSMC1"     "SNRPD1"    "SOD2"      "TADA2L"   
Size group 3233 : 6 
[1] "CCNI2"   "DOK4"    "HS6ST1"  "KARS"    "RHBDF2"  "TM4SF20"
Size group 3247 : 6 
[1] "BMP4"    "GPRASP2" "INPP5J"  "JPH4"    "TTTY13"  "UNQ6126"
Size group 3255 : 6 
[1] "ARSA"     "C19orf47" "CSF1"     "OBFC2B"   "SKIV2L"   "TTLL4"   
Size group 3288 : 6 
[1] "CXorf40A"  "FUNDC1"    "GABRA3"    "LOC285456" "NMNAT1"    "PRIC285"  
Size group 3296 : 6 
[1] "C14orf132" "CHRNA7"    "GNG4"      "PCSK1N"    "SLC12A5"   "TMEM121"  
Size group 3307 : 6 
[1] "DYSFIP1" "FAM113B" "INPP5E"  "NEURL3"  "PLCXD2"  "TBX4"   
Size group 3350 : 6 
[1] "FAM70A"  "NDFIP2"  "OTUD7A"  "TASP1"   "TOMM70A" "WDR47"  
Size group 3410 : 6 
[1] "LIMK2"     "LOC158696" "SCNM1"     "TRAIP"     "UPP2"      "ZNF30"    
Size group 3473 : 6 
[1] "CLPTM1"    "GGA3"      "LOC653113" "NUP188"    "PRDM8"     "SORBS3"   
Size group 3531 : 6 
[1] "C19orf71" "FATE1"    "HDAC9"    "ITPKB"    "KIAA1671" "MXRA8"   
Size group 3576 : 6 
[1] "BARX1"  "DBNDD1" "GPR17"  "LPAR5"  "MRAS"   "SPTBN2"
Size group 3587 : 6 
[1] "BCR"      "C6orf125" "RPS10P7"  "SNX15"    "TAX1BP3"  "USF1"    
Size group 3601 : 6 
[1] "B3GALT1"  "C18orf25" "KBTBD6"   "OR2L2"    "RRAGB"    "ZNF23"   
Size group 3603 : 6 
[1] "C1orf26" "FGFR2"   "GLRX3"   "MC2R"    "OXA1L"   "ZBTB7C" 
Size group 3629 : 6 
[1] "ANKRD7"       "LOC100128655" "LOC440957"    "NEK3"         "POLG2"        "ZNF98"       
Size group 3654 : 6 
[1] "ALKBH6" "CX3CL1" "IMPDH1" "IRF7"   "MYD88"  "PKNOX2"
Size group 3683 : 6 
[1] "ACOT6"     "ANKRD23"   "EPCAM"     "HTR1D"     "KRTAP10-5" "OR52J3"   
Size group 3695 : 6 
[1] "GTF2F2"  "MRPS9"   "NKAP"    "PRKRIR"  "RFWD2"   "SPTY2D1"
Size group 3703 : 6 
[1] "C8orf79" "CCDC121" "FBXO32"  "FCGR2A"  "IKZF4"   "WWTR1"  
Size group 3732 : 6 
[1] "C10orf28" "CCDC46"   "FMNL2"    "GAPVD1"   "NSMCE2"   "PFTK1"   
Size group 3791 : 6 
[1] "C1orf46"  "DEFB1"    "EXPH5"    "HNRNPCL1" "PIWIL3"   "TMEM176A"
Size group 3884 : 6 
[1] "CCDC88C" "FBXL2"   "FPR2"    "MAP3K15" "SIDT2"   "ZNF509" 
Size group 790 : 5 
[1] "AIG1"     "C9orf116" "PRR5L"    "TIGIT"    "TIMP2"   
Size group 1855 : 5 
[1] "BTN3A3" "GRM3"   "NIT2"   "PFN2"   "WDFY2" 
Size group 2150 : 5 
[1] "CROCCL1" "LGALS3"  "MYEOV"   "PLCD1"   "TUBB3"  
Size group 3014 : 5 
[1] "HEYL"    "ODF3B"   "RBP7"    "SLC28A1" "STAR"   
Size group 3056 : 5 
[1] "DEFB104A" "FAM32A"   "SFRS15"   "SNORA49"  "ZNF29"   
Size group 3098 : 5 
[1] "FLJ16124" "HRASLS"   "OR10A3"   "SLC1A3"   "ZSCAN1"  
Size group 3099 : 5 
[1] "ARMC3"     "CHCHD4"    "HIST2H4B"  "HSP90AB3P" "NDUFV2"   
Size group 3120 : 5 
[1] "GPR15"     "MTRR"      "RAB28"     "SNORA29"   "hCG_18385"
Size group 3136 : 5 
[1] "DPF1"     "GRWD1"    "KIAA1199" "LSR"      "WDR45"   
Size group 3141 : 5 
[1] "EVPL"     "FAM189A2" "ICOSLG"   "PCDHA6"   "TMEM132B"
Size group 3143 : 5 
[1] "DLG2"    "FAM110C" "LGI2"    "TAGLN"   "TEPP"   
Size group 3145 : 5 
[1] "DDX12"   "FAM131C" "KIFC3"   "MARCO"   "PCP4L1" 
Size group 3147 : 5 
[1] "CYP4F11" "FURIN"   "P2RY8"   "SERF2"   "TMEM179"
Size group 3148 : 5 
[1] "AP3M1"     "CSPG4LYP1" "LRRC37A2"  "NNT"       "ZNF561"   
Size group 3159 : 5 
[1] "CD14"   "LHFPL2" "MAFB"   "OR10H4" "TRIM72"
Size group 3168 : 5 
[1] "C17orf50" "HBD"      "LRRC10"   "RGL2"     "ZNF500"  
Size group 3225 : 5 
[1] "ATP5L"    "CTPS"     "HIST1H1A" "HIST1H1C" "TRIM10"  
Size group 3236 : 5 
[1] "LYRM4"   "MUC13"   "RPL18A"  "SYT1"    "TMEM55B"
Size group 3252 : 5 
[1] "GFRAL"   "GJA8"    "MARK2"   "PFDN5"   "SNORD4A"
Size group 3260 : 5 
[1] "IL18"    "INCENP"  "OSBPL10" "PRDM14"  "SSX1"   
Size group 3266 : 5 
[1] "HDHD2" "KRT18" "SNTG2" "TMC1"  "WDR92"
Size group 3269 : 5 
[1] "CLCN4"   "FAM124A" "MAOB"    "MAP7"    "RPA2"   
Size group 3278 : 5 
[1] "CATSPER3" "KCNAB1"   "KCNJ5"    "SGSM2"    "TDRD10"  
Size group 3283 : 5 
[1] "CLIP4"   "GINS4"   "GSTO2"   "METTL6"  "SLC20A2"
Size group 3289 : 5 
[1] "HSD17B14"     "LOC100129785" "LOC148696"    "PAX4"         "TSEN15"      
Size group 3300 : 5 
[1] "CDK2"    "DPYSL5"  "IFITM3"  "ROPN1B"  "TXNDC12"
Size group 3319 : 5 
[1] "CSRNP3" "MMP10"  "SHE"    "SNTG1"  "TIMP4" 
Size group 3322 : 5 
[1] "LASS4"   "MYL6"    "PLIN3"   "RAG1AP1" "TARBP2" 
Size group 3336 : 5 
[1] "BCL2L15"  "HIST1H1T" "LY86"     "PRKCB"    "TTC21A"  
Size group 3339 : 5 
[1] "CNGA3"    "FLJ35816" "ISLR"     "ITGA10"   "KRTAP4-5"
Size group 3343 : 5 
[1] "FNTB"     "HIST1H4B" "NDUFA2"   "UGT3A2"   "ZNRD1"   
Size group 3345 : 5 
[1] "COQ10B" "EMB"    "HIATL1" "NBPF14" "ZMYM5" 
Size group 3361 : 5 
[1] "CDC20"  "CGB"    "DACT3"  "FAM27A" "TIMM50"
Size group 3388 : 5 
[1] "C4orf19" "CCDC57"  "FAM55A"  "PCYT1B"  "TELO2"  
Size group 3472 : 5 
[1] "CNIH"      "HERV-FRD"  "LOC120364" "PTGDR"     "RFC1"     
Size group 3488 : 5 
[1] "CACNA2D2" "CFC1"     "CFC1B"    "NR5A1"    "SCGB1A1" 
Size group 3513 : 5 
[1] "C2orf34" "C8orf12" "LRRC8E"  "NHEDC2"  "XRRA1"  
Size group 3520 : 5 
[1] "C1orf173"   "HOXA2"      "SNORD116-2" "SNORD35A"   "TFAP2C"    
Size group 3546 : 5 
[1] "C13orf23" "CDH19"    "FAM54A"   "OR7G3"    "TMEM69"  
Size group 3549 : 5 
[1] "C10orf12"  "CMAH"      "DNAJC3"    "MPHOSPH10" "MTERF"    
Size group 3560 : 5 
[1] "KRT71"   "PCNXL3"  "PF4"     "SLC17A2" "TBX22"  
Size group 3578 : 5 
[1] "HSPB9"  "KCNMB1" "NCR1"   "PPFIA3" "ZMAT4" 
Size group 3579 : 5 
[1] "BAIAP3"   "C15orf56" "LZTS2"    "NGFRAP1"  "TRIM60"  
Size group 3590 : 5 
[1] "B3GAT1"   "C11orf80" "ETNK2"    "SAPS2"    "SLC17A4" 
Size group 3631 : 5 
[1] "ANKRD30A" "APOB"     "GABBR2"   "GCKR"     "UPP1"    
Size group 3641 : 5 
[1] "AMACR"    "FLJ46120" "GOLGA8E"  "GPR87"    "SPP2"    
Size group 3652 : 5 
[1] "CARD9"  "P2RX5"  "SELM"   "UFSP1"  "ZNF511"
Size group 3667 : 5 
[1] "BHLHA15"    "BTBD16"     "CLN8"       "MGC24103"   "NCRNA00094"
Size group 3715 : 5 
[1] "ABHD13"   "IK"       "RAB22A"   "TRAF3IP1" "ZMYND8"  
Size group 3730 : 5 
[1] "BAZ1B"   "DYNC2H1" "ERCC6L"  "GKAP1"   "PPTC7"  
Size group 3736 : 5 
[1] "GLRX"   "GNL3L"  "MLKL"   "PDCD11" "UBE2E1"
Size group 3746 : 5 
[1] "DNAJC12" "GORASP2" "MFSD11"  "SNORA37" "SNORA65"
Size group 3776 : 5 
[1] "B3GNT7" "CCDC38" "IRAK2"  "LRRC45" "ZNF74" 
Size group 3792 : 5 
[1] "C2CD2"  "EGR2"   "FAM69C" "MSRB2"  "PTPRN" 
Size group 3793 : 5 
[1] "C3orf70"      "FAM107A"      "LOC100131195" "MPPE1"        "STAC"        
Size group 3798 : 5 
[1] "ADH1C"    "CAMLG"    "FAM171A1" "IGF2"     "RUSC2"   
Size group 3812 : 5 
[1] "CD79B"   "DEFB135" "POLE4"   "RXRG"    "SH3YL1" 
Size group 3817 : 5 
[1] "CHRDL2"  "NXPH2"   "RASGRF2" "RPTN"    "SLCO6A1"
Size group 3818 : 5 
[1] "CLCN3"   "DCLRE1C" "PRRG4"   "SNX25"   "WDR52"  
Size group 3844 : 5 
[1] "ADM2"    "LCE2B"   "PNCK"    "PRF1"    "RPS6KA4"
Size group 3861 : 5 
[1] "EXOC1"   "FEM1B"   "LUC7L3"  "ZNF189"  "ZNF780B"
Size group 3886 : 5 
[1] "C1orf190" "MKX"      "RAPSN"    "ROPN1"    "SPTLC3"  
